# Supplementary material for: Molecular harvesting with electroporation for tissue profiling
Source: Sci Rep. 2019 Oct 31;9:15750. doi: 10.1038/s41598-019-51634-7 (PMC6823461; doi:10.1038/s41598-019-51634-7)
Supplement: Supplementary file 2 — Table S1 LiverProteomics [file 41598_2019_51634_MOESM2_ESM.xlsx]

## Sheet: Sheet2
intensity	iBAQ	LFQ	MW	GN
9.40333e+10	1.25047e+09	9.12e+10	164.62	Cps1
191035000	1343770	59155000	278.16	FLNB
443400000	3548000	265050000	273.42	FASN
235245000	2327300	122500000	262.62	FN1
3410666624	33090000	3.16933e+09	158.39	Rrbp1
580000000	4055000	679400000	284.54	SPTAN1
2.38254e+10	4.10543e+08	2.36226e+10	98.708	Aldh1l1
5.66133e+10	1.45067e+09	67066667008	68.692	Alb
8.86667e+08	8.53333e+06	9.5e+08	226.37	Myh9
129335000	909050	46050000	274.61	SPTBN1
1966463376	1.89102e+07	2.01337e+09	186.48	C3
2.94005e+09	2.48954e+07	2.9716e+09	272.43	Fasn
605600000	4.50767e+06	5.90533e+08	269.82	Tln1
9124833248	1.62777e+08	1.05937e+10	129.7	Pcx;Pc
9.32333e+07	253833	93200000	629.09	AHNAK
13475000256	228100000	16890000384	107.8	Gm20425
1690000000	30700000	1964999936	104.85	ACTN4
8864599872	269443000	7975300128	83.263	HSP90AB1
18332500384	572585000	19149500896	61.054	HSPD1
88000000	930000	110500000	152.45	RRBP1
2.1824e+10	7.04953e+08	20119000256	59.752	Atp5a1
7623300000	169520000	7589700128	95.337	EEF2
1.53148e+10	5.10493e+08	1.43882e+10	72.421	Hspa5
3.80759e+09	8.48357e+07	2.99959e+09	89.321	Vcp;VCP
8.92133e+09	1.85778e+08	8.41143e+09	101.68	Sardh
3.51668e+09	71675000	3.27678e+09	97.462	Pygl
8057499872	206693000	9008349488	92.475	Hsp90b1
7481700000	197395000	7054199744	82.669	Hadha
1.5608e+10	4.72687e+08	1.52073e+10	61.336	Glud1
7.90443e+08	8804900	5.29967e+08	192.06	CLTC;Cltc
38850000	431000	20800000	157.9	LRPPRC
1.38434e+09	2.09898e+07	1646466624	141.74	Hdlbp
2661000000	53355000	2496966752	101.2	Mthfd1
17500000	130500	18350000	280.74	FLNA
4540633504	119280000	4.29823e+09	73.46	Hspa9
8.918e+09	262510000	1.29017e+10	74.648	Acox1
2066054936	46974050	857200000	75.288	Anxa6
5.82203e+09	1.29305e+08	6.0551e+09	97.254	Dmgdh
1844999936	34800000	2704999936	102	SND1
40940000512	1.9556e+09	4.09733e+10	46.584	Ass1
21247667008	885320000	34426000768	54.467	Aldh1a1
422500000	12050000	494000000	76.613	NCL
1.80865e+10	5.47269e+08	1.52869e+10	57.058	P4hb
1441566624	2.28957e+07	1.7354e+09	165.85	Pzp
2545033248	5.77197e+07	2.3896e+09	78.301	Ehhadh
8.96367e+09	2.70997e+08	9844666496	70.897	HSPA8
5.33457e+10	2.22827e+09	5.1155e+10	45.02	Bhmt
1309600000	36370000	1634700000	68.677	AFP
2.34387e+10	7.33233e+08	2.62033e+10	59.795	Cat
6140000256	198110000	5.506e+09	56.678	Pdia3
184500000	2250000	174000000	170.59	EPRS
975000000	10700000	1000000000	174.29	Agl
2201066624	5.22487e+07	2.25817e+09	98.124	Aco1
1.97443e+10	8.60067e+08	2.4001e+10	56.822	Hmgcs2
2.42667e+10	1.10207e+09	30427666496	41.829	Acaa2
5084999936	127000000	12530000384	65.432	KRT2
8.5745e+09	329200000	8498600000	46.674	Idh1
580000000	14100000	620000000	74.139	LMNA
999500000	28520000	1435200000	62.639	STIP1
3735000064	106500000	3710000128	77.043	Por
9358999872	426465000	10327000384	47.168	ENO1
1.2317e+10	5.11467e+08	1.4199e+10	56.537	Aldh2
18019999744	9.02667e+08	1.75933e+10	41.736	Actb;ACTB
4419999744	113500000	4275000064	102.97	Aass
6960600256	240060000	7112667008	57.915	Aldh6a1
830350000	17626000	1473000000	77.569	HNRNPM
1122300064	35029000	384050000	57.488	CCT2;
1922963376	5.48464e+07	1.96068e+09	72.369	Pdia4
4.28883e+09	1.52751e+08	4.63067e+09	62.515	Ephx2
3.81487e+09	1.46187e+08	3135500000	67.63	Tkt
1.07182e+10	428080000	10639166752	45.054	Hpd
3624280000	1.06382e+08	3080073248	61.417	Pgm1;Pgm2
793150000	28400000	1063250000	55.023	UGDH
261500000	4510000	269000000	166.57	EIF3A
1.40333e+07	292000	1.16333e+07	108.91	EML4
3.27133e+10	1.72077e+09	33696667648	39.507	Aldob;ALDOB
4.25667e+07	989467	6.03167e+07	82.704	XRCC5
109400000	2873500	103600000	64.615	ATIC
1.9403e+09	5.23683e+07	1026633376	78.034	Acsl1
4.818e+09	1.55577e+08	5505999872	52.513	Selenbp1
1.30903e+10	451300000	17840666240	61.787	Ces1d
665300000	20161500	399350000	57.936	PKM
194500000	4750000	170000000	82.999	HADHA
808555000	13710000	695700000	120.84	ACLY
21800000	98950	12650000	469.08	PRKDC
7887666496	3.03637e+08	7.677e+09	44.55	Pgk1
1.62506e+10	650090000	1.62933e+10	47.688	Ahcy
3.0605e+10	1054773376	25404999488	56.3	Atp5b
1210750000	22405000	1251150000	117.81	Uba1
951960000	28057500	984045000	88.317	HNRNPU
962100000	34332500	1231500064	50.663	GDI2
426000000	11500000	432000000	59.62	CCT8
1.6079e+09	51890000	1.38997e+09	68.542	Rdx
2570774872	78023500	4524300000	72.257	Hal
2.39e+09	61181000	2.40183e+09	79.481	Hsd17b4
3.22686e+09	94827000	3527499872	78.481	Uroc1
2.7857e+10	1.54707e+09	30387999232	33.406	Rgn
4121033504	1.52513e+08	4.69983e+09	55.715	Cyp2c29
3.0054e+09	9.10327e+07	3.09737e+09	72.585	Sdha
3357733376	1.19799e+08	3.54237e+09	56.141	Lap3
220500000	5400000	270500000	77.063	TF
24990000	489500	7860000	113.08	PARP1
3.70678e+09	2.18733e+08	3.4255e+09	29.885	Rps3a;RPS3A
1060000000	21650000	1100000000	111.25	Dpyd
3.1832e+09	118069000	3061566624	58.938	Ftcd
1115200000	3.01443e+07	1.48887e+09	68.527	Rpn1
68465000	2140800	37540000	70.051	HSPA1B;HSPA1A;
2.91435e+09	1.38699e+08	2.97807e+09	50.151	TUBA1B;Tuba1b
391000000	7650000	385500000	106.81	AARS
22037500	489500	4915000	87.301	ALDH18A1;Aldh18a1
1.64567e+09	49847000	1537066624	58.82	Pklr
1.23167e+10	513000000	22596666752	59.125	Scp2
8.0863e+09	426350000	9.60217e+09	32.804	Haao
6.76607e+08	14789000	8.05303e+08	83.899	Immt
451155000	10014600	675000000	112.89	ATP1A1
424750000	5670000	495250000	123.8	VCL
567095000	11341950	194150000	94.33	HSPA4
60350000	591500	38900000	229	MYH10;Myh10
273385000	3902500	141400000	138.34	COPA;Copa
5.37127e+09	1.73189e+08	5.18373e+09	60.995	Hacl1
6266699872	261195000	5876000000	47.994	Calr
9.473e+09	5.93733e+08	1.00147e+10	35.039	Uox
7.679e+09	4.04327e+08	7.63167e+09	40.148	Adk
11855667264	5.63603e+08	1.28713e+10	37.047	Akr1c6
7.16667e+08	2.17133e+07	1.533e+09	76.775	Khsrp
860940000	20071850	986150000	105.84	Lonp1
1.14183e+10	5.18343e+08	2.8104e+10	44.816	Acat1
4.77577e+09	184370000	4128233248	51.739	Asl
3.37345e+09	146752700	2937250128	58.861	Aldh7a1
1.41333e+06	67333.3	1.51333e+06	66.022	CKAP4
2.75157e+10	1717400000	4.0987e+10	25.97	Gstm1
6.37233e+08	1.41577e+07	8.09433e+08	90.807	Plg
1.25267e+09	3.47567e+07	1.708e+09	70.67	Pabpc1
1.77623e+09	4.33147e+07	1.90327e+09	70.875	Acadvl
1.2271e+10	646990000	2.41483e+10	38.249	Sord
728086624	1.58367e+07	8.18713e+08	106.91	Ganab
915000000	16650000	1040000000	137.61	Oplah
1.50585e+09	57916500	1.58862e+09	64.76	Acsm1
1996566624	6.06167e+07	2.00343e+09	68.09	Etfdh
1.84533e+09	4.84233e+07	1.25407e+09	85.462	Aco2
1.35778e+09	38842000	1367906624	69.354	Pck1
9185000	127700	4945000	163.29	A2M
1050000000	31800000	1250000000	84.659	HSP90AA1
540910000	16427550	168950000	59.67	CCT5
25894000512	1233550000	24880000768	50.14	EEF1A1;EEF1A1P5
676000000	21893500	643150000	59.366	CCT7
3.35471e+09	1.15714e+08	7.34514e+09	56.949	Cyp2d26
2.10013e+10	1.23665e+09	2.7601e+10	39.771	Adh1
7073400000	2.95615e+08	1.59763e+10	46.247	Got1
8500750128	4.70998e+08	1.18936e+10	36.498	Ldha
3.48717e+08	1.02582e+07	3.94367e+08	53.687	Vim;VIM;VI
1.49087e+09	4.24993e+07	1.52363e+09	73.98	Cpt2
4.80309e+09	2.40821e+08	5369683248	49.83	Tubb4b;TUBB4B;Tubb4a
1250000000	29800000	1215000064	79.776	Ndufs1
1339890064	30411000	1267350064	79.921	Pcca
1.80363e+09	66875000	1812266752	56.979	Ugp2
12476033248	6.55843e+08	1.63582e+10	36.912	Fbp1
1.54543e+09	96620000	1672033376	26.42	TPM3
413333	9166.67	670000	92.694	VIL1
633700000	19771500	183300000	69.842	XRCC6
8.39667e+08	3.50333e+07	1290000000	45.029	Apoa4
2732049872	90900000	2625000000	56.451	Abat
1.3483e+09	4.65047e+07	1.2288e+09	55.42	Shmt2
3.74307e+09	1.29457e+08	3.75743e+09	59.69	Tkfc
1.3358e+09	3.69953e+07	1.23519e+09	74.466	Slc25a13
179200000	3657000	359000000	136.22	SEC31A
4.014e+09	2.00373e+08	4.26933e+09	37.429	HNRNPA2B1;Hnrnpa2b1
807000000	3.50667e+07	1408000000	39.42	ALDOA;A
2.45993e+09	1.23163e+08	2633000000	47.896	Acadl
1.4388e+09	38806000	1494633376	87.428	Fga
7241476496	329067000	1.44362e+10	49.959	Hgd
1324033376	37877000	1.87393e+09	70.35	Papss2
1345000000	46250000	2941500064	58.183	Cyp1a2
1.17904e+10	4.53453e+08	1.27991e+10	47.411	Got2
3218523376	110961000	3.00199e+09	51.899	Pah
2.82833e+08	4.21733e+06	122700000	165.3	Mug1
4.30267e+08	5164000	4.38333e+08	180.53	Iqgap2
1.6393e+09	54533000	1.49323e+09	49.508	Tufm
5.21847e+08	2.08741e+07	581750000	54.752	Fgb
1.23552e+10	7.71777e+08	1.2731e+10	43.508	Mat1a
3.95157e+09	158730000	3.11013e+09	51.386	Hadhb
14973000000	7.48657e+08	28126000512	35.009	Etfa
1384999936	29450000	1375000064	111.18	Hyou1
18383000768	1081650000	20760000000	36.053	GAPDH
846550000	27312000	619750000	60.533	CCT3
53500000	875000	54000000	140.96	DHX9
42100000	164000	75500000	532.4	DYNC1H1
432540000	20616000	227950000	54.231	NONO
53360000	324450	33600000	292.75	GCN1
1550420000	6.20167e+07	1472833376	48.562	Hnrnpk;HNRNPK
990000000	21050000	955000000	99.098	Mttp
1.33387e+09	4.60187e+07	1.29395e+09	70.422	Slc27a2
4901133376	2.88323e+08	8.8756e+09	42.119	Glul
2126200000	1.24833e+08	2327833376	30.641	Cbr1
5.50333e+09	3.93333e+08	7849999872	30.615	Apoa1
2.49713e+10	1.66807e+09	4.04187e+10	34.807	Arg1
1.42363e+10	9.49087e+08	2.7138e+10	24.826	Prdx6
2.29346e+09	91875000	2413153376	53.663	Aldh8a1
2.0556e+09	93556000	2.01291e+09	46.3	Sec14l2
110250000	2349000	72650000	102.99	NPEPPS;Npepps
3.14827e+11	28605332736	748000004096	15.748	Hbb-bs
35199999744	2.3456e+09	6.9e+10	29.366	Ca3
3082130000	146601500	3009714936	48.354	Oat
40684998464	2715666624	102945332480	22.176	Prdx1
1835200000	7.64667e+07	1.8816e+09	52.6	Shmt1
1.5897e+09	8.36667e+07	1.40577e+09	26.674	Rps3;RPS3
7146133504	5.09973e+08	7293666496	34.463	Hadh
4.52087e+08	1.10464e+07	1.45967e+08	80.208	Trap1
26150000	467500	27800000	123.63	IPO5;Ipo5
12590000	77150	99450000	331.77	DSP
325125000	10854000	273450000	76.149	SFPQ
33350000	740000	41650000	87.798	QARS
413660000	12530500	372150000	57.924	CCT4
4840000	131000	5350000	95.337	ILF3;Ilf3
212200000	4331500	214550000	97.717	COPG1
693750000	18736500	405750000	82.955	Sec23a
201500000	5900000	126000000	70.887	Hnrnpr;HNRNPR
1.1142e+10	5.86267e+08	1.6392e+10	39.764	Otc
2776355064	146071000	3272349936	46.109	Rpl3
2340666624	1.17213e+08	2422666624	32.931	Slc25a5;SLC25A5
2949266752	1.09132e+08	2617066752	54.356	Fh
2603900064	118315000	2772249936	61.543	Cbs
1567333376	52350000	1.81333e+09	61.612	Ces1f
3080000000	192500000	3049999872	47.153	Rpl4
1.16253e+09	4.84103e+07	1440000000	56.724	Dpys
705250000	31989000	826500000	35.936	ANXA5;AN
597750000	16109500	347800000	57.136	DARS
380000000	7900000	329500000	102.49	COPB2
444500000	17100000	461500000	58.024	CCT6A
10800000000	514500000	26499999232	35.503	MDH2
9355000320	466500000	18849999872	30.791	TPI1
124500000	2010000	110500000	136.37	CAND1
0	0	0	63.48	IGF2BP1;Igf2bp1
1.55833e+08	2362000	2.18667e+08	171.28	Eif4g1
11245682248	4.50493e+08	1.09702e+10	57.318	Amy2;Amy2a1
2.91652e+09	121466000	3815666624	53.6	Gc
4.55195e+09	2.39336e+08	4.20302e+09	39.547	Adh5
3309769936	206798000	3164449936	29.597	Rps4x;RPS4X
1.26597e+09	5.76267e+07	1.33963e+09	56.804	Cyp2e1
2.36789e+09	9.0893e+07	2.24276e+09	67.95	Acsf2
5434000128	318445000	5912500256	37.289	Akr1d1
672200000	2.48847e+07	7.83233e+08	51.317	Hpx
229200000	5900000	275000000	73.502	DPYSL2
0	0	0	245.44	MAP4
2.85157e+08	1.67657e+07	135940000	33.155	HNRNPA1;Hnrnpa1
770000000	42900000	463500000	30.777	APOA1
3.20493e+08	1.00007e+07	3.11377e+08	65.308	PPP2R1A
145500000	6050000	106500000	53.139	PGD
525450000	18695000	273050000	51.901	CAP1
5.42203e+08	25805000	7.51633e+08	49.913	Ndufv1
5.774e+10	9592999616	1.4449e+11	14.245	Fabp1
5.75357e+08	2.40178e+07	5.69433e+08	49.714	Cpox
0	0	0	75.444	Alox15
1487450064	64540000	1492899936	50.478	Gulo
1.39667e+09	6.08257e+07	1.37282e+09	46.153	Eif4a1;EIF4A1
1571185000	49137000	1696970064	76.202	Slc27a5
6.04373e+08	12609000	6.27833e+08	113.84	Nnt
6277599744	3.14063e+08	5150533248	60.047	Ugt1a1
1.06256e+10	6.62267e+08	2.59316e+10	41.297	Acat2
296000000	2595000	235500000	213.42	Vwa8
10380000000	473000000	18699999744	43.567	Cth
2.92103e+09	153740000	6.6163e+09	34.098	Glyat
2.56446e+09	1.50733e+08	2253643376	48.1	Pdia6
2360933376	8.74143e+07	3.81727e+09	53.514	Aldh9a1
387790000	9.69473e+06	3.18297e+08	76.862	Acox2
1.49256e+09	4.80837e+07	1.43878e+09	66.765	Aifm1
2834166752	101174000	2.93247e+09	46.839	Suclg2
141500000	5900000	42850000	55.938	PHGDH
11750000	46900	5200000	515.6	APOB
180500000	9500000	306000000	47.079	PAICS
1103150064	46040000	1363550000	50.118	EEF1G
172500000	4315000	249500000	97.169	KPNB1;Kpnb1
23450000	650000	9300000	70.729	PCK2
68325000	1455000	59150000	96.864	HSPH1
670000000	30500000	795000000	43.786	PA2G4
4.6092e+09	329964000	5139986624	33.885	Sult1a1
2.278e+11	2.84767e+10	6.01167e+11	15.085	Hba
2.61767e+09	1.74633e+08	2.3105e+09	35.866	Apoe
23196666624	2319666624	2.62133e+10	25.36	Gsta3
2.3321e+09	1.16437e+08	2.56933e+09	46.481	Acadm
1730866752	72287000	1915233248	50.906	Idh2
1336620064	44554000	1075000064	60.515	Fmo3
1121133376	4.16603e+07	1246833376	50.773	Bckdha
428430000	9.73396e+06	7.21463e+08	116.03	Ogdh
1583299936	71830000	1785400064	57.854	Cyp3a11
6.232e+09	2.39277e+08	6403666496	61.84	Aldh4a1
1.6865e+09	62611000	1.68399e+09	60.755	Suox
4.3509e+09	1.97133e+08	6675133376	43.995	Acaa1b
368000000	7350000	351500000	113.27	Gldc
1.63867e+09	68100000	1.75233e+09	57.552	Aldh1b1
1.13293e+09	4.55307e+07	1952273376	43.846	Pipox
3674966752	1.59897e+08	5.62867e+09	36.586	Akr1a1
425130000	15771500	342950000	69.697	EIF4B
281000000	5400000	608000000	103.06	ACTN1
431535000	13946500	291500000	60.343	TCP1
1395000064	127000000	1335000064	34.362	RPL5
27825000	750500	15055000	75.378	RARS
28135000	653000	20700000	78.806	GFPT1;Gfpt1
42350000	1325000	53000000	88.549	TRIM28
0	0	0	58.946	TKFC
2017900064	118850000	1759500000	34.476	Hnrnpa3;HNRNPA3
1349550000	67477000	1379650000	54.33	Aldh3a2
29750000	675000	9600000	80.669	Rps6ka3;RPS6KA3
2.1763e+09	8.70517e+07	3566266752	35.231	Gpd1
458000000	15250000	525000000	66.406	Wdr1
1482466752	7.42877e+07	1490166624	43.044	Ckm;CKM
118655000	5336000	1.59683e+08	38.734	Anxa1
2.1315e+09	163800000	3.1395e+09	28.832	Pgam1;PGAM1
9.64367e+08	3.45133e+07	1691500000	55.826	Cyp2c39
1.94405e+09	114375500	1.6605e+09	29.174	Ywhae;YWHAE
1.75647e+09	9.77267e+07	1.9185e+09	29.82	Phb
9.65453e+08	3.21997e+07	2.24944e+09	57.114	Agxt2
340000000	10600000	1.95667e+08	69.265	Ddx5
1657155064	61080000	1088344936	58.557	Maob
1.66432e+09	7.93617e+07	1.8998e+09	55.142	Gpt
5.26167e+09	405000000	5.696e+09	27.623	Etfb
1.81193e+09	1.06622e+08	1.75377e+09	40.789	Ndrg2
2.36933e+09	1.48257e+08	4.80367e+09	25.426	Ak3
4.31097e+08	5743900	557390000	236.02	CAD;Cad
41300000	1875000	24300000	46.836	SSB
0	0	0	72.932	PDIA4
390000000	19500000	520000000	64.132	HNRNPL
49350000	900000	87500000	126.97	DDB1
1.39267e+08	1.28267e+06	1.47367e+08	262.84	Fn1
330745000	6484200	246800000	121.08	Cp
6.079e+09	3.81146e+08	6.3463e+09	36.023	Alad
8.31967e+08	2.97267e+07	2.17513e+09	55.948	Cyp2f2
2.97436e+09	2.97436e+08	3.30812e+09	22.099	Hist1h1d
1.22203e+09	3.94327e+07	1093133376	59.914	Fmo1
480000000	2.00333e+07	4.33333e+08	45.626	Psmc5;PSMC5
2646150064	264615000	1826700000	28.024	Rpl8;RPL8
4.50643e+08	1.4554e+07	4.34173e+08	72.571	Gclc
1.57608e+09	52647000	1.57168e+09	60	Fmo5
3212479872	153118000	4059050000	61.94	Ces2a
2.02822e+09	7.50573e+07	4.28537e+09	55.764	Cyp2c50
1104999936	48000000	1080000000	59.266	Pdia5
2.88948e+09	160712000	2385736624	32.667	Ppa1
1.41416e+09	8.83517e+07	2666293376	30.501	Nit2
734105000	22928000	965450000	68.035	Prodh
379000000	6400000	342000000	140.21	Vars
1621800000	57921000	1608450000	50.113	Sucla2
67000000	2310000	44800000	83.607	PEG10
1821866624	8.28437e+07	1.70687e+09	33.296	PHB2;Phb2
898500000	37300000	1185000000	54.861	ALDH1A1
319165000	13881000	167300000	56.256	GSR
9110000	84350	3215000	267.29	TPR
74500000	2125000	114500000	66.408	LMNB1
95200000	1585000	160000000	109.68	KIF5B
455000000	16850000	535000000	57.21	ARCN1
176000000	5700000	305000000	51.804	FKBP4
682500000	26300000	1185000000	47.352	PSMC3
257800000	5836500	355500000	102.82	Itih4
2188840000	9.97047e+07	3.03443e+09	45.912	Agxt
6.75413e+08	2.25477e+07	912480000	63.953	Me1
853760000	42688000	3.32667e+08	46.879	Serpina3k
1.14313e+09	67130000	1099666624	45.974	Serpina1b
1.851e+10	8.02883e+08	3.48613e+10	46.175	Fah
2203900064	220390000	2161000000	22.127	Rps7;RPS7;Gm9493
4.60167e+08	1.64297e+07	4.17967e+08	61.378	Mccc2
1382360000	6.91183e+07	1243433376	51.847	Ldhd
578960000	17018000	642500000	66.414	Chdh
3.41777e+08	4054500	2.83193e+08	170.08	Eprs
352000000	9500000	313000000	91.369	Eif3b
570000000	19700000	570000000	58.408	Pccb
9.88833e+08	49440000	1.556e+09	51.736	Cs
1.7802e+09	9.38167e+07	1.85223e+09	48.234	Uqcrc2
13680766624	8.03967e+08	19945833504	32.675	Gnmt
5350000	205000	3875000	47.074	PLIN3
8460000	325500	3005000	48.057	KRT18
174500000	6700000	283000000	63.146	GPI
535000000	44550000	1065000000	32.575	NPM1
2094500000	123215000	2426000064	30.772	VDAC1
650500000	34165000	922500000	57.221	PTBP1
720000000	28750000	800000000	47.366	PSMC4
4.72057e+08	3.62717e+07	4.69107e+08	38.434	HNRNPD
136500000	4550000	137000000	68.047	KARS
232500000	10100000	393500000	47.628	TXNDC5
916050000	50925000	1369499936	44.965	SERBP1
6.22353e+08	20098000	5.33433e+08	73.1	Kng1
1.3351e+09	8.33183e+07	1.793e+09	42.151	Taldo1
2.93253e+08	6524000	4.60067e+08	96.856	Mvp
2.63333e+08	9.76667e+06	2.93667e+08	47.436	Psmd11;PSMD11
1257233376	5.96467e+07	1.20387e+09	54.272	Dld
3.76333e+06	27500	1.50833e+07	279.86	Spta1
7002467008	5.01127e+08	6.9356e+09	36.511	Mdh1
483000000	21950000	535000000	43.231	Pdha1
3.2111e+09	2.13853e+08	3710166624	33.466	Tst
1.53035e+09	109407000	1.43287e+09	27.771	Ywhaz
383500000	7100000	340500000	146.56	Xdh
3.25733e+09	233010000	8909000256	33.097	Mpst
1716400000	8.58233e+07	1.807e+09	63.317	Ces3a
2.80547e+09	165010000	3.28197e+09	38.299	Bdh1
3.97807e+09	2.48193e+08	4436633504	31.474	Echs1
1.05593e+09	4.22367e+07	1.33033e+09	60.873	Ugt2b5;Ugt2b17
660800000	29961000	6.97067e+08	46.053	Sec14l4
1.41137e+09	1.00936e+08	1.86047e+09	35.44	Hibadh
1155000064	29650000	1055000000	79.343	Mccc1
4344700000	2.28597e+08	9.91543e+09	36.213	Decr1
2.23337e+09	1.39476e+08	2.21973e+09	31.983	Pbld2
2170133376	1.0331e+08	1.8917e+09	52.851	Uqcrc1
336500000	8200000	555000000	83.355	Tars
2.67059e+09	1.57242e+08	3208236752	34.995	4931406C07Rik
268500000	17900000	525000000	28.916	HNRNPC
176400000	3605500	207500000	104.85	CTNND1
19510000	630000	11200000	66.049	NOP56
2829469936	314496500	3168549936	24.261	RPL13
340500000	10650000	540000000	67.567	CANX
0	0	0	56.782	PDIA3
4559000192	87920000	4735000128	110.42	CSE1L;Cse1l
1715000	90500	7000000	36.788	AKR1C1
3.58267e+07	918733	1.34867e+07	86.706	PDXDC1
7700000	385500	6800000	40.422	PSAT1
1938236624	107649000	1.92716e+09	49.57	Gcdh
1.8508e+09	1.15612e+08	2.37838e+09	32.74	Khk
1.669e+09	8.32867e+07	1.72357e+09	35.66	Rdh7
3135000064	285000000	2910000128	29.976	Rpl7a;RPL7A;Rpl
1.63492e+09	101693000	2.70104e+09	25.716	Gstm2
1.38893e+09	8.66407e+07	1276833376	32.263	Pnp
2660656752	190047000	2381223248	33.509	Rpl6
935240000	3.22183e+07	1.04431e+09	53.246	Dbt
720000000	18450000	605000000	75.474	Abcd3
322500000	8050000	287000000	93.354	Usp5
1.56294e+09	78147000	2.2979e+09	35.076	Rack1;RACK1
2.77137e+09	1.38401e+08	3227733376	44.889	Acads
388900000	12946000	410850000	66.365	Gls2;GLS2
3.30423e+08	8.48607e+06	3.74117e+08	73.101	Ddx3x;D1Pas1
441550000	10017000	365550000	80.953	Gpd2
134000000	1525000	105000000	156.61	Lrpprc
1.39667e+09	6.36067e+07	1.35967e+09	51.126	Kyat3
4.44713e+08	13040600	119220000	64.328	Acsm5
1724499936	95750000	2609000128	37.057	Akr1c13
1.3835e+09	106750000	2.441e+09	35.328	Grhpr
4.24067e+09	353500000	9.97233e+09	20.021	Park7
2323999872	110520000	2326000000	46.488	Amdhd1
1.63907e+09	102490000	2041833248	25.704	Gstk1
1790866624	8.14907e+07	2.80163e+09	46.325	Ivd
236600000	6.75333e+06	4.27467e+08	61.859	Bag3
2.07647e+08	7404000	175720000	60.82	Ehd3
2.15299e+08	4.67317e+06	2.25367e+08	96.023	Pdcd6ip
77615000	2349000	101250000	69.371	EZR
0	0	0	102.64	MTTP
0	0	0	75.872	ANXA6
61500000	1755000	109500000	69.284	LTA4H
418850000	27955000	566550000	30.037	COMT;C
14050000	293000	25200000	107.77	GART
1643980000	136831500	1124499936	23.742	PPIB
87000000	4135000	134000000	47.485	ACADSB
26750000	1160000	48450000	46.44	SERPINH1
0	0	0	79.685	HSD17B4
40050000	1540000	0	51.294	HADHB
4825000	229500	2670000	38.324	SORD
263700000	13890000	249100000	48.991	DDX39B
6240000000	328500000	12500000256	32.642	NME1-NME2;NME2
59500000	975000	88500000	134.55	GLG1;Glg1
102150000	1766000	196000000	124.34	UPF1
179500000	6650000	230000000	52.878	CNDP2
104000000	2220000	133500000	105.84	PSMD1
140500000	8750000	69000000	40.307	NANS
3.92193e+08	8.34667e+06	3.04367e+08	87.347	Acad11
8.53333e+06	98000	10000000	204.19	Ank1
1.32546e+09	53085000	1.33133e+09	47.573	Cpb1
135500000	595000	102500000	509.43	Apob
3492300000	2.49417e+08	3911500000	33.363	Nipsnap1
120110000	2.55767e+06	93250000	114.86	Atp2a2
2.02273e+08	8.92433e+06	1.66367e+08	38.676	Anxa2
2.89267e+10	3.21333e+09	4.67367e+10	15.942	Sod1
2078500000	260065000	1971350064	24.604	Rpl10;RPL10
1.785e+09	99200000	2096200000	35.268	Cryz
390500000	18600000	438500000	47.357	Actr3;ACTR3
3846650000	480830000	3524700128	28.68	Rps6;RPS6
6.21147e+09	6.21147e+08	8.29117e+09	20.83	Pebp1
1282210000	49235000	1240250000	50.349	Fgg
23626667008	2950000000	6.20433e+10	10.963	Hspe1
3.78133e+09	3.43788e+08	7.87636e+09	27.374	Gstt1
956500000	36750000	1235000000	58.265	Naprt
835650000	24505000	808450000	76.205	Acsl5
1881380000	7.23863e+07	1.78181e+09	62.679	Ces1
665000000	26600000	700000000	49.816	Rnh1;Rnh
1161720000	68101000	1016750000	38.194	Marc2
933764624	40527600	1.11986e+09	45.78	Acy1
1004000000	52850000	1695000000	34.005	Dhrs1
5.58874e+08	26697100	709540000	33.316	Glod4
244920000	8.75833e+06	2.56133e+08	52.576	Ephx1
485450000	1.34883e+07	411810000	80.363	Gbe1
867500000	62000000	1375000000	26.248	Nqo2
2.73697e+09	1.9528e+08	4.49933e+09	31.319	Esd
730000000	23550000	665000000	50.282	Sqor
1403425000	82701500	1533800000	29.546	Psma1
2.86347e+09	2.04733e+08	2.5548e+09	26.468	Ak2
3.16772e+09	2.43438e+08	3202833376	36.154	Suclg1
112000000	3020000	77500000	94.622	MATR3
24900000	479000	17700000	131.76	IARS
172900000	10820000	264500000	36.071	PDLIM1
4700000	74500	5350000	150.25	ELP1
16550000	920000	2865000	36.688	LDHA
187055000	8511500	190300000	35.882	ANXA4
424500000	30300000	469000000	27.764	YWHAQ
142000000	2965000	213500000	107.14	COPB1
841000000	56050000	1830000000	28.723	PSME1
532200000	3.79833e+07	783000000	29.717	LASP1
14900000	515000	14150000	63.472	LRRC47
110000000	3235000	70500000	72.379	SCFD1
1.06563e+08	3.55233e+06	2.74267e+08	67.56	FUBP1;Fubp1
58050000	2150000	101300000	51.156	RUVBL2;Ruvbl2
72875000	3461000	18100000	38.242	NUDC
640000000	16800000	600000000	89.909	H6pd
0	0	0	246.26	Sptb
217000000	3810000	288000000	146.9	Aox3
1.97267e+07	318333	1.91333e+07	145.83	Sf3b1;SF3B1
885000000	55400000	1715000000	27.497	Gsto1
11387533248	8.14823e+08	21933667264	22.329	Gpx1
4.89867e+08	16268000	6.75833e+08	56.712	Cyp2a5
680000000	19400000	725000000	77.06	Tgm2
1.75277e+09	6.26267e+07	5.32207e+09	57.233	Cyp2d10
1.10967e+08	4459000	8.36333e+07	42.3	Rbmx;RBMX
3.627e+09	404100000	3.879e+09	16.085	Rps19;RPS19
1.37182e+09	8.06373e+07	1.97935e+09	28.689	Hsd11b1
1163200000	72700000	1.5014e+09	28.302	Ywhag;YWHAG
1.35e+09	150000000	1.39333e+09	24.205	Rps8;RPS8
1061730000	118192000	461050000	20.732	Rpl18a
5.97077e+08	21326500	841300000	53.408	Nucb1
608000000	23340000	6.25333e+08	71.742	Coq8a
1105769936	42629600	1067940000	65.812	Cel
1650000000	183000000	1584999936	21.397	Rpl17
2658783376	2.41799e+08	2662866624	30.255	Atp5c1
2411400000	133930000	2.2486e+09	32.851	Bphl
780250000	37087000	252050000	40.603	Ndufa10
2.123e+09	1.41413e+08	4993333248	29.367	Uqcrfs1
2261500000	173910000	3.7969e+09	28.09	D10Jhu81e
2.92333e+09	2.43733e+08	3.566e+09	23.363	Atp5o
3.12067e+08	9455600	4.68023e+08	70.264	Crot
2.60456e+09	1.44789e+08	7.00549e+09	30.269	Aspdh
2980000000	248500000	5330000000	28.049	Mettl7b
865050000	47975000	992500000	40.21	Adh4
3.18114e+08	1.38388e+07	3.01816e+08	45.796	PSMC6;Psmc6
2.1538e+09	1.65806e+08	1958766752	29.404	RPSA;Rpsa
35550000	1775000	50000000	60.192	PRKCSH
54000000	3600000	128000000	26.922	CLIC1
26650000	685000	23500000	90.932	DHX15;Dhx15
169190000	8459500	192300000	36.019	AKR1B10
36500000	1260000	72000000	59.851	PGM3
34850000	891000	13330000	94.972	FGA
7300000	405000	21950000	34.196	SULT1A4;SULT1A3
24355000	695200	11485000	59.256	G6PD
2150000128	119500000	2350000128	31.324	RPS2
11900000	475500	6050000	67.877	TKT
68000000	1695000	37950000	83.165	GARS
1784961624	1.05096e+08	3.786e+09	37.497	PCBP1;Pcbp1
45800000	1695000	42300000	61.585	CTTN
4390000	102000	6400000	106.87	GANAB
46600000	1110000	44650000	105.34	EIF3C;Eif3c
2875000	72000	2370000	87.343	DDX21
201000000	5900000	218000000	71.368	ATAD3A
27100000	371000	22400000	177.19	UGGT1
24700000	770000	71000000	75.99	ACSL5
125000000	5700000	161500000	49.943	Ighm
5.60803e+08	8.01147e+07	3.34833e+08	24.233	Hmgb1
1.96793e+08	6.33633e+06	194600000	79.704	Apeh
4.85547e+08	22039000	5.22463e+08	41.52	Idh3a
10358000000	794700000	2.71317e+10	24.205	Gstz1
1.36337e+10	1046694700	41033810768	28.523	Gm20441;Gstt3
4.17733e+08	2.33033e+07	4.36267e+08	38.607	Phyh
1.43089e+09	7.17113e+07	1.25665e+09	36.118	Ech1
762500000	27300000	2125500064	55.74	Cyp2b9
487000000	13550000	498500000	82.843	Mut
8.1103e+09	5.07713e+08	7.53753e+09	35.81	Gapdh
2580000000	322500000	2420000000	17.779	Rpl24;RPL24
8.12733e+08	116240000	1.14167e+09	15.137	Fabp5
96500000	6050000	192500000	47.789	Rbbp7;RBBP7
1824999936	101050000	3949999872	34.168	Gm4952
3.12583e+08	20850000	6.01027e+08	22.372	Rab1a
423000000	30200000	337000000	30.752	Vdac3
603700000	20900500	717850000	55.968	Aldh5a1
1170440000	6.15503e+07	8.08953e+08	37.188	Akr1c14
1495500000	93400000	2369999936	46.481	Baat
3.156e+09	2.63113e+08	9169433120	22.197	Blvrb
3.39523e+08	19968000	6.90543e+08	45.25	Aadac
2.45423e+09	2.23233e+08	3.7772e+09	20.809	Glo1
1005000000	53000000	1180000000	46.852	Erp44
716500000	32550000	1763000064	51.302	Shpk
514650000	36745000	646550000	30.348	VDAC2
208200000	9925000	244500000	38.868	SLC9A3R1
126000000	5500000	188500000	69.283	RPN2
2163000000	216300000	2575000000	18.502	CFL1
77000000	2075000	100500000	59.143	YARS
15450000	377000	16250000	101.11	MARS
305500000	6250000	271000000	100.2	PSMD2
139000000	1655000	136000000	180.58	IQGAP2
40200000	915000	33600000	91.916	MOGS
39450000	1645000	22800000	52.787	TTC38
191878500	7364550	74000000	57.903	GPT2
865000000	61500000	1075000064	34.93	LRRC59
131500000	3130000	176500000	91.706	VPS35;Vps35
148500000	4370000	213000000	66.115	FARSB
194500000	8850000	338000000	40.572	NSFL1C
575000000	15550000	595000000	70.642	Pls3
804000000	40200000	1717000064	52.27	Anxa7
2.10057e+08	6174000	2.23967e+08	102.79	Dhtkd1
104000000	1.46333e+06	1.04333e+08	133.27	Cobll1
8.98803e+08	35912000	1114820000	54.587	Aldh1a7
7.96883e+09	722930376	7.61522e+09	20.663	Mup2
8.35733e+07	2.53407e+06	91860000	85.941	Gsn
1320000000	101500000	1230000000	34.216	Rplp0
157500000	3155000	134000000	104.02	Ap2a2;AP2A2
13786332992	1.37863e+09	3.07827e+10	17.971	Ppia
1.56253e+09	8.67867e+07	2.19633e+09	44.953	Ctsd
101000000	3480000	91500000	70.268	F2
187500000	3985000	121500000	100.11	Ctnna1;CTNNA1
252500000	9350000	219500000	61.166	Sars
2613133376	1.53637e+08	5195266496	34.238	Hmgcl
2896433376	3.21863e+08	3956700000	29.459	Inmt
3.23273e+09	179560000	7669399872	32.25	Eci1
104920500	3504000	304650000	67.314	Abce1;ABCE1
3.50667e+09	1.06563e+08	2939333248	60.955	Hspd1
8.06667e+08	3.83333e+07	8.06667e+08	51.427	Pnlip
4.80407e+08	8.91157e+06	4.93777e+08	102.09	Snd1
515000000	20550000	457000000	50.858	Nadk2
59650000	2048000	77600000	66.612	Eif3l
2.50353e+08	13159000	2.77827e+08	38.114	Ppa2
2292600000	1.76303e+08	4.85447e+09	27.928	Spr
1.02575e+09	56964000	880320000	40.581	Fdps;Gm43738
724620000	48419000	7.17757e+08	29.884	Dhrs4
334000000	13950000	206500000	55.249	Rtcb
686190000	7.62797e+07	7.05203e+08	23.407	Arhgdia
5.66e+09	4.71667e+08	7440000000	20.772	Ftl1
1376266624	7.26567e+07	1872533376	31.814	Sdhb
2540666624	1.69599e+08	5532000000	25.988	Msra
1.72067e+09	1.14683e+08	3979700000	34.127	Cyb5r3
3385333248	3.07433e+08	3.78433e+09	18.749	Atp5h;Gm10250
1.15739e+09	96893000	1255766624	32.951	Stard10
781375000	45831000	472600000	27.372	Psma6
407500000	29120000	926000000	22.395	Tagln2;TAGLN2
143000000	8400000	185000000	40.183	ECI2
1750000000	175000000	4195000064	26.224	RAN;Ran
159900000	7.57333e+06	1.56767e+08	48.715	SEPT7;S
16800000	479500	13800000	79.187	ACSL4;Acsl4
338850000	10564500	222600000	69.602	SYNCRIP
174780000	5638000	281750000	67.454	TOMM70
0	0	0	51.511	FGG
7260000	207500	7965000	57.116	P4HB
1.7016e+09	1.89217e+08	4.66723e+09	15.054	PFN1
1.60333e+08	1.78333e+07	9.80667e+07	17.302	STMN1;Stmn1
349500000	18400000	301500000	33.784	FBL;Fbl
0	0	0	117.85	UBA1
21950000	710000	9800000	53.836	FDXR
0	0	0	56.166	LAP3
0	0	0	25.035	PRDX6
3.25067e+08	1.68167e+07	359700000	44.868	DNAJA1;Dnaja1
1012500000	77800000	2929999936	21.892	PRDX2
0	0	0	33.36	PYCR1
7250000	168500	34300000	85.237	NASP
4.46667e+08	29800000	243000000	45.671	HNRNPF
0	0	0	33.779	SULT2A1
608500000	40550000	1324500000	22.11	PRDX1
160435000	8913000	196000000	35.816	ECH1
45800000	1760000	67500000	58.042	PAK2
37150000	1005000	31400000	95.925	ABCF1
224385000	9782000	318450000	43.835	PCYT2
67190000	3531300	151650000	55.18	PRPF19
184000000	8750000	139500000	38.438	STRAP
1.46287e+09	1.21723e+08	1.949e+09	28.92	Hagh
431000000	17250000	414000000	45.091	Acad8
22200000	435500	23000000	109.49	Eftud2
903500000	60300000	1800000000	42.235	Kyat1
1449423376	1.44942e+08	1564220000	20.266	Gm10036;Rpl11;RPL11
1222933376	1.11057e+08	1640566624	17.671	Gm10260;Rps18;RPS18
3322250000	255173000	9.1705e+09	29.032	Ca2;Car2
4546500000	206070000	4.60283e+09	47.14	Eno1
4.13e+09	3.75667e+08	9.90667e+09	19.53	Cox4i1
1.25713e+08	3.81033e+06	2.32733e+08	67.766	Msn
4.77011e+10	1.19268e+10	1.09468e+11	10	Dbi
99610000	2369550	32620000	85.47	Ctnnb1;CTNNB1
3.60933e+08	1.44033e+07	3.00667e+08	52.246	Gss
31235666752	3.9053e+09	9.2396e+10	14.255	Rida
1.22398e+09	1.22398e+08	1.31518e+09	18.431	Rps11;RPS11
3.93733e+09	6.53933e+08	4527000000	11.367	Hist1h4a;HIST1H4A
2220600000	3.70123e+08	2202533248	11.605	Cycs
492500000	14050000	409500000	88.25	Cpt1a
510800000	20381500	520800000	57.492	Cyp3a13
2364063376	1.69024e+08	2.26074e+09	25.57	Qdpr
2.98607e+08	1.75596e+07	438360000	32.014	Ttpa
146300000	4570000	1.87067e+08	63.299	Pdlim5
6.47667e+08	26500000	7.37667e+08	57.568	Hmgcs1
1115000064	44650000	1045000000	43.037	Hibch
1.53313e+08	5.48267e+06	172900000	68.625	Gspt1;GSPT1
1030000000	60450000	1929999936	43.937	Upb1
1.67626e+09	1.67652e+08	1.58361e+09	22.876	Rps5
525000000	17400000	765000000	56.019	Cyp2c70
4.77827e+08	3.39873e+07	327240000	32.754	Lactb2
2.51743e+09	1.79961e+08	4.92733e+09	27.273	Hsd17b10
1.01663e+09	4.22213e+07	9.7597e+08	48.994	Dlst
1450966624	103974000	3.7576e+09	34.644	Hoga1
217055000	8360000	137950000	51.012	Gda
845000000	49750000	2401499936	33.026	Slc25a20
0	0	0	43.688	CTSD
35250000	953000	69150000	80.253	DDX17
1018550000	170090000	1012600000	23.134	RPL19;Rpl19
18815000	437500	15300000	78.973	IMMT
1721355000	246194000	2234470128	15.616	RPL32;Rpl32
456925000	35159500	562750000	30.302	HNRNPAB
260500000	9650000	265000000	46.937	OLA1;Ola1
936000000	17685000	2761499936	123.38	XPO1;Xpo1
341500000	22750000	357000000	32.251	TXNL1
82500000	1920000	41100000	107.89	USO1
1132573376	102779000	1.30033e+09	16.445	RPS16;Rps16
15350000	1180000	17260000	30.867	NQO1
1170000	36600	2335000	62.52	CES1
0	0	0	90.98	MCM3
99000000	4495000	35800000	41.389	MAPK1
478650000	28147000	449550000	34.012	SLC25A1
0	0	0	35.206	CRYZ
72500000	3300000	72500000	62.328	COASY
284500000	13520000	397000000	78.365	CAPRIN1
2.37633e+07	849667	3.33933e+07	53.974	DDX19A
59000000	3105000	136500000	53.248	CORO1C
3.09987e+08	1.23863e+07	2.72767e+08	42.121	Ndufa9
292380000	19492000	3.93883e+08	27.571	Tpmt
1.03233e+08	1.49667e+06	8.75333e+07	146.02	Cluh
379500000	42159000	3.76067e+08	17.633	Ndufa12
1.49534e+09	249334000	2726506752	17.698	Rpl23a-ps3;Rpl23a
2.92367e+07	904000	3.76067e+07	72.423	Epb41
9.20333e+07	252967	90200000	604.25	Ahnak
1226333376	9.04667e+07	1350666624	27.217	Eef1d
6.99203e+08	31817000	981450000	46.135	Acot1
7.59977e+07	986283	32650000	192.91	C4b
422070000	22235500	851700000	37.251	H2-Q10
119000000	3310000	174500000	103.13	Slc4a1
1926000000	1.75167e+08	2066666752	21.066	Fth1
2883666624	2.62407e+08	7.79733e+09	24.603	Sod2
9.50653e+08	7.33837e+07	7.67523e+08	31.419	Rpl7
7.00833e+08	3.03933e+07	6.96667e+08	35.752	Anxa5
94500000	2145000	130000000	104.58	Ap2b1;AP2B1
1.23383e+08	3.33367e+06	1.05167e+08	74.517	Acss3
8.84333e+08	9.81333e+07	1.02267e+09	19.012	Manf
485500000	23100000	404000000	52.466	Dnpep
240500000	6350000	288500000	82.889	Gne
584890000	3.45427e+07	451000000	35.083	Sult1d1
3.84453e+08	2.12957e+07	415600000	39.218	Pter
72000000	555000	119000000	270.92	Sptbn2;SPTBN2
60000000	422500	107000000	277.82	Flnb
556000000	25200000	696000000	62.317	Ces2e
382815000	10947100	4.26325e+08	67.941	Dlat
1.79292e+09	1.12003e+08	1.91777e+09	34.593	Sds
8.60913e+08	3.91747e+07	1432173376	35.705	Nit1
6.98967e+08	3.67767e+07	8.79733e+08	39.632	Slc25a3
213000000	5450000	230500000	82.499	Ddx1
433500000	16650000	349000000	52.625	Ndufs2
645000000	24700000	640000000	54.531	Kmo
1138500000	9.49533e+07	3.12957e+09	27.254	Pgls
538100000	4.50067e+07	626100000	26.334	Chchd3
4.88256e+08	2.32941e+07	5.34204e+08	38.937	Pdhb
1.15016e+09	72069000	1.57378e+09	36.3	Dhdh
776275000	33655500	640900000	60.719	Cyp27a1
625050000	41559000	1.15103e+09	27.738	Ethe1
3.09777e+08	17207000	6.05323e+08	40.342	Mecr
6.35133e+08	3.52267e+07	7.76567e+08	33.723	Keg1
5.22333e+07	178533	112000000	534.18	Plec
593000000	29650000	1747000000	40.685	Nsdhl
626850000	48060000	637650000	29.47	Psma4
30200000	1375000	40000000	46.708	SERPINA1
107000000	4450000	155500000	53.166	TXNRD1
231350000	15441000	457100000	29.126	PSME2
0	0	0	66.785	IGF2BP2
2.55507e+08	1.34526e+07	2.72203e+08	51.229	HNRNPH1
236000000	14750000	201500000	37.106	CALU
30250000	1165000	9800000	54.366	PMPCB
0	0	0	46.659	IDH1
0	0	0	44.614	PGK1
295500000	13450000	259500000	36.154	APOE
0	0	0	39.724	ADH5
4160000	154000	835000	61.049	P4HA1;P4ha1
38650000	1137500	52700000	85.018	PFKL
0	0	0	45.199	ACAT1
1330000	83000	5450000	33.178	MPST
735500000	67150000	1136500000	22.222	CMPK1
360980000	25798500	443250000	28.082	YWHAB
99000000	2920000	110000000	68.303	ATP6V1A
1250000000	208500000	2000000000	18.565	RPL21
792110000	98763500	855800000	15.747	RPL28
1.65783e+08	15074000	1.92373e+08	41.331	ST13;ST13P5
76500000	3470000	95500000	50.227	RUVBL1;Ruvbl1
59500000	1920000	46850000	58.252	PMPCA
107565000	8258500	79000000	30.84	HNRNPA0
7145000	274500	11870000	52.562	BLMH
5000000	100000	5.06667e+06	102.9	CCAR2
3245000	83500	3280000	113.37	ATXN2L
49450000	775000	18150000	128.3	USP7;Usp7
39615000	1651000	92650000	44.998	BHMT
4430000	260500	5650000	41.35	ACAT2
0	0	0	61.332	MCCC2
29800000	694500	99450000	113.79	IARS2
108000000	2575000	94000000	65.401	SEPT9
126685000	4879000	225000000	42.945	PSMD13
1.54367e+09	1.40573e+08	3.33617e+09	21.053	Hebp1
1.45667e+08	5.03333e+06	1.43667e+08	59.832	Gk;GK
3.44067e+08	1.37767e+07	3.32667e+08	60.452	Cald1
9.03333e+07	1560000	1.35333e+08	141.27	Cfh
2.293e+09	3.27533e+08	3806666752	14.515	Rps12-ps3;Rps12;RPS12
121000000	2200000	1.31667e+08	113.23	Opa1
4.76497e+08	23825000	7.28633e+08	41.704	Amacr
6.03333e+08	4.63333e+07	5.66667e+08	28.405	Psma3;PSMA3;Ps
1210000000	71000000	1190000000	44.93	Gcat
9.73333e+09	886000000	14860000256	15.878	Hbb-b2
2084999936	297500000	3610000128	17.069	Mb
1.93967e+09	1.38433e+08	6714000000	28.33	Ca1
62800000	4.81333e+06	1.47667e+08	29.978	Bpgm
1321500000	87950000	2500000064	25.701	Gstm3
968666624	8.80967e+07	1096600000	37.325	Ahsg
216800000	7216000	4.00233e+08	52.003	Serpinc1
436500000	15600000	219500000	48.647	Psmc2;PSMC2
6.11967e+08	3.22647e+07	7.53367e+08	35.732	Akr1b1;Akr1b3
275550000	9512500	373300000	80.597	Stt3a;ST
282000000	16600000	470500000	31.345	Capzb;CAPZB
1.16557e+10	1943666624	12623333376	15.241	Cyb5a
2335950128	389325000	1855000064	17.258	Rpl26;RPL26
483000000	19350000	373500000	49.184	Psmc1;PSMC1
6.17767e+08	47544000	6.00667e+08	35.73	Ybx1
14983332864	3375000000	25756665856	17.951	Rps27a
1342366624	1.67713e+08	1.16604e+09	16.832	Eif5a;EIF5A
3.10867e+09	3.88933e+08	6.61e+09	13.777	Hint1
5500000	106000	5150000	135.55	Sf3b3;SF3B3
134000000	4440000	216000000	54.208	Hsdl2
545000000	24850000	605000000	49.837	Entpd5
2.26133e+08	4.54967e+06	2.44487e+08	133.57	Sec31a
301850000	12560000	417500000	56.144	Cyp2c67
660000000	27550000	700000000	61.119	Ugt2a3
859500000	53470000	2953850128	34.228	Afmid
6.28333e+08	44900000	1.23767e+09	61.976	Ubqln1
298000000	12950000	358500000	57.463	Dnajc3
2.15333e+09	359000000	3.90333e+09	13.561	Uqcrb
1.68767e+09	99070000	3601666624	28.948	Atp5f1
2.58133e+09	364500000	6898000128	13.559	Urah
807300000	89810000	613950000	28.027	Hdhd3
667500000	44550000	1591500064	37.984	Eif3f;EIF3F
1.56387e+08	4.01017e+06	1.87561e+08	69.228	Clpx
330000000	2.20333e+07	719000000	31.715	Slc25a10
1195500000	70450000	3219000064	32.823	Slc25a15;SLC25A15
642000000	4.58567e+07	5.38233e+08	27.855	Psma7
1061885000	96171000	1061500000	22.591	RPS9;Rps9
0	0	0	131.83	VARS
0	0	0	110.61	MTHFD1
0	0	0	63.704	IGF2BP3;Igf2bp3
35200000	2350000	48950000	34.482	COPE
78850000	2327000	86250000	60.977	PSMD3
0	0	0	58.926	FTCD
2302000128	79355000	3010500064	59.755	CAT
0	0	0	68.569	RPN1
0	0	0	56.381	ALDH2
247500000	11250000	118500000	36.112	EIF2S1
67000000	3050000	96500000	55.804	IMPDH2
245550000	11180000	321000000	36.573	AKR1A1
5.93333e+07	2.37667e+06	5.96667e+07	56.5	ATP6V1B2;Atp6v1b2
92420000	6594500	61800000	35.554	APEX1
163000000	10850000	206000000	28.48	PSMB5
9.83333e+07	4.29233e+06	7.68167e+07	46.871	EIF4A3;Eif4a3
32100000	3570000	11700000	28.585	ANP32A
19335000	111300	16450000	394.46	UTRN
21900000	263667	2.04667e+07	189.25	IQGAP1
9750000	238000	16050000	70.389	ACADVL
0	0	0	33.428	BLVRA
243330000	13551500	131300000	37.512	PPP1CA
19350000	1290000	10300000	28.521	TPM4
19350000	525000	16600000	69.948	LMNB2
103500000	6100000	73000000	34.352	AIMP1
5875000064	367000000	13820000256	30.54	PRDX4
193500000	8800000	233500000	52.164	G3BP1
0	0	0	180.83	PEG3
38250000	2940000	24250000	26.21	CACYBP
21450000	740000	23100000	71.223	UBA2
46500000	2585000	37700000	38.534	STOML2
1250000	23200	2420000	119.91	SUPT16H;Supt16;Supt16h
174750000	11666500	216350000	28.772	CLIC4
1030450000	79190000	1031750000	35.633	Ighg1
335500000	12400000	382000000	68.72	Gckr
1.97367e+08	5960000	269670000	56.497	Pdzk1
417000000	18950000	377500000	52.456	Kynu
142950000	2979000	139650000	127.81	Atp11c
42900000	895000	27450000	97.986	Dnm2
504000000	26550000	1610000000	35.169	Naxd
41790000	651100	32670000	146.74	Abcb11
297945000	14897500	223800000	34.357	Arpc2;ARPC2
408500000	18550000	391000000	49.027	Ddost
1558500000	311700000	1.72643e+09	15.524	Rps17;RPS17
1365566624	7.17633e+07	1.66407e+09	37.279	Ctsb
0	0	0	46.291	Serpinb2
9.65129e+09	8.04821e+08	1.92849e+10	23.609	Gstp1
489550000	19610000	507000000	47.421	Fech
153000000	3825000	106000000	87.436	Dpp4
73000000	1.87333e+06	57000000	88.053	Stat3;STAT3
1.51773e+08	16886000	354960000	22.576	Hist1h1b
7.64667e+09	1.273e+09	13316666880	10.071	Cox6b1
4.90233e+08	4.90233e+07	8.87333e+08	17.138	Ube2n;UBE2N
1167350064	145545000	1428000064	14.839	Rps15a;RPS15A
1.66517e+10	2.3761e+09	1.92293e+10	13.906	Hist1h2bc;Hist1h2bh;HIST1H2BC
1.36886e+09	1.36886e+08	549400000	24.831	Rpl10a;RPL10A
2.38677e+09	298520000	2.1332e+09	18.916	Rps10
3.25033e+08	4.62933e+07	6.04533e+08	17.861	Ube2l3;UBE2L3;UBE2L5
1149000000	76600000	1299000000	47.833	Sephs2
3.94567e+09	2.81967e+08	9638333376	21.897	Prdx5;Prd
8.12033e+07	4.27433e+06	109200000	51.655	Clu
233140000	9.72433e+06	3.24607e+08	59.543	Xylb
1129016624	8.66373e+07	1874033376	28.095	Pecr
178000000	6600000	209500000	65.681	A1cf
67300000	3.54367e+06	1.09133e+08	54.971	Serpinf2
4.1358e+08	1.47422e+07	4.00453e+08	50.537	Gdi2
18250000	143500	5200000	273.61	Prpf8;PRPF8
745000000	53250000	2643499936	33.499	Mtch2;
268500000	5250000	367000000	106.91	Aars
2.45297e+08	8.75333e+06	2.51467e+08	55.662	Pm20d1
64720000	2.81033e+06	6.18567e+07	69.448	Rbm14;RBM14
399100000	19015000	300750000	44.008	Amt
1.29457e+09	7.59733e+07	1200400000	40.612	Akr7a2
1.10591e+08	1.87477e+06	129661000	118.98	Acad10
1.3724e+09	8.56933e+07	3.51423e+09	27.902	Cmbl
2.51533e+09	2.51533e+08	3383333376	20.132	Ttc36
94000000	2610000	125500000	80.87	Gys2
2351000000	467700000	4.94233e+09	17.551	Mgst1
136000000	5.23333e+06	127000000	41.793	As3mt
180900000	1.07153e+07	1.81967e+08	41.498	Arpc1b
246500000	6850000	257500000	82.897	Dpp3
7.49667e+08	5.34033e+07	1.12933e+09	24.307	Grpel1
2.29967e+09	2.29967e+08	3086666624	15.674	Fam136a
915000000	54000000	1524999936	37.978	Marc1
1.04577e+08	3.86733e+06	1.54867e+08	58.47	Snx2;SNX2
2.55507e+08	1.97083e+07	245730000	36.09	Tecr
585000000	30850000	550000000	57.788	Lman1
57500000	3020000	69000000	43.185	Prkar1a
197500000	10400000	211500000	36.46	Eif3i
5.6813e+08	5.6813e+07	1350171000	22.906	Psmb2
375000000	20850000	297500000	41.001	Hao1;HAO1
444600000	3.17667e+07	9.42333e+08	25.061	Ak4
568100000	37951000	1801166624	27.855	Vapa
672000000	39550000	1810000000	31.3	Decr2
8250000	550000	9500000	33.921	GMPR2
139200000	9245000	494950000	30.315	PCMT1
18500000	740000	20950000	54.626	PUF60
12870000	515000	14700000	58.139	ALDH7A1
0	0	0	54.465	ADSL
4.37267e+07	7.18283e+06	55900000	90.996	EPB41L2
20900000	485500	22900000	98.169	SF3B2
16450000	350000	13950000	82.091	NSF;Nsf
158500000	10550000	119500000	31.44	OTUB1
2240000	70000	1770000	72.683	PRMT5;Prmt5
138500000	5550000	144500000	63.972	EIF3D;Eif3d
72750000	5198500	73100000	26.227	NUDT21;Nudt21
1811650000	259165000	1850750000	12.538	RPL35A;Rpl35a;RPL
164500000	9125000	307000000	37.432	GLRX3
45150000	1370000	106000000	74.605	SRP72
5950000	106500	14150000	106.92	PRPF6;Prpf6
2255000	281500	17950000	20.019	FTL
634500000	90400000	1150000000	11.737	TXN
8055000	504000	6615000	28.768	PCNA;Pcna
45050000	1880000	42700000	54.548	PEPD
513400000	36640000	600000000	26.489	PSMB1
0	0	0	98.398	ACO1
304500	16900	1535000	31.387	ECHS1
87500000	3240000	69000000	50.151	CPOX
481500000	53500000	530000000	23.577	RPL13A;RP
96100000	5990000	212000000	33.777	CRKL
365400000	28110000	442000000	43.171	RAD23B
7300000	61000	9050000	265.55	ACACA
37150000	1855000	25000000	44.23	DCTN2
139000000	6600000	119000000	41.487	SEPT2;Sept2;Se
3985000	221500	6660000	32.66	PPA1
7.96667e+07	5.33333e+06	87000000	36.413	CNN3;Cnn3
101300000	6.28333e+06	2.25267e+08	68.329	SF1;Sf1
23050000	1645000	34250000	44.468	CDC37
25850000	720000	45750000	85.104	HNRNPUL2;HNRNPUL2-BSCL2
60170000	2069500	59150000	68.119	NPLOC4
68000000	2615000	226950000	65.746	LPP
8.76667e+06	230667	8800000	92.25	CDC5L;Cdc5l
5.20023e+08	5.20023e+07	8.60213e+08	22.41	SAR1B;Sar1b
33050000	970000	16900000	72.595	RNPEP
164300000	11715000	98400000	47.145	GORASP2
4.73623e+08	26320000	950620000	36.061	Plpbp
1008000000	67200000	2311000000	39.907	Lgals9
52000000	3.73333e+06	3.66667e+07	23.587	Grb2
103500000	2880000	65500000	68.6	1300017J02Rik;Ica
278000000	8.43333e+06	278000000	58.316	Pdia2
1.82587e+08	7.36433e+06	1.49767e+08	57.47	Farsa
671660000	61332000	5.70133e+08	24.077	Gm10020;Rpl15;RPL15
237405000	14850500	166650000	34.824	Prps1l3;Prps1
4.14333e+08	2.52333e+07	7.81333e+08	27.308	Gstm6
1397800000	8.20457e+07	1.39273e+09	32.189	Pbld1
92700000	7.73667e+06	111020000	24.74	Sec22b
545000000	30350000	585000000	58.792	Prkcsh
1.99667e+08	7.12333e+06	2.90667e+08	51.091	Timm44
1.03633e+09	1.29373e+08	1098033376	21.694	Pgrmc1
352100000	35210000	7.85167e+08	18.762	Snx3;SNX3
2.02307e+09	4.04613e+08	1.833e+09	20.861	H1f0;H1F0
0	0	0	84.893	Itgb2
4.66629e+08	66609000	837230000	15.344	Fkbp2;FKBP2
1.94454e+09	216116000	1.89215e+09	17.804	Rpl12;RPL12
635220000	9.08217e+07	1147910000	13.049	S100a9
1.62267e+08	5.06467e+06	164100000	56.179	Cyp2a12
2.24427e+08	14014000	5.85407e+08	23.897	Rab14;RAB14
3977333376	5.69833e+08	8520333248	11.985	Pcbd1
352500000	44100000	351000000	21.782	Rhoa;RHOA
1.11556e+09	1.23914e+08	1.07887e+09	17.222	Rps13;RPS13
969470000	1.93896e+08	590750000	13.742	Rps25;RPS25
8.76027e+08	1.25149e+08	9.55173e+08	14.463	Rpl31;RPL31
1.44167e+10	2881666752	22769999872	12.496	Atp5j
4.73333e+08	36400000	6.26667e+08	27.341	Eif4h;EIF4H
557300000	4.64367e+07	1.04627e+09	20.016	Urad
5.11792e+08	2.84763e+07	4.96818e+08	41.779	Eci2
765705000	30628250	767670000	52.695	Pnliprp1
1.12977e+08	3050000	1.24943e+08	70.148	Lcp1;LCP1
818250000	51040000	838000000	42.88	Bckdhb;BCKDHB
6.95883e+08	24824000	1.46537e+09	55.857	Cyp2c54
82200000	813333	8.11333e+07	213.67	Mia3
2.78333e+08	1.63667e+07	2.82333e+08	55.292	Glyctk
5.11283e+08	2.12533e+07	4.78347e+08	60.157	Ugt2b1
355000000	15450000	404500000	37.548	Clybl
210900000	10560000	5.11567e+08	53.398	Mavs
6.454e+09	5.85547e+08	1.77422e+10	22.45	Abhd14b
1029000000	5.18333e+07	1.005e+09	39.871	Bhmt2
2240000000	159500000	3914999936	31.53	Qprt
907600000	6.05167e+07	2.6852e+09	35.649	Sfxn1
1.91733e+08	6613800	1.64327e+08	55.446	Nampt
3.5e+09	3.86667e+08	3.23667e+09	27.822	Ctrb1
1860000000	371500000	1324999936	23.564	Rpl14
205000000	1.02667e+07	1.71333e+08	62.022	Coasy
1445000000	110750000	3575000128	22.687	Mettl26
3.32733e+08	20800000	3.65467e+08	30.149	Ndufs3
1.76817e+08	6.30433e+06	3.55503e+08	56.467	Cyp2d22
1157650000	88855000	1056500000	25.898	PSMA2
80500000	3840000	73000000	42.41	IDH3B
0	0	0	104.78	HYOU1
2.14667e+07	646000	3.14333e+07	85.939	HNRNPUL1
8.35767e+07	4162000	5.25667e+07	36.867	AKR1C3
24000000	407000	11950000	140.3	DIAPH1
6.23333e+07	2970000	6.73333e+07	49.005	SEPT11;Sept11
8.12867e+07	4.77933e+06	1.47287e+08	33.935	TCEA1
144900000	4529500	210000000	67.97	PABPC4
0	0	0	145.42	LMO7
15250000	492000	12300000	64.449	EIF2A
0	0	0	48.208	RSL1D1
0	0	0	95.179	LONP1
90000000	7500000	356000000	22.237	TPD52L2
111500000	5050000	153000000	62.942	NARS
1.67667e+06	19733.3	2.19667e+06	160.9	ROCK2;Ro
0	0	0	73.46	GLS;Gls
92500000	2370000	119000000	83.353	LETM1
33270000	900750	31475000	119.75	SEC24A
2760000	95000	2405000	51.861	PAH
10060000	386500	10855000	47.517	GOT2
56750000	3545500	196000000	40.786	UROD
0	0	0	30.375	CBR1
0	0	0	76.689	POR
0	0	0	43.009	AGXT
0	0	0	112.73	GLDC
169000000	18750000	283000000	18.042	ACP1
7000000	465500	236000000	25.268	AK4
172290000	12306500	128850000	28.993	ERP29
473000000	31500000	1019000000	27.692	PRDX3
29455000	2945500	14855000	21.057	PEBP1
3.10333e+08	28200000	629000000	22.04	PPIF
0	0	0	52.645	UQCRC1
408000000	45350000	372000000	21.863	RPL9;RPL
21750000	1555000	17400000	27.843	ETFB
1.37867e+08	9.17333e+06	2.95233e+08	24.488	RAB11B;Rab11b
0	0	0	49.541	TUFM
16350000	1170000	35650000	33.295	HNMT
126000000	9700000	200500000	32.922	CAPZA1
86000000	3430000	94000000	56.068	USP14
0	0	0	40.545	ADK
234500000	18050000	285500000	35.54	SEC13
0	0	0	25.007	PSPH
0	0	0	112.42	GTF2I;Gtf2i
13700000	980000	0	27.566	GSTO1
15500000	620000	3360000	45.834	MRPS9
6400000	428000	7100000	25.542	SRSF9
0	0	0	26.318	GAMT
0	0	0	92.888	MCM6;Mcm6
157000000	3075000	348500000	109.93	SART3
0	0	0	102.64	SAFB
102000000	2490000	33900000	88.885	SF3A1
79500000	5315000	66000000	29.999	MAPRE1
45080000	1455000	21500000	58.768	UAP1
17900000	344000	19800000	107.21	MOV10
9100000	454000	10650000	39.548	TWF2
85000000	5300000	74500000	42.823	NAP1L4
0	0	0	41.867	DUSP9
12550000	570000	24000000	38.449	SAE1
56490000	2453000	76300000	55.738	PACSIN2;PA
1.06882e+08	9.71923e+06	277800000	18.736	CFL2;Cfl2
417000000	37950000	443000000	20.652	CNPY2
3.06343e+08	1.45973e+07	3.24633e+08	34.973	Bpnt1
7.35333e+09	2.30067e+08	10010000128	60.672	Psap
4.60967e+08	4.60967e+07	3.84833e+08	30.282	Coq9
1.07967e+09	154200000	1.46333e+09	15.601	Ccdc58
5068033248	5.63223e+08	5.46917e+09	16.837	Calm3;Calm2;Calm1
233100000	15560000	251500000	34.577	Psmd14;PSMD14
223500000	14900000	252000000	36.539	Psmd7;PSMD7
3.10117e+08	5.64467e+06	3.09633e+08	104.98	Actn4
376490000	3.41993e+07	509290000	26.289	Idi1
84500000	4235000	151000000	42.613	Actr1a;ACTR1A
2564999936	427500000	2550000128	15.798	Rpl27;RPL27
9.82373e+08	2.45768e+08	1060843376	16.273	Rps14;RPS14
1.78807e+08	1.11757e+07	181400000	28.211	Ywhah
6.25333e+08	2.98333e+07	716000000	38.6	Slc9a3r1
5.47333e+08	3.14133e+07	6.57667e+08	106.25	Gaa
1162950000	1.05601e+08	2.91363e+09	24.687	Lypla1
5100000	268500	5250000	43.062	Ilf2;ILF2
173000000	17300000	3.02333e+08	43.157	Dazap1
2.15333e+08	6.33333e+06	1.50667e+08	62.581	Stip1
40080000	1.90733e+06	51200000	50.372	Tmpo
1054900000	1.76037e+08	2.60833e+09	11.045	Cstb
5.96667e+08	28400000	5.96667e+08	47.384	Cpa1
176000000	5850000	180000000	51.863	Samm50
601600000	37625000	499500000	33.295	Sult2a8
4.82867e+08	3.21567e+07	1.3306e+09	26.918	Vapb
1.77087e+08	8866000	1.61848e+08	46.48	Acot4
5.36667e+07	1.22333e+06	49000000	85.652	Csde1
163500000	4545000	185500000	68.721	Acad9
6.32023e+08	4.51067e+07	1.11888e+09	37.798	Galm
2.10633e+08	16180000	207200000	24.038	Ndufs8
3.27333e+08	1.92667e+07	8.04667e+08	33.56	Abhd11
3.59133e+08	2.38867e+07	3.57167e+08	25.746	Dcxr
418000000	19900000	620000000	44.698	Bbox1;BBOX1
154240000	6421000	1.16187e+08	52.443	Dnaja3
1.34033e+09	2.67733e+08	1.722e+09	9.1413	Rps21
8.55817e+08	6.13187e+07	8.46323e+08	35.327	Cyc1
1.74433e+09	1.58133e+08	3.49967e+09	17.32	Hint2
7.14333e+08	5.10033e+07	1.796e+09	27.285	Ndufv2
516500000	30400000	1049000000	34.67	Slc25a22
798000000	56900000	870500000	32.402	Echdc3
78500000	4360000	56500000	33.189	Napa;NAPA
1.79567e+07	689900	1.20667e+07	55.144	Csad
205000000	10275000	230500000	40.429	Lman2
4.92467e+08	5.45033e+07	588000000	19.992	Ndufa8
1.77713e+08	7396400	209800000	47.173	Scly
786050000	35774500	819750000	57.986	Cyp3a41a
330000000	20650000	300000000	42.295	Galk1
694233000	6.29878e+07	8.57107e+08	18.521	Dstn
6.28133e+07	2.16317e+06	6.11733e+07	60.602	Ehd1
3.69333e+06	372667	4.19667e+06	33.558	Hnrnpdl
40750000	2265000	105000000	31.581	PITPNB
55500000	2305000	59000000	54.611	ILK;Ilk
0	0	0	140.73	TJP2
5.92317e+08	5.93217e+07	571600000	16.29	MYL6;Myl6;
2525000	180500	5150000	32.616	CNN2
151850000	7591500	251500000	33.186	MTAP
64500000	10800000	106000000	10.08	TBCA
0	0	0	70.055	ADD1
85500000	4265000	122500000	45.31	CSNK2A1;Csnk2a1;
239500000	39950000	189000000	15.016	NACA
0	0	0	54.719	GLOD4
2.68333e+07	927333	3.27667e+07	113.63	UBAP2L
0	0	0	140.13	MYBBP1A
107000000	3565000	153000000	66.193	WDR1
67000000	3525000	48300000	38.925	ERLIN1;Erlin1
230965000	12153500	236000000	35.611	EIF3G
31905000	799000	21450000	113.01	SEC24D
6450000	195000	24450000	80.419	ACSL3;Acsl3
7150000	224000	0	63.182	STAU1
4285000	389500	7900000	21.225	FTH1
0	0	0	10.044	DBI
20545000	2935000	13365000	14.208	FABP1
58100000	4840000	56100000	19.608	APRT
0	0	0	25.631	GSTA1;GSTA2;GSTA3
9695000	571500	17100000	51.556	SNRNP70;Snrnp70
640000	33600	895000	44.292	ACAA1
3610000	258000	0	31.462	ESD;
0	0	0	46.247	GOT1
106500000	7100000	93000000	33.824	SRM
0	0	0	59.681	MAOA
109000000	18200000	122000000	24.033	HMGB2
0	0	0	79.467	NDUFS1
0	0	0	31.554	MARCKS
0	0	0	81.307	MCM7
0	0	0	55.992	SHMT2
178000000	8500000	303000000	51.109	EIF2S3
168000000	20950000	114000000	23.31	RANBP1
47650000	1135000	63000000	76.715	GMPS;Gmps
99525000	6618500	130750000	27.991	BCAP31
6.15333e+07	6.15333e+06	70600000	25.177	FKBP3;Fkbp3
82500000	3295000	104000000	40.763	PPID
5150000	171000	2175000	81.074	SSRP1;Ssrp1
10550000	240000	17000000	86.47	NSUN2
46000000	1915000	43650000	58.848	SF3A3;Sf3a3
198550000	6390000	309500000	52.39	SELENBP1
20250000	655000	39650000	58.06	SNTB1
128275000	7992000	68700000	36.091	ELAVL1
268000000	12750000	241500000	44.522	DDI2
9900000	395500	0	43.482	HIBCH
0	0	0	45.394	HSDL2
0	0	0	156.27	KTN1
66250000	2070000	208500000	61.64	FUBP3
3365000	280000	5100000	19.891	PARK7
0	0	0	62.888	ARID3A
13500000	1690000	15600000	12.349	SLIRP
26700000	835000	20450000	61.728	SPATS2L
8150000	353500	6250000	56.639	PCYOX1
0	0	0	32.463	RALY;RA
96350000	6035000	200000000	28.068	RTRAF
20850000	870000	27650000	59.578	NOP58;Nop58
270730000	1.28683e+07	425500000	49.039	Adhfe1
76320000	4001000	95500000	43.165	Prkar2a
2775000	53500	4260000	101.09	Naa15;NAA15
119000000	13200000	124500000	24.923	Set;SET
84000000	3497000	175000000	60.438	Hrg
1.23993e+08	9537000	156000000	34.676	Fahd2a;Fahd2
3.31733e+07	146300	3.69667e+07	504.77	Lrp1
198705000	9050500	171000000	79.488	Aldh16a1
500820000	2.00661e+07	527740000	67.501	Rpn2
80350000	2684000	86500000	80.386	Acss2
2.13052e+09	1.93714e+08	3120680000	38.255	Agmat
1.37667e+08	6.53333e+06	1.29667e+08	62.72	Ces2g
77000000	1565000	58000000	114.15	Ide
333000000	30300000	439500000	29.146	Gpx4
377000000	13950000	875500000	55.87	Cyp2b10
1037445000	54629000	1065350000	37.045	Akr1c19
626000000	36800000	1399000000	32.19	Endog;ENDOG
63375000	10596000	37350000	14.485	Snca;SNCA
0	0	0	244.54	Snrnp200;SNRNP200
120000000	4615000	83000000	46.284	Cops4;COPS4
1608499936	100200000	2290000000	29.486	Comt
6.44033e+08	2.4827e+07	4.21123e+08	62.766	Gpi
2610000000	372500000	7.91833e+09	15.776	Ttr
2.12923e+08	5.91637e+06	226580000	76.722	Ncl
6.58e+09	5.97667e+08	7.87667e+09	16.101	Cox5a
142800000	3110000	1.53667e+08	81.8	Jup;JUP
1.12667e+08	790000	1.46667e+08	284.59	Sptan1
5640000000	7.04667e+08	9.34667e+09	13.847	Gm11273;Cox5b
62000000	8850000	129000000	20.811	Cbx3;CBX3
4.04843e+08	3.67437e+07	426510000	26.411	Psma5;PSMA5
3339333248	152100000	4910000000	65.018	Grn
3.28567e+08	1.93467e+07	146500000	32.591	Asgr1
1090000000	272500000	940000000	14.759	Rpl22;RPL22
3.61256e+08	1.33799e+07	3.09603e+08	51.564	Cap1
320500000	40050000	424500000	34.883	Pura;PURA
7.79383e+08	130120000	5.46133e+08	13.293	Rpl34;RPL34
412250000	31688500	299550000	26.588	Hsd17b8;H2-Ke6
56590000	4037400	4.80067e+07	23.489	Rab7a;RAB7A
285000000	15005000	585000000	41.835	Hsd17b2
1004860000	77374000	947500000	39.565	Pon1
768800000	154130000	9.46167e+08	15.126	Fabp2
1.21565e+09	2.43116e+08	1.13357e+09	13.373	Rps20;RPS20
121900000	9365000	135450000	44.76	Actr2;ACTR2
1650749936	183635000	1541800000	14.865	Rpl23;RPL23
242500000	18650000	246500000	37.377	Gnb1;GNB1
1240910000	2.06818e+08	1.36454e+09	19.462	Tpt1
8.83367e+08	1.76333e+08	8.77933e+08	11.651	Rplp2
6.33333e+08	31700000	7.93333e+08	49.906	Tubb2a;TUBB2A
6.19127e+09	1.23825e+09	5.76858e+09	13.988	Hist2h2ac;HIST2H2AC;Hist2h2aa1
436100000	2.70033e+07	5.13667e+08	29.729	Cdv3
140500000	4015000	110500000	72.65	Samhd1
2.767e+09	461000000	7.73e+09	9.3267	Ndufa4
368500000	23050000	533500000	25.709	Gstm7;Gst
1.34137e+08	6.38567e+06	1.35033e+08	47.624	Acp6
3.22703e+08	24826000	3.71033e+08	35.015	Pdxk
2.48533e+08	1.77467e+07	2.93333e+08	25.172	Fahd1
5.29033e+08	37850000	9.08267e+08	30.448	Hyi
2.75427e+08	1.37713e+07	2.04593e+08	46.6	Scrn2
491500000	35110000	1594250000	32.032	Isoc1;ISOC1
171050000	8552000	240250000	39.832	Eif3h
1376666624	125000000	1340000000	28.9	Cela1
3.04247e+08	2.02943e+07	4.63243e+08	35.286	Acy3
1.71923e+09	7.79333e+07	2.35847e+09	43.953	Acaa1a
95400000	3.48667e+06	87300000	66.741	Atad3
146800000	5.64833e+06	1.34267e+08	56.598	Arfgap2
330050000	25355000	416000000	28.308	Nipsnap3b
205000000	22750000	160000000	15.944	Cotl1
245650000	3.07303e+07	2.03077e+08	21.984	Ndufb9
1398333376	2.33167e+08	1.64433e+09	16.318	Cyb5b
145500000	4160000	162500000	64.217	Atic
2.63717e+08	1.54987e+07	2.11533e+08	31.381	Ddah1
1.81553e+08	1.81553e+07	221770000	16.355	Ube2v1
2.91833e+07	1.38867e+06	4.80867e+07	55.843	Ccdc47
67000000	2.79333e+06	3.73333e+07	46.797	Snx5
462400000	46240000	5.34667e+08	21.024	Ndufb10
282000000	15650000	124000000	39.735	H2afy;H2AFY
2.55367e+08	4.26167e+07	2.57867e+08	12.575	Ndufa7
630780000	105129500	687930000	15.197	RPS24;Rps24
0	0	0	46.292	ACOT2;ACOT1
4.26667e+07	1850000	51000000	47.804	SNX6;Snx6
0	0	0	80.998	CAST
0	0	0	42.179	ACY1;ABHD14A-ACY1
0	0	0	25.895	NUDT5
59500000	3310000	19550000	50.431	CS
51500000	1030000	48550000	79.621	DNM1L
0	0	0	44.634	UQCRC2
615000000	88000000	450000000	16.378	RPL36A;Rpl36a
0	0	0	23.803	DCXR
6.68333e+07	6.68333e+06	9.06667e+07	14.285	PDCD5;P
0	0	0	49.512	HAT1;Hat1
0	0	0	59.271	PPM1G
11950000	705000	9500000	37.578	COPS5;Cops5
9300000	775000	20750000	34.063	SGTA
28100000	600000	26250000	89.594	UFL1
0	0	0	66.9	AIFM1
87950000	8795000	180450000	37.893	TOMM40
0	0	0	55.928	FGB
0	0	0	84.87	TFRC
12350000	1235000	22350000	28.415	SNRPA1;Snrpa1
148000000	6450000	251500000	39.455	ALDOC
4140000	86000	7.21333e+06	96.695	PYGB;Pygb
7150000	357500	3780000	50.27	ACADM
9.50437e+07	3162800	1.75144e+08	55.704	SRP54;Srp54
104000000	8700000	96500000	26.182	UCHL3
0	0	0	46.374	FAH
0	0	0	66.69	CTPS1;Ctps1
37450000	795000	48700000	105.21	ITIH2
0	0	0	90.069	RRM1
515000000	42700000	433500000	24.763	EEF1B2
4680000	260000	4380000	38.044	DNAJB1
2710000	87500	15200000	59.75	ATP5A1
8450000	384000	18200000	57.206	ALDH1B1
474030000	36471500	272300000	32.996	ATP5C1
0	0	0	61.448	PGM1
0	0	0	42.592	FEN1;Fen1
0	0	0	36.426	MDH1
0	0	0	41.924	ACAA2
0	0	0	57.548	LMAN1
0	0	0	34.165	SULT1A1;SULT1A2
0	0	0	42.272	GALK1
8.73333e+07	5.13333e+06	1.24667e+08	26.788	HDGF
23700000	4740000	22950000	14.395	SUB1
2.17688e+08	16917000	3.97333e+08	19.463	CNBP;Cnbp
130000000	8100000	73000000	35.594	PPP2CA;Ppp2ca
11450000	229500	44300000	102.36	EIF4G2
0	0	0	29.096	TFAM
36200000	3290000	46500000	48.227	KHDRBS1;Kh
46350000	1855000	47250000	59.594	PDIA5
3410000	92000	3655000	87.133	USP10
0	0	0	74.423	ACOX1
29400000	1400000	30400000	41.564	PPP1R7
17850000	1375000	17700000	26.183	TSN;Tsn;T
13450000	480500	27200000	54.529	FSCN1
0	0	0	143.7	RRP12
23500000	940000	32750000	61.206	HP1BP3
50000000	2785000	63500000	42.502	EIF3M;Eif3m
18700000	445500	29550000	74.976	ARHGAP18
0	0	0	118.71	IPO4
43050000	4305000	115500000	18.925	PCNP
189000000	21000000	257000000	28.787	ANP32B
0	0	0	49.963	HGD
0	0	0	37.765	GALM
0	0	0	42.486	PHYHIPL;Phyhipl
0	0	0	26.923	HSD17B10
0	0	0	85.424	ACO2
0	0	0	35.548	CPPED1
39500000	3590000	67000000	22.655	PYM1
53100000	4830000	100450000	21.498	ADI1
0	0	0	32.544	PECR
9800000	208500	4810000	108.58	XRN2;Xrn2
5750000	520000	2140000	18.681	DCTPP1
22050000	355500	0	136.31	XPO5
0	0	0	43.618	ZCCHC3;Zcchc3
0	0	0	35.419	CRYL1
282000000	40250000	552500000	15.892	CARHSP1
40300000	895000	19550000	88.583	AFG3L2
557900000	3.10533e+07	6.90667e+08	45.854	Serpina1c;Serpina1a;
0	0	0	115.13	Itgam
49850000	3325000	66500000	36.766	Bub3
7.00266e+08	1.16387e+08	663700000	18.101	Rpl18;Rpl
215000000	5500000	179500000	83.665	Gphn;GPHN
12250000	437000	23350000	81.467	Asph
5.80667e+06	224267	9.64667e+06	50.535	Mpp1
2.61267e+08	3.73333e+07	3.14333e+08	23.478	Clta
2.26667e+06	141667	7500000	35.181	Hnrnph3
8.95333e+07	2710000	162000000	69.921	Dglucy
129200000	4.97367e+06	1.39567e+08	56.712	Acbd5
259000000	12361000	265500000	55.726	Ctsa
9.54333e+07	3.40267e+06	1.12033e+08	61.51	Ces1e
1.14848e+08	1.04636e+07	99238000	30.534	Gclm
2.19333e+08	1.56517e+07	2.29167e+08	40.703	Psmd4;PSMD4
297350000	19840000	223000000	35.173	Sult3a1
655500000	65550000	848500000	26.336	Gamt
141300000	6.41167e+06	1.52667e+08	45.745	Dnaja2;DNAJA2
2.09837e+08	13119000	3.48777e+08	35.774	Pdlim1
80320000	2.35833e+06	7.46033e+07	84.998	Pigr
178000000	8900000	179500000	53.873	Ddc
83750000	6430500	149850000	24.57	Hprt1
840000000	70000000	8.33333e+08	28.913	Cela2a
5.98687e+08	6.62543e+07	7.70367e+08	25.171	Cltb;CLTB
2.52867e+08	18050000	875150000	23.014	Hspb1
413050000	45875000	347650000	22.031	Btf3;BTF3
119000000	7000000	100500000	39.344	Hmbs
447000000	1.75667e+07	3.25333e+08	61.055	Ces1c
172500000	6150000	211500000	54.357	Wars
290005000	9059500	306550000	67.277	Canx
271550000	13575000	962000000	50.02	Adss;ADSS
68000000	3080000	95000000	48.968	Eif5
33600000	1600000	14650000	51.596	Cops2;COPS2
3.70247e+08	3.70247e+07	5.67013e+08	20.697	Arf1;ARF1;Arf3
94000000	13400000	151500000	13.527	Snrpd2;SNRPD2
1061800000	353600000	1469233376	7.8409	Rps28;RPS28
2.37333e+08	2.63333e+07	365000000	23.432	Rac1
181950000	5.69813e+06	219180000	57.477	Cct2
134550000	7065000	158050000	54.079	Anxa11
83340000	2383000	8.76667e+07	65.622	Acsm3
1880100000	144470000	5.19563e+09	21.778	Prdx2
109500000	7300000	131500000	28.467	Tpm4
68005000	4852000	183000000	33.879	Fetub
41900000	1445000	73500000	55.496	Etnppl
5.01727e+08	25020000	405750000	63.352	Ces3b
431030000	21526500	448705000	46.415	Txndc5
135000000	6140000	256000000	46.306	Hdhd5
6.35767e+08	1.05853e+08	8.83767e+08	12.097	Cisd1
416300000	3.46967e+07	7.33533e+08	30.114	Pnpo
112660000	4332500	95250000	45.536	Psmd6
3.95933e+07	920467	5.63733e+07	87.142	Vwa5a
235010000	1.80523e+07	4.48557e+08	26.856	Nudt7
965196624	9.65197e+07	9.7596e+08	26.422	2210010C04Rik
170000000	1.41567e+07	2.64333e+08	27.61	Ociad1
140500000	7800000	124000000	42.574	Serpinb1a
1.67231e+08	6675900	161959000	52.767	Cndp2
1.61027e+08	6454000	1.40133e+08	47.262	Plin3
2619500000	105000000	9579999872	61.761	Acot12
66500000	1385000	70000000	106.6	Erap1
4.76667e+08	4.76667e+07	4.76667e+08	28.135	Ctrl
2.56575e+08	2.13868e+07	3.9665e+08	23.648	Sdf2l1
324500000	32450000	452500000	20.791	Gnpnat1;GNPNAT1
2.62567e+08	2.63733e+07	6.22933e+08	20.524	Arpc3
416500000	46300000	621500000	22.965	Psmb3
269900000	20750000	338500000	28.911	Ccs
1.42833e+08	7.92667e+06	1.49477e+08	53.912	Coro1b
136250000	5672500	134800000	44.669	Asah1
59705000	1995200	7585000	74.414	Padi4
141000000	5050000	140000000	50.569	Nfs1
147340000	7.77533e+06	299270000	37.808	Cryzl2
6.96667e+06	112333	1.13667e+07	141.44	HDLBP
0	0	0	68.898	CES2
2915000	208500	10500000	28.683	C11orf54
2120000	81500	1210000	65.702	CTNNBL1;Ctnnbl1;C
89500000	5300000	55500000	28.864	SBDS
0	0	0	24.75	SOD2
18650000	1035000	23950000	59.717	CPNE1
6000000	157500	5300000	77.592	MCM5;Mcm5
7200000	720000	10350000	20.217	PSMD10
322500000	20150000	735500000	52.949	SEC61A1;Sec61a1
30100000	2740000	82950000	19.311	NAA50;Naa50
0	0	0	48.103	POLDIP3
49600000	1305000	31900000	111.98	SEC24C
20200000	1440000	28900000	28.329	SRSF1;Srsf1
36550000	545000	51500000	139.38	NOMO3;NOMO2
99000000	9900000	198000000	17.546	SNRPN;Snrpb
1.39233e+08	1.39833e+07	1.51867e+08	20.457	MYL12A
9.8598e+09	2.45994e+09	7.13077e+09	14.914	H3F3B;H3f3a;H3F3A
0	0	0	35.102	PDXK
29900000	2990000	29250000	18.491	ATP5H
25050000	1670000	49400000	48.962	AGFG2
102895000	10289500	109000000	19.206	TXNDC12
0	0	0	15.936	SOD1
4000000	363333	9.93333e+06	39.324	AHSG
795000	39750	610000	48.534	OAT
4560000	89500	3305000	97.147	PYGL
0	0	0	49.973	RNH1
0	0	0	35.079	ETFA
7.16667e+07	1.19333e+07	1.34667e+08	11.676	HMGA1;Hmga1
89500000	4465000	92000000	38.388	EIF2S2
874420000	29097500	1224500000	61.719	ALDH4A1
33500000	4785000	83000000	12.712	DDT
72500000	3455000	55500000	56.806	NMT1
0	0	0	72.691	SDHA
29650000	1745000	19000000	37.54	TALDO1
1490000	46600	0	89.301	NOP2;Nop2
681575000	97224500	686200000	16.561	RPL27A
6755000	182650	4585000	83.308	LSS
0	0	0	61.312	SARS
0	0	0	101.89	MCM2;M
94500000	3630000	319500000	57.214	ALDH5A1
2.32533e+08	46500000	4.70133e+08	12.259	ERH;Erh
0	0	0	32.728	RPL6
54500000	1235000	72000000	104.64	AP1B1
3870000	114000	2305000	74.403	TTLL12
4.73333e+07	2150000	36000000	68.259	CLINT1;Clint1
9100000	570000	46850000	25.734	PAFAH1B3
78000000	7100000	123500000	42.153	ADRM1
6900000	314000	35650000	36.067	DECR1
47600000	2380000	43150000	40.423	UCHL5
24900000	860000	0	57.129	PDZK1
268500000	22400000	377000000	29.946	CENPV
4.03733e+07	3.50633e+06	4.04867e+07	32.749	PABPN1;Pabpn1
13850000	338000	22300000	102.35	TNPO1;Tnpo1
16100000	730000	28400000	60.741	FAM114A1
0	0	0	93.487	NUP93
0	0	0	65.358	CHDH
0	0	0	71.949	COQ8A
5500000	460500	13200000	42.835	NDRG1
0	0	0	41.489	SH3GL1
0	0	0	100.67	SRRT;Srrt
0	0	0	47.707	WDR12;Wdr12
0	0	0	33.932	ABHD10
14300000	625000	45000000	38.711	MRPL39
0	0	0	53.488	ATXN10
0	0	0	35.668	GRHPR
4510000	132500	2705000	74.175	SLC25A13
24100000	1045000	33900000	57.563	FARSA
118500000	5150000	125000000	42.033	POLDIP2
0	0	0	269.76	TLN1
36500000	915000	34400000	111.08	SEC23IP;Sec23ip
3.00303e+08	1.36623e+07	2.86527e+08	52.793	Tuba4a;TUBA4A
0	0	0	55.293	Camk2d;CAMK2D
190375000	7341500	281700000	53.051	Txnrd2
3025000	216000	3605000	36.812	Rprd1b;RPRD1B
1.44627e+08	6.56173e+06	1.20487e+08	43.446	Pcyt2
51000000	1965000	53500000	52.223	Ttc38
55500000	2420000	33950000	42.467	Prpsap1
6.66667e+06	49333.3	8.83333e+06	280.5	Flna
192000000	16000000	465000000	37.697	Hsd3b7
1021980000	2.04344e+08	1.02244e+09	16.966	Gm17669;Rpl29
91000000	11350000	8.39667e+07	13.897	Fus
2.19167e+08	1.45567e+07	253500000	28.696	Tpm1
63000000	3010000	64000000	63.221	Faah
14100000	403000	9800000	91.721	Ap1g1;AP1G1
2.24667e+08	8.03333e+06	172000000	54.831	Ugdh
240990000	16066000	227165000	34.567	Cope;Co
11150000	266000	20150000	119.49	Ipo7;IPO7
290025000	24177000	429300000	21.606	Dhfr
1081330000	1.34973e+08	1115633376	25.976	Mtco2
1.46093e+10	1.3276e+09	1.71033e+10	15.84	Hbb-b1
3.54157e+08	4.44363e+07	316580000	14.65	Fabp4;FABP4
3218666624	1.52963e+08	6.13367e+09	35.611	Mdh2
1.15631e+09	128324500	882358376	21.266	Hist1h1c
1.85733e+08	2.06633e+07	264400000	14.866	Lgals1
59265000	2.96367e+06	4.48117e+07	42.031	Hsd3b3
1.63667e+08	5.29667e+06	169400000	51.572	Fkbp4
143470000	8453000	1.09333e+08	33.997	Aimp1
69680000	4372000	141660000	22.576	Tagln
1.82367e+08	1.41867e+07	1.73967e+08	32.967	Capza2
184100000	8767000	177100000	53.662	Gsr
1.14833e+08	3.47667e+06	1.40333e+08	57.844	Pkm
1.33333e+09	1.90667e+08	3.01e+09	13.02	Ndufs6
77610000	9701000	9.28867e+07	14.173	Snu13;SNU13
208705000	20870500	106000000	20.825	Rap1b;RAP1B
3.72667e+09	6.22667e+08	5.35333e+09	10.458	Timm13
650000000	1.08113e+08	766000000	15.807	Rps23;RPS23
341350000	31035000	411300000	29.891	Psmb7
147500000	4915000	148000000	59.623	Cct5
877000000	97350000	1832500000	22.417	Isoc2a
55610000	2.52167e+06	4.45767e+07	54.087	G3bp2;G3BP2
2.14933e+08	1.07633e+07	354600000	52.376	Ctsc
584550000	53185000	595500000	29.116	Psmb4
1.75433e+09	583000000	2.47233e+09	8.2355	Atp5i
3.51407e+08	2.06827e+07	6.60657e+08	38.221	Pcbp2;PCBP2
2.40113e+08	17168000	484760000	31.852	Echdc2
436000000	1.98333e+07	6.58667e+08	50.498	Ndufv3
142000000	5080000	303500000	62.939	Pyroxd2
197500000	10990000	466500000	43.123	Mvk
170000000	7100000	147000000	52.028	Rmdn3
200000000	15400000	381500000	46.297	Prrc1
133500000	3610000	370500000	69.858	Mocs1
4.52333e+07	4.52333e+06	4.11433e+07	23.895	Orm1
1.36433e+08	17070000	4.60633e+08	20.824	Gm2a
348700000	31720000	470000000	25.378	Psmb6
439810000	3.38464e+07	1.33809e+09	27.634	Gstt2
117500000	4190000	126500000	54.201	Fdxr
1.94967e+08	17750000	4.25667e+08	20.02	Jpt2
817050000	273200000	788500000	12.254	Rpl36;RPL36
161400000	8095000	229500000	40.528	Zadh2
5.16587e+08	19861000	3.40767e+08	68.839	Eif4b
195755000	4547500	127500000	112.8	Iars2
163420000	7760500	245200000	38.117	Ahsa1
110550000	4702000	123260000	53.998	Pdhx
50000000	800000	36650000	134.19	Lars
398600000	2.84933e+07	8.88557e+08	28.096	Mettl7a1
65500000	3640000	27600000	34.54	Pgp
172890000	7193000	2.11693e+08	59.672	Ugt3a2
130000000	8650000	459000000	43.131	Hacd3
3.44667e+08	3.13333e+07	495000000	21.722	Pla2g12b
41050000	2055000	33200000	60.112	Dhcr24
166150000	10355000	532350000	23.275	Spryd4
234500000	18020000	252500000	44.547	Tardbp;TARDBP
311000000	8650000	307500000	57.147	Dars
2.64833e+08	4.40833e+07	3.24333e+08	12.648	Ndufs5
1.04567e+08	3720000	9.95667e+07	67.839	Kars
139700000	4817000	690750000	49.335	Tymp
226100000	4.51667e+07	276600000	13.36	Ndufa5
4.36667e+08	4.36667e+07	430000000	28.904	Cela3b
3.30933e+08	41560000	1.11937e+09	14.164	Ndufc2
2.31967e+08	3.84933e+07	259700000	9.7681	Uqcrq
318000000	4.54667e+07	5.16333e+08	17.008	Fis1
501000000	71500000	9.50667e+08	15.183	Acot13
1.17467e+08	9.78767e+06	1.21567e+08	24.72	Psmd9
417000000	52200000	1.312e+09	14.379	Bola1
77000000	3080000	93000000	52.895	Psmd12
8.63933e+07	4480000	6.33767e+07	38.988	Dcps
8.49667e+08	1.21433e+08	1.30833e+09	21.708	Mrpl12
53000000	1200000	48500000	94.525	Lonp2;LONP2
314905000	28627500	152500000	24.683	Ndufs7
253000000	21100000	488500000	28.721	Pycr3
235500000	9400000	244500000	60.705	Lactb;LACTB
6.35667e+07	1380000	6.17667e+07	84.059	Lima1
68000000	2840000	63500000	42.722	Myg1
1.34033e+08	7.04667e+06	1.35283e+08	47.489	Acot3
1.47107e+08	6.41467e+06	1.57783e+08	47.571	Iigp1
1.04633e+08	5.48333e+06	1.10533e+08	36.102	Hsd17b6
303450000	15195000	435500000	47.597	Aadat
2.48467e+08	2.48467e+07	651000000	21.862	0
1155000	46150	0	77.843	RAVER1
1885000	49550	1570000	77.813	DDX42;Ddx42
93000000	4640000	98500000	46.494	PACSIN3;PA
0	0	0	56.732	ILVBL
39600000	2330000	40150000	33.711	PCYT1A
5600000	311000	5600000	53.371	GPS1
0	0	0	81.673	APEH
15505000	971000	20200000	30.9	GNPDA1
50000000	5000000	76000000	18.72	SKP1;Skp1
42550000	3545000	104250000	36.064	COPS6
9260000	577500	23850000	38.753	UBA5
18100000	301500	29650000	139.09	DCTN1;Dctn1
136300000	2240000	376500000	128.48	MYO1B
0	0	0	28.821	EEF1D
0	0	0	64.872	SLC3A2
24650000	2240000	29250000	24.366	NAP1L1
38400000	4480000	1.24467e+08	17.047	PFDN5;Pfdn5
0	0	0	152.53	GIGYF2
0	0	0	33.792	MRPL4
0	0	0	58.182	SARS2;S
11800000	268333	2.41333e+07	83.474	EPS15L1
0	0	0	121.32	AP3B1;Ap3b1
0	0	0	81.879	GOLIM4
54000000	3600000	89000000	32.113	PIR
0	0	0	53.818	TOM1
61350000	10225000	173850000	10.058	BANF1
0	0	0	23.772	BAG2
0	0	0	20.776	NDUFB10
0	0	0	187.15	C3
8800000	490000	6150000	40.732	HLA-A
0	0	0	34.095	CDK1;Cdk1;CD
0	0	0	52.948	EPHX1
12235000	645500	21145000	37.821	CTSB
19150000	735000	24050000	52.221	UMPS
0	0	0	39.233	PDHB
0	0	0	129.63	PC
64600000	2316500	78900000	57.41	HARS
25800000	645000	16000000	92.468	HSP90B1
0	0	0	21.364	HIST1H1C
19550000	1085000	17900000	40.589	PRKACA;Prkaca
68200000	6200000	365000000	20.511	ARF4
0	0	0	58.993	SCP2
0	0	0	73.776	CPT2
48500000	1730000	43050000	54.416	DDX6
54500000	3645000	60500000	31.73	STOM
0	0	0	88.278	DPP4
16150000	252000	33000000	139.76	TPP2
7.61667e+08	2.29333e+08	1.55533e+09	9.0714	NEDD8;Nedd8;NEDD8-MDP1
15400000	670000	30200000	40.542	DRG1;Drg1
0	0	0	96.557	MCM4;Mcm4
8650000	392500	16400000	48.115	FDFT1
8045000	205950	16450000	87.334	STAT1
863290000	287595000	1369800064	14.551	RPL35
0	0	0	23.277	ATP5O
92500000	5435000	285500000	32.551	PSMD8
11495000	674500	30350000	39.829	VASP
21900000	950000	28850000	52.891	METAP2
87350000	7910000	141500000	23.482	RAB5C
0	0	0	65.562	GPC3;Gpc3
1.66667e+07	882667	2.08333e+07	39.75	IST1
2585000	184500	10550000	23.545	RAB2A;Rab2a
2.36247e+08	26298000	348380000	21.258	CDC42;Cdc42
128600000	14320000	397200000	16.537	LYZ
38100000	3465000	81000000	26.925	CSNK2B;Csnk2b;CSNK2
31550000	2630000	30850000	23.671	SARNP
0	0	0	100.83	EXOSC10
0	0	0	57.398	PPAT
0	0	0	80.109	TRAP1
2.67867e+07	1.48333e+06	63900000	70.754	PICALM;Picalm
0	0	0	26.319	IDI1
0	0	0	83.629	BOP1
4825000	59000	5350000	162.46	EEA1
0	0	0	48.121	PDIA6
0	0	0	30.845	QPRT
14350000	895000	13150000	37.031	MAPRE2;Mapre2
0	0	0	34.559	TOMM34
0	0	0	39.028	C9orf64
9550000	530000	16850000	44.667	ARFGAP1
0	0	0	41.401	BRIX1
0	0	0	73.114	KHSRP
0	0	0	15.641	FAM136A
0	0	0	46.51	SUCLG2
1.90863e+08	1.19123e+07	209000000	40.513	DNAJB11;Dnajb11
0	0	0	54.163	CPVL
0	0	0	60.593	ACBD3
0	0	0	35.171	FN3K
23115000	961000	36050000	46.48	APMAP
39400000	2315000	65000000	43.614	LYAR
9000000	530000	12850000	33.419	MRPL15
56500000	1660000	91000000	70.729	SRP68
0	0	0	36.567	Prmt1;PRMT1
46550000	570000	32050000	204.57	Kif13b;KIF13B
7.01967e+07	2.41567e+06	5.43133e+07	57.188	Cyp4a10;Cyp4a32
254000000	9400000	194500000	60.336	Fggy
2.87993e+08	19187100	2.71687e+08	29.424	Hsd17b13
124150000	6535000	229500000	35.256	Mgll
29950000	665000	36850000	102.37	Mars
69250000	2776000	246250000	46.2	Pafah2
1.84367e+08	1.67767e+07	121800000	19.803	Ndufs4
427291000	2.84861e+07	5.16483e+08	26.159	Psme2
123000000	8750000	122000000	23.183	Mthfsl;Mthfs
1343000000	335900000	3.118e+09	7.3384	Atox1
70000000	2920000	94000000	58.121	Cyp3a25;Cyp3a59
1.21667e+08	13500000	87000000	26.511	Eif6
1.56567e+08	1.74033e+07	1.39433e+08	16.369	Edf1;EDF1
190500000	13600000	369500000	34.49	Ppt1
4705333376	9.44333e+08	11285666880	11.309	Apoa2
922000000	1.31767e+08	1055000000	11.675	Txn
1.40433e+08	5.02667e+06	2.94067e+08	56.949	Cyp2d9
31750000	2890000	28250000	57.106	Slc2a2
1.14667e+08	1.43667e+07	3.41333e+08	27.414	Lgals3
2.30533e+09	1.21267e+08	3.75533e+09	32.191	Tpi1
247300000	8.23333e+07	4.80967e+08	11.922	Fkbp1a
117720000	10693000	132600000	23.396	Psmb9
137170000	5959500	154950000	50.254	Adssl1
6.92333e+07	3.14667e+06	8.40667e+07	54.848	Vtn
2.39357e+09	3.98367e+08	4391666624	12.504	Mif
4.26667e+07	3.29333e+06	46000000	26.157	Atp6v1e1;ATP6V1E1
73000000	3165000	64000000	46.67	Pafah1b1;PAFAH1B1
225500000	32250000	225500000	18.518	Reg1
5.11667e+08	4.65467e+07	486000000	20.123	Fdx1
1.42667e+08	3.31667e+06	1.72333e+08	74.237	Lmna
8.76667e+07	5.16667e+06	5.56667e+07	42.785	Idh3g;IDH3G
96500000	4585000	92000000	52.088	Gck
736510000	16383600	595550000	95.313	Eef2
58800000	4910000	56500000	22.406	Ube2k;UBE2K
3.66667e+07	2810000	4.46667e+07	29.506	Psme3;PSME3
1315000064	437500000	1430000000	11.078	Rpl37;RPL37
3.17733e+08	5.28833e+07	3.74333e+08	12.861	Mtpn
2503576752	359140000	2.99097e+09	17.04	Rps15;RPS15
75550000	7555000	208500000	13.17	Elob;ELOB
7.76955e+08	1.29381e+08	7.9715e+08	12.784	Rpl30;RPL30
156500000	14200000	88000000	25.053	Eif4e
246500000	9500000	246500000	58.004	Cct6a
6.50367e+07	2952000	58560000	38.618	Apoh
55000000	3920000	79000000	47.655	Rbbp4;RBBP4
57000000	1895000	112500000	56.553	A1bg
5.64333e+07	2.17033e+06	1.05567e+08	66.289	Plbd2
50600000	3165000	69850000	28.274	Dhrs11
5.74633e+07	1.14597e+06	54320000	94.208	Hspa4
2.91333e+08	11653000	260200000	61.041	Ugt2b36
33450000	955000	35150000	83.043	Dtx3l
345500000	5750000	457500000	120.79	Acly
94500000	5250000	94500000	47.057	Cpa2;CPA2
206500000	1.03233e+07	230800000	38.752	Hp
53000000	3310000	52500000	35.332	Azgp1
43750000	575000	66000000	176.43	Uggt1
133500000	6050000	113000000	47.69	Sugct
59000000	2.45667e+06	4.26667e+07	63.845	Mtdh
99630000	9.06533e+06	9.98333e+07	26.8	Efhd2
520000000	20850000	183000000	60.876	Ugt2b34
163500000	6050000	149000000	50.723	Prodh2
3.27333e+07	710000	5.06667e+07	112.98	Atp1a1
205600000	20560000	238500000	25.414	Cbr4
1.762e+09	220400000	3660333376	11.154	Dap;DAP
126500000	6300000	119000000	40.079	Twf1
803000000	72800000	994000000	27.403	Gstt3
1.72667e+07	1.32667e+06	15200000	38.768	Capg
103000000	9350000	106500000	35.796	Atg3;ATG3
2.81033e+08	56210000	361900000	15.081	Ndufb4
1.69993e+08	2.42573e+07	1.55767e+08	14.015	Txndc17
1.23197e+08	5594000	1.21567e+08	40.709	Nsfl1c
1.56757e+09	5.21967e+08	1774333376	11.43	Ptms
172226000	17232300	1.17953e+08	24.911	Tmed10
95500000	9550000	116500000	21.897	Itpa
174000000	9150000	165500000	47.874	Acadsb
190500000	10050000	138000000	35	Rmdn1
5.61333e+08	9.34667e+07	1.15233e+09	11.871	Glrx
2707333248	5.39667e+08	3.63167e+09	11.042	Timm8a1;TIMM8A
286500000	20500000	482500000	43.02	Tfg
59000000	1340000	74000000	106.98	Uso1
2.70833e+08	1.69433e+07	2.70333e+08	27.656	Pmm2
7.46667e+07	4.98333e+06	155600000	24.33	0
2910000	88333.3	4.43333e+06	113.46	BAG6;BAT3
116000000	16550000	116000000	9.9601	ELOC;Eloc
0	0	0	22.024	GPX4
795500000	36095000	951500000	46.65	IVD
15100000	685000	31650000	72.54	TM9SF4
0	0	0	127.83	COBLL1
0	0	0	51.802	FTO
0	0	0	18.906	JPT2
87450000	29195000	107150000	11.758	PTMA
0	0	0	133.06	POLR2B
184500000	9700000	0	42.123	HADH
0	0	0	29.168	ARRB1;Arrb1
18350000	1220000	22100000	52.269	CPSF6
0	0	0	57.56	API5;Api5
16000000	765000	16000000	36.805	MRPS22
0	0	0	98.401	AMPD2;Ampd2
0	0	0	51.201	DLAT
425100000	85115000	450800000	11.345	RPS27L;Rps27l
0	0	0	78.77	NUP88
0	0	0	223.69	KIAA0368;ECM29
53000000	8800000	64000000	15.156	SRSF2
4400000	366500	47450000	31.704	MRPS7
45430000	5049500	66300000	22.095	EIF3K
14000000	665000	30500000	55.102	HDAC1;Hdac1;Gm10093
194500000	27800000	133000000	16.442	EIF1AY;Eif1ax
9150000	223500	5150000	123.9	TCERG1;Tcerg1
11200000	193000	38350000	144.73	PFAS
173500000	19250000	373000000	21.127	SURF4;Surf4
0	0	0	146.56	TBC1D4;Tbc1d4
1535000	67000	1190000	60.029	KPNA6;Kpna6
0	0	0	57.673	DKC1
44050000	1835000	56500000	60.13	CPNE3
21400000	1530000	37450000	29.062	EIF3J
8900000	330000	5450000	47.355	FLOT1
14100000	828500	57900000	29.644	DDAH2
0	0	0	61.397	GLUD1;GLUD2
0	0	0	34.234	CYB5R3
0	0	0	25.565	MT-CO2
0	0	0	22.974	RBP4
50500000	4215000	63000000	35.061	ATP1B1
0	0	0	33.186	ASGR1
184810000	9.74067e+06	2.16547e+08	47.766	TUBB;Tubb5
2655000	106000	7950000	54.636	FH
19220000	1605000	40200000	31.279	SNRPA
0	0	0	54.177	DLD
0	0	0	60.586	CBSL;CBS
0	0	0	13.696	COX5B
75910000	1.99667e+06	190500000	90.725	TOP1;Top1
0	0	0	48.275	FDPS
3950000	219500	14550000	35.853	AKR1B1
0	0	0	40.089	YBX3
13350000	785000	12700000	44.969	RCC1
0	0	0	12.587	ATP5J
1820000	95500	9400000	41.213	CSNK2A2
5600000	255500	8600000	37.567	GPD1
0	0	0	48.141	CALR
10600000	590000	35350000	36.032	HMOX2
0	0	0	41.465	LRPAP1
0	0	0	128.25	RFC1
61000000	3050000	73000000	44.424	MAP2K2
0	0	0	42.785	HSD17B2
62500000	8900000	72000000	14.57	SRP14
3990000	155667	5.05667e+06	61.89	TXLNA
0	0	0	75.491	TMPO
16000000	340500	26200000	80.699	PREP
0	0	0	33.269	RPIA
11900000	1705000	19385000	10.112	SRP9
120500000	6050000	284000000	57.861	KPNA2;
8750000	243500	10450000	78.839	THOP1
0	0	0	42.966	BCAT1
27400000	945000	26250000	65.304	EEFSEC
1380000	172500	2415000	10.932	HSPE1
0	0	0	57.293	HMGCS1
6650000	246000	7350000	50.435	ARHGAP1
0	0	0	79.494	EHHADH
5300000	760000	59000000	20.63	PDAP1
0	0	0	51.212	FKBP5
6.79667e+06	272033	7.97333e+06	61.494	SNW1;Snw1
3885000	155500	4570000	49.601	BYSL;Bysl
40900000	2555000	16250000	32.233	MLEC
0	0	0	70.973	TRIM25
16550000	590000	15600000	56.195	PSMD5
26168000	845223	2.62193e+07	62.138	XPNPEP1;Xpnpep1
820000	39050	18050000	33.582	CIAPIN1
13700000	381000	15050000	77.15	TMEM214
0	0	0	19.856	NDUFAF2
4880000	287000	6850000	32.935	HSD17B11
4865000	243000	6600000	58.743	PSPC1;Pspc1
0	0	0	85.95	PNPT1
0	0	0	39.542	TFB1M;Tfb1m
28800000	2880000	26050000	17.276	MAGOHB
0	0	0	64.244	FKBP10;Fkbp10
32150000	2010000	33400000	39.31	SNRNP40;Snrnp40
0	0	0	44.596	MRPL38
0	0	0	32.004	PGAM5
0	0	0	22.345	ABHD14B
20250000	1265000	22000000	27.325	TBCB
0	0	0	41.92	VAT1
4310000	239500	6700000	33.112	TSNAX;DISC1
0	0	0	56.44	DNAJC7
4.94067e+07	3560000	6.22667e+07	27.277	TMED9;Tmed9
0	0	0	37.66	AGMAT
46300000	9235000	91900000	10.135	SF3B5
6550000	192500	4700000	80.651	NLN
12050000	366000	19600000	73.964	GTPBP4;Gtpbp4
0	0	0	141.29	UBE2O;Ube2o
0	0	0	50.646	DDX47;Ddx47
12450000	730000	18050000	31.705	MRPL46
0	0	0	43.955	POFUT1;Pofut1
0	0	0	27.924	PNO1;Pno1
0	0	0	13.832	PHPT1
0	0	0	68.639	KLC4
0	0	0	97.394	RBM12;Gm28036
0	0	0	75.406	DDX18;Ddx18
0	0	0	82.588	DPP3
5000000	264000	6850000	37.551	MAT2B
0	0	0	102.13	AASS
40650000	5800000	55500000	12.249	ATPIF1
17500000	1030000	26100000	25.565	AK3
1220000	81000	0	27.56	MRTO4;Mrto4
3565000	238000	13750000	25.497	GSTK1
9750000	442500	0	46.939	AP3M1;Ap3m1
0	0	0	29.395	MRPS18B
0	0	0	21.831	NDUFB9
0	0	0	51.504	SHPK
0	0	0	92.386	CHMP4A
33000000	2540000	35100000	31.17	0
705590000	1.75897e+08	9.61267e+08	11.778	Igkc
6.06667e+07	393333	5.16667e+07	288.69	Col6a3;Col6
1.08467e+08	1.08467e+07	286000000	18.884	Snx12
3.42333e+07	3.11067e+06	41800000	28.406	Capns1
236000000	13100000	432000000	33.338	Auh
71500000	1875000	70500000	69.084	Lmnb2
97600000	12202000	1.72247e+08	11.74	Pcbd2
1.58733e+07	337933	21700000	89.795	Tgm1
5.50667e+07	1.12633e+06	4.43667e+07	85.621	Mia2
75290000	4430000	1.15367e+08	64.988	Ewsr1;EWSR1
36050000	6005000	77000000	11.225	Ube2i
3.32667e+07	470000	21600000	215.05	Hcfc1;HCFC1
1.89767e+08	8.55333e+06	192700000	60.073	Ugt1a5
25150000	1255000	23300000	45.822	Htra2
213400000	19415000	303500000	16.137	Vps29;VPS29
63000000	2515000	91000000	60.231	Atl3;ATL3
398600000	2.09833e+07	6.43233e+08	30.2	Gm20390;Nme2
110500000	5050000	93000000	44.774	Serpinb6a;Serpinb6
61050000	4360000	98050000	51.278	Sf3a2;SF3A2
2.69233e+07	1.48467e+06	21210000	59.465	Ptbp3
7.00667e+08	46800000	820000000	27.411	Psme1
27800000	1545000	24150000	44.887	Irgm1
99100000	9005000	124250000	19.331	Ngp
51550000	1230000	17800000	114.65	Man2b1
8895000256	9.88333e+08	2.06137e+10	13.077	Ddt
44500000	2120000	48850000	36.384	Anxa3
114000000	3925000	145000000	57.783	Cyp2j5
1.08333e+08	9.85667e+06	236000000	21.867	Pdcd6;PDCD6
55450000	4620000	69750000	29.758	Mtx2
366500000	24450000	728500000	29.8	Clpp;CLPP
255400000	21270000	944500000	24.794	Lypla2;LYPLA2
13050000	565000	50500000	41.11	H2-D1
46850000	2755000	34700000	40.489	Gnai2;GNAI2
396940000	17251000	4.24333e+08	39.355	Aldoa
1.2364e+09	2.06063e+08	1206400000	26.203	Prss2
7800000	174000	32650000	77.837	Ltf
33160000	2.07133e+06	30200000	40.32	Nudt19
373000000	31050000	826000000	26.247	Apcs
87500000	5450000	87500000	28.774	Klk1
98000000	4.91667e+06	9.80667e+07	45.681	Lamp2
5.70767e+08	33685000	6.85733e+08	28.127	Prdx3
56000000	3305000	68000000	35.877	Tsta3
5.09333e+08	4.25167e+07	5.20033e+08	23.713	Ppib
5.36136e+08	5.36136e+07	4.61114e+08	25.564	Gsta4
1.16134e+09	2.31601e+08	4924696752	10.294	S100a8
6.46667e+07	1.13633e+06	51400000	117.43	Map4
54500000	2470000	58000000	47.756	Ssb
9.15333e+07	11458000	154730000	11.93	Pvalb
66000000	5050000	44800000	23.035	Rab18;RAB18
65050000	2605000	192100000	46.646	Plin2
278550000	17435000	416500000	37.17	Ctsh
583000000	30700000	1405000000	33.213	Sult2a1;Sult2a4
1.37333e+08	7.23333e+06	140000000	42.215	Lrpap1
2.67217e+08	9.87733e+06	347700000	55.606	Cyp2c37
107600000	3840500	171000000	52.22	Eif3e;EIF3E
3675000	334500	31200000	14.653	Vbp1;VBP1
96000000	1.59667e+07	1.35667e+08	13.916	Snrpd3;SNRPD3
86000000	3445000	86500000	49.03	Etf1;ETF1
560000	43050	7400000	22.142	Vsnl1;VSNL1
1386050000	277710000	1522999936	13.015	Rps26;RPS26;RPS26P
1481600000	164550000	3430566752	14.957	Pfn1
1.5356e+09	76630000	1.43267e+09	42.019	Actc1;ACTC1;Acta1
196350000	13105500	188900000	40.691	Urod
841250000	210800000	981500000	9.584	Gchfr
12460000	402050	44100000	59.262	G6pdx
3.07333e+07	512000	27000000	134.85	Egfr
12700000	258500	27950000	137.61	Eif5b
420500000	70000000	411000000	19.407	Reg2
60000000	2140000	22150000	63.928	Prkaa1;PRKAA1
79750000	3795000	190700000	49.835	Tapbp
54000000	2570000	39950000	44.97	Aarsd1;Gm27029
116700000	9005000	138000000	29.965	Htatip2
8.96333e+07	3885000	90600000	38.225	Gpd1l;GPD1L
67600000	2699500	71550000	46.784	Ifi47
3.85667e+07	1.83967e+06	43850000	48.699	Dbnl
33250000	2375000	29650000	51.225	Mindy1
47500000	1185000	61000000	91.83	Mogs
4.78367e+07	3690000	4.08667e+07	60.211	Epn1
88550000	12680000	262350000	29.227	Pef1
8.49867e+07	3.46167e+06	7.51333e+07	57.943	Gpt2
5.04267e+07	1.63167e+06	5.12667e+07	64.403	Eif2a
97590000	4.24433e+06	9.08667e+07	64.279	Nars
34500000	1440000	22250000	43.221	Metap1
33100000	545000	26150000	144.27	Iars
174550000	17455000	189500000	26.424	Cml2
66795000	2784500	97250000	56.775	Cyp51a1
88500000	6300000	89500000	32.314	Taco1
0	0	0	75.634	Fermt3
40700000	725000	41100000	117.37	Pitrm1
232500000	15500000	466500000	35.377	Aimp2
57000000	3355000	53000000	38.224	Gale
67700000	2510000	146450000	45.255	Ido2
114710000	1.43067e+07	6.95667e+07	17.156	Ssbp1
3.88333e+07	1665000	4.21333e+07	46.717	Serpina3n
5.91333e+07	2.27333e+06	1.20867e+08	50.898	L2hgdh
68850000	3624500	82400000	34.975	Dera
202100000	1.01043e+07	4.20767e+08	50.964	Scpep1
103050000	5155000	249100000	46.244	Gmppa;GMPPA
81400000	3126000	67000000	54.735	Mlycd
1.63933e+08	2.34433e+07	2.02233e+08	17.982	Mydgf
68725000	9796000	87850000	17.66	Nudcd2
3.79133e+08	54170000	7.73567e+08	10.916	Ndufa2
3.97667e+08	4.98667e+07	6.51633e+08	14.255	Pfdn1;PFDN1
24300000	1430000	2.16333e+07	34.155	Slc25a11
78740000	6619000	9.22867e+07	24.977	Spcs2
108200000	2303000	9.56667e+07	77.648	Hnrnpm
58500000	1540000	44000000	100.81	Coro7
[truncated: 3,310 more rows]

## Sheet: Sheet1
Intensity Liver_2	iBAQ Liver_2	LFQ intensity Liver_2	Intensity 1-control	Intensity 7-control	iBAQ 1-control	iBAQ 7-control	LFQ intensity 1-control	LFQ intensity 7-control	Mol. weight [kDa]	Gene names_			intensity	iBAQ	LFQ	MW	GN
1290000000	17200000	1670000000	278999990272	1810000000	3710000128	24200000	264999993344	6929999872	164.62	Cps1			9.40333e+10	1.25047e+09	9.12e+10	164.62	Cps1
NaN	NaN	NaN	381000000	1070000	2680000	7540	113000000	5310000	278.16				191035000	1343770	59155000	278.16	0
NaN	NaN	NaN	821000000	65800000	6570000	526000	457000000	73100000	273.42				443400000	3548000	265050000	273.42	0
NaN	NaN	NaN	468000000	2490000	4630000	24600	245000000	0	262.62				235245000	2327300	122500000	262.62	0
377000000	3660000	512000000	9729999872	125000000	94400000	1210000	8520000000	476000000	158.39	Rrbp1			3410666624	33090000	3.16933e+09	158.39	Rrbp1
NaN	NaN	NaN	1130000000	30000000	7900000	210000	1290000000	68800000	284.54				580000000	4055000	679400000	284.54	0
19100000	330000	17900000	70799998976	657000000	1220000000	11300000	69800001536	1050000000	98.708	Aldh1l1			2.38254e+10	4.10543e+08	2.36226e+10	98.708	Aldh1l1
16499999744	424000000	17699999744	146000003072	7340000256	3740000000	188000000	153000001536	30499999744	68.692	Alb			5.66133e+10	1.45067e+09	67066667008	68.692	Alb
0	0	0	2660000000	0	25600000	0	2849999872	0	226.37	Myh9			8.86667e+08	8.53333e+06	9.5e+08	226.37	Myh9
NaN	NaN	NaN	249000000	9670000	1750000	68100	71900000	20200000	274.61				129335000	909050	46050000	274.61	0
8390000	80700	15100000	5750000128	141000000	55300000	1350000	5440000000	585000000	186.48	C3			1966463376	1.89102e+07	2.01337e+09	186.48	C3
6880000	58300	9010000	8810000384	3280000	74600000	27800	8899999744	5790000	272.43	Fasn			2.94005e+09	2.48954e+07	2.9716e+09	272.43	Fasn
8200000	61000	18600000	1760000000	48600000	13100000	362000	1620000000	133000000	269.82	Tln1;Tln2			605600000	4.50767e+06	5.90533e+08	269.82	Tln1;Tln2
53500000	956000	67100000	27299999744	21000000	487000000	376000	31700000768	13900000	129.7	Pcx;Pc			9124833248	1.62777e+08	1.05937e+10	129.7	Pcx;Pc
199000000	547000	225000000	54200000	26500000	144000	70500	23300000	31300000	629.09	Ahnak			9.32333e+07	253833	93200000	629.09	Ahnak
NaN	NaN	NaN	25400000512	1550000000	430000000	26200000	26100000768	7680000000	107.8				13475000256	228100000	16890000384	107.8	0
NaN	NaN	NaN	3380000000	0	61400000	0	3929999872	0	104.85				1690000000	30700000	1964999936	104.85	0
NaN	NaN	NaN	17699999744	29200000	538000000	886000	15900000256	50600000	83.263				8864599872	269443000	7975300128	83.263	0
NaN	NaN	NaN	36500000768	165000000	1140000000	5170000	37700001792	599000000	61.054				18332500384	572585000	19149500896	61.054	0
NaN	NaN	NaN	176000000	0	1860000	0	221000000	0	152.45				88000000	930000	110500000	152.45	0
213000000	6860000	337000000	64699998208	559000000	2090000000	18000000	57300000768	2720000000	59.752	Atp5a1			2.1824e+10	7.04953e+08	20119000256	59.752	Atp5a1
NaN	NaN	NaN	15200000000	46600000	338000000	1040000	15100000256	79400000	95.337				7623300000	169520000	7589700128	95.337	0
30300000	1010000	36000000	45900001280	14100000	1530000000	470000	43100000256	28600000	72.421	Hspa5			1.53148e+10	5.10493e+08	1.43882e+10	72.421	Hspa5
7680000	171000	9560000	11399999488	15100000	254000000	336000	8970000384	19200000	89.321	Vcp			3.80759e+09	8.48357e+07	2.99959e+09	89.321	Vcp
17300000	361000	21300000	26699999232	46700000	556000000	972000	25099999232	113000000	101.68	Sardh			8.92133e+09	1.85778e+08	8.41143e+09	101.68	Sardh
4840000	103000	6340000	10499999744	45200000	214000000	922000	9710000128	114000000	97.462	Pygb;Pygl;			3.51668e+09	71675000	3.27678e+09	97.462	Pygb;Pygl;
NaN	NaN	NaN	16099999744	15000000	413000000	386000	17999998976	16700000	92.475				8057499872	206693000	9008349488	92.475	0
12800000	336000	14700000	22400000000	32300000	591000000	849000	21099999232	47900000	82.669	Hadha			7481700000	197395000	7054199744	82.669	Hadha
180000000	5460000	242000000	45900001280	744000000	1390000000	22600000	42199998464	3180000000	61.336	Glud1			1.5608e+10	4.72687e+08	1.52073e+10	61.336	Glud1
0	0	0	2369999872	1330000	26400000	14700	1570000000	19900000	192.06	Cltc			7.90443e+08	8804900	5.29967e+08	192.06	Cltc
NaN	NaN	NaN	52200000	25500000	579000	283000	16700000	24900000	157.9				38850000	431000	20800000	157.9	0
20900000	337000	34100000	4129999872	2130000	62600000	32300	4889999872	15300000	141.74	Hdlbp			1.38434e+09	2.09898e+07	1646466624	141.74	Hdlbp
15700000	315000	14900000	7880000000	87300000	158000000	1750000	7180000256	296000000	101.2	Mthfd1			2661000000	53355000	2496966752	101.2	Mthfd1
NaN	NaN	NaN	35000000	0	261000	0	36700000	0	280.74				17500000	130500	18350000	280.74	0
71900000	1890000	78700000	13400000512	150000000	352000000	3950000	12199999488	616000000	73.46	Hspa9			4540633504	119280000	4.29823e+09	73.46	Hspa9
154000000	4530000	305000000	21799999488	4800000000	642000000	141000000	22499999744	15900000256	74.648	Acox1			8.918e+09	262510000	1.29017e+10	74.648	Acox1
NaN	NaN	NaN	4129999872	2110000	93900000	48100	1700000000	14400000	75.288				2066054936	46974050	857200000	75.288	0
37100000	824000	47300000	17200001024	229000000	382000000	5090000	17799999488	318000000	97.254	Dmgdh			5.82203e+09	1.29305e+08	6.0551e+09	97.254	Dmgdh
NaN	NaN	NaN	3689999872	0	69600000	0	5409999872	0	102				1844999936	34800000	2704999936	102	0
370000000	17600000	500000000	121000001536	1450000000	5779999744	69200000	115000000512	7420000256	46.584	Ass1			40940000512	1.9556e+09	4.09733e+10	46.584	Ass1
143000000	5960000	178000000	47800000512	15800000512	1990000000	660000000	46100000768	57000001536	54.467	Aldh1a1			21247667008	885320000	34426000768	54.467	Aldh1a1
NaN	NaN	NaN	845000000	0	24100000	0	988000000	0	76.613				422500000	12050000	494000000	76.613	0
23300000	706000	45700000	54200000512	36200000	1640000000	1100000	45700001792	115000000	57.058	P4hb			1.80865e+10	5.47269e+08	1.52869e+10	57.058	P4hb
27300000	434000	41200000	4249999872	47400000	67500000	753000	4979999744	185000000	165.85	Pzp			1441566624	2.28957e+07	1.7354e+09	165.85	Pzp
32900000	749000	23800000	7539999744	62200000	171000000	1410000	7009999872	135000000	78.301	Ehhadh			2545033248	5.77197e+07	2.3896e+09	78.301	Ehhadh
109000000	3390000	184000000	26400000000	382000000	798000000	11600000	27399999488	1950000000	70.897	Hspa8			8.96367e+09	2.70997e+08	9844666496	70.897	Hspa8
587000000	24500000	765000000	158000005120	1450000000	6600000000	60300000	147000000512	5699999744	45.02	Bhmt			5.33457e+10	2.22827e+09	5.1155e+10	45.02	Bhmt
NaN	NaN	NaN	2560000000	59200000	71100000	1640000	3200000000	69400000	68.677				1309600000	36370000	1634700000	68.677	0
826000000	25800000	1110000000	66800001024	2689999872	2090000000	83900000	67100000256	10400000000	59.795	Cat			2.34387e+10	7.33233e+08	2.62033e+10	59.795	Cat
104000000	3360000	172000000	18100000768	216000000	584000000	6970000	15900000256	446000000	56.678	Pdia3			6140000256	198110000	5.506e+09	56.678	Pdia3
NaN	NaN	NaN	369000000	0	4500000	0	348000000	0	170.59				184500000	2250000	174000000	170.59	0
NaN	NaN	NaN	1950000000	0	21400000	0	2000000000	0	174.29				975000000	10700000	1000000000	174.29	0
20800000	496000	18500000	6529999872	52400000	155000000	1250000	6630000128	126000000	98.124	Aco1			2201066624	5.22487e+07	2.25817e+09	98.124	Aco1
533000000	23200000	703000000	52800000000	5900000256	2300000000	257000000	49899999232	21400000512	56.822	Hmgcs2			1.97443e+10	8.60067e+08	2.4001e+10	56.822	Hmgcs2
510000000	23200000	683000000	64299999232	7990000128	2920000000	363000000	63900000256	26699999232	41.829	Acaa2			2.42667e+10	1.10207e+09	30427666496	41.829	Acaa2
NaN	NaN	NaN	4320000000	5849999872	108000000	146000000	4659999744	20400001024	65.432				5084999936	127000000	12530000384	65.432	0
59500000	2290000	88800000	25500000256	164000000	979000000	6310000	24800000000	607000000	46.674	Idh1			8.5745e+09	329200000	8498600000	46.674	Idh1
NaN	NaN	NaN	1160000000	0	28200000	0	1240000000	0	74.139				580000000	14100000	620000000	74.139	0
NaN	NaN	NaN	1760000000	239000000	50200000	6840000	2840000000	30400000	62.639				999500000	28520000	1435200000	62.639	0
NaN	NaN	NaN	7470000128	0	213000000	0	7420000256	0	77.043				3735000064	106500000	3710000128	77.043	0
NaN	NaN	NaN	18499999744	218000000	843000000	9930000	19700000768	954000000	47.168				9358999872	426465000	10327000384	47.168	0
321000000	13400000	397000000	34200000512	2430000128	1420000000	101000000	31499999232	10700000256	56.537	Aldh2			1.2317e+10	5.11467e+08	1.4199e+10	56.537	Aldh2
1320000000	65900000	1460000000	51499999232	1240000000	2580000000	62100000	46499999744	4819999744	41.736	Actb			18019999744	9.02667e+08	1.75933e+10	41.736	Actb
NaN	NaN	NaN	8839999488	0	227000000	0	8550000128	0	102.97				4419999744	113500000	4275000064	102.97	0
48800000	1680000	53000000	20500000768	333000000	707000000	11500000	20400001024	885000000	57.915	Aldh6a1			6960600256	240060000	7112667008	57.915	Aldh6a1
NaN	NaN	NaN	1630000000	30700000	34600000	652000	2860000000	86000000	77.569				830350000	17626000	1473000000	77.569	0
NaN	NaN	NaN	2230000128	14600000	69600000	458000	735000000	33100000	57.488				1122300064	35029000	384050000	57.488	0
17700000	505000	15800000	5750000128	1190000	164000000	34100	5859999744	6240000	72.369	Pdia4			1922963376	5.48464e+07	1.96068e+09	72.369	Pdia4
15500000	554000	32000000	12300000256	551000000	438000000	19700000	11200000000	2660000000	62.515	Ephx2			4.28883e+09	1.52751e+08	4.63067e+09	62.515	Ephx2
47800000	1840000	56500000	11299999744	96800000	433000000	3720000	8880000000	470000000	67.63	Tkt			3.81487e+09	1.46187e+08	3135500000	67.63	Tkt
28600000	1140000	37500000	31800000512	326000000	1270000000	13100000	30300000256	1580000000	45.054	Hpd			1.07182e+10	428080000	10639166752	45.054	Hpd
2540000	74600	3320000	10800000000	70300000	317000000	2070000	9139999744	96900000	61.417	Pgm1			3624280000	1.06382e+08	3080073248	61.417	Pgm1
NaN	NaN	NaN	1550000000	36300000	55500000	1300000	2050000000	76500000	55.023				793150000	28400000	1063250000	55.023	0
NaN	NaN	NaN	523000000	0	9020000	0	538000000	0	166.57				261500000	4510000	269000000	166.57	0
13600000	295000	21100000	28500000	0	581000	0	13800000	0	108.91	Eml4			1.40333e+07	292000	1.16333e+07	108.91	Eml4
1730000000	91300000	2289999872	94299996160	2110000000	4960000000	111000000	88600002560	10200000512	39.507	Aldob			3.27133e+10	1.72077e+09	33696667648	39.507	Aldob
127000000	2950000	179000000	0	700000	0	18400	0	1950000	82.704	Xrcc5			4.25667e+07	989467	6.03167e+07	82.704	Xrcc5
NaN	NaN	NaN	195000000	23800000	5120000	627000	159000000	48200000	64.615				109400000	2873500	103600000	64.615	0
20800000	563000	27600000	5779999744	20100000	156000000	542000	3030000128	22300000	78.034	Acsl1			1.9403e+09	5.23683e+07	1026633376	78.034	Acsl1
184000000	5930000	168000000	12999999488	1270000000	420000000	40800000	11299999744	5049999872	52.513	Selenbp1;Selenbp2;Sele			4.818e+09	1.55577e+08	5505999872	52.513	Selenbp1;Selenbp2;Sele
171000000	5900000	222000000	32199999488	6899999744	1110000000	238000000	33999998976	19299999744	61.787	Ces1d			1.30903e+10	451300000	17840666240	61.787	Ces1d
NaN	NaN	NaN	1320000000	10600000	40000000	323000	775000000	23700000	57.936				665300000	20161500	399350000	57.936	0
NaN	NaN	NaN	389000000	0	9500000	0	340000000	0	82.999				194500000	4750000	170000000	82.999	0
NaN	NaN	NaN	1610000000	7110000	27300000	120000	1370000000	21400000	120.84				808555000	13710000	695700000	120.84	0
NaN	NaN	NaN	18900000	24700000	85900	112000	25300000	0	469.08				21800000	98950	12650000	469.08	0
167000000	6410000	191000000	22599999488	896000000	870000000	34500000	19000000512	3840000000	44.55	Pgk1			7887666496	3.03637e+08	7.677e+09	44.55	Pgk1
81700000	3270000	110000000	47500001280	1170000000	1900000000	47000000	44600000512	4169999872	47.688	Ahcy			1.62506e+10	650090000	1.62933e+10	47.688	Ahcy
134000000	4630000	185000000	91400003584	281000000	3150000128	9690000	74199998464	1830000000	56.3	Atp5b			3.0605e+10	1054773376	25404999488	56.3	Atp5b
NaN	NaN	NaN	2340000000	81500000	43300000	1510000	2440000000	62300000	117.81				1210750000	22405000	1251150000	117.81	0
NaN	NaN	NaN	1900000000	3920000	56000000	115000	1960000000	8090000	88.317				951960000	28057500	984045000	88.317	0
NaN	NaN	NaN	1900000000	24200000	67800000	865000	2430000128	33000000	50.663				962100000	34332500	1231500064	50.663	0
NaN	NaN	NaN	852000000	0	23000000	0	864000000	0	59.62				426000000	11500000	432000000	59.62	0
62900000	2030000	99200000	4710000128	50800000	152000000	1640000	4020000000	50700000	68.542	Rdx			1.6079e+09	51890000	1.38997e+09	68.542	Rdx
NaN	NaN	NaN	5139999744	1550000	156000000	47000	9040000000	8600000	72.257				2570774872	78023500	4524300000	72.257	0
11000000	283000	18500000	7110000128	49000000	182000000	1260000	7049999872	137000000	79.481	Hsd17b4			2.39e+09	61181000	2.40183e+09	79.481	Hsd17b4
9570000	281000	12500000	9290000384	381000000	273000000	11200000	9429999616	1140000000	78.481	Uroc1			3.22686e+09	94827000	3527499872	78.481	Uroc1
201000000	11200000	264000000	79600001024	3769999872	4419999744	210000000	74399997952	16499999744	33.406	Rgn			2.7857e+10	1.54707e+09	30387999232	33.406	Rgn
53100000	2040000	69500000	11000000512	1310000000	407000000	48500000	10200000512	3830000128	55.715	Cyp2c29			4121033504	1.52513e+08	4.69983e+09	55.715	Cyp2c29
11700000	355000	16600000	8979999744	24500000	272000000	743000	9200000000	75500000	72.585	Sdha			3.0054e+09	9.10327e+07	3.09737e+09	72.585	Sdha
16200000	578000	18100000	9950000128	107000000	355000000	3820000	10099999744	509000000	56.141	Lap3			3357733376	1.19799e+08	3.54237e+09	56.141	Lap3
NaN	NaN	NaN	441000000	0	10800000	0	541000000	0	77.063				220500000	5400000	270500000	77.063	0
NaN	NaN	NaN	42800000	7180000	838000	141000	6970000	8750000	113.08				24990000	489500	7860000	113.08	0
6050000	356000	9300000	11100000256	14300000	655000000	844000	10200000512	67200000	29.885	Rps3a			3.70678e+09	2.18733e+08	3.4255e+09	29.885	Rps3a
NaN	NaN	NaN	2120000000	0	43300000	0	2200000000	0	111.25				1060000000	21650000	1100000000	111.25	0
38300000	1420000	50200000	9489999872	21300000	352000000	787000	9089999872	44500000	58.938	Ftcd			3.1832e+09	118069000	3061566624	58.938	Ftcd
16600000	449000	19000000	3300000000	29000000	89200000	784000	4419999744	27600000	68.527	Rpn1			1115200000	3.01443e+07	1.48887e+09	68.527	Rpn1
NaN	NaN	NaN	134000000	2930000	4190000	91600	69500000	5580000	70.051				68465000	2140800	37540000	70.051	0
17700000	842000	32500000	8720000000	5340000	415000000	254000	8890000384	11700000	50.151	Tuba1c;Tuba1a;Tuba1b			2.91435e+09	1.38699e+08	2.97807e+09	50.151	Tuba1c;Tuba1a;Tuba1b
NaN	NaN	NaN	782000000	0	15300000	0	771000000	0	106.81				391000000	7650000	385500000	106.81	0
NaN	NaN	NaN	43400000	675000	964000	15000	7930000	1900000	87.301				22037500	489500	4915000	87.301	0
99500000	3010000	116000000	4819999744	17500000	146000000	531000	4449999872	45200000	58.82	Pkm			1.64567e+09	49847000	1537066624	58.82	Pkm
1250000000	52000000	1490000000	23299999744	12400000000	971000000	516000000	21899999232	44400001024	59.125	Scp2			1.23167e+10	513000000	22596666752	59.125	Scp2
38900000	2050000	56500000	22000001024	2220000000	1160000000	117000000	19200000000	9550000128	32.804	Haao			8.0863e+09	426350000	9.60217e+09	32.804	Haao
34900000	1060000	49600000	1990000000	4920000	43200000	107000	2360000000	6310000	83.899	Immt			6.76607e+08	14789000	8.05303e+08	83.899	Immt
NaN	NaN	NaN	901000000	1310000	20000000	29200	1350000000	0	112.89				451155000	10014600	675000000	112.89	0
NaN	NaN	NaN	839000000	10500000	11200000	140000	938000000	52500000	123.8				424750000	5670000	495250000	123.8	0
NaN	NaN	NaN	1130000000	4190000	22600000	83900	349000000	39300000	94.33				567095000	11341950	194150000	94.33	0
NaN	NaN	NaN	99900000	20800000	979000	204000	41500000	36300000	229				60350000	591500	38900000	229	0
NaN	NaN	NaN	538000000	8770000	7680000	125000	255000000	27800000	138.34				273385000	3902500	141400000	138.34	0
23800000	768000	31200000	13400000512	2689999872	432000000	86800000	8679999488	6840000000	60.995	Hacl1			5.37127e+09	1.73189e+08	5.18373e+09	60.995	Hacl1
NaN	NaN	NaN	12499999744	33400000	521000000	1390000	11600000000	152000000	47.994				6266699872	261195000	5876000000	47.994	0
163000000	10200000	214000000	27599998976	656000000	1730000000	41000000	27299999744	2529999872	35.039	Uox			9.473e+09	5.93733e+08	1.00147e+10	35.039	Uox
161000000	8480000	215000000	22599999488	276000000	1190000000	14500000	21300000768	1380000000	40.148	Adk			7.679e+09	4.04327e+08	7.63167e+09	40.148	Adk
145000000	6910000	184000000	34500001792	922000000	1640000000	43900000	34400002048	4030000128	37.047	Akr1c6			11855667264	5.63603e+08	1.28713e+10	37.047	Akr1c6
123000000	3740000	211000000	897000000	1130000000	27200000	34200000	818000000	3569999872	76.775	Khsrp			7.16667e+08	2.17133e+07	1.533e+09	76.775	Khsrp
NaN	NaN	NaN	1720000000	1880000	40100000	43700	1940000000	32300000	105.84				860940000	20071850	986150000	105.84	0
155000000	7030000	212000000	14599999488	19499999232	661000000	887000000	19800000512	64299999232	44.816	Acat1			1.14183e+10	5.18343e+08	2.8104e+10	44.816	Acat1
56300000	3520000	69700000	14099999744	171000000	543000000	6590000	11699999744	615000000	51.739	Asl			4.77577e+09	184370000	4128233248	51.739	Asl
1340000	58100	1750000	9770000384	349000000	425000000	15200000	6620000256	2190000128	58.861	Aldh7a1			3.37345e+09	146752700	2937250128	58.861	Aldh7a1
4240000	202000	4540000	0	0	0	0	0	0	66.022	Zfyve19			1.41333e+06	67333.3	1.51333e+06	66.022	Zfyve19
547000000	32200000	661000000	64399998976	17600000000	4020000000	1100000000	65899999232	56399998976	25.97	Gstm1			2.75157e+10	1717400000	4.0987e+10	25.97	Gstm1
21700000	483000	29300000	1760000000	130000000	39100000	2890000	1830000000	569000000	90.807	Plg			6.37233e+08	1.41577e+07	8.09433e+08	90.807	Plg
292000000	8100000	384000000	3280000000	186000000	91000000	5170000	3710000128	1030000000	70.67	Pabpc1			1.25267e+09	3.47567e+07	1.708e+09	70.67	Pabpc1
26300000	642000	24700000	5289999872	12400000	129000000	302000	5670000128	15100000	70.875	Acadvl			1.77623e+09	4.33147e+07	1.90327e+09	70.875	Acadvl
113000000	5970000	145000000	20099999744	16600000512	1060000000	875000000	27499999232	44800000000	38.249	Sord			1.2271e+10	646990000	2.41483e+10	38.249	Sord
1660000	36000	4240000	2169999872	12600000	47200000	274000	2400000000	51900000	106.91	Ganab			728086624	1.58367e+07	8.18713e+08	106.91	Ganab
NaN	NaN	NaN	1830000000	0	33300000	0	2080000000	0	137.61				915000000	16650000	1040000000	137.61	0
20850000	719500	21550000	4470000128	26700000	172000000	1030000	4720000000	24300000	64.76	Acsm2;Acsm1			1.50585e+09	57916500	1.58862e+09	64.76	Acsm2;Acsm1
46700000	1610000	67300000	5769999872	173000000	175000000	5240000	5360000000	583000000	68.09	Etfdh			1996566624	6.06167e+07	2.00343e+09	68.09	Etfdh
137000000	3610000	168000000	5260000256	139000000	138000000	3660000	3520000000	74200000	85.462	Aco2			1.84533e+09	4.84233e+07	1.25407e+09	85.462	Aco2
9650000	276000	9320000	4020000000	43700000	115000000	1250000	4009999872	84400000	69.354	Pck1			1.35778e+09	38842000	1367906624	69.354	Pck1
NaN	NaN	NaN	16900000	1470000	235000	20400	6390000	3500000	163.29				9185000	127700	4945000	163.29	0
NaN	NaN	NaN	2100000000	0	63600000	0	2500000000	0	84.659				1050000000	31800000	1250000000	84.659	0
NaN	NaN	NaN	1080000000	1820000	32800000	55100	321000000	16900000	59.67				540910000	16427550	168950000	59.67	0
NaN	NaN	NaN	50800001024	988000000	2420000000	47100000	44200001536	5560000000	50.14				25894000512	1233550000	24880000768	50.14	0
NaN	NaN	NaN	1340000000	12000000	43400000	387000	1250000000	36300000	59.366				676000000	21893500	643150000	59.366	0
4140000	143000	5420000	4640000000	5420000256	160000000	187000000	4529999872	17500000256	56.949	Cyp2d26			3.35471e+09	1.15714e+08	7.34514e+09	56.949	Cyp2d26
84000000	4940000	103000000	56199999488	6720000000	3310000128	395000000	51999997952	30699999232	39.771	Adh1			2.10013e+10	1.23665e+09	2.7601e+10	39.771	Adh1
20200000	844000	29000000	10499999744	10700000256	439000000	447000000	12400000000	35499999232	46.247	Got1			7073400000	2.95615e+08	1.59763e+10	46.247	Got1
52250000	2995000	80750000	23100000256	2350000128	1280000000	130000000	23800000512	11800000512	36.498	Ldhb;Ldha			8500750128	4.70998e+08	1.18936e+10	36.498	Ldhb;Ldha
7350000	215500	9300000	1030000000	8800000	30300000	259000	1150000000	23800000	53.687	Vim;Des			3.48717e+08	1.02582e+07	3.94367e+08	53.687	Vim;Des
12200000	348000	14800000	4419999744	40400000	126000000	1150000	4529999872	26100000	73.98	Cpt2			1.49087e+09	4.24993e+07	1.52363e+09	73.98	Cpt2
9280000	464000	9050000	14400000000	0	722000000	0	16099999744	0	49.83	Tubb4b;Tubb4a			4.80309e+09	2.40821e+08	5369683248	49.83	Tubb4b;Tubb4a
NaN	NaN	NaN	2500000000	0	59600000	0	2430000128	0	79.776				1250000000	29800000	1215000064	79.776	0
NaN	NaN	NaN	2670000128	9780000	60600000	222000	2510000128	24700000	79.921				1339890064	30411000	1267350064	79.921	0
45700000	1690000	57800000	5340000256	25200000	198000000	935000	5180000256	199000000	56.979	Ugp2			1.80363e+09	66875000	1812266752	56.979	Ugp2
48100000	2530000	74600000	31399999488	5980000256	1650000000	315000000	26499999744	22499999744	36.912	Fbp1			12476033248	6.55843e+08	1.63582e+10	36.912	Fbp1
42200000	2480000	30100000	4540000256	54100000	284000000	3380000	4830000128	156000000	26.42	Tpm3;Tpm3-rs7			1.54543e+09	96620000	1672033376	26.42	Tpm3;Tpm3-rs7
1240000	27500	2010000	0	0	0	0	0	0	92.694	Vil1			413333	9166.67	670000	92.694	Vil1
NaN	NaN	NaN	1250000000	17400000	39000000	543000	299000000	67600000	69.842				633700000	19771500	183300000	69.842	0
1110000000	46400000	1470000000	1260000000	149000000	52500000	6200000	1340000000	1060000000	45.029	Apoa4			8.39667e+08	3.50333e+07	1290000000	45.029	Apoa4
NaN	NaN	NaN	5379999744	84100000	179000000	2800000	5120000000	130000000	56.451				2732049872	90900000	2625000000	56.451	0
0	0	0	4030000128	14900000	139000000	514000	3649999872	36400000	55.42	Shmt2			1.3483e+09	4.65047e+07	1.2288e+09	55.42	Shmt2
54200000	1870000	72300000	10899999744	275000000	377000000	9500000	9589999616	1610000000	59.69	Tkfc			3.74307e+09	1.29457e+08	3.75743e+09	59.69	Tkfc
8510000	236000	8580000	3900000000	98900000	108000000	2750000	3520000000	177000000	74.466	Slc25a13			1.3358e+09	3.69953e+07	1.23519e+09	74.466	Slc25a13
NaN	NaN	NaN	316000000	42400000	6450000	864000	386000000	332000000	136.22				179200000	3657000	359000000	136.22	0
132000000	6620000	148000000	11699999744	210000000	584000000	10500000	11200000000	1460000000	37.429	Hnrnpa2b1			4.014e+09	2.00373e+08	4.26933e+09	37.429	Hnrnpa2b1
422000000	18300000	622000000	1840000000	159000000	80000000	6900000	2780000000	822000000	39.42	Aldoa			807000000	3.50667e+07	1408000000	39.42	Aldoa
21800000	1090000	36000000	7249999872	108000000	363000000	5400000	7360000000	503000000	47.896	Acadl			2.45993e+09	1.23163e+08	2633000000	47.896	Acadl
33200000	898000	21900000	4190000128	93200000	113000000	2520000	3950000128	512000000	87.428	Fga			1.4388e+09	38806000	1494633376	87.428	Fga
4430000	201000	8620000	13799999488	7920000000	627000000	360000000	12300000256	31000000512	49.959	Hgd			7241476496	329067000	1.44362e+10	49.959	Hgd
0	0	0	3950000128	22100000	113000000	631000	5569999872	51800000	70.35	Papss2			1324033376	37877000	1.87393e+09	70.35	Papss2
NaN	NaN	NaN	1570000000	1120000000	54000000	38500000	813000000	5070000128	58.183				1345000000	46250000	2941500064	58.183	0
61300000	2360000	77400000	33799999488	1510000000	1300000000	58000000	32800000000	5520000000	47.411	Got2			1.17904e+10	4.53453e+08	1.27991e+10	47.411	Got2
9270000	320000	7560000	9630000128	16300000	332000000	563000	8960000000	38400000	51.899	Pah			3218523376	110961000	3.00199e+09	51.899	Pah
40400000	602000	45800000	798000000	10100000	11900000	150000	301000000	21300000	165.3	Mug1;Mug2			2.82833e+08	4.21733e+06	122700000	165.3	Mug1;Mug2
0	0	0	1250000000	40800000	15000000	492000	1120000000	195000000	180.53	Iqgap2			4.30267e+08	5164000	4.38333e+08	180.53	Iqgap2
22500000	751000	58700000	4870000128	25400000	162000000	848000	4280000000	141000000	49.508	Tufm			1.6393e+09	54533000	1.49323e+09	49.508	Tufm
2440000	97400	3750000	1550000000	13100000	62000000	525000	1700000000	41500000	54.752	Fgb			5.21847e+08	2.08741e+07	581750000	54.752	Fgb
40500000	2530000	53000000	36500000768	525000000	2280000000	32800000	35999997952	2140000000	43.508	Mat1a			1.23552e+10	7.71777e+08	1.2731e+10	43.508	Mat1a
73200000	2930000	91400000	11699999744	81500000	470000000	3260000	9130000384	109000000	51.386	Hadhb			3.95157e+09	158730000	3.11013e+09	51.386	Hadhb
119000000	5970000	178000000	27800000512	16999999488	1390000000	850000000	22200000512	62000001024	35.009	Etfa			14973000000	7.48657e+08	28126000512	35.009	Etfa
NaN	NaN	NaN	2769999872	0	58900000	0	2750000128	0	111.18				1384999936	29450000	1375000064	111.18	0
NaN	NaN	NaN	36200001536	566000000	2130000000	33300000	38400000000	3120000000	36.053				18383000768	1081650000	20760000000	36.053	0
NaN	NaN	NaN	1680000000	13100000	54200000	424000	1180000000	59500000	60.533				846550000	27312000	619750000	60.533	0
NaN	NaN	NaN	107000000	0	1750000	0	108000000	0	140.96				53500000	875000	54000000	140.96	0
NaN	NaN	NaN	84200000	0	328000	0	151000000	0	532.4				42100000	164000	75500000	532.4	0
NaN	NaN	NaN	856000000	9080000	40800000	432000	422000000	33900000	54.231				432540000	20616000	227950000	54.231	0
NaN	NaN	NaN	101000000	5720000	614000	34900	67200000	0	292.75				53360000	324450	33600000	292.75	0
43500000	1740000	129000000	4600000000	7760000	184000000	310000	4270000128	19500000	48.562	Hnrnpk			1550420000	6.20167e+07	1472833376	48.562	Hnrnpk
NaN	NaN	NaN	1980000000	0	42100000	0	1910000000	0	99.098				990000000	21050000	955000000	99.098	0
1620000	56000	1860000	4000000000	0	138000000	0	3880000000	0	70.422	Slc27a2			1.33387e+09	4.60187e+07	1.29395e+09	70.422	Slc27a2
33400000	1970000	26800000	9980000256	4689999872	587000000	276000000	10300000256	16300000256	42.119	Glul			4901133376	2.88323e+08	8.8756e+09	42.119	Glul
25600000	1500000	23500000	6080000000	273000000	357000000	16000000	5670000128	1290000000	30.641	Cbr1			2126200000	1.24833e+08	2327833376	30.641	Cbr1
7710000128	551000000	9349999616	7569999872	1230000000	541000000	88000000	9360000000	4840000000	30.615	Apoa1			5.50333e+09	3.93333e+08	7849999872	30.615	Apoa1
514000000	34200000	656000000	55700000768	18699999232	3720000000	1250000000	55800000512	64799997952	34.807	Arg1			2.49713e+10	1.66807e+09	4.04187e+10	34.807	Arg1
109000000	7260000	214000000	22799998976	19800000512	1520000000	1320000000	19299999744	61900001280	24.826	Prdx6			1.42363e+10	9.49087e+08	2.7138e+10	24.826	Prdx6
7380000	295000	7460000	6689999872	183000000	268000000	7330000	6590000128	642000000	53.663	Aldh8a1			2.29346e+09	91875000	2413153376	53.663	Aldh8a1
5900000	268000	7730000	6129999872	30900000	279000000	1400000	5910000128	121000000	46.3	Sec14l2			2.0556e+09	93556000	2.01291e+09	46.3	Sec14l2
NaN	NaN	NaN	206000000	14500000	4390000	308000	114000000	31300000	102.99				110250000	2349000	72650000	102.99	0
3480000000	316000000	15000000512	196000006144	745000009728	17799999488	67699998720	209000005632	2020000006144	15.748	Hbb-b1;Hbb-bs			3.14827e+11	28605332736	748000004096	15.748	Hbb-b1;Hbb-bs
1300000000	86800000	1700000000	65899999232	38400000000	4390000128	2560000000	77299998720	128000000000	29.366	Ca3			35199999744	2.3456e+09	6.9e+10	29.366	Ca3
NaN	NaN	NaN	6160000000	4260000	293000000	203000	6009999872	9430000	48.354				3082130000	146601500	3009714936	48.354	0
255000000	17000000	636000000	40299999232	81499996160	2689999872	5440000000	71199997952	236999999488	22.176	Prdx1			40684998464	2715666624	102945332480	22.176	Prdx1
30400000	1270000	41800000	5400000000	75200000	225000000	3130000	5219999744	383000000	52.6	Shmt1			1835200000	7.64667e+07	1.8816e+09	52.6	Shmt1
0	0	0	4750000128	19100000	250000000	1000000	4190000128	27300000	26.674	Rps3			1.5897e+09	8.36667e+07	1.40577e+09	26.674	Rps3
81400000	5820000	141000000	20600000512	757000000	1470000000	54100000	18599999488	3140000000	34.463	Hadh			7146133504	5.09973e+08	7293666496	34.463	Hadh
2060000	50300	2700000	1330000000	24200000	32500000	589000	386000000	49200000	80.208	Trap1			4.52087e+08	1.10464e+07	1.45967e+08	80.208	Trap1
NaN	NaN	NaN	52300000	0	935000	0	55600000	0	123.63				26150000	467500	27800000	123.63	0
NaN	NaN	NaN	4280000	20900000	26300	128000	157000000	41900000	331.77				12590000	77150	99450000	331.77	0
NaN	NaN	NaN	644000000	6250000	21500000	208000	505000000	41900000	76.149				325125000	10854000	273450000	76.149	0
NaN	NaN	NaN	66700000	0	1480000	0	83300000	0	87.798				33350000	740000	41650000	87.798	0
NaN	NaN	NaN	822000000	5320000	24900000	161000	733000000	11300000	57.924				413660000	12530500	372150000	57.924	0
NaN	NaN	NaN	9680000	0	262000	0	10700000	0	95.337				4840000	131000	5350000	95.337	0
NaN	NaN	NaN	413000000	11400000	8430000	233000	377000000	52100000	97.717				212200000	4331500	214550000	97.717	0
NaN	NaN	NaN	1370000000	17500000	37000000	473000	781000000	30500000	82.955				693750000	18736500	405750000	82.955	0
NaN	NaN	NaN	403000000	0	11800000	0	252000000	0	70.887				201500000	5900000	126000000	70.887	0
216000000	10800000	276000000	24899999744	8310000128	1310000000	438000000	20899999744	28000000000	39.764	Otc			1.1142e+10	5.86267e+08	1.6392e+10	39.764	Otc
NaN	NaN	NaN	5550000128	2710000	292000000	142000	6529999872	14700000	46.109				2776355064	146071000	3272349936	46.109	0
145000000	7240000	207000000	6609999872	267000000	331000000	13400000	6089999872	971000000	32.931	Slc25a5			2340666624	1.17213e+08	2422666624	32.931	Slc25a5
18800000	697000	21200000	8540000256	289000000	316000000	10700000	6460000256	1370000000	54.356	Fh			2949266752	1.09132e+08	2617066752	54.356	Fh
NaN	NaN	NaN	5150000128	57800000	234000000	2630000	5449999872	94500000	61.543				2603900064	118315000	2772249936	61.543	0
112000000	3730000	160000000	4310000128	280000000	144000000	9320000	4560000000	720000000	61.612	Ces1f			1567333376	52350000	1.81333e+09	61.612	Ces1f
NaN	NaN	NaN	6160000000	0	385000000	0	6099999744	0	47.153				3080000000	192500000	3049999872	47.153	0
13700000	571000	18000000	3409999872	63900000	142000000	2660000	4160000000	142000000	56.724	Dpys			1.16253e+09	4.84103e+07	1440000000	56.724	Dpys
NaN	NaN	NaN	1400000000	10500000	63500000	478000	1610000000	43000000	35.936				705250000	31989000	826500000	35.936	0
NaN	NaN	NaN	1180000000	15500000	31800000	419000	602000000	93600000	57.136				597750000	16109500	347800000	57.136	0
NaN	NaN	NaN	760000000	0	15800000	0	659000000	0	102.49				380000000	7900000	329500000	102.49	0
NaN	NaN	NaN	889000000	0	34200000	0	923000000	0	58.024				444500000	17100000	461500000	58.024	0
NaN	NaN	NaN	10099999744	11500000256	483000000	546000000	9299999744	43699998720	35.503				10800000000	514500000	26499999232	35.503	0
NaN	NaN	NaN	13400000512	5310000128	668000000	265000000	17899999232	19800000512	30.791				9355000320	466500000	18849999872	30.791	0
NaN	NaN	NaN	249000000	0	4020000	0	221000000	0	136.37				124500000	2010000	110500000	136.37	0
NaN	NaN	NaN	0	0	0	0	0	0	63.48				0	0	0	63.48	0
0	0	0	444000000	23500000	6730000	356000	470000000	186000000	171.28	Eif4g1			1.55833e+08	2362000	2.18667e+08	171.28	Eif4g1
247000	9880	324000	33699999744	36800000	1350000000	1470000	32899999744	10200000	57.318	Amy2;Amy2a1			11245682248	4.50493e+08	1.09702e+10	57.318	Amy2;Amy2a1
4569999872	190000000	5779999744	4169999872	9550000	174000000	398000	5470000128	197000000	53.6	Gc			2.91652e+09	121466000	3815666624	53.6	Gc
5860000	309000	9070000	13200000000	450000000	694000000	23700000	11200000000	1400000000	39.547	Adh5			4.55195e+09	2.39336e+08	4.20302e+09	39.547	Adh5
NaN	NaN	NaN	6609999872	9540000	413000000	596000	6289999872	38900000	29.597				3309769936	206798000	3164449936	29.597	0
38900000	1850000	50900000	3560000000	199000000	162000000	9030000	3220000000	748000000	56.804	Cyp2e1			1.26597e+09	5.76267e+07	1.33963e+09	56.804	Cyp2e1
2060000	79100	2690000	7059999744	41600000	271000000	1600000	6680000000	45600000	67.95	Acsf2			2.36789e+09	9.0893e+07	2.24276e+09	67.95	Acsf2
NaN	NaN	NaN	10700000256	168000000	627000000	9890000	11000000512	825000000	37.289				5434000128	318445000	5912500256	37.289	0
11400000	420000	10500000	1980000000	25200000	73300000	934000	2249999872	89200000	51.317	Hpx			672200000	2.48847e+07	7.83233e+08	51.317	Hpx
NaN	NaN	NaN	404000000	54400000	10400000	1400000	462000000	88000000	73.502				229200000	5900000	275000000	73.502	0
NaN	NaN	NaN	0	0	0	0	0	0	245.44				0	0	0	245.44	0
2470000	137000	8820000	741000000	112000000	43600000	6560000	293000000	106000000	33.155	Hnrnpa1			2.85157e+08	1.67657e+07	135940000	33.155	Hnrnpa1
NaN	NaN	NaN	1540000000	0	85800000	0	927000000	0	30.777				770000000	42900000	463500000	30.777	0
4040000	126000	5290000	955000000	2440000	29800000	76200	919000000	9840000	65.308	Ppp2r1a			3.20493e+08	1.00007e+07	3.11377e+08	65.308	Ppp2r1a
NaN	NaN	NaN	291000000	0	12100000	0	213000000	0	53.139				145500000	6050000	106500000	53.139	0
NaN	NaN	NaN	1040000000	10900000	37000000	390000	482000000	64100000	51.901				525450000	18695000	273050000	51.901	0
0	0	0	1620000000	6610000	77100000	315000	2220000000	34900000	49.913	Ndufv1			5.42203e+08	25805000	7.51633e+08	49.913	Ndufv1
5820000256	969000000	7169999872	59399999488	108000002048	9909999616	17899999232	93299998720	333000015872	14.245	Fabp1			5.774e+10	9592999616	1.4449e+11	14.245	Fabp1
1540000	64300	2100000	1720000000	4530000	71800000	189000	1690000000	16200000	49.714	Cpox			5.75357e+08	2.40178e+07	5.69433e+08	49.714	Cpox
NaN	NaN	NaN	0	0	0	0	0	0	75.444				0	0	0	75.444	0
NaN	NaN	NaN	2950000128	24900000	128000000	1080000	2969999872	15800000	50.478				1487450064	64540000	1492899936	50.478	0
10000000	477000	8450000	4180000000	0	182000000	0	4110000128	0	46.153	Eif4a2			1.39667e+09	6.08257e+07	1.37282e+09	46.153	Eif4a2
NaN	NaN	NaN	3140000000	2370000	98200000	74000	3390000128	3940000	76.202				1571185000	49137000	1696970064	76.202	0
4420000	138000	0	1790000000	18700000	37300000	389000	1850000000	33500000	113.84	Nnt			6.04373e+08	12609000	6.27833e+08	113.84	Nnt
54300000	2260000	73100000	18699999232	78500000	936000000	3930000	15299999744	78500000	60.047	Ugt1a9;Ugt1a5;Ugt1a10			6277599744	3.14063e+08	5150533248	60.047	Ugt1a9;Ugt1a5;Ugt1a10
76800000	4800000	94800000	13200000000	18599999488	822000000	1160000000	19900000256	57799999488	41.297	Acat3;Acat2			1.06256e+10	6.62267e+08	2.59316e+10	41.297	Acat3;Acat2
NaN	NaN	NaN	592000000	0	5190000	0	471000000	0	213.42				296000000	2595000	235500000	213.42	0
NaN	NaN	NaN	14400000000	6360000000	657000000	289000000	12499999744	24899999744	43.567				10380000000	473000000	18699999744	43.567	0
23100000	1220000	38900000	4870000128	3870000128	256000000	204000000	4609999872	15200000000	34.098	Glyat			2.92103e+09	153740000	6.6163e+09	34.098	Glyat
219000	12900	1150000	7689999872	3150000	452000000	185000	6750000128	9780000	48.1	Pdia6			2.56446e+09	1.50733e+08	2253643376	48.1	Pdia6
22800000	843000	21800000	5590000128	1470000000	207000000	54400000	4569999872	6860000256	53.514	Aldh9a1			2360933376	8.74143e+07	3.81727e+09	53.514	Aldh9a1
3370000	84200	4890000	1160000000	0	29000000	0	950000000	0	76.862	Acox2			387790000	9.69473e+06	3.18297e+08	76.862	Acox2
3150000	105000	4140000	4470000128	4520000	144000000	146000	4289999872	22200000	66.765	Aifm1			1.49256e+09	4.80837e+07	1.43878e+09	66.765	Aifm1
13800000	492000	15900000	8460000256	28700000	302000000	1030000	8730000384	51500000	46.839	Suclg2			2834166752	101174000	2.93247e+09	46.839	Suclg2
NaN	NaN	NaN	283000000	0	11800000	0	85700000	0	55.938				141500000	5900000	42850000	55.938	0
NaN	NaN	NaN	23500000	0	93800	0	10400000	0	515.6				11750000	46900	5200000	515.6	0
NaN	NaN	NaN	361000000	0	19000000	0	612000000	0	47.079				180500000	9500000	306000000	47.079	0
NaN	NaN	NaN	2190000128	16300000	91400000	680000	2680000000	47100000	50.118				1103150064	46040000	1363550000	50.118	0
NaN	NaN	NaN	345000000	0	8630000	0	499000000	0	97.169				172500000	4315000	249500000	97.169	0
NaN	NaN	NaN	46900000	0	1300000	0	18600000	0	70.729				23450000	650000	9300000	70.729	0
NaN	NaN	NaN	131000000	5650000	2790000	120000	94500000	23800000	96.864				68325000	1455000	59150000	96.864	0
NaN	NaN	NaN	1340000000	0	61000000	0	1590000000	0	43.786				670000000	30500000	795000000	43.786	0
7610000	692000	9960000	12800000000	1020000000	916000000	73200000	9749999616	5660000256	33.885	Sult1a1			4.6092e+09	329964000	5139986624	33.885	Sult1a1
19399999488	2430000128	37499998208	174999994368	489000009728	21899999232	61099999232	146000003072	1619999981568	15.085	Hba-a1;Hba			2.278e+11	2.84767e+10	6.01167e+11	15.085	Hba-a1;Hba
445000000	29700000	538000000	7390000128	18000000	493000000	1200000	6329999872	63500000	35.866	Apoe			2.61767e+09	1.74633e+08	2.3105e+09	35.866	Apoe
5270000128	527000000	6240000000	60899999744	3420000000	6089999872	342000000	58900000768	13500000256	25.36	Gsta3			23196666624	2319666624	2.62133e+10	25.36	Gsta3
96500000	4820000	122000000	6870000128	29800000	343000000	1490000	7449999872	136000000	46.481	Acadm			2.3321e+09	1.16437e+08	2.56933e+09	46.481	Acadm
19200000	801000	31700000	5100000256	73400000	213000000	3060000	5379999744	334000000	50.906	Idh2			1730866752	72287000	1915233248	50.906	Idh2
NaN	NaN	NaN	2670000128	3240000	89000000	108000	2150000128	0	60.515				1336620064	44554000	1075000064	60.515	0
20000000	741000	26200000	3310000128	33400000	123000000	1240000	3630000128	84300000	50.773	Bckdha			1121133376	4.16603e+07	1246833376	50.773	Bckdha
390000	8870	1390000	1250000000	34900000	28400000	793000	1960000000	203000000	116.03	Ogdh			428430000	9.73396e+06	7.21463e+08	116.03	Ogdh
NaN	NaN	NaN	3129999872	36600000	142000000	1660000	3550000128	20800000	57.854				1583299936	71830000	1785400064	57.854	0
120000000	4630000	151000000	17999998976	576000000	691000000	22200000	16199999488	2860000000	61.84	Aldh4a1			6.232e+09	2.39277e+08	6403666496	61.84	Aldh4a1
6010000	223000	9360000	5009999872	43500000	186000000	1610000	4960000000	82600000	60.755	Suox			1.6865e+09	62611000	1.68399e+09	60.755	Suox
52700000	2400000	75400000	10300000256	2700000000	466000000	123000000	9649999872	10300000256	43.995	Acaa1a			4.3509e+09	1.97133e+08	6675133376	43.995	Acaa1a
NaN	NaN	NaN	736000000	0	14700000	0	703000000	0	113.27				368000000	7350000	351500000	113.27	0
321000000	13400000	397000000	4190000128	405000000	174000000	16900000	3320000000	1540000000	57.552	Aldh2			1.63867e+09	68100000	1.75233e+09	57.552	Aldh2
4800000	192000	6820000	2760000000	634000000	111000000	25400000	4470000128	1380000000	43.846	Pipox			1.13293e+09	4.55307e+07	1952273376	43.846	Pipox
84900000	3690000	86000000	8550000128	2390000128	372000000	104000000	8640000000	8160000000	36.586	Akr1a1			3674966752	1.59897e+08	5.62867e+09	36.586	Akr1a1
NaN	NaN	NaN	841000000	9260000	31200000	343000	608000000	77900000	69.697				425130000	15771500	342950000	69.697	0
NaN	NaN	NaN	251000000	311000000	4820000	5980000	538000000	678000000	103.06				281000000	5400000	608000000	103.06	0
NaN	NaN	NaN	854000000	9070000	27600000	293000	502000000	81000000	60.343				431535000	13946500	291500000	60.343	0
NaN	NaN	NaN	2790000128	0	254000000	0	2670000128	0	34.362				1395000064	127000000	1335000064	34.362	0
NaN	NaN	NaN	48600000	7050000	1310000	191000	21700000	8410000	75.378				27825000	750500	15055000	75.378	0
NaN	NaN	NaN	47400000	8870000	1100000	206000	22600000	18800000	78.806				28135000	653000	20700000	78.806	0
NaN	NaN	NaN	84700000	0	2650000	0	106000000	0	88.549				42350000	1325000	53000000	88.549	0
NaN	NaN	NaN	0	0	0	0	0	0	58.946				0	0	0	58.946	0
NaN	NaN	NaN	3990000128	45800000	235000000	2700000	3380000000	139000000	34.476				2017900064	118850000	1759500000	34.476	0
NaN	NaN	NaN	2680000000	19100000	134000000	954000	2720000000	39300000	54.33				1349550000	67477000	1379650000	54.33	0
NaN	NaN	NaN	59500000	0	1350000	0	19200000	0	80.669				29750000	675000	9600000	80.669	0
18900000	755000	38800000	4620000256	1890000000	185000000	75400000	5390000128	5270000128	35.231	Gpd1			2.1763e+09	8.70517e+07	3566266752	35.231	Gpd1
NaN	NaN	NaN	916000000	0	30500000	0	1050000000	0	66.406				458000000	15250000	525000000	66.406	0
55900000	3290000	83600000	4380000256	11500000	219000000	573000	4369999872	16900000	43.044	Ckm			1482466752	7.42877e+07	1490166624	43.044	Ckm
4765000	58000	5050000	326000000	25200000	14800000	1150000	197000000	277000000	38.734	Anxa1;Arid1a			118655000	5336000	1.59683e+08	38.734	Anxa1;Arid1a
84500000	6500000	88500000	5350000128	960000000	411000000	73900000	5249999872	4080000000	28.832	Pgam1;Pgam2			2.1315e+09	163800000	3.1395e+09	28.832	Pgam1;Pgam2
53100000	2040000	69500000	1630000000	1210000000	58100000	43400000	985000000	4020000000	55.826	Cyp2c29			9.64367e+08	3.45133e+07	1691500000	55.826	Cyp2c29
2155000	126500	1505000	5830000128	0	343000000	0	4979999744	0	29.174	Ywhae;Ywhaq			1.94405e+09	114375500	1.6605e+09	29.174	Ywhae;Ywhaq
67200000	3730000	77500000	5139999744	62200000	286000000	3450000	5369999872	308000000	29.82	Phb			1.75647e+09	9.77267e+07	1.9185e+09	29.82	Phb
6360000	199000	8330000	1370000000	1520000000	45800000	50600000	2020000000	4720000000	57.114	Agxt2			9.65453e+08	3.21997e+07	2.24944e+09	57.114	Agxt2
0	0	0	1020000000	0	31800000	0	587000000	0	69.265	Ddx5			340000000	10600000	1.95667e+08	69.265	Ddx5
NaN	NaN	NaN	3310000128	4310000	122000000	160000	2169999872	6690000	58.557				1657155064	61080000	1088344936	58.557	0
7960000	885000	10400000	4750000128	235000000	226000000	11200000	4780000256	909000000	55.142	Gpt2			1.66432e+09	7.93617e+07	1.8998e+09	55.142	Gpt2
152000000	11700000	208000000	15200000000	433000000	1170000000	33300000	15000000512	1880000000	27.623	Etfb			5.26167e+09	405000000	5.696e+09	27.623	Etfb
10100000	597000	13300000	5369999872	55700000	316000000	3270000	5110000128	138000000	40.789	Ndrg2			1.81193e+09	1.06622e+08	1.75377e+09	40.789	Ndrg2
108000000	6770000	171000000	4240000000	2760000000	265000000	173000000	3440000000	10800000000	25.426	Ak3			2.36933e+09	1.48257e+08	4.80367e+09	25.426	Ak3
1290000000	17200000	1670000000	3290000	0	31700	0	2170000	0	236.02	Cps1			4.31097e+08	5743900	557390000	236.02	Cps1
NaN	NaN	NaN	82600000	0	3750000	0	48600000	0	46.836				41300000	1875000	24300000	46.836	0
NaN	NaN	NaN	0	0	0	0	0	0	72.932				0	0	0	72.932	0
NaN	NaN	NaN	780000000	0	39000000	0	1040000000	0	64.132				390000000	19500000	520000000	64.132	0
NaN	NaN	NaN	98700000	0	1800000	0	175000000	0	126.97				49350000	900000	87500000	126.97	0
16000000	157000	10100000	369000000	32800000	3390000	301000	432000000	0	262.84	Fn1			1.39267e+08	1.28267e+06	1.47367e+08	262.84	Fn1
NaN	NaN	NaN	658000000	3490000	12900000	68400	480000000	13600000	121.08				330745000	6484200	246800000	121.08	0
6990000	437000	8890000	16099999744	2130000000	1010000000	133000000	10599999488	8430000128	36.023	Alad			6.079e+09	3.81146e+08	6.3463e+09	36.023	Alad
35900000	1280000	45400000	1150000000	1310000000	41000000	46900000	1120000000	5360000000	55.948	Cyp2f2			8.31967e+08	2.97267e+07	2.17513e+09	55.948	Cyp2f2
3070000	307000	4350000	8920000512	0	892000000	0	9920000000	0	22.099	Hist1h1d			2.97436e+09	2.97436e+08	3.30812e+09	22.099	Hist1h1d
5780000	642000	10000000	3640000000	20300000	117000000	656000	3230000128	39400000	59.914	Fmo1			1.22203e+09	3.94327e+07	1093133376	59.914	Fmo1
0	0	0	1440000000	0	60100000	0	1300000000	0	45.626	Psmc5			480000000	2.00333e+07	4.33333e+08	45.626	Psmc5
NaN	NaN	NaN	5270000128	22300000	527000000	2230000	3580000000	73400000	28.024				2646150064	264615000	1826700000	28.024	0
1930000	62100	2520000	1350000000	0	43600000	0	1300000000	0	72.571	Gclc			4.50643e+08	1.4554e+07	4.34173e+08	72.571	Gclc
4840000	161000	6340000	4700000256	23400000	157000000	780000	4689999872	18700000	60	Fmo5			1.57608e+09	52647000	1.57168e+09	60	Fmo5
NaN	NaN	NaN	6419999744	4960000	306000000	236000	8080000000	38100000	61.94				3212479872	153118000	4059050000	61.94	0
4650000	172000	6100000	3760000000	2320000000	139000000	86000000	3689999872	9159999488	55.764	Cyp2c50;Cyp2c54;Cyp2c37			2.02822e+09	7.50573e+07	4.28537e+09	55.764	Cyp2c50;Cyp2c54;Cyp2c37
NaN	NaN	NaN	2209999872	0	96000000	0	2160000000	0	59.266				1104999936	48000000	1080000000	59.266	0
2450000	136000	3210000	8540000256	126000000	475000000	7000000	6409999872	744000000	32.667	Ppa1			2.88948e+09	160712000	2385736624	32.667	Ppa1
2480000	155000	8880000	2750000128	1490000000	172000000	92900000	2710000128	5280000000	30.501	Nit2			1.41416e+09	8.83517e+07	2666293376	30.501	Nit2
NaN	NaN	NaN	1460000000	8210000	45600000	256000	1910000000	20900000	68.035				734105000	22928000	965450000	68.035	0
NaN	NaN	NaN	758000000	0	12800000	0	684000000	0	140.21				379000000	6400000	342000000	140.21	0
NaN	NaN	NaN	3220000000	23600000	115000000	842000	3140000000	76900000	50.113				1621800000	57921000	1608450000	50.113	0
NaN	NaN	NaN	134000000	0	4620000	0	89600000	0	83.607				67000000	2310000	44800000	83.607	0
18700000	851000	22600000	5409999872	36900000	246000000	1680000	4920000000	178000000	33.296	Phb2			1821866624	8.28437e+07	1.70687e+09	33.296	Phb2
NaN	NaN	NaN	1390000000	407000000	57700000	16900000	1250000000	1120000000	54.861				898500000	37300000	1185000000	54.861	0
NaN	NaN	NaN	630000000	8330000	27400000	362000	283000000	51600000	56.256				319165000	13881000	167300000	56.256	0
NaN	NaN	NaN	9050000	9170000	83800	84900	6430000	0	267.29				9110000	84350	3215000	267.29	0
NaN	NaN	NaN	149000000	0	4250000	0	229000000	0	66.408				74500000	2125000	114500000	66.408	0
NaN	NaN	NaN	176000000	14400000	2930000	240000	169000000	151000000	109.68				95200000	1585000	160000000	109.68	0
NaN	NaN	NaN	910000000	0	33700000	0	1070000000	0	57.21				455000000	16850000	535000000	57.21	0
NaN	NaN	NaN	352000000	0	11400000	0	610000000	0	51.804				176000000	5700000	305000000	51.804	0
NaN	NaN	NaN	1170000000	195000000	45100000	7500000	1140000000	1230000000	47.352				682500000	26300000	1185000000	47.352	0
NaN	NaN	NaN	486000000	29600000	11000000	673000	604000000	107000000	102.82				257800000	5836500	355500000	102.82	0
2520000	114000	3290000	6080000000	484000000	277000000	22000000	5699999744	3400000000	45.912	Agxt			2188840000	9.97047e+07	3.03443e+09	45.912	Agxt
3440000	115000	7960000	2010000000	12800000	67100000	428000	2720000000	9480000	63.953	Me1			6.75413e+08	2.25477e+07	912480000	63.953	Me1
14500000	725000	15400000	2540000000	6780000	127000000	339000	953000000	29600000	46.879	Serpina3k			853760000	42688000	3.32667e+08	46.879	Serpina3k
68200000	3790000	123000000	3300000000	61200000	194000000	3600000	3049999872	126000000	45.974	Serpina1c;Serpina1a;			1.14313e+09	67130000	1099666624	45.974	Serpina1c;Serpina1a;
130000000	5650000	184000000	33699999744	21699999744	1460000000	943000000	38000001024	66400002048	46.175	Fah			1.851e+10	8.02883e+08	3.48613e+10	46.175	Fah
NaN	NaN	NaN	4350000128	57800000	435000000	5780000	4080000000	242000000	22.127				2203900064	220390000	2161000000	22.127	0
14100000	503000	10800000	1350000000	16400000	48200000	586000	1210000000	33100000	61.378	Mccc2			4.60167e+08	1.64297e+07	4.17967e+08	61.378	Mccc2
8980000	449000	31400000	4120000000	18100000	206000000	906000	3630000128	68900000	51.847	Ldhd			1382360000	6.91183e+07	1243433376	51.847	Ldhd
8980000	264000	12500000	1640000000	87900000	48200000	2590000	1600000000	315000000	66.414	Chdh			578960000	17018000	642500000	66.414	Chdh
5330000	63500	8580000	1020000000	0	12100000	0	841000000	0	170.08	Eprs			3.41777e+08	4054500	2.83193e+08	170.08	Eprs
NaN	NaN	NaN	704000000	0	19000000	0	626000000	0	91.369				352000000	9500000	313000000	91.369	0
0	0	0	1710000000	0	59100000	0	1710000000	0	58.408	Pccb			570000000	19700000	570000000	58.408	Pccb
26500000	1320000	28000000	2300000000	640000000	115000000	32000000	1650000000	2990000128	51.736	Cs;Csl			9.88833e+08	49440000	1.556e+09	51.736	Cs;Csl
38600000	2030000	63700000	5180000256	122000000	273000000	6420000	4769999872	723000000	48.234	Uqcrc2			1.7802e+09	9.38167e+07	1.85223e+09	48.234	Uqcrc2
32300000	1900000	37500000	32000000000	9009999872	1880000000	530000000	26400000000	33400000512	32.675	Gnmt			13680766624	8.03967e+08	19945833504	32.675	Gnmt
NaN	NaN	NaN	10700000	0	410000	0	7750000	0	47.074				5350000	205000	3875000	47.074	0
NaN	NaN	NaN	13000000	3920000	500000	151000	2900000	3110000	48.057				8460000	325500	3005000	48.057	0
NaN	NaN	NaN	349000000	0	13400000	0	566000000	0	63.146				174500000	6700000	283000000	63.146	0
NaN	NaN	NaN	1070000000	0	89100000	0	2130000000	0	32.575				535000000	44550000	1065000000	32.575	0
NaN	NaN	NaN	4080000000	109000000	240000000	6430000	4270000128	582000000	30.772				2094500000	123215000	2426000064	30.772	0
NaN	NaN	NaN	1160000000	141000000	60900000	7430000	1040000000	805000000	57.221				650500000	34165000	922500000	57.221	0
NaN	NaN	NaN	1440000000	0	57500000	0	1600000000	0	47.366				720000000	28750000	800000000	47.366	0
3790000	632000	5720000	1410000000	2380000	108000000	183000	1390000000	11600000	38.434	Hnrnpd			4.72057e+08	3.62717e+07	4.69107e+08	38.434	Hnrnpd
NaN	NaN	NaN	273000000	0	9100000	0	274000000	0	68.047				136500000	4550000	137000000	68.047	0
NaN	NaN	NaN	465000000	0	20200000	0	787000000	0	47.628				232500000	10100000	393500000	47.628	0
NaN	NaN	NaN	1770000000	62100000	98400000	3450000	2249999872	489000000	44.965				916050000	50925000	1369499936	44.965	0
7060000	294000	10300000	1860000000	0	60000000	0	1590000000	0	73.1	Kng1			6.22353e+08	20098000	5.33433e+08	73.1	Kng1
13400000	837000	18800000	3990000128	1890000	249000000	118000	5340000256	20200000	42.151	Taldo1			1.3351e+09	8.33183e+07	1.793e+09	42.151	Taldo1
7760000	172000	10200000	872000000	0	19400000	0	1370000000	0	96.856	Mvp			2.93253e+08	6524000	4.60067e+08	96.856	Mvp
0	0	0	790000000	0	29300000	0	881000000	0	47.436	Psmd11			2.63333e+08	9.76667e+06	2.93667e+08	47.436	Psmd11
26200000	1250000	51600000	3710000128	35500000	176000000	1690000	3480000000	80000000	54.272	Dld			1257233376	5.96467e+07	1.20387e+09	54.272	Dld
3790000	27700	5650000	7500000	0	54800	0	39600000	0	279.86	Spta1			3.76333e+06	27500	1.50833e+07	279.86	Spta1
33400000	2380000	76800000	20400001024	574000000	1460000000	41000000	17200001024	3529999872	36.511	Mdh1			7002467008	5.01127e+08	6.9356e+09	36.511	Mdh1
NaN	NaN	NaN	966000000	0	43900000	0	1070000000	0	43.231				483000000	21950000	535000000	43.231	0
56300000	3760000	80500000	8979999744	597000000	598000000	39800000	8899999744	2150000128	33.466	Tst			3.2111e+09	2.13853e+08	3710166624	33.466	Tst
22200000	1590000	24900000	4560000000	8840000	326000000	631000	4230000128	43700000	27.771	Ywhaz			1.53035e+09	109407000	1.43287e+09	27.771	Ywhaz
NaN	NaN	NaN	767000000	0	14200000	0	681000000	0	146.56				383500000	7100000	340500000	146.56	0
112000000	8030000	127000000	3350000128	6310000128	240000000	451000000	3700000000	22900000768	33.097	Mpst			3.25733e+09	233010000	8909000256	33.097	Mpst
82200000	4110000	108000000	4920000000	147000000	246000000	7360000	4550000128	763000000	63.317	Ces3a			1716400000	8.58233e+07	1.807e+09	63.317	Ces3a
12400000	730000	15900000	7720000000	684000000	454000000	40300000	7280000000	2550000128	38.299	Bdh1			2.80547e+09	165010000	3.28197e+09	38.299	Bdh1
38200000	2380000	46900000	11699999744	196000000	730000000	12200000	12600000512	663000000	31.474	Echs1			3.97807e+09	2.48193e+08	4436633504	31.474	Echs1
68000000	2720000	88000000	3049999872	49800000	122000000	1990000	3720000000	183000000	60.873	Ugt2b5;Ugt2b17;Ugt2b38			1.05593e+09	4.22367e+07	1.33033e+09	60.873	Ugt2b5;Ugt2b17;Ugt2b38
33200000	1510000	43400000	1930000000	19200000	87500000	873000	2010000000	37800000	46.053	Sec14l4			660800000	29961000	6.97067e+08	46.053	Sec14l4
121000	8650	1400000	3760000000	474000000	269000000	33800000	3049999872	2529999872	35.44	Hibadh			1.41137e+09	1.00936e+08	1.86047e+09	35.44	Hibadh
NaN	NaN	NaN	2310000128	0	59300000	0	2110000000	0	79.343				1155000064	29650000	1055000000	79.343	0
34100000	1790000	36300000	6670000128	6329999872	351000000	333000000	6710000128	23000000512	36.213	Decr1			4344700000	2.28597e+08	9.91543e+09	36.213	Decr1
15100000	887000	25200000	6579999744	105000000	411000000	6540000	6129999872	504000000	31.983	Pbld1			2.23337e+09	1.39476e+08	2.21973e+09	31.983	Pbld1
22400000	1070000	17000000	6470000128	18000000	308000000	859000	5630000128	28100000	52.851	Uqcrc1			2170133376	1.0331e+08	1.8917e+09	52.851	Uqcrc1
NaN	NaN	NaN	673000000	0	16400000	0	1110000000	0	83.355				336500000	8200000	555000000	83.355	0
1780000	127000	4710000	7000000000	1010000000	412000000	59600000	6150000128	3470000128	34.995	4931406C07Rik			2.67059e+09	1.57242e+08	3208236752	34.995	4931406C07Rik
NaN	NaN	NaN	537000000	0	35800000	0	1050000000	0	28.916				268500000	17900000	525000000	28.916	0
NaN	NaN	NaN	341000000	11800000	6970000	241000	247000000	168000000	104.85				176400000	3605500	207500000	104.85	0
NaN	NaN	NaN	35600000	3420000	1150000	110000	13300000	9100000	66.049				19510000	630000	11200000	66.049	0
NaN	NaN	NaN	5649999872	8940000	628000000	993000	6289999872	47100000	24.261				2829469936	314496500	3168549936	24.261	0
NaN	NaN	NaN	681000000	0	21300000	0	1080000000	0	67.567				340500000	10650000	540000000	67.567	0
NaN	NaN	NaN	0	0	0	0	0	0	56.782				0	0	0	56.782	0
NaN	NaN	NaN	8970000384	148000000	173000000	2840000	8940000256	530000000	110.42				4559000192	87920000	4735000128	110.42	0
NaN	NaN	NaN	0	3430000	0	181000	0	14000000	36.788				1715000	90500	7000000	36.788	0
1480000	36200	2260000	106000000	0	2720000	0	38200000	0	86.706	Pdxdc1			3.58267e+07	918733	1.34867e+07	86.706	Pdxdc1
NaN	NaN	NaN	15400000	0	771000	0	13600000	0	40.422				7700000	385500	6800000	40.422	0
5710000	317000	7480000	5689999872	119000000	316000000	6630000	5430000128	344000000	49.57	Gcdh			1938236624	107649000	1.92716e+09	49.57	Gcdh
5400000	337000	9150000	5379999744	167000000	336000000	10500000	6360000000	766000000	32.74	Khk			1.8508e+09	1.15612e+08	2.37838e+09	32.74	Khk
24900000	1250000	32600000	4950000128	32100000	247000000	1610000	5120000000	18100000	35.66	Rdh7;Hsd17b6			1.669e+09	8.32867e+07	1.72357e+09	35.66	Rdh7;Hsd17b6
NaN	NaN	NaN	6270000128	0	570000000	0	5820000256	0	29.976				3135000064	285000000	2910000128	29.976	0
274764992	16179000	333110016	3190000128	1440000000	199000000	89900000	2740000000	5030000128	25.716	Gstm1;Gstm2			1.63492e+09	101693000	2.70104e+09	25.716	Gstm1;Gstm2
12000000	752000	13500000	4120000000	34800000	257000000	2170000	3630000128	187000000	32.263	Pnp			1.38893e+09	8.66407e+07	1276833376	32.263	Pnp
1970000	141000	3670000	7980000256	0	570000000	0	7139999744	0	33.509	Rpl6			2660656752	190047000	2381223248	33.509	Rpl6
720000	24800	943000	2700000000	105000000	93000000	3630000	2640000000	492000000	53.246	Dbt			935240000	3.22183e+07	1.04431e+09	53.246	Dbt
NaN	NaN	NaN	1440000000	0	36900000	0	1210000000	0	75.474				720000000	18450000	605000000	75.474	0
NaN	NaN	NaN	645000000	0	16100000	0	574000000	0	93.354				322500000	8050000	287000000	93.354	0
2830000	141000	3700000	4200000000	486000000	210000000	24300000	4360000000	2529999872	35.076	Rack1			1.56294e+09	78147000	2.2979e+09	35.076	Rack1
10100000	504000	13200000	7870000128	434000000	393000000	21700000	7480000000	2190000128	44.889	Acads			2.77137e+09	1.38401e+08	3227733376	44.889	Acads
NaN	NaN	NaN	763000000	14800000	25400000	492000	785000000	36700000	66.365				388900000	12946000	410850000	66.365	0
2270000	58200	2350000	989000000	0	25400000	0	1120000000	0	73.101	Ddx3x;D1Pas1			3.30423e+08	8.48607e+06	3.74117e+08	73.101	Ddx3x;D1Pas1
NaN	NaN	NaN	842000000	41100000	19100000	934000	674000000	57100000	80.953				441550000	10017000	365550000	80.953	0
NaN	NaN	NaN	268000000	0	3050000	0	210000000	0	156.61				134000000	1525000	105000000	156.61	0
0	0	0	4040000000	150000000	184000000	6820000	3920000000	159000000	51.126	Kyat3			1.39667e+09	6.36067e+07	1.35967e+09	51.126	Kyat3
2750000	80900	4260000	1330000000	1390000	39000000	40900	331000000	22400000	64.328	Acsm5			4.44713e+08	13040600	119220000	64.328	Acsm5
NaN	NaN	NaN	3169999872	279000000	176000000	15500000	4700000256	518000000	37.057				1724499936	95750000	2609000128	37.057	0
20500000	2050000	43000000	2889999872	1240000000	223000000	95200000	2740000000	4540000256	35.328	Grhpr			1.3835e+09	106750000	2.441e+09	35.328	Grhpr
162000000	13500000	257000000	6739999744	5820000256	562000000	485000000	7459999744	22200000512	20.021	Park7			4.24067e+09	353500000	9.97233e+09	20.021	Park7
NaN	NaN	NaN	4499999744	148000000	214000000	7040000	4260000000	392000000	46.488				2323999872	110520000	2326000000	46.488	0
17200000	1070000	25500000	3870000128	1030000000	242000000	64400000	3289999872	2809999872	25.704	Gstk1			1.63907e+09	102490000	2041833248	25.704	Gstk1
12600000	572000	14900000	4289999872	1070000000	195000000	48900000	4220000000	4169999872	46.325	Ivd			1790866624	8.14907e+07	2.80163e+09	46.325	Ivd
88800000	2540000	125000000	151000000	470000000	4320000	13400000	57400000	1100000000	61.859	Bag3			236600000	6.75333e+06	4.27467e+08	61.859	Bag3
5940000	212000	5160000	617000000	0	22000000	0	522000000	0	60.82	Ehd3			2.07647e+08	7404000	175720000	60.82	Ehd3
896000	19500	15100000	645000000	0	14000000	0	661000000	0	96.023	Pdcd6ip			2.15299e+08	4.67317e+06	2.25367e+08	96.023	Pdcd6ip
NaN	NaN	NaN	150000000	5230000	4540000	158000	165000000	37500000	69.371				77615000	2349000	101250000	69.371	0
NaN	NaN	NaN	0	0	0	0	0	0	102.64				0	0	0	102.64	0
NaN	NaN	NaN	0	0	0	0	0	0	75.872				0	0	0	75.872	0
NaN	NaN	NaN	123000000	0	3510000	0	219000000	0	69.284				61500000	1755000	109500000	69.284	0
NaN	NaN	NaN	821000000	16700000	54800000	1110000	1060000000	73100000	30.037				418850000	27955000	566550000	30.037	0
NaN	NaN	NaN	28100000	0	586000	0	50400000	0	107.77				14050000	293000	25200000	107.77	0
NaN	NaN	NaN	3280000000	7960000	273000000	663000	2169999872	79000000	23.742				1643980000	136831500	1124499936	23.742	0
NaN	NaN	NaN	174000000	0	8270000	0	268000000	0	47.485				87000000	4135000	134000000	47.485	0
NaN	NaN	NaN	53500000	0	2320000	0	96900000	0	46.44				26750000	1160000	48450000	46.44	0
NaN	NaN	NaN	0	0	0	0	0	0	79.685				0	0	0	79.685	0
NaN	NaN	NaN	80100000	0	3080000	0	0	0	51.294				40050000	1540000	0	51.294	0
NaN	NaN	NaN	0	9650000	0	459000	0	5340000	38.324				4825000	229500	2670000	38.324	0
NaN	NaN	NaN	507000000	20400000	26700000	1080000	403000000	95200000	48.991				263700000	13890000	249100000	48.991	0
NaN	NaN	NaN	9169999872	3310000128	483000000	174000000	13400000512	11600000000	32.642				6240000000	328500000	12500000256	32.642	0
NaN	NaN	NaN	119000000	0	1950000	0	177000000	0	134.55				59500000	975000	88500000	134.55	0
NaN	NaN	NaN	192000000	12300000	3320000	212000	219000000	173000000	124.34				102150000	1766000	196000000	124.34	0
NaN	NaN	NaN	359000000	0	13300000	0	460000000	0	52.878				179500000	6650000	230000000	52.878	0
NaN	NaN	NaN	208000000	0	4440000	0	267000000	0	105.84				104000000	2220000	133500000	105.84	0
NaN	NaN	NaN	281000000	0	17500000	0	138000000	0	40.307				140500000	8750000	69000000	40.307	0
0	0	0	1170000000	6580000	24900000	140000	894000000	19100000	87.347	Acad11			3.92193e+08	8.34667e+06	3.04367e+08	87.347	Acad11
0	0	0	25600000	0	294000	0	30000000	0	204.19	Ank1			8.53333e+06	98000	10000000	204.19	Ank1
0	0	0	3969999872	6380000	159000000	255000	3969999872	24000000	47.573	Cpb1			1.32546e+09	53085000	1.33133e+09	47.573	Cpb1
NaN	NaN	NaN	271000000	0	1190000	0	205000000	0	509.43				135500000	595000	102500000	509.43	0
25900000	1850000	34500000	9760000000	691000000	697000000	49400000	8560000000	3140000000	33.363	Nipsnap1			3492300000	2.49417e+08	3911500000	33.363	Nipsnap1
4960000	105000	5850000	347000000	8370000	7390000	178000	213000000	60900000	114.86	Atp2a2;Atp2a3			120110000	2.55767e+06	93250000	114.86	Atp2a2;Atp2a3
13200000	942000	22200000	586000000	7620000	25500000	331000	455000000	21900000	38.676	Anxa2			2.02273e+08	8.92433e+06	1.66367e+08	38.676	Anxa2
3780000000	420000000	5409999872	65200001024	17799999488	7240000000	1980000000	86699999232	48099999744	15.942	Sod1			2.89267e+10	3.21333e+09	4.67367e+10	15.942	Sod1
NaN	NaN	NaN	4140000000	17000000	518000000	2130000	3870000128	72700000	24.604				2078500000	260065000	1971350064	24.604	0
18000000	1000000	18600000	4929999872	407000000	274000000	22600000	4280000000	1990000000	35.268	Cryz			1.785e+09	99200000	2096200000	35.268	Cryz
NaN	NaN	NaN	781000000	0	37200000	0	877000000	0	47.357				390500000	18600000	438500000	47.357	0
NaN	NaN	NaN	7680000000	13300000	960000000	1660000	7020000256	29400000	28.68				3846650000	480830000	3524700128	28.68	0
34400000	3440000	53500000	16600000512	2000000000	1660000000	200000000	17899999232	6920000000	20.83	Pebp1			6.21147e+09	6.21147e+08	8.29117e+09	20.83	Pebp1
NaN	NaN	NaN	2560000000	4420000	98300000	170000	2460000000	20500000	50.349				1282210000	49235000	1240250000	50.349	0
2480000000	310000000	3630000128	19399999488	49000001536	2420000000	6120000000	20500000768	161999994880	10.963	Hspe1			23626667008	2950000000	6.20433e+10	10.963	Hspe1
3990000	363000	9080000	5379999744	5960000000	489000000	542000000	5619999744	17999998976	27.374	Gstt1			3.78133e+09	3.43788e+08	7.87636e+09	27.374	Gstt1
NaN	NaN	NaN	1550000000	363000000	59500000	14000000	1150000000	1320000000	58.265				956500000	36750000	1235000000	58.265	0
NaN	NaN	NaN	1620000000	51300000	47500000	1510000	1550000000	66900000	76.205				835650000	24505000	808450000	76.205	0
4140000	159000	5430000	5640000000	0	217000000	0	5340000256	0	62.679	Ces1			1881380000	7.23863e+07	1.78181e+09	62.679	Ces1
NaN	NaN	NaN	1330000000	0	53200000	0	1400000000	0	49.816				665000000	26600000	700000000	49.816	0
NaN	NaN	NaN	2320000000	3440000	136000000	202000	2030000000	3500000	38.194				1161720000	68101000	1016750000	38.194	0
294000	12800	572000	2649999872	151000000	115000000	6570000	2920000000	439000000	45.78	Acy1			933764624	40527600	1.11986e+09	45.78	Acy1
NaN	NaN	NaN	1540000000	468000000	81100000	24600000	1480000000	1910000000	34.005				1004000000	52850000	1695000000	34.005	0
423000	22300	920000	1660000000	16200000	79300000	769000	2100000000	27700000	33.316	Glod4			5.58874e+08	26697100	709540000	33.316	Glod4
9400000	348000	12300000	719000000	6360000	25700000	227000	734000000	22100000	52.576	Ephx1			244920000	8.75833e+06	2.56133e+08	52.576	Ephx1
4150000	126000	5430000	1440000000	12200000	40000000	339000	1230000000	0	80.363	Gbe1			485450000	1.34883e+07	411810000	80.363	Gbe1
NaN	NaN	NaN	1290000000	445000000	92200000	31800000	1230000000	1520000000	26.248				867500000	62000000	1375000000	26.248	0
10900000	841000	18000000	5870000128	2329999872	419000000	166000000	5809999872	7670000128	31.319	Esd			2.73697e+09	1.9528e+08	4.49933e+09	31.319	Esd
NaN	NaN	NaN	1460000000	0	47100000	0	1330000000	0	50.282				730000000	23550000	665000000	50.282	0
NaN	NaN	NaN	2800000000	6850000	165000000	403000	3020000000	47600000	29.546				1403425000	82701500	1533800000	29.546	0
50400000	3600000	54400000	8350000128	190000000	597000000	13600000	6430000128	1180000000	26.468	Ak2			2.86347e+09	2.04733e+08	2.5548e+09	26.468	Ak2
3450000	265000	8500000	9459999744	39700000	727000000	3050000	9470000128	130000000	36.154	Suclg1			3.16772e+09	2.43438e+08	3202833376	36.154	Suclg1
NaN	NaN	NaN	224000000	0	6040000	0	155000000	0	94.622				112000000	3020000	77500000	94.622	0
NaN	NaN	NaN	49800000	0	958000	0	35400000	0	131.76				24900000	479000	17700000	131.76	0
NaN	NaN	NaN	262000000	83800000	16400000	5240000	273000000	256000000	36.071				172900000	10820000	264500000	36.071	0
NaN	NaN	NaN	9400000	0	149000	0	10700000	0	150.25				4700000	74500	5350000	150.25	0
NaN	NaN	NaN	33100000	0	1840000	0	5730000	0	36.688				16550000	920000	2865000	36.688	0
NaN	NaN	NaN	367000000	7110000	16700000	323000	313000000	67600000	35.882				187055000	8511500	190300000	35.882	0
NaN	NaN	NaN	849000000	0	60600000	0	938000000	0	27.764				424500000	30300000	469000000	27.764	0
NaN	NaN	NaN	284000000	0	5930000	0	427000000	0	107.14				142000000	2965000	213500000	107.14	0
NaN	NaN	NaN	1480000000	202000000	98700000	13400000	2440000000	1220000000	28.723				841000000	56050000	1830000000	28.723	0
400500000	28600000	505000000	1110000000	86100000	79200000	6150000	1390000000	454000000	29.717	Lasp1;Lasp1			532200000	3.79833e+07	783000000	29.717	Lasp1;Lasp1
NaN	NaN	NaN	29800000	0	1030000	0	28300000	0	63.472				14900000	515000	14150000	63.472	0
NaN	NaN	NaN	220000000	0	6470000	0	141000000	0	72.379				110000000	3235000	70500000	72.379	0
4690000	167000	11800000	109000000	206000000	3640000	6850000	104000000	707000000	67.56	Fubp1			1.06563e+08	3.55233e+06	2.74267e+08	67.56	Fubp1
NaN	NaN	NaN	82000000	34100000	3040000	1260000	120000000	82600000	51.156				58050000	2150000	101300000	51.156	0
NaN	NaN	NaN	139000000	6750000	6600000	322000	25500000	10700000	38.242				72875000	3461000	18100000	38.242	0
NaN	NaN	NaN	1280000000	0	33600000	0	1200000000	0	89.909				640000000	16800000	600000000	89.909	0
NaN	NaN	NaN	0	0	0	0	0	0	246.26				0	0	0	246.26	0
NaN	NaN	NaN	434000000	0	7620000	0	576000000	0	146.9				217000000	3810000	288000000	146.9	0
6480000	104000	14900000	52700000	0	851000	0	42500000	0	145.83	Sf3b1			1.97267e+07	318333	1.91333e+07	145.83	Sf3b1
NaN	NaN	NaN	1320000000	450000000	82700000	28100000	1230000000	2200000000	27.497				885000000	55400000	1715000000	27.497	0
62600000	4470000	101000000	18599999488	15500000256	1330000000	1110000000	19700000768	46000001024	22.329	Gpx1			11387533248	8.14823e+08	21933667264	22.329	Gpx1
12600000	394000	16500000	1340000000	117000000	44500000	3910000	1750000000	261000000	56.712	Cyp2a12			4.89867e+08	16268000	6.75833e+08	56.712	Cyp2a12
NaN	NaN	NaN	1360000000	0	38800000	0	1450000000	0	77.06				680000000	19400000	725000000	77.06	0
58300000	2080000	76200000	1560000000	3640000000	55800000	130000000	1690000000	14200000512	57.233	Cyp2d10			1.75277e+09	6.26267e+07	5.32207e+09	57.233	Cyp2d10
16900000	677000	16900000	316000000	0	12700000	0	234000000	0	42.3	Rbmx			1.10967e+08	4459000	8.36333e+07	42.3	Rbmx
101000000	11200000	127000000	10499999744	280000000	1170000000	31100000	9639999488	1870000000	16.085	Rps19			3.627e+09	404100000	3.879e+09	16.085	Rps19
4170000	245000	5460000	4100000000	11300000	241000000	667000	5880000000	52600000	28.689	Hsd11b1			1.37182e+09	8.06373e+07	1.97935e+09	28.689	Hsd11b1
25900000	1620000	33200000	3440000000	23700000	215000000	1480000	4190000128	281000000	28.302	Ywhag			1163200000	72700000	1.5014e+09	28.302	Ywhag
0	0	0	4049999872	0	450000000	0	4180000000	0	24.205	Rps8			1.35e+09	150000000	1.39333e+09	24.205	Rps8
NaN	NaN	NaN	2120000000	3460000	236000000	384000	892000000	30100000	20.732				1061730000	118192000	461050000	20.732	0
1090000000	38900000	1380000000	699000000	2230000	25000000	79500	1120000000	23900000	53.408	Nucb1			5.97077e+08	21326500	841300000	53.408	Nucb1
206000000	7920000	174000000	1350000000	268000000	51800000	10300000	912000000	790000000	71.742	Coq8a			608000000	23340000	6.25333e+08	71.742	Coq8a
NaN	NaN	NaN	2209999872	1540000	85200000	59200	2130000000	5880000	65.812				1105769936	42629600	1067940000	65.812	0
NaN	NaN	NaN	3300000000	0	366000000	0	3169999872	0	21.397				1650000000	183000000	1584999936	21.397	0
7550000	686000	15200000	7950000128	18800000	723000000	1710000	7889999872	83400000	30.255	Atp5c1			2658783376	2.41799e+08	2662866624	30.255	Atp5c1
43200000	2400000	44800000	7040000000	151000000	391000000	8390000	6169999872	531000000	32.851	Bphl			2411400000	133930000	2.2486e+09	32.851	Bphl
NaN	NaN	NaN	1540000000	20500000	73200000	974000	415000000	89100000	40.603				780250000	37087000	252050000	40.603	0
139000000	9240000	240000000	3150000128	3080000000	210000000	205000000	3840000000	10899999744	29.367	Uqcrfs1			2.123e+09	1.41413e+08	4993333248	29.367	Uqcrfs1
74500000	5730000	90700000	5040000000	1670000000	388000000	128000000	3689999872	7609999872	28.09	D10Jhu81e			2261500000	173910000	3.7969e+09	28.09	D10Jhu81e
207000000	17200000	262000000	8360000000	203000000	697000000	17000000	9740000256	696000000	23.363	Atp5o			2.92333e+09	2.43733e+08	3.566e+09	23.363	Atp5o
2200000	66800	4070000	934000000	0	28300000	0	1400000000	0	70.264	Crot			3.12067e+08	9455600	4.68023e+08	70.264	Crot
3680000	368000	6480000	3200000000	4609999872	178000000	256000000	5009999872	16000000000	30.269	Aspdh			2.60456e+09	1.44789e+08	7.00549e+09	30.269	Aspdh
NaN	NaN	NaN	3960000000	2000000000	330000000	167000000	3300000000	7360000000	28.049				2980000000	248500000	5330000000	28.049	0
NaN	NaN	NaN	1650000000	80100000	91500000	4450000	1690000000	295000000	40.21				865050000	47975000	992500000	40.21	0
343000	16300	449000	954000000	0	41500000	0	905000000	0	45.796	Psmc6			3.18114e+08	1.38388e+07	3.01816e+08	45.796	Psmc6
20400000	1570000	24800000	6430000128	11000000	495000000	847000	5820000256	31500000	29.404	Rpsa			2.1538e+09	1.65806e+08	1958766752	29.404	Rpsa
NaN	NaN	NaN	71100000	0	3550000	0	100000000	0	60.192				35550000	1775000	50000000	60.192	0
NaN	NaN	NaN	108000000	0	7200000	0	256000000	0	26.922				54000000	3600000	128000000	26.922	0
NaN	NaN	NaN	53300000	0	1370000	0	47000000	0	90.932				26650000	685000	23500000	90.932	0
NaN	NaN	NaN	330000000	8380000	16500000	419000	363000000	21600000	36.019				169190000	8459500	192300000	36.019	0
NaN	NaN	NaN	73000000	0	2520000	0	144000000	0	59.851				36500000	1260000	72000000	59.851	0
NaN	NaN	NaN	55200000	14500000	1410000	372000	6760000	19900000	94.972				34850000	891000	13330000	94.972	0
NaN	NaN	NaN	14600000	0	810000	0	43900000	0	34.196				7300000	405000	21950000	34.196	0
NaN	NaN	NaN	46600000	2110000	1330000	60400	14900000	8070000	59.256				24355000	695200	11485000	59.256	0
NaN	NaN	NaN	4300000256	0	239000000	0	4700000256	0	31.324				2150000128	119500000	2350000128	31.324	0
NaN	NaN	NaN	23800000	0	951000	0	12100000	0	67.877				11900000	475500	6050000	67.877	0
NaN	NaN	NaN	136000000	0	3390000	0	75900000	0	83.165				68000000	1695000	37950000	83.165	0
4885000	287500	8000000	2649999872	2700000000	156000000	159000000	3000000000	8350000128	37.497	Pcbp1;Pcbp3			1784961624	1.05096e+08	3.786e+09	37.497	Pcbp1;Pcbp3
NaN	NaN	NaN	91600000	0	3390000	0	84600000	0	61.585				45800000	1695000	42300000	61.585	0
NaN	NaN	NaN	8780000	0	204000	0	12800000	0	106.87				4390000	102000	6400000	106.87	0
NaN	NaN	NaN	93200000	0	2220000	0	89300000	0	105.34				46600000	1110000	44650000	105.34	0
NaN	NaN	NaN	5750000	0	144000	0	4740000	0	87.343				2875000	72000	2370000	87.343	0
NaN	NaN	NaN	402000000	0	11800000	0	436000000	0	71.368				201000000	5900000	218000000	71.368	0
NaN	NaN	NaN	54200000	0	742000	0	44800000	0	177.19				27100000	371000	22400000	177.19	0
NaN	NaN	NaN	0	49400000	0	1540000	0	142000000	75.99				24700000	770000	71000000	75.99	0
NaN	NaN	NaN	250000000	0	11400000	0	323000000	0	49.943				125000000	5700000	161500000	49.943	0
0	0	0	1680000000	2410000	240000000	344000	955000000	49500000	24.233	Hmgb1			5.60803e+08	8.01147e+07	3.34833e+08	24.233	Hmgb1
0	0	0	587000000	3380000	18900000	109000	520000000	63800000	79.704	Apeh			1.96793e+08	6.33633e+06	194600000	79.704	Apeh
3240000	147000	5890000	1410000000	43400000	64000000	1970000	1490000000	71500000	41.52	Idh3a			4.85547e+08	22039000	5.22463e+08	41.52	Idh3a
274000000	21100000	385000000	10099999744	20700000256	773000000	1590000000	9809999872	71199997952	24.205	Gstz1			10358000000	794700000	2.71317e+10	24.205	Gstz1
1090000	84100	1430000	13699999744	27200000000	1050000000	2090000000	25099999232	98000003072	28.523	Gm20441			1.36337e+10	1046694700	41033810768	28.523	Gm20441
0	0	0	1190000000	63200000	66400000	3510000	1220000000	88800000	38.607	Phyh			4.17733e+08	2.33033e+07	4.36267e+08	38.607	Phyh
1480000	74000	1940000	4249999872	41200000	213000000	2060000	3630000128	138000000	36.118	Ech1			1.43089e+09	7.17113e+07	1.25665e+09	36.118	Ech1
NaN	NaN	NaN	425000000	1100000000	15200000	39400000	661000000	3590000128	55.74				762500000	27300000	2125500064	55.74	0
NaN	NaN	NaN	974000000	0	27100000	0	997000000	0	82.843				487000000	13550000	498500000	82.843	0
125900000	7838000	182600000	23800000512	405000000	1490000000	25300000	20400001024	2030000000	35.81	Gapdh;Gapdhs			8.1103e+09	5.07713e+08	7.53753e+09	35.81	Gapdh;Gapdhs
NaN	NaN	NaN	5160000000	0	645000000	0	4840000000	0	17.779				2580000000	322500000	2420000000	17.779	0
21200000	3020000	45000000	2090000000	327000000	299000000	46700000	1690000000	1690000000	15.137	Fabp5			8.12733e+08	116240000	1.14167e+09	15.137	Fabp5
NaN	NaN	NaN	193000000	0	12100000	0	385000000	0	47.789				96500000	6050000	192500000	47.789	0
NaN	NaN	NaN	2329999872	1320000000	129000000	73100000	2600000000	5299999744	34.168				1824999936	101050000	3949999872	34.168	0
6750000	450000	8080000	660000000	271000000	44000000	18100000	715000000	1080000000	22.372	Rab1a;Rab1A;R;Rab1b			3.12583e+08	20850000	6.01027e+08	22.372	Rab1a;Rab1A;R;Rab1b
NaN	NaN	NaN	846000000	0	60400000	0	674000000	0	30.752				423000000	30200000	337000000	30.752	0
NaN	NaN	NaN	1190000000	17400000	41200000	601000	1400000000	35700000	55.968				603700000	20900500	717850000	55.968	0
1920000	101000	2060000	3480000000	29400000	183000000	1550000	2400000000	24800000	37.188	Akr1c14			1170440000	6.15503e+07	8.08953e+08	37.188	Akr1c14
NaN	NaN	NaN	2130000000	861000000	133000000	53800000	2609999872	2130000000	46.481				1495500000	93400000	2369999936	46.481	0
88000000	7340000	98300000	2920000000	6460000256	243000000	539000000	4009999872	23399999488	22.197	Blvrb			3.156e+09	2.63113e+08	9169433120	22.197	Blvrb
3840000	226000	5030000	1010000000	4730000	59400000	278000	1980000000	86600000	45.25	Aadac			3.39523e+08	19968000	6.90543e+08	45.25	Aadac
62700000	5700000	81600000	6000000000	1300000000	546000000	118000000	5729999872	5520000000	20.809	Glo1			2.45423e+09	2.23233e+08	3.7772e+09	20.809	Glo1
NaN	NaN	NaN	2010000000	0	106000000	0	2360000000	0	46.852				1005000000	53000000	1180000000	46.852	0
NaN	NaN	NaN	789000000	644000000	35800000	29300000	856000000	2670000128	51.302				716500000	32550000	1763000064	51.302	0
NaN	NaN	NaN	1000000000	29300000	71400000	2090000	1210000000	83100000	30.348				514650000	36745000	646550000	30.348	0
NaN	NaN	NaN	388000000	28400000	18500000	1350000	362000000	127000000	38.868				208200000	9925000	244500000	38.868	0
NaN	NaN	NaN	252000000	0	11000000	0	377000000	0	69.283				126000000	5500000	188500000	69.283	0
NaN	NaN	NaN	3940000000	386000000	394000000	38600000	3940000000	1210000000	18.502				2163000000	216300000	2575000000	18.502	0
NaN	NaN	NaN	154000000	0	4150000	0	201000000	0	59.143				77000000	2075000	100500000	59.143	0
NaN	NaN	NaN	30900000	0	754000	0	32500000	0	101.11				15450000	377000	16250000	101.11	0
NaN	NaN	NaN	611000000	0	12500000	0	542000000	0	100.2				305500000	6250000	271000000	100.2	0
NaN	NaN	NaN	278000000	0	3310000	0	272000000	0	180.58				139000000	1655000	136000000	180.58	0
NaN	NaN	NaN	80400000	0	1830000	0	67200000	0	91.916				40200000	915000	33600000	91.916	0
NaN	NaN	NaN	78900000	0	3290000	0	45600000	0	52.787				39450000	1645000	22800000	52.787	0
NaN	NaN	NaN	383000000	757000	14700000	29100	139000000	9000000	57.903				191878500	7364550	74000000	57.903	0
NaN	NaN	NaN	1730000000	0	123000000	0	2150000128	0	34.93				865000000	61500000	1075000064	34.93	0
NaN	NaN	NaN	263000000	0	6260000	0	353000000	0	91.706				131500000	3130000	176500000	91.706	0
NaN	NaN	NaN	297000000	0	8740000	0	426000000	0	66.115				148500000	4370000	213000000	66.115	0
NaN	NaN	NaN	389000000	0	17700000	0	676000000	0	40.572				194500000	8850000	338000000	40.572	0
NaN	NaN	NaN	1150000000	0	31100000	0	1190000000	0	70.642				575000000	15550000	595000000	70.642	0
NaN	NaN	NaN	786000000	822000000	39300000	41100000	724000000	2710000128	52.27				804000000	40200000	1717000064	52.27	0
30900000	908000	35100000	592000000	7270000	17400000	214000	601000000	35800000	102.79	Dhtkd1;Ist1			2.10057e+08	6174000	2.23967e+08	102.79	Dhtkd1;Ist1
76000000	1070000	105000000	236000000	0	3320000	0	208000000	0	133.27	Cobll1			104000000	1.46333e+06	1.04333e+08	133.27	Cobll1
3410000	136000	4460000	2240000000	453000000	89500000	18100000	1930000000	1410000000	54.587	Aldh1a7			8.98803e+08	35912000	1114820000	54.587	Aldh1a7
200000000	18200000	239000000	23700000768	6500000	2150000128	591000	22599999488	6670000	20.663	Mup2			7.96883e+09	722930376	7.61522e+09	20.663	Mup2
0	0	0	249000000	1720000	7550000	52200	268000000	7580000	85.941	Gsn			8.35733e+07	2.53407e+06	91860000	85.941	Gsn
NaN	NaN	NaN	2640000000	0	203000000	0	2460000000	0	34.216				1320000000	101500000	1230000000	34.216	0
NaN	NaN	NaN	315000000	0	6310000	0	268000000	0	104.02				157500000	3155000	134000000	104.02	0
159000000	15900000	248000000	19399999488	21799999488	1940000000	2180000000	21600000000	70499999744	17.971	Ppia			13786332992	1.37863e+09	3.07827e+10	17.971	Ppia
87600000	4860000	109000000	3420000000	1180000000	190000000	65500000	2169999872	4310000128	44.953	Ctsd			1.56253e+09	8.67867e+07	2.19633e+09	44.953	Ctsd
NaN	NaN	NaN	202000000	0	6960000	0	183000000	0	70.268				101000000	3480000	91500000	70.268	0
NaN	NaN	NaN	375000000	0	7970000	0	243000000	0	100.11				187500000	3985000	121500000	100.11	0
NaN	NaN	NaN	505000000	0	18700000	0	439000000	0	61.166				252500000	9350000	219500000	61.166	0
49400000	2910000	65800000	4950000128	2840000000	291000000	167000000	4920000000	10599999488	34.238	Hmgcl			2613133376	1.53637e+08	5195266496	34.238	Hmgcl
14300000	1590000	30100000	7750000128	925000000	861000000	103000000	7230000128	4609999872	29.459	Inmt			2896433376	3.21863e+08	3956700000	29.459	Inmt
48200000	2680000	58200000	4430000128	5219999744	246000000	290000000	4350000128	18599999488	32.25	Eci1			3.23273e+09	179560000	7669399872	32.25	Eci1
NaN	NaN	NaN	209000000	841000	6980000	28000	574000000	35300000	67.314				104920500	3504000	304650000	67.314	0
320000000	9690000	318000000	10200000512	0	310000000	0	8499999744	0	60.955	Hspd1			3.50667e+09	1.06563e+08	2939333248	60.955	Hspd1
0	0	0	2420000000	0	115000000	0	2420000000	0	51.427	Pnlip			8.06667e+08	3.83333e+07	8.06667e+08	51.427	Pnlip
1220000	34700	1330000	1440000000	0	26700000	0	1480000000	0	102.09	Snd1			4.80407e+08	8.91157e+06	4.93777e+08	102.09	Snd1
NaN	NaN	NaN	1030000000	0	41100000	0	914000000	0	50.858				515000000	20550000	457000000	50.858	0
NaN	NaN	NaN	109000000	10300000	3740000	356000	101000000	54200000	66.612				59650000	2048000	77600000	66.612	0
2160000	114000	3880000	742000000	6900000	39000000	363000	816000000	13600000	38.114	Ppa2			2.50353e+08	13159000	2.77827e+08	38.114	Ppa2
37800000	2910000	63400000	3740000000	3100000000	288000000	238000000	4300000256	10200000512	27.928	Spr			2292600000	1.76303e+08	4.85447e+09	27.928	Spr
2260000	282000	2960000	3009999872	65000000	167000000	3610000	2540000000	98000000	40.581	Fdps			1.02575e+09	56964000	880320000	40.581	Fdps
4760000	317000	6270000	2140000000	29100000	143000000	1940000	2040000000	107000000	29.884	Dhrs4			724620000	48419000	7.17757e+08	29.884	Dhrs4
NaN	NaN	NaN	668000000	0	27900000	0	413000000	0	55.249				334000000	13950000	206500000	55.249	0
4670000	519000	7610000	1970000000	83900000	219000000	9320000	1710000000	398000000	23.407	Arhgdia			686190000	7.62797e+07	7.05203e+08	23.407	Arhgdia
7280000000	607000000	8830000128	8110000128	1590000000	676000000	132000000	6529999872	6960000000	20.772	Ftl1			5.66e+09	4.71667e+08	7440000000	20.772	Ftl1
27800000	1470000	37600000	3369999872	731000000	178000000	38500000	4470000128	1110000000	31.814	Sdhb			1376266624	7.26567e+07	1872533376	31.814	Sdhb
12000000	798000	16000000	3889999872	3720000000	260000000	248000000	3380000000	13200000000	25.988	Msra			2540666624	1.69599e+08	5532000000	25.988	Msra
22000000	1050000	29100000	2249999872	2889999872	150000000	193000000	1510000000	10400000000	34.127	Cyb5r3			1.72067e+09	1.14683e+08	3979700000	34.127	Cyb5r3
334000000	30300000	423000000	9139999744	682000000	830000000	62000000	8209999872	2720000000	18.749	Gm10250;Atp5h			3385333248	3.07433e+08	3.78433e+09	18.749	Gm10250;Atp5h
7990000	1330000	10500000	3460000000	4190000	289000000	349000	3729999872	26800000	32.951	Stard10			1.15739e+09	96893000	1255766624	32.951	Stard10
NaN	NaN	NaN	1560000000	2750000	91500000	162000	928000000	17200000	27.372				781375000	45831000	472600000	27.372	0
97500000	6960000	153000000	456000000	669000000	32600000	47800000	515000000	2110000000	22.395	Tagln2			407500000	29120000	926000000	22.395	Tagln2
NaN	NaN	NaN	286000000	0	16800000	0	370000000	0	40.183				143000000	8400000	185000000	40.183	0
NaN	NaN	NaN	1980000000	1520000000	198000000	152000000	2040000000	6350000128	26.224				1750000000	175000000	4195000064	26.224	0
32700000	1420000	45300000	447000000	0	21300000	0	425000000	0	48.715	Sept7			159900000	7.57333e+06	1.56767e+08	48.715	Sept7
NaN	NaN	NaN	0	33600000	0	959000	0	27600000	79.187				16800000	479500	13800000	79.187	0
NaN	NaN	NaN	664000000	13700000	20700000	429000	358000000	87200000	69.602				338850000	10564500	222600000	69.602	0
NaN	NaN	NaN	341000000	8560000	11000000	276000	523000000	40500000	67.454				174780000	5638000	281750000	67.454	0
NaN	NaN	NaN	0	0	0	0	0	0	51.511				0	0	0	51.511	0
NaN	NaN	NaN	9550000	4970000	273000	142000	4730000	11200000	57.116				7260000	207500	7965000	57.116	0
14800000	1650000	21700000	1900000000	3190000128	211000000	355000000	3580000000	10400000000	15.054	Pfn1			1.7016e+09	1.89217e+08	4.66723e+09	15.054	Pfn1
170000000	18900000	213000000	311000000	0	34600000	0	81200000	0	17.302	Stmn1			1.60333e+08	1.78333e+07	9.80667e+07	17.302	Stmn1
NaN	NaN	NaN	699000000	0	36800000	0	603000000	0	33.784				349500000	18400000	301500000	33.784	0
NaN	NaN	NaN	0	0	0	0	0	0	117.85				0	0	0	117.85	0
NaN	NaN	NaN	43900000	0	1420000	0	19600000	0	53.836				21950000	710000	9800000	53.836	0
NaN	NaN	NaN	0	0	0	0	0	0	56.166				0	0	0	56.166	0
NaN	NaN	NaN	0	0	0	0	0	0	25.035				0	0	0	25.035	0
41900000	5980000	48100000	894000000	39300000	42600000	1870000	841000000	190000000	44.868	Dnaja1			3.25067e+08	1.68167e+07	359700000	44.868	Dnaja1
NaN	NaN	NaN	795000000	1230000000	61200000	94400000	1050000000	4809999872	21.892				1012500000	77800000	2929999936	21.892	0
NaN	NaN	NaN	0	0	0	0	0	0	33.36				0	0	0	33.36	0
NaN	NaN	NaN	0	14500000	0	337000	0	68600000	85.237				7250000	168500	34300000	85.237	0
0	0	0	1340000000	0	89400000	0	729000000	0	45.671	Hnrnpf			4.46667e+08	29800000	243000000	45.671	Hnrnpf
NaN	NaN	NaN	0	0	0	0	0	0	33.779				0	0	0	33.779	0
NaN	NaN	NaN	632000000	585000000	42100000	39000000	649000000	2000000000	22.11				608500000	40550000	1324500000	22.11	0
NaN	NaN	NaN	315000000	5870000	17500000	326000	392000000	0	35.816				160435000	8913000	196000000	35.816	0
NaN	NaN	NaN	91600000	0	3520000	0	135000000	0	58.042				45800000	1760000	67500000	58.042	0
NaN	NaN	NaN	74300000	0	2010000	0	62800000	0	95.925				37150000	1005000	31400000	95.925	0
NaN	NaN	NaN	445000000	3770000	19400000	164000	615000000	21900000	43.835				224385000	9782000	318450000	43.835	0
NaN	NaN	NaN	133000000	1380000	6990000	72600	227000000	76300000	55.18				67190000	3531300	151650000	55.18	0
NaN	NaN	NaN	368000000	0	17500000	0	279000000	0	38.438				184000000	8750000	139500000	38.438	0
48600000	3470000	57000000	3720000000	620000000	310000000	51700000	2790000128	3000000000	28.92	Hagh			1.46287e+09	1.21723e+08	1.949e+09	28.92	Hagh
NaN	NaN	NaN	862000000	0	34500000	0	828000000	0	45.091				431000000	17250000	414000000	45.091	0
NaN	NaN	NaN	44400000	0	871000	0	46000000	0	109.49				22200000	435500	23000000	109.49	0
NaN	NaN	NaN	1060000000	747000000	70800000	49800000	1320000000	2280000000	42.235				903500000	60300000	1800000000	42.235	0
1070000	107000	4660000	4310000128	37200000	431000000	3720000	4440000000	248000000	20.266	Gm10036;Rpl11;Gm5093			1449423376	1.44942e+08	1564220000	20.266	Gm10036;Rpl11;Gm5093
52900000	4810000	55700000	3590000128	25900000	326000000	2360000	4729999872	136000000	17.671	Gm10260;Rps18			1222933376	1.11057e+08	1640566624	17.671	Gm10260;Rps18
6750000	519000	11500000	2569999872	7390000128	197000000	568000000	2900000000	24600000512	29.032	Ca2;Car2			3322250000	255173000	9.1705e+09	29.032	Ca2;Car2
177500000	8310000	248500000	13200000000	262000000	598000000	11900000	12400000000	1160000000	47.14	Eno1;Eno3			4546500000	206070000	4.60283e+09	47.14	Eno1;Eno3
1480000000	135000000	1920000000	3740000000	7169999872	340000000	652000000	3700000000	24099999744	19.53	Cox4i1			4.13e+09	3.75667e+08	9.90667e+09	19.53	Cox4i1
3440000	104000	13200000	353000000	20700000	10700000	627000	253000000	432000000	67.766	Msn			1.25713e+08	3.81033e+06	2.32733e+08	67.766	Msn
49703223296	12450460672	57003487232	34100000768	59299999744	8529999872	14800000000	37399998464	234000007168	10	Dbi;Dbi			4.77011e+10	1.19268e+10	1.09468e+11	10	Dbi;Dbi
NaN	NaN	NaN	198000000	1220000	4710000	29100	61200000	4040000	85.47				99610000	2369550	32620000	85.47	0
0	0	0	1030000000	52800000	41100000	2110000	774000000	128000000	52.246	Gss			3.60933e+08	1.44033e+07	3.00667e+08	52.246	Gss
207000000	25900000	288000000	25099999232	68400001024	3140000000	8550000128	29899999232	247000006656	14.255	Rida			31235666752	3.9053e+09	9.2396e+10	14.255	Rida
4220000	422000	5530000	3660000000	7710000	366000000	771000	3900000000	40000000	18.431	Rps11			1.22398e+09	1.22398e+08	1.31518e+09	18.431	Rps11
204000000	33900000	311000000	11500000256	108000000	1910000000	17900000	12800000000	470000000	11.367	Hist1h4a			3.93733e+09	6.53933e+08	4527000000	11.367	Hist1h4a
44800000	7470000	40600000	6480000000	137000000	1080000000	22900000	5939999744	627000000	11.605	Cycs			2220600000	3.70123e+08	2202533248	11.605	Cycs
NaN	NaN	NaN	985000000	0	28100000	0	819000000	0	88.25				492500000	14050000	409500000	88.25	0
NaN	NaN	NaN	1010000000	11600000	40300000	463000	1020000000	21600000	57.492				510800000	20381500	520800000	57.492	0
2190000	273000	2230000	6910000128	180000000	494000000	12800000	5640000000	1140000000	25.57	Qdpr;			2364063376	1.69024e+08	2.26074e+09	25.57	Qdpr;
822000	58700	1080000	772000000	123000000	45400000	7220000	700000000	614000000	32.014	Ttpa			2.98607e+08	1.75596e+07	438360000	32.014	Ttpa
47300000	1480000	35200000	296000000	95600000	9240000	2990000	200000000	326000000	63.299	Pdlim5			146300000	4570000	1.87067e+08	63.299	Pdlim5
533000000	23200000	703000000	1410000000	0	56300000	0	1510000000	0	57.568	Hmgcs2			6.47667e+08	26500000	7.37667e+08	57.568	Hmgcs2
NaN	NaN	NaN	2230000128	0	89300000	0	2090000000	0	43.037				1115000064	44650000	1045000000	43.037	0
6940000	248000	15700000	453000000	0	16200000	0	503000000	0	68.625	Gspt1;Gspt2			1.53313e+08	5.48267e+06	172900000	68.625	Gspt1;Gspt2
NaN	NaN	NaN	1390000000	670000000	81500000	39400000	1290000000	2569999872	43.937				1030000000	60450000	1929999936	43.937	0
7080000	787000	3130000	4990000128	31700000	499000000	3170000	4670000128	77700000	22.876	Rps5;			1.67626e+09	1.67652e+08	1.58361e+09	22.876	Rps5;
NaN	NaN	NaN	1050000000	0	34800000	0	1530000000	0	56.019				525000000	17400000	765000000	56.019	0
8910000	636000	7970000	1420000000	4570000	101000000	326000	964000000	9750000	32.754	Lactb2			4.77827e+08	3.39873e+07	327240000	32.754	Lactb2
12300000	882000	12000000	4560000000	2980000000	326000000	213000000	4569999872	10200000512	27.273	Hsd17b10			2.51743e+09	1.79961e+08	4.92733e+09	27.273	Hsd17b10
2990000	124000	5610000	3009999872	36900000	125000000	1540000	2889999872	32300000	48.994	Dlst			1.01663e+09	4.22213e+07	9.7597e+08	48.994	Dlst
12900000	922000	12800000	2289999872	2050000000	164000000	147000000	1320000000	9939999744	34.644	Hoga1			1450966624	103974000	3.7576e+09	34.644	Hoga1
NaN	NaN	NaN	431000000	3110000	16600000	120000	252000000	23900000	51.012				217055000	8360000	137950000	51.012	0
NaN	NaN	NaN	350000000	1340000000	20600000	78900000	193000000	4609999872	33.026				845000000	49750000	2401499936	33.026	0
NaN	NaN	NaN	0	0	0	0	0	0	43.688				0	0	0	43.688	0
NaN	NaN	NaN	57700000	12800000	1560000	346000	47500000	90800000	80.253				35250000	953000	69150000	80.253	0
NaN	NaN	NaN	2030000000	7100000	339000000	1180000	2000000000	25200000	23.134				1018550000	170090000	1012600000	23.134	0
NaN	NaN	NaN	31100000	6530000	723000	152000	16300000	14300000	78.973				18815000	437500	15300000	78.973	0
NaN	NaN	NaN	3440000000	2710000	492000000	388000	4460000256	8940000	15.616				1721355000	246194000	2234470128	15.616	0
NaN	NaN	NaN	911000000	2850000	70100000	219000	1100000000	25500000	30.302				456925000	35159500	562750000	30.302	0
NaN	NaN	NaN	521000000	0	19300000	0	530000000	0	46.937				260500000	9650000	265000000	46.937	0
NaN	NaN	NaN	322000000	1550000000	6070000	29300000	353000000	5169999872	123.38				936000000	17685000	2761499936	123.38	0
NaN	NaN	NaN	683000000	0	45500000	0	714000000	0	32.251				341500000	22750000	357000000	32.251	0
NaN	NaN	NaN	165000000	0	3840000	0	82200000	0	107.89				82500000	1920000	41100000	107.89	0
2820000	257000	1990000	3350000128	44900000	304000000	4080000	3729999872	169000000	16.445	Rps16			1132573376	102779000	1.30033e+09	16.445	Rps16
NaN	NaN	NaN	10800000	19900000	830000	1530000	7520000	27000000	30.867				15350000	1180000	17260000	30.867	0
NaN	NaN	NaN	2340000	0	73200	0	4670000	0	62.52				1170000	36600	2335000	62.52	0
NaN	NaN	NaN	0	0	0	0	0	0	90.98				0	0	0	90.98	0
NaN	NaN	NaN	198000000	0	8990000	0	71600000	0	41.389				99000000	4495000	35800000	41.389	0
NaN	NaN	NaN	954000000	3300000	56100000	194000	893000000	6100000	34.012				478650000	28147000	449550000	34.012	0
NaN	NaN	NaN	0	0	0	0	0	0	35.206				0	0	0	35.206	0
NaN	NaN	NaN	145000000	0	6600000	0	145000000	0	62.328				72500000	3300000	72500000	62.328	0
NaN	NaN	NaN	446000000	123000000	21200000	5840000	429000000	365000000	78.365				284500000	13520000	397000000	78.365	0
8090000	289000	7380000	63200000	0	2260000	0	92800000	0	53.974	Ddx19a			2.37633e+07	849667	3.33933e+07	53.974	Ddx19a
NaN	NaN	NaN	118000000	0	6210000	0	273000000	0	53.248				59000000	3105000	136500000	53.248	0
14100000	565000	13800000	911000000	4860000	36400000	194000	794000000	10500000	42.121	Ndufa9			3.09987e+08	1.23863e+07	2.72767e+08	42.121	Ndufa9
3840000	256000	6650000	855000000	18300000	57000000	1220000	998000000	177000000	27.571	Tpmt			292380000	19492000	3.93883e+08	27.571	Tpmt
18700000	270000	27600000	291000000	0	4220000	0	235000000	0	146.02	Cluh			1.03233e+08	1.49667e+06	8.75333e+07	146.02	Cluh
2500000	277000	3200000	954000000	182000000	106000000	20200000	500000000	625000000	17.633	Ndufa12			379500000	42159000	3.76067e+08	17.633	Ndufa12
2220000	370000	3520000	4480000000	3790000	747000000	632000	8060000256	116000000	17.698	Rpl23a-ps3;Rpl23a			1.49534e+09	249334000	2726506752	17.698	Rpl23a-ps3;Rpl23a
6910000	532000	4820000	80800000	0	2180000	0	108000000	0	72.423	Epb41			2.92367e+07	904000	3.76067e+07	72.423	Epb41
199000000	547000	225000000	65500000	11600000	180000	31900	45600000	0	604.25	Ahnak			9.20333e+07	252967	90200000	604.25	Ahnak
289000000	28900000	331000000	3230000128	160000000	231000000	11500000	2889999872	831000000	27.217	Eef1d			1226333376	9.04667e+07	1350666624	27.217	Eef1d
3610000	151000	4350000	1570000000	524000000	71500000	23800000	1630000000	1310000000	46.135	Acot2;Acot1			6.99203e+08	31817000	981450000	46.135	Acot2;Acot1
2550000	33100	2550000	225000000	443000	2920000	5750	82900000	12500000	192.91	C4b			7.59977e+07	986283	32650000	192.91	C4b
NaN	NaN	NaN	839000000	5140000	44200000	271000	1610000000	93400000	37.251				422070000	22235500	851700000	37.251	0
NaN	NaN	NaN	238000000	0	6620000	0	349000000	0	103.13				119000000	3310000	174500000	103.13	0
1760000000	160000000	2230000128	3760000000	258000000	342000000	23500000	2590000128	1380000000	21.066	Fth1			1926000000	1.75167e+08	2066666752	21.066	Fth1
101000000	9220000	112000000	3660000000	4889999872	333000000	445000000	3780000000	19499999232	24.603	Sod2			2883666624	2.62407e+08	7.79733e+09	24.603	Sod2
1960000	151000	2570000	2849999872	0	220000000	0	2300000000	0	31.419	Rpl7			9.50653e+08	7.33837e+07	7.67523e+08	31.419	Rpl7
0	0	0	2080000000	22500000	90200000	980000	2090000000	0	35.752	Anxa5			7.00833e+08	3.03933e+07	6.96667e+08	35.752	Anxa5
NaN	NaN	NaN	189000000	0	4290000	0	260000000	0	104.58				94500000	2145000	130000000	104.58	0
1150000	31000	1500000	369000000	0	9970000	0	314000000	0	74.517	Acss3			1.23383e+08	3.33367e+06	1.05167e+08	74.517	Acss3
525000000	58300000	702000000	1920000000	208000000	213000000	23100000	1410000000	956000000	19.012	Manf			8.84333e+08	9.81333e+07	1.02267e+09	19.012	Manf
NaN	NaN	NaN	971000000	0	46200000	0	808000000	0	52.466				485500000	23100000	404000000	52.466	0
NaN	NaN	NaN	481000000	0	12700000	0	577000000	0	82.889				240500000	6350000	288500000	82.889	0
7270000	428000	18000000	1710000000	37400000	101000000	2200000	1040000000	295000000	35.083	Sult1d1			584890000	3.45427e+07	451000000	35.083	Sult1d1
0	0	0	1150000000	3360000	63700000	187000	1240000000	6800000	39.218	Pter			3.84453e+08	2.12957e+07	415600000	39.218	Pter
NaN	NaN	NaN	144000000	0	1110000	0	238000000	0	270.92				72000000	555000	119000000	270.92	0
NaN	NaN	NaN	120000000	0	845000	0	214000000	0	277.82				60000000	422500	107000000	277.82	0
NaN	NaN	NaN	1090000000	22000000	49400000	1000000	1320000000	72000000	62.317				556000000	25200000	696000000	62.317	0
745000	21300	976000	1070000000	77700000	30600000	2220000	911000000	367000000	67.941	Dlat			382815000	10947100	4.26325e+08	67.941	Dlat
1770000	110000	2310000	5089999872	287000000	318000000	17900000	4819999744	931000000	34.593	Sds			1.79292e+09	1.12003e+08	1.91777e+09	34.593	Sds
2740000	124000	6520000	1350000000	1230000000	61300000	56100000	1220000000	3070000128	35.705	Nit1			8.60913e+08	3.91747e+07	1432173376	35.705	Nit1
29900000	1570000	43200000	1880000000	187000000	98900000	9860000	2070000000	526000000	39.632	Slc25a3			6.98967e+08	3.67767e+07	8.79733e+08	39.632	Slc25a3
NaN	NaN	NaN	426000000	0	10900000	0	461000000	0	82.499				213000000	5450000	230500000	82.499	0
NaN	NaN	NaN	867000000	0	33300000	0	698000000	0	52.625				433500000	16650000	349000000	52.625	0
NaN	NaN	NaN	1290000000	0	49400000	0	1280000000	0	54.531				645000000	24700000	640000000	54.531	0
35500000	2960000	58700000	1100000000	2280000000	91900000	190000000	1330000000	8000000000	27.254	Pgls			1138500000	9.49533e+07	3.12957e+09	27.254	Pgls
132000000	11000000	177000000	1470000000	12300000	123000000	1020000	1650000000	51300000	26.334	Chchd3			538100000	4.50067e+07	626100000	26.334	Chchd3
467000	22200	611000	1440000000	24300000	68700000	1160000	1530000000	72000000	38.937	Pdhb			4.88256e+08	2.32941e+07	5.34204e+08	38.937	Pdhb
1490000	107000	1350000	2840000000	609000000	178000000	38100000	2070000000	2649999872	36.3	Gm45808;Bax			1.15016e+09	72069000	1.57378e+09	36.3	Gm45808;Bax
NaN	NaN	NaN	1550000000	2550000	67200000	111000	1270000000	11800000	60.719				776275000	33655500	640900000	60.719	0
7150000	477000	13100000	1180000000	688000000	78400000	45800000	1320000000	2120000000	27.738	Ethe1			625050000	41559000	1.15103e+09	27.738	Ethe1
1330000	121000	1970000	549000000	379000000	30500000	21000000	714000000	1100000000	40.342	Mecr			3.09777e+08	17207000	6.05323e+08	40.342	Mecr
55400000	3080000	29700000	1570000000	280000000	87100000	15500000	1220000000	1080000000	33.723	Keg1			6.35133e+08	3.52267e+07	7.76567e+08	33.723	Keg1
0	0	0	137000000	19700000	468000	67600	234000000	102000000	534.18	Plec			5.22333e+07	178533	112000000	534.18	Plec
NaN	NaN	NaN	275000000	911000000	13700000	45600000	334000000	3160000000	40.685				593000000	29650000	1747000000	40.685	0
NaN	NaN	NaN	1230000000	23700000	94300000	1820000	1180000000	95300000	29.47				626850000	48060000	637650000	29.47	0
NaN	NaN	NaN	60400000	0	2750000	0	80000000	0	46.708				30200000	1375000	40000000	46.708	0
NaN	NaN	NaN	214000000	0	8900000	0	311000000	0	53.166				107000000	4450000	155500000	53.166	0
NaN	NaN	NaN	448000000	14700000	29900000	982000	886000000	28200000	29.126				231350000	15441000	457100000	29.126	0
NaN	NaN	NaN	0	0	0	0	0	0	66.785				0	0	0	66.785	0
1720000	90700	2310000	754000000	10800000	39700000	567000	789000000	25300000	51.229	Hnrnph1			2.55507e+08	1.34526e+07	2.72203e+08	51.229	Hnrnph1
NaN	NaN	NaN	472000000	0	29500000	0	403000000	0	37.106				236000000	14750000	201500000	37.106	0
NaN	NaN	NaN	60500000	0	2330000	0	19600000	0	54.366				30250000	1165000	9800000	54.366	0
NaN	NaN	NaN	0	0	0	0	0	0	46.659				0	0	0	46.659	0
NaN	NaN	NaN	0	0	0	0	0	0	44.614				0	0	0	44.614	0
NaN	NaN	NaN	591000000	0	26900000	0	519000000	0	36.154				295500000	13450000	259500000	36.154	0
NaN	NaN	NaN	0	0	0	0	0	0	39.724				0	0	0	39.724	0
NaN	NaN	NaN	8320000	0	308000	0	1670000	0	61.049				4160000	154000	835000	61.049	0
NaN	NaN	NaN	50600000	26700000	1490000	785000	47800000	57600000	85.018				38650000	1137500	52700000	85.018	0
NaN	NaN	NaN	0	0	0	0	0	0	45.199				0	0	0	45.199	0
NaN	NaN	NaN	0	2660000	0	166000	0	10900000	33.178				1330000	83000	5450000	33.178	0
NaN	NaN	NaN	1270000000	201000000	116000000	18300000	1440000000	833000000	22.222				735500000	67150000	1136500000	22.222	0
NaN	NaN	NaN	715000000	6960000	51100000	497000	869000000	17500000	28.082				360980000	25798500	443250000	28.082	0
NaN	NaN	NaN	198000000	0	5840000	0	220000000	0	68.303				99000000	2920000	110000000	68.303	0
NaN	NaN	NaN	2500000000	0	417000000	0	4000000000	0	18.565				1250000000	208500000	2000000000	18.565	0
NaN	NaN	NaN	1580000000	4220000	197000000	527000	1650000000	61600000	15.747				792110000	98763500	855800000	15.747	0
0	0	0	496000000	1350000	45100000	122000	572000000	5120000	41.331	St13			1.65783e+08	15074000	1.92373e+08	41.331	St13
NaN	NaN	NaN	153000000	0	6940000	0	191000000	0	50.227				76500000	3470000	95500000	50.227	0
NaN	NaN	NaN	119000000	0	3840000	0	93700000	0	58.252				59500000	1920000	46850000	58.252	0
NaN	NaN	NaN	211000000	4130000	16200000	317000	158000000	0	30.84				107565000	8258500	79000000	30.84	0
NaN	NaN	NaN	7000000	7290000	269000	280000	8040000	15700000	52.562				7145000	274500	11870000	52.562	0
0	0	0	15000000	0	300000	0	15200000	0	102.9	Ccar2			5000000	100000	5.06667e+06	102.9	Ccar2
NaN	NaN	NaN	6490000	0	167000	0	6560000	0	113.37				3245000	83500	3280000	113.37	0
NaN	NaN	NaN	98900000	0	1550000	0	36300000	0	128.3				49450000	775000	18150000	128.3	0
NaN	NaN	NaN	76300000	2930000	3180000	122000	163000000	22300000	44.998				39615000	1651000	92650000	44.998	0
NaN	NaN	NaN	0	8860000	0	521000	0	11300000	41.35				4430000	260500	5650000	41.35	0
NaN	NaN	NaN	0	0	0	0	0	0	61.332				0	0	0	61.332	0
NaN	NaN	NaN	45900000	13700000	1070000	319000	56900000	142000000	113.79				29800000	694500	99450000	113.79	0
NaN	NaN	NaN	216000000	0	5150000	0	188000000	0	65.401				108000000	2575000	94000000	65.401	0
NaN	NaN	NaN	249000000	4370000	9590000	168000	408000000	42000000	42.945				126685000	4879000	225000000	42.945	0
41000000	3720000	48500000	2240000000	2350000128	204000000	214000000	2720000000	7240000000	21.053	Hebp1			1.54367e+09	1.40573e+08	3.33617e+09	21.053	Hebp1
0	0	0	437000000	0	15100000	0	431000000	0	59.832	Gk			1.45667e+08	5.03333e+06	1.43667e+08	59.832	Gk
97200000	3890000	138000000	884000000	51000000	35400000	2040000	717000000	143000000	60.452	Cald1			3.44067e+08	1.37767e+07	3.32667e+08	60.452	Cald1
0	0	0	271000000	0	4680000	0	406000000	0	141.27	Cfh			9.03333e+07	1560000	1.35333e+08	141.27	Cfh
179000000	25600000	480000000	5180000256	1520000000	740000000	217000000	7670000128	3270000128	14.515	Rps12-ps3;Rps12			2.293e+09	3.27533e+08	3806666752	14.515	Rps12-ps3;Rps12
0	0	0	363000000	0	6600000	0	395000000	0	113.23	Opa1			121000000	2200000	1.31667e+08	113.23	Opa1
70800000	3540000	42900000	1350000000	8690000	67500000	435000	2030000000	113000000	41.704	Amacr			4.76497e+08	23825000	7.28633e+08	41.704	Amacr
0	0	0	1810000000	0	139000000	0	1700000000	0	28.405	Psma3			6.03333e+08	4.63333e+07	5.66667e+08	28.405	Psma3
NaN	NaN	NaN	2420000000	0	142000000	0	2380000000	0	44.93				1210000000	71000000	1190000000	44.93	0
11299999744	1030000000	10899999744	15500000256	2400000000	1410000000	218000000	27700000768	5980000256	15.878	Hbb-b2			9.73333e+09	886000000	14860000256	15.878	Hbb-b2
NaN	NaN	NaN	2729999872	1440000000	390000000	205000000	1320000000	5900000256	17.069				2084999936	297500000	3610000128	17.069	0
0	0	0	579000000	5240000000	41300000	374000000	942000000	19200000000	28.33	Ca1			1.93967e+09	1.38433e+08	6714000000	28.33	Ca1
0	0	0	171000000	17400000	13100000	1340000	276000000	167000000	29.978	Bpgm			62800000	4.81333e+06	1.47667e+08	29.978	Bpgm
NaN	NaN	NaN	1670000000	973000000	111000000	64900000	1570000000	3430000128	25.701				1321500000	87950000	2500000064	25.701	0
12000000	1090000	29800000	2649999872	244000000	241000000	22200000	2340000000	920000000	37.325	Ahsg			968666624	8.80967e+07	1096600000	37.325	Ahsg
25400000	848000	30700000	625000000	0	20800000	0	1170000000	0	52.003	Serpinc1;Se			216800000	7216000	4.00233e+08	52.003	Serpinc1;Se
NaN	NaN	NaN	873000000	0	31200000	0	439000000	0	48.647				436500000	15600000	219500000	48.647	0
10900000	574000	18100000	1720000000	105000000	90700000	5520000	1820000000	422000000	35.732	Akr1b1;Akr1b3			6.11967e+08	3.22647e+07	7.53367e+08	35.732	Akr1b1;Akr1b3
NaN	NaN	NaN	533000000	18100000	18400000	625000	701000000	45600000	80.597				275550000	9512500	373300000	80.597	0
NaN	NaN	NaN	564000000	0	33200000	0	941000000	0	31.345				282000000	16600000	470500000	31.345	0
5409999872	902000000	7059999744	28600000512	957000000	4769999872	159000000	25400000512	5409999872	15.241	Cyb5a			1.16557e+10	1943666624	12623333376	15.241	Cyb5a
NaN	NaN	NaN	4620000256	51900000	770000000	8650000	3710000128	0	17.258				2335950128	389325000	1855000064	17.258	0
NaN	NaN	NaN	966000000	0	38700000	0	747000000	0	49.184				483000000	19350000	373500000	49.184	0
61400000	4720000	87200000	1780000000	11900000	137000000	912000	1650000000	64800000	35.73	Ybx1			6.17767e+08	47544000	6.00667e+08	35.73	Ybx1
31499999232	7880000000	37499998208	2849999872	10599999488	475000000	1770000000	2769999872	36999999488	17.951	Gm8797;Uba52			14983332864	3375000000	25756665856	17.951	Gm8797;Uba52
10400000	1300000	8130000	3969999872	46700000	496000000	5840000	3300000000	190000000	16.832	Eif5a;Eif5a2			1342366624	1.67713e+08	1.16604e+09	16.832	Eif5a;Eif5a2
166000000	20800000	170000000	4430000128	4729999872	554000000	592000000	4760000000	14899999744	13.777	Hint1			3.10867e+09	3.88933e+08	6.61e+09	13.777	Hint1
NaN	NaN	NaN	11000000	0	212000	0	10300000	0	135.55				5500000	106000	5150000	135.55	0
106000000	4070000	142000000	296000000	0	9250000	0	506000000	0	54.208	Hsdl2			134000000	4440000	216000000	54.208	Hsdl2
NaN	NaN	NaN	1090000000	0	49700000	0	1210000000	0	49.837				545000000	24850000	605000000	49.837	0
10400000	288000	5460000	640000000	28000000	12800000	561000	626000000	102000000	133.57	Sec31a			2.26133e+08	4.54967e+06	2.44487e+08	133.57	Sec31a
NaN	NaN	NaN	548000000	55700000	22800000	2320000	564000000	271000000	56.144				301850000	12560000	417500000	56.144	0
NaN	NaN	NaN	1320000000	0	55100000	0	1400000000	0	61.119				660000000	27550000	700000000	61.119	0
NaN	NaN	NaN	79000000	1640000000	4940000	102000000	87700000	5820000256	34.228				859500000	53470000	2953850128	34.228	0
554000000	39600000	693000000	371000000	960000000	26500000	68600000	580000000	2440000000	61.976	Ubqln1			6.28333e+08	44900000	1.23767e+09	61.976	Ubqln1
NaN	NaN	NaN	596000000	0	25900000	0	717000000	0	57.463				298000000	12950000	358500000	57.463	0
1320000000	219000000	1630000000	3169999872	1970000000	529000000	329000000	3360000000	6720000000	13.561	Uqcrb			2.15333e+09	359000000	3.90333e+09	13.561	Uqcrb
123000000	7210000	155000000	2400000000	2540000000	141000000	149000000	3400000000	7249999872	28.948	Atp5f1			1.68767e+09	99070000	3601666624	28.948	Atp5f1
374000000	41500000	484000000	3089999872	4280000000	441000000	611000000	4310000128	15900000256	13.559	Urah			2.58133e+09	364500000	6898000128	13.559	Urah
NaN	NaN	NaN	1600000000	14600000	178000000	1620000	1190000000	37900000	28.027				807300000	89810000	613950000	28.027	0
NaN	NaN	NaN	610000000	725000000	40700000	48400000	673000000	2510000128	37.984				667500000	44550000	1591500064	37.984	0
1160000	30500	682000	468000000	0	12000000	0	562000000	0	69.228	Clpx			1.56387e+08	4.01017e+06	1.87561e+08	69.228	Clpx
0	0	0	548000000	442000000	36600000	29500000	527000000	1630000000	31.715	Slc25a10			330000000	2.20333e+07	719000000	31.715	Slc25a10
NaN	NaN	NaN	721000000	1670000000	42400000	98500000	808000000	5630000128	32.823				1195500000	70450000	3219000064	32.823	0
21600000	1540000	26700000	1890000000	14400000	135000000	1030000	1470000000	118000000	27.855	Psma7			642000000	4.58567e+07	5.38233e+08	27.855	Psma7
NaN	NaN	NaN	2120000000	3770000	192000000	342000	2110000000	13000000	22.591				1061885000	96171000	1061500000	22.591	0
NaN	NaN	NaN	0	0	0	0	0	0	131.83				0	0	0	131.83	0
NaN	NaN	NaN	0	0	0	0	0	0	110.61				0	0	0	110.61	0
NaN	NaN	NaN	0	0	0	0	0	0	63.704				0	0	0	63.704	0
NaN	NaN	NaN	70400000	0	4700000	0	97900000	0	34.482				35200000	2350000	48950000	34.482	0
NaN	NaN	NaN	129000000	28700000	3810000	844000	104000000	68500000	60.977				78850000	2327000	86250000	60.977	0
NaN	NaN	NaN	0	0	0	0	0	0	58.926				0	0	0	58.926	0
NaN	NaN	NaN	4380000256	224000000	151000000	7710000	5110000128	911000000	59.755				2302000128	79355000	3010500064	59.755	0
NaN	NaN	NaN	0	0	0	0	0	0	68.569				0	0	0	68.569	0
NaN	NaN	NaN	0	0	0	0	0	0	56.381				0	0	0	56.381	0
NaN	NaN	NaN	495000000	0	22500000	0	237000000	0	36.112				247500000	11250000	118500000	36.112	0
NaN	NaN	NaN	134000000	0	6100000	0	193000000	0	55.804				67000000	3050000	96500000	55.804	0
NaN	NaN	NaN	426000000	65100000	19400000	2960000	451000000	191000000	36.573				245550000	11180000	321000000	36.573	0
0	0	0	178000000	0	7130000	0	179000000	0	56.5	Atp6v1b2;Atp6v1b1			5.93333e+07	2.37667e+06	5.96667e+07	56.5	Atp6v1b2;Atp6v1b1
NaN	NaN	NaN	178000000	6840000	12700000	489000	101000000	22600000	35.554				92420000	6594500	61800000	35.554	0
NaN	NaN	NaN	326000000	0	21700000	0	412000000	0	28.48				163000000	10850000	206000000	28.48	0
10000000	477000	8450000	285000000	0	12400000	0	222000000	0	46.871	Eif4a2			9.83333e+07	4.29233e+06	7.68167e+07	46.871	Eif4a2
NaN	NaN	NaN	64200000	0	7140000	0	23400000	0	28.585				32100000	3570000	11700000	28.585	0
NaN	NaN	NaN	1670000	37000000	9600	213000	16700000	16200000	394.46				19335000	111300	16450000	394.46	0
0	0	0	65700000	0	791000	0	61400000	0	189.25	Iqgap1			21900000	263667	2.04667e+07	189.25	Iqgap1
NaN	NaN	NaN	0	19500000	0	476000	0	32100000	70.389				9750000	238000	16050000	70.389	0
NaN	NaN	NaN	0	0	0	0	0	0	33.428				0	0	0	33.428	0
NaN	NaN	NaN	483000000	3660000	26900000	203000	222000000	40600000	37.512				243330000	13551500	131300000	37.512	0
NaN	NaN	NaN	38700000	0	2580000	0	20600000	0	28.521				19350000	1290000	10300000	28.521	0
NaN	NaN	NaN	38700000	0	1050000	0	33200000	0	69.948				19350000	525000	16600000	69.948	0
NaN	NaN	NaN	207000000	0	12200000	0	146000000	0	34.352				103500000	6100000	73000000	34.352	0
NaN	NaN	NaN	4120000000	7630000128	257000000	477000000	8640000000	19000000512	30.54				5875000064	367000000	13820000256	30.54	0
NaN	NaN	NaN	387000000	0	17600000	0	467000000	0	52.164				193500000	8800000	233500000	52.164	0
NaN	NaN	NaN	0	0	0	0	0	0	180.83				0	0	0	180.83	0
NaN	NaN	NaN	76500000	0	5880000	0	48500000	0	26.21				38250000	2940000	24250000	26.21	0
NaN	NaN	NaN	42900000	0	1480000	0	46200000	0	71.223				21450000	740000	23100000	71.223	0
NaN	NaN	NaN	93000000	0	5170000	0	75400000	0	38.534				46500000	2585000	37700000	38.534	0
NaN	NaN	NaN	0	2500000	0	46400	0	4840000	119.91				1250000	23200	2420000	119.91	0
NaN	NaN	NaN	343000000	6500000	22900000	433000	405000000	27700000	28.772				174750000	11666500	216350000	28.772	0
NaN	NaN	NaN	2030000000	30900000	156000000	2380000	1980000000	83500000	35.633				1030450000	79190000	1031750000	35.633	0
NaN	NaN	NaN	671000000	0	24800000	0	764000000	0	68.72				335500000	12400000	382000000	68.72	0
8900000	270000	6010000	487000000	96200000	14700000	2910000	586000000	217000000	56.497	Pdzk1			1.97367e+08	5960000	269670000	56.497	Pdzk1
NaN	NaN	NaN	834000000	0	37900000	0	755000000	0	52.456				417000000	18950000	377500000	52.456	0
NaN	NaN	NaN	273000000	12900000	5690000	268000	199000000	80300000	127.81				142950000	2979000	139650000	127.81	0
NaN	NaN	NaN	85800000	0	1790000	0	54900000	0	97.986				42900000	895000	27450000	97.986	0
NaN	NaN	NaN	389000000	619000000	20500000	32600000	580000000	2640000000	35.169				504000000	26550000	1610000000	35.169	0
NaN	NaN	NaN	82800000	780000	1290000	12200	58700000	6640000	146.74				41790000	651100	32670000	146.74	0
NaN	NaN	NaN	588000000	7890000	29400000	395000	357000000	90600000	34.357				297945000	14897500	223800000	34.357	0
NaN	NaN	NaN	817000000	0	37100000	0	782000000	0	49.027				408500000	18550000	391000000	49.027	0
0	0	0	4640000000	35500000	928000000	7100000	5080000000	99300000	15.524	Rps17			1558500000	311700000	1.72643e+09	15.524	Rps17
56700000	2990000	52200000	3729999872	310000000	196000000	16300000	3510000128	1430000000	37.279	Ctsb			1365566624	7.17633e+07	1.66407e+09	37.279	Ctsb
NaN	NaN	NaN	0	0	0	0	0	0	46.291				0	0	0	46.291	0
53885000	4463500	54625000	15699999744	13200000000	1310000000	1100000000	14200000512	43599998976	23.609	Gstp1;Gstp3			9.65129e+09	8.04821e+08	1.92849e+10	23.609	Gstp1;Gstp3
NaN	NaN	NaN	926000000	53100000	37100000	2120000	908000000	106000000	47.421				489550000	19610000	507000000	47.421	0
NaN	NaN	NaN	306000000	0	7650000	0	212000000	0	87.436				153000000	3825000	106000000	87.436	0
0	0	0	219000000	0	5620000	0	171000000	0	88.053	Stat3			73000000	1.87333e+06	57000000	88.053	Stat3
2320000	258000	4880000	453000000	0	50400000	0	1060000000	0	22.576	Hist1h1b			1.51773e+08	16886000	354960000	22.576	Hist1h1b
14599999488	2430000128	19000000512	2760000000	5580000256	460000000	929000000	3849999872	17100000256	10.071	Cox6b1			7.64667e+09	1.273e+09	13316666880	10.071	Cox6b1
10700000	1070000	17000000	875000000	585000000	87500000	58500000	725000000	1920000000	17.138	Ube2n			4.90233e+08	4.90233e+07	8.87333e+08	17.138	Ube2n
NaN	NaN	NaN	2270000128	64700000	283000000	8090000	2550000128	306000000	14.839				1167350064	145545000	1428000064	14.839	0
215000000	26900000	248000000	49100001280	640000000	7009999872	91400000	54400000000	3040000000	13.906	Hist1h2bq;Hist1h2bp;Hist1h2bk			1.66517e+10	2.3761e+09	1.92293e+10	13.906	Hist1h2bq;Hist1h2bp;Hist1h2bk
3670000	367000	11200000	4060000000	42900000	406000000	4290000	1380000000	257000000	24.831	Rpl10a			1.36886e+09	1.36886e+08	549400000	24.831	Rpl10a
37300000	4660000	52600000	6979999744	143000000	873000000	17900000	5350000128	997000000	18.916	Rps10			2.38677e+09	298520000	2.1332e+09	18.916	Rps10
32100000	4580000	37600000	759000000	184000000	108000000	26300000	716000000	1060000000	17.861	Ube2l3			3.25033e+08	4.62933e+07	6.04533e+08	17.861	Ube2l3
NaN	NaN	NaN	2130000000	168000000	142000000	11200000	1770000000	828000000	47.833				1149000000	76600000	1299000000	47.833	0
167000000	11900000	205000000	5150000128	6520000000	368000000	466000000	4710000128	24000000000	21.897	Prdx5;Prd			3.94567e+09	2.81967e+08	9638333376	21.897	Prdx5;Prd
2610000	137000	10600000	228000000	13000000	12000000	686000	171000000	146000000	51.655	Clu			8.12033e+07	4.27433e+06	109200000	51.655	Clu
5120000	213000	7820000	633000000	61300000	26400000	2560000	653000000	313000000	59.543	Xylb			233140000	9.72433e+06	3.24607e+08	59.543	Xylb
4050000	312000	12100000	2529999872	853000000	194000000	65600000	2660000000	2950000128	28.095	Pecr			1129016624	8.66373e+07	1874033376	28.095	Pecr
NaN	NaN	NaN	356000000	0	13200000	0	419000000	0	65.681				178000000	6600000	209500000	65.681	0
14200000	745000	15400000	173000000	14700000	9110000	776000	178000000	134000000	54.971	Serpinf2			67300000	3.54367e+06	1.09133e+08	54.971	Serpinf2
741000	26500	1360000	1240000000	0	44200000	0	1200000000	0	50.537	Gdi2			4.1358e+08	1.47422e+07	4.00453e+08	50.537	Gdi2
NaN	NaN	NaN	36500000	0	287000	0	10400000	0	273.61				18250000	143500	5200000	273.61	0
NaN	NaN	NaN	548000000	942000000	39200000	67300000	237000000	5049999872	33.499				745000000	53250000	2643499936	33.499	0
NaN	NaN	NaN	537000000	0	10500000	0	734000000	0	106.91				268500000	5250000	367000000	106.91	0
23700000	846000	39200000	709000000	3190000	25300000	114000	705000000	10200000	55.662	Pm20d1			2.45297e+08	8.75333e+06	2.51467e+08	55.662	Pm20d1
4160000	181000	3570000	190000000	0	8250000	0	182000000	0	69.448	Rbm14			64720000	2.81033e+06	6.18567e+07	69.448	Rbm14
NaN	NaN	NaN	766000000	32200000	36500000	1530000	582000000	19500000	44.008				399100000	19015000	300750000	44.008	0
32100000	1890000	66200000	3800000000	51600000	223000000	3030000	3220000000	315000000	40.612	Akr7a2			1.29457e+09	7.59733e+07	1200400000	40.612	Akr7a2
372000	11300	983000	307000000	24400000	5200000	413000	240000000	148000000	118.98	Acad12;Acad10			1.10591e+08	1.87477e+06	129661000	118.98	Acad12;Acad10
17200000	1080000	22700000	1910000000	2190000128	119000000	137000000	2110000000	8409999872	27.902	Cmbl			1.3724e+09	8.56933e+07	3.51423e+09	27.902	Cmbl
3640000000	364000000	4640000000	3360000000	546000000	336000000	54600000	3870000128	1640000000	20.132	Ttc36			2.51533e+09	2.51533e+08	3383333376	20.132	Ttc36
NaN	NaN	NaN	188000000	0	5220000	0	251000000	0	80.87				94000000	2610000	125500000	80.87	0
113000000	14100000	147000000	3960000000	2980000000	792000000	597000000	2680000000	12000000000	17.551	Mgst1			2351000000	467700000	4.94233e+09	17.551	Mgst1
0	0	0	408000000	0	15700000	0	381000000	0	41.793	As3mt			136000000	5.23333e+06	127000000	41.793	As3mt
13500000	2710000	17900000	516000000	13200000	28700000	736000	333000000	195000000	41.498	Arpc1b			180900000	1.07153e+07	1.81967e+08	41.498	Arpc1b
NaN	NaN	NaN	493000000	0	13700000	0	515000000	0	82.897				246500000	6850000	257500000	82.897	0
132000000	9410000	178000000	1630000000	487000000	116000000	34800000	1570000000	1640000000	24.307	Grpel1			7.49667e+08	5.34033e+07	1.12933e+09	24.307	Grpel1
5859999744	586000000	7129999872	574000000	465000000	57400000	46500000	490000000	1640000000	15.674	Fam136a			2.29967e+09	2.29967e+08	3086666624	15.674	Fam136a
NaN	NaN	NaN	1830000000	0	108000000	0	3049999872	0	37.978				915000000	54000000	1524999936	37.978	0
21000000	779000	26500000	284000000	8730000	10500000	323000	360000000	78100000	58.47	Snx2			1.04577e+08	3.86733e+06	1.54867e+08	58.47	Snx2
1750000	350000	2290000	756000000	8770000	58100000	675000	696000000	38900000	36.09	Tecr			2.55507e+08	1.97083e+07	245730000	36.09	Tecr
NaN	NaN	NaN	1170000000	0	61700000	0	1100000000	0	57.788				585000000	30850000	550000000	57.788	0
NaN	NaN	NaN	115000000	0	6040000	0	138000000	0	43.185				57500000	3020000	69000000	43.185	0
NaN	NaN	NaN	395000000	0	20800000	0	423000000	0	36.46				197500000	10400000	211500000	36.46	0
391000	39100	513000	634000000	1070000000	63400000	107000000	710000000	3340000000	22.906	Psmb2			5.6813e+08	5.6813e+07	1350171000	22.906	Psmb2
NaN	NaN	NaN	750000000	0	41700000	0	595000000	0	41.001				375000000	20850000	297500000	41.001	0
93800000	6700000	180000000	710000000	530000000	50700000	37900000	747000000	1900000000	25.061	Ak4			444600000	3.17667e+07	9.42333e+08	25.061	Ak4
11300000	753000	15500000	333000000	1360000000	22200000	90900000	418000000	4969999872	27.855	Vapa			568100000	37951000	1801166624	27.855	Vapa
NaN	NaN	NaN	497000000	847000000	29300000	49800000	1060000000	2560000000	31.3				672000000	39550000	1810000000	31.3	0
NaN	NaN	NaN	16500000	0	1100000	0	19000000	0	33.921				8250000	550000	9500000	33.921	0
NaN	NaN	NaN	67400000	211000000	4490000	14000000	93900000	896000000	30.315				139200000	9245000	494950000	30.315	0
NaN	NaN	NaN	37000000	0	1480000	0	41900000	0	54.626				18500000	740000	20950000	54.626	0
NaN	NaN	NaN	20000000	5740000	800000	230000	14500000	14900000	58.139				12870000	515000	14700000	58.139	0
NaN	NaN	NaN	0	0	0	0	0	0	54.465				0	0	0	54.465	0
129000000	21500000	165000000	2180000	0	48500	0	2700000	0	90.996	Epb41l2			4.37267e+07	7.18283e+06	55900000	90.996	Epb41l2
NaN	NaN	NaN	41800000	0	971000	0	45800000	0	98.169				20900000	485500	22900000	98.169	0
NaN	NaN	NaN	32900000	0	700000	0	27900000	0	82.091				16450000	350000	13950000	82.091	0
NaN	NaN	NaN	317000000	0	21100000	0	239000000	0	31.44				158500000	10550000	119500000	31.44	0
NaN	NaN	NaN	4480000	0	140000	0	3540000	0	72.683				2240000	70000	1770000	72.683	0
NaN	NaN	NaN	277000000	0	11100000	0	289000000	0	63.972				138500000	5550000	144500000	63.972	0
NaN	NaN	NaN	135000000	10500000	9650000	747000	107000000	39200000	26.227				72750000	5198500	73100000	26.227	0
NaN	NaN	NaN	3600000000	23300000	515000000	3330000	3640000000	61500000	12.538				1811650000	259165000	1850750000	12.538	0
NaN	NaN	NaN	191000000	138000000	10600000	7650000	269000000	345000000	37.432				164500000	9125000	307000000	37.432	0
NaN	NaN	NaN	90300000	0	2740000	0	212000000	0	74.605				45150000	1370000	106000000	74.605	0
NaN	NaN	NaN	0	11900000	0	213000	0	28300000	106.92				5950000	106500	14150000	106.92	0
NaN	NaN	NaN	0	4510000	0	563000	0	35900000	20.019				2255000	281500	17950000	20.019	0
NaN	NaN	NaN	1060000000	209000000	151000000	29800000	1420000000	880000000	11.737				634500000	90400000	1150000000	11.737	0
NaN	NaN	NaN	12100000	4010000	758000	250000	4150000	9080000	28.768				8055000	504000	6615000	28.768	0
NaN	NaN	NaN	90100000	0	3760000	0	85400000	0	54.548				45050000	1880000	42700000	54.548	0
NaN	NaN	NaN	992000000	34800000	70800000	2480000	1200000000	0	26.489				513400000	36640000	600000000	26.489	0
NaN	NaN	NaN	0	0	0	0	0	0	98.398				0	0	0	98.398	0
NaN	NaN	NaN	0	609000	0	33800	0	3070000	31.387				304500	16900	1535000	31.387	0
NaN	NaN	NaN	175000000	0	6480000	0	138000000	0	50.151				87500000	3240000	69000000	50.151	0
NaN	NaN	NaN	963000000	0	107000000	0	1060000000	0	23.577				481500000	53500000	530000000	23.577	0
NaN	NaN	NaN	128000000	64200000	7970000	4010000	116000000	308000000	33.777				96100000	5990000	212000000	33.777	0
NaN	NaN	NaN	698000000	32800000	53700000	2520000	684000000	200000000	43.171				365400000	28110000	442000000	43.171	0
NaN	NaN	NaN	14600000	0	122000	0	18100000	0	265.55				7300000	61000	9050000	265.55	0
NaN	NaN	NaN	74300000	0	3710000	0	50000000	0	44.23				37150000	1855000	25000000	44.23	0
NaN	NaN	NaN	278000000	0	13200000	0	238000000	0	41.487				139000000	6600000	119000000	41.487	0
NaN	NaN	NaN	3850000	4120000	214000	229000	1920000	11400000	32.66				3985000	221500	6660000	32.66	0
0	0	0	239000000	0	16000000	0	261000000	0	36.413	Cnn3			7.96667e+07	5.33333e+06	87000000	36.413	Cnn3
37900000	2230000	46800000	156000000	110000000	9770000	6850000	210000000	419000000	68.329	Sf1			101300000	6.28333e+06	2.25267e+08	68.329	Sf1
NaN	NaN	NaN	46100000	0	3290000	0	68500000	0	44.468				23050000	1645000	34250000	44.468	0
NaN	NaN	NaN	51700000	0	1440000	0	91500000	0	85.104				25850000	720000	45750000	85.104	0
NaN	NaN	NaN	114000000	6340000	3920000	219000	80400000	37900000	68.119				60170000	2069500	59150000	68.119	0
NaN	NaN	NaN	53300000	82700000	2050000	3180000	57900000	396000000	65.746				68000000	2615000	226950000	65.746	0
0	0	0	26300000	0	692000	0	26400000	0	92.25	Gm9046			8.76667e+06	230667	8800000	92.25	Gm9046
5070000	507000	6640000	1110000000	445000000	111000000	44500000	974000000	1600000000	22.41	Sar1b			5.20023e+08	5.20023e+07	8.60213e+08	22.41	Sar1b
NaN	NaN	NaN	66100000	0	1940000	0	33800000	0	72.595				33050000	970000	16900000	72.595	0
NaN	NaN	NaN	289000000	39600000	20600000	2830000	119000000	77800000	47.145				164300000	11715000	98400000	47.145	0
2870000	160000	3860000	742000000	676000000	41200000	37600000	628000000	2220000000	36.061	Plpbp			4.73623e+08	26320000	950620000	36.061	Plpbp
NaN	NaN	NaN	746000000	1270000000	49800000	84600000	742000000	3880000000	39.907				1008000000	67200000	2311000000	39.907	0
0	0	0	156000000	0	11200000	0	110000000	0	23.587	Grb2			52000000	3.73333e+06	3.66667e+07	23.587	Grb2
NaN	NaN	NaN	207000000	0	5760000	0	131000000	0	68.6				103500000	2880000	65500000	68.6	0
0	0	0	834000000	0	25300000	0	834000000	0	58.316	Pdia2			278000000	8.43333e+06	278000000	58.316	Pdia2
1760000	293000	2300000	546000000	0	21800000	0	447000000	0	57.47	Farsa			1.82587e+08	7.36433e+06	1.49767e+08	57.47	Farsa
4980000	996000	10400000	2010000000	0	183000000	0	1700000000	0	24.077	Rpl15;Gm10020			671660000	61332000	5.70133e+08	24.077	Rpl15;Gm10020
NaN	NaN	NaN	470000000	4810000	29400000	301000	277000000	56300000	34.824				237405000	14850500	166650000	34.824	0
547000000	32200000	661000000	252000000	444000000	15800000	27700000	193000000	1490000000	27.308	Gstm1			4.14333e+08	2.52333e+07	7.81333e+08	27.308	Gstm1
15100000	887000	25200000	4140000000	38300000	243000000	2250000	4009999872	143000000	32.189	Pbld1			1397800000	8.20457e+07	1.39273e+09	32.189	Pbld1
3100000	310000	4060000	275000000	0	22900000	0	329000000	0	24.74	Sec22b			92700000	7.73667e+06	111020000	24.74	Sec22b
NaN	NaN	NaN	1090000000	0	60700000	0	1170000000	0	58.792				545000000	30350000	585000000	58.792	0
162000000	5770000	241000000	437000000	0	15600000	0	631000000	0	51.091	Timm44			1.99667e+08	7.12333e+06	2.90667e+08	51.091	Timm44
49000000	6120000	64100000	3060000000	0	382000000	0	3230000128	0	21.694	Pgrmc1			1.03633e+09	1.29373e+08	1098033376	21.694	Pgrmc1
25300000	2530000	26500000	472000000	559000000	47200000	55900000	459000000	1870000000	18.762	Snx3			352100000	35210000	7.85167e+08	18.762	Snx3
9200000	1840000	15000000	6000000000	60000000	1200000000	12000000	5340000256	144000000	20.861	H1f0			2.02307e+09	4.04613e+08	1.833e+09	20.861	H1f0
NaN	NaN	NaN	0	0	0	0	0	0	84.893				0	0	0	84.893	0
888000	127000	1690000	1030000000	369000000	147000000	52700000	940000000	1570000000	15.344	Fkbp2			4.66629e+08	66609000	837230000	15.344	Fkbp2
7630000	848000	8440000	5660000256	166000000	629000000	18500000	4720000000	948000000	17.804	Rpl12			1.94454e+09	216116000	1.89215e+09	17.804	Rpl12
4660000	665000	3730000	1560000000	341000000	223000000	48800000	1550000000	1890000000	13.049	S100a9			635220000	9.08217e+07	1147910000	13.049	S100a9
12600000	394000	16500000	439000000	35200000	13700000	1100000	408000000	67800000	56.179	Cyp2a12			1.62267e+08	5.06467e+06	164100000	56.179	Cyp2a12
2280000	142000	3220000	271000000	400000000	16900000	25000000	283000000	1470000000	23.897	Rab14			2.24427e+08	14014000	5.85407e+08	23.897	Rab14
262000000	37500000	261000000	7040000000	4630000128	1010000000	662000000	6899999744	18400000000	11.985	Pcbd1			3977333376	5.69833e+08	8520333248	11.985	Pcbd1
NaN	NaN	NaN	705000000	0	88200000	0	702000000	0	21.782				352500000	44100000	351000000	21.782	0
6690000	743000	16600000	3340000000	0	371000000	0	3220000000	0	17.222	Rps13			1.11556e+09	1.23914e+08	1.07887e+09	17.222	Rps13
1780000	357000	2950000	2900000000	6630000	580000000	1330000	1750000000	19300000	13.742	Rps25			969470000	1.93896e+08	590750000	13.742	Rps25
3980000	568000	8520000	2590000128	34100000	370000000	4880000	2600000000	257000000	14.463	Rpl31;Rpl			8.76027e+08	1.25149e+08	9.55173e+08	14.463	Rpl31;Rpl
35499999232	7100000256	49500000256	2680000000	5070000128	535000000	1010000000	2609999872	16199999488	12.496	Atp5j			1.44167e+10	2881666752	22769999872	12.496	Atp5j
423000000	32500000	335000000	663000000	334000000	51000000	25700000	596000000	949000000	27.341	Eif4h			4.73333e+08	36400000	6.26667e+08	27.341	Eif4h
70900000	5910000	92800000	976000000	625000000	81300000	52100000	996000000	2050000000	20.016	Urad			557300000	4.64367e+07	1.04627e+09	20.016	Urad
2275000	139000	6455000	1510000000	23100000	84000000	1290000	1340000000	144000000	41.779	Eci3;Eci2			5.11792e+08	2.84763e+07	4.96818e+08	41.779	Eci3;Eci2
NaN	NaN	NaN	1530000000	1410000	61200000	56500	1530000000	5340000	52.695				765705000	30628250	767670000	52.695	0
5930000	160000	7830000	333000000	0	8990000	0	367000000	0	70.148	Lcp1			1.12977e+08	3050000	1.24943e+08	70.148	Lcp1
NaN	NaN	NaN	1600000000	36500000	99800000	2280000	1590000000	86000000	42.88				818250000	51040000	838000000	42.88	0
4650000	172000	6100000	1300000000	783000000	46300000	28000000	1200000000	3190000128	55.857	Cyp2c50;Cyp2c54;Cyp2c37			6.95883e+08	24824000	1.46537e+09	55.857	Cyp2c50;Cyp2c54;Cyp2c37
39000000	386000	51000000	190000000	17600000	1880000	174000	106000000	86400000	213.67	Mia3			82200000	813333	8.11333e+07	213.67	Mia3
0	0	0	835000000	0	49100000	0	847000000	0	55.292	Glyctk			2.78333e+08	1.63667e+07	2.82333e+08	55.292	Glyctk
3850000	160000	5040000	1530000000	0	63600000	0	1430000000	0	60.157	Ugt2b1			5.11283e+08	2.12533e+07	4.78347e+08	60.157	Ugt2b1
NaN	NaN	NaN	710000000	0	30900000	0	809000000	0	37.548				355000000	15450000	404500000	37.548	0
29700000	1480000	26700000	321000000	282000000	16100000	14100000	478000000	1030000000	53.398	Mavs			210900000	10560000	5.11567e+08	53.398	Mavs
62000000	5640000	76700000	5400000000	13900000256	491000000	1260000000	4750000128	48399998976	22.45	Abhd14b			6.454e+09	5.85547e+08	1.77422e+10	22.45	Abhd14b
587000000	24500000	765000000	2500000000	0	131000000	0	2249999872	0	39.871	Bhmt			1029000000	5.18333e+07	1.005e+09	39.871	Bhmt
NaN	NaN	NaN	2720000000	1760000000	194000000	125000000	2700000000	5129999872	31.53				2240000000	159500000	3914999936	31.53	0
15800000	1050000	25600000	547000000	2160000000	36500000	144000000	540000000	7489999872	35.649	Sfxn1			907600000	6.05167e+07	2.6852e+09	35.649	Sfxn1
1200000	41400	3980000	574000000	0	19800000	0	489000000	0	55.446	Nampt			1.91733e+08	6613800	1.64327e+08	55.446	Nampt
0	0	0	10499999744	0	1160000000	0	9710000128	0	27.822	Ctrb1			3.5e+09	3.86667e+08	3.23667e+09	27.822	Ctrb1
NaN	NaN	NaN	3720000000	0	743000000	0	2649999872	0	23.564				1860000000	371500000	1324999936	23.564	0
0	0	0	615000000	0	30800000	0	514000000	0	62.022	Coasy			205000000	1.02667e+07	1.71333e+08	62.022	Coasy
NaN	NaN	NaN	1180000000	1710000000	90500000	131000000	1090000000	6060000256	22.687				1445000000	110750000	3575000128	22.687	0
16000000	1000000	17400000	899000000	83200000	56200000	5200000	834000000	245000000	30.149	Ndufs3			3.32733e+08	20800000	3.65467e+08	30.149	Ndufs3
3450000	123000	4510000	345000000	182000000	12300000	6490000	252000000	810000000	56.467	Cyp2d22			1.76817e+08	6.30433e+06	3.55503e+08	56.467	Cyp2d22
NaN	NaN	NaN	2280000000	35300000	175000000	2710000	1960000000	153000000	25.898				1157650000	88855000	1056500000	25.898	0
NaN	NaN	NaN	161000000	0	7680000	0	146000000	0	42.41				80500000	3840000	73000000	42.41	0
NaN	NaN	NaN	0	0	0	0	0	0	104.78				0	0	0	104.78	0
16300000	478000	23000000	48100000	0	1460000	0	71300000	0	85.939	Hnrnpul1			2.14667e+07	646000	3.14333e+07	85.939	Hnrnpul1
0	0	0	245000000	5730000	12200000	286000	131000000	26700000	36.867	Akr1c21			8.35767e+07	4162000	5.25667e+07	36.867	Akr1c21
NaN	NaN	NaN	8300000	39700000	141000	673000	23900000	0	140.3				24000000	407000	11950000	140.3	0
0	0	0	187000000	0	8910000	0	202000000	0	49.005	Sept11			6.23333e+07	2970000	6.73333e+07	49.005	Sept11
2860000	168000	7860000	118000000	123000000	6920000	7250000	131000000	303000000	33.935	Tcea1			8.12867e+07	4.77933e+06	1.47287e+08	33.935	Tcea1
NaN	NaN	NaN	277000000	12800000	8660000	399000	210000000	210000000	67.97				144900000	4529500	210000000	67.97	0
0	0	0	0	0	0	0	0	0	145.42	Lmo7			0	0	0	145.42	Lmo7
NaN	NaN	NaN	20000000	10500000	644000	340000	10300000	14300000	64.449				15250000	492000	12300000	64.449	0
NaN	NaN	NaN	0	0	0	0	0	0	48.208				0	0	0	48.208	0
NaN	NaN	NaN	0	0	0	0	0	0	95.179				0	0	0	95.179	0
NaN	NaN	NaN	180000000	0	15000000	0	712000000	0	22.237				90000000	7500000	356000000	22.237	0
NaN	NaN	NaN	223000000	0	10100000	0	306000000	0	62.942				111500000	5050000	153000000	62.942	0
5030000	59200	6590000	0	0	0	0	0	0	160.9	Rock1			1.67667e+06	19733.3	2.19667e+06	160.9	Rock1
NaN	NaN	NaN	0	0	0	0	0	0	73.46				0	0	0	73.46	0
NaN	NaN	NaN	185000000	0	4740000	0	238000000	0	83.353				92500000	2370000	119000000	83.353	0
NaN	NaN	NaN	65000000	1540000	1760000	41500	56800000	6150000	119.75				33270000	900750	31475000	119.75	0
NaN	NaN	NaN	5520000	0	190000	0	4810000	0	51.861				2760000	95000	2405000	51.861	0
NaN	NaN	NaN	14400000	5720000	553000	220000	9810000	11900000	47.517				10060000	386500	10855000	47.517	0
NaN	NaN	NaN	105000000	8500000	6560000	531000	137000000	255000000	40.786				56750000	3545500	196000000	40.786	0
NaN	NaN	NaN	0	0	0	0	0	0	30.375				0	0	0	30.375	0
NaN	NaN	NaN	0	0	0	0	0	0	76.689				0	0	0	76.689	0
NaN	NaN	NaN	0	0	0	0	0	0	43.009				0	0	0	43.009	0
NaN	NaN	NaN	0	0	0	0	0	0	112.73				0	0	0	112.73	0
NaN	NaN	NaN	266000000	72000000	29500000	8000000	243000000	323000000	18.042				169000000	18750000	283000000	18.042	0
NaN	NaN	NaN	0	14000000	0	931000	0	472000000	25.268				7000000	465500	236000000	25.268	0
NaN	NaN	NaN	343000000	1580000	24500000	113000	244000000	13700000	28.993				172290000	12306500	128850000	28.993	0
NaN	NaN	NaN	689000000	257000000	45900000	17100000	858000000	1180000000	27.692				473000000	31500000	1019000000	27.692	0
NaN	NaN	NaN	52200000	6710000	5220000	671000	25000000	4710000	21.057				29455000	2945500	14855000	21.057	0
0	0	0	701000000	230000000	63700000	20900000	737000000	1150000000	22.04	Ppif			3.10333e+08	28200000	629000000	22.04	Ppif
NaN	NaN	NaN	0	0	0	0	0	0	52.645				0	0	0	52.645	0
NaN	NaN	NaN	816000000	0	90700000	0	744000000	0	21.863				408000000	45350000	372000000	21.863	0
NaN	NaN	NaN	31500000	12000000	2250000	860000	15900000	18900000	27.843				21750000	1555000	17400000	27.843	0
19600000	1310000	43700000	248000000	146000000	16500000	9710000	589000000	253000000	24.488	Rab11b;Rab11a			1.37867e+08	9.17333e+06	2.95233e+08	24.488	Rab11b;Rab11a
NaN	NaN	NaN	0	0	0	0	0	0	49.541				0	0	0	49.541	0
NaN	NaN	NaN	32700000	0	2340000	0	71300000	0	33.295				16350000	1170000	35650000	33.295	0
NaN	NaN	NaN	252000000	0	19400000	0	401000000	0	32.922				126000000	9700000	200500000	32.922	0
NaN	NaN	NaN	172000000	0	6860000	0	188000000	0	56.068				86000000	3430000	94000000	56.068	0
NaN	NaN	NaN	0	0	0	0	0	0	40.545				0	0	0	40.545	0
NaN	NaN	NaN	469000000	0	36100000	0	571000000	0	35.54				234500000	18050000	285500000	35.54	0
NaN	NaN	NaN	0	0	0	0	0	0	25.007				0	0	0	25.007	0
0	0	0	0	0	0	0	0	0	112.42	Gtf2i			0	0	0	112.42	Gtf2i
NaN	NaN	NaN	27400000	0	1960000	0	0	0	27.566				13700000	980000	0	27.566	0
NaN	NaN	NaN	31000000	0	1240000	0	6720000	0	45.834				15500000	620000	3360000	45.834	0
NaN	NaN	NaN	12800000	0	856000	0	14200000	0	25.542				6400000	428000	7100000	25.542	0
NaN	NaN	NaN	0	0	0	0	0	0	26.318				0	0	0	26.318	0
NaN	NaN	NaN	0	0	0	0	0	0	92.888				0	0	0	92.888	0
NaN	NaN	NaN	129000000	185000000	2530000	3620000	212000000	485000000	109.93				157000000	3075000	348500000	109.93	0
NaN	NaN	NaN	0	0	0	0	0	0	102.64				0	0	0	102.64	0
NaN	NaN	NaN	100000000	104000000	2440000	2540000	67800000	0	88.885				102000000	2490000	33900000	88.885	0
NaN	NaN	NaN	144000000	15000000	9630000	1000000	105000000	27000000	29.999				79500000	5315000	66000000	29.999	0
NaN	NaN	NaN	82400000	7760000	2660000	250000	43000000	0	58.768				45080000	1455000	21500000	58.768	0
NaN	NaN	NaN	35800000	0	688000	0	39600000	0	107.21				17900000	344000	19800000	107.21	0
NaN	NaN	NaN	18200000	0	908000	0	21300000	0	39.548				9100000	454000	10650000	39.548	0
NaN	NaN	NaN	170000000	0	10600000	0	149000000	0	42.823				85000000	5300000	74500000	42.823	0
NaN	NaN	NaN	0	0	0	0	0	0	41.867				0	0	0	41.867	0
NaN	NaN	NaN	25100000	0	1140000	0	48000000	0	38.449				12550000	570000	24000000	38.449	0
NaN	NaN	NaN	111000000	1980000	4820000	86000	135000000	17600000	55.738				56490000	2453000	76300000	55.738	0
745000	67700	4400000	243000000	76900000	22100000	6990000	442000000	387000000	18.736	Cfl2			1.06882e+08	9.71923e+06	277800000	18.736	Cfl2
NaN	NaN	NaN	834000000	0	75900000	0	886000000	0	20.652				417000000	37950000	443000000	20.652	0
4030000	192000	18900000	915000000	0	43600000	0	955000000	0	34.973	Bpnt1			3.06343e+08	1.45973e+07	3.24633e+08	34.973	Bpnt1
19299999744	604000000	24600000512	2249999872	510000000	70300000	15900000	3260000000	2169999872	60.672	Psap			7.35333e+09	2.30067e+08	10010000128	60.672	Psap
42900000	4290000	54500000	1340000000	0	134000000	0	1100000000	0	30.282	Coq9			4.60967e+08	4.60967e+07	3.84833e+08	30.282	Coq9
2520000000	360000000	3240000000	569000000	150000000	81200000	21400000	526000000	624000000	15.601	Ccdc58			1.07967e+09	154200000	1.46333e+09	15.601	Ccdc58
8209999872	913000000	9610000384	6969999872	24100000	774000000	2670000	6710000128	87500000	16.837	Calm3;Calm2;Calm1			5068033248	5.63223e+08	5.46917e+09	16.837	Calm3;Calm2;Calm1
NaN	NaN	NaN	436000000	30200000	29100000	2020000	392000000	111000000	34.577				233100000	15560000	251500000	34.577	0
NaN	NaN	NaN	447000000	0	29800000	0	504000000	0	36.539				223500000	14900000	252000000	36.539	0
18350000	334000	24900000	912000000	0	16600000	0	904000000	0	104.98	Actn2;Actn4			3.10117e+08	5.64467e+06	3.09633e+08	104.98	Actn2;Actn4
1470000	97800	4870000	944000000	184000000	85800000	16700000	886000000	637000000	26.289	Idi1			376490000	3.41993e+07	509290000	26.289	Idi1
NaN	NaN	NaN	169000000	0	8470000	0	302000000	0	42.613				84500000	4235000	151000000	42.613	0
NaN	NaN	NaN	5129999872	0	855000000	0	5100000256	0	15.798				2564999936	427500000	2550000128	15.798	0
3620000	905000	3530000	2889999872	53500000	723000000	13400000	2710000128	469000000	16.273	Rps14			9.82373e+08	2.45768e+08	1060843376	16.273	Rps14
8420000	527000	13200000	528000000	0	33000000	0	531000000	0	28.211	Ywhah			1.78807e+08	1.11757e+07	181400000	28.211	Ywhah
336000000	16000000	488000000	1540000000	0	73500000	0	1660000000	0	38.6	Slc9a3r1			6.25333e+08	2.98333e+07	716000000	38.6	Slc9a3r1
1140000000	81700000	1300000000	358000000	144000000	8950000	3590000	174000000	499000000	106.25	Gaa			5.47333e+08	3.14133e+07	6.57667e+08	106.25	Gaa
8850000	804000	10900000	1380000000	2100000000	125000000	191000000	1650000000	7080000000	24.687	Lypla1			1162950000	1.05601e+08	2.91363e+09	24.687	Lypla1
NaN	NaN	NaN	10200000	0	537000	0	10500000	0	43.062				5100000	268500	5250000	43.062	0
0	0	0	359000000	160000000	35900000	16000000	333000000	574000000	43.157	Dazap1			173000000	17300000	3.02333e+08	43.157	Dazap1
0	0	0	646000000	0	19000000	0	452000000	0	62.581	Stip1			2.15333e+08	6.33333e+06	1.50667e+08	62.581	Stip1
4240000	202000	6600000	116000000	0	5520000	0	147000000	0	50.372	Tmpo			40080000	1.90733e+06	51200000	50.372	Tmpo
54700000	9110000	84000000	1180000000	1930000000	197000000	322000000	801000000	6940000256	11.045	Cstb			1054900000	1.76037e+08	2.60833e+09	11.045	Cstb
0	0	0	1790000000	0	85200000	0	1790000000	0	47.384	Cpa1			5.96667e+08	28400000	5.96667e+08	47.384	Cpa1
NaN	NaN	NaN	352000000	0	11700000	0	360000000	0	51.863				176000000	5850000	180000000	51.863	0
NaN	NaN	NaN	1180000000	23200000	73800000	1450000	999000000	0	33.295				601600000	37625000	499500000	33.295	0
50600000	3370000	51800000	424000000	974000000	28200000	64900000	650000000	3289999872	26.918	Vapb			4.82867e+08	3.21567e+07	1.3306e+09	26.918	Vapb
3660000	168000	4245000	503000000	24600000	25200000	1230000	413000000	68300000	46.48	Acot2;Acot1;Acot4			1.77087e+08	8866000	1.61848e+08	46.48	Acot2;Acot1;Acot4
0	0	0	161000000	0	3670000	0	147000000	0	85.652	Csde1			5.36667e+07	1.22333e+06	49000000	85.652	Csde1
NaN	NaN	NaN	327000000	0	9090000	0	371000000	0	68.721				163500000	4545000	185500000	68.721	0
3070000	220000	5630000	1280000000	613000000	91300000	43800000	831000000	2520000000	37.798	Galm			6.32023e+08	4.51067e+07	1.11888e+09	37.798	Galm
52100000	4010000	52000000	556000000	23800000	42700000	1830000	501000000	68600000	24.038	Ndufs8			2.10633e+08	16180000	207200000	24.038	Ndufs8
0	0	0	472000000	510000000	27800000	30000000	764000000	1650000000	33.56	Abhd11			3.27333e+08	1.92667e+07	8.04667e+08	33.56	Abhd11
0	0	0	1030000000	47400000	68500000	3160000	984000000	87500000	25.746	Dcxr			3.59133e+08	2.38867e+07	3.57167e+08	25.746	Dcxr
NaN	NaN	NaN	836000000	0	39800000	0	1240000000	0	44.698				418000000	19900000	620000000	44.698	0
8720000	363000	7560000	454000000	0	18900000	0	341000000	0	52.443	Dnaja3			154240000	6421000	1.16187e+08	52.443	Dnaja3
111000000	22200000	146000000	2200000000	1710000000	439000000	342000000	1410000000	3609999872	9.1413	Rps21			1.34033e+09	2.67733e+08	1.722e+09	9.1413	Rps21
5550000	396000	7270000	2540000000	21900000	182000000	1560000	2480000000	51700000	35.327	Cyc1			8.55817e+08	6.13187e+07	8.46323e+08	35.327	Cyc1
433000000	39400000	579000000	2900000000	1900000000	263000000	172000000	2750000128	7169999872	17.32	Hint2			1.74433e+09	1.58133e+08	3.49967e+09	17.32	Hint2
128000000	9110000	134000000	865000000	1150000000	61800000	82100000	924000000	4329999872	27.285	Ndufv2			7.14333e+08	5.10033e+07	1.796e+09	27.285	Ndufv2
NaN	NaN	NaN	647000000	386000000	38100000	22700000	458000000	1640000000	34.67				516500000	30400000	1049000000	34.67	0
NaN	NaN	NaN	1370000000	226000000	97700000	16100000	871000000	870000000	32.402				798000000	56900000	870500000	32.402	0
NaN	NaN	NaN	157000000	0	8720000	0	113000000	0	33.189				78500000	4360000	56500000	33.189	0
0	0	0	51800000	2070000	1990000	79700	29200000	7000000	55.144	Csad			1.79567e+07	689900	1.20667e+07	55.144	Csad
NaN	NaN	NaN	387000000	23000000	19400000	1150000	277000000	184000000	40.429				205000000	10275000	230500000	40.429	0
107000000	11800000	168000000	1310000000	60400000	145000000	6710000	1370000000	226000000	19.992	Ndufa8			4.92467e+08	5.45033e+07	588000000	19.992	Ndufa8
0	0	0	531000000	2140000	22100000	89200	616000000	13400000	47.173	Scly			1.77713e+08	7396400	209800000	47.173	Scly
NaN	NaN	NaN	1560000000	12100000	71000000	549000	1620000000	19500000	57.986				786050000	35774500	819750000	57.986	0
NaN	NaN	NaN	660000000	0	41300000	0	600000000	0	42.295				330000000	20650000	300000000	42.295	0
699000	63500	1320000	1610000000	472000000	146000000	42900000	1310000000	1260000000	18.521	Dstn			694233000	6.29878e+07	8.57107e+08	18.521	Dstn
1440000	49500	1520000	187000000	0	6440000	0	182000000	0	60.602	Ehd1			6.28133e+07	2.16317e+06	6.11733e+07	60.602	Ehd1
3790000	632000	5720000	7290000	0	486000	0	6870000	0	33.558	Hnrnpd			3.69333e+06	372667	4.19667e+06	33.558	Hnrnpd
NaN	NaN	NaN	81500000	0	4530000	0	210000000	0	31.581				40750000	2265000	105000000	31.581	0
NaN	NaN	NaN	111000000	0	4610000	0	118000000	0	54.611				55500000	2305000	59000000	54.611	0
NaN	NaN	NaN	0	0	0	0	0	0	140.73				0	0	0	140.73	0
24300000	2700000	23100000	1750000000	2650000	175000000	265000	1680000000	11700000	16.29	Myl6;My			5.92317e+08	5.93217e+07	571600000	16.29	Myl6;My
NaN	NaN	NaN	5050000	0	361000	0	10300000	0	32.616				2525000	180500	5150000	32.616	0
NaN	NaN	NaN	284000000	19700000	14200000	983000	279000000	224000000	33.186				151850000	7591500	251500000	33.186	0
NaN	NaN	NaN	129000000	0	21600000	0	212000000	0	10.08				64500000	10800000	106000000	10.08	0
NaN	NaN	NaN	0	0	0	0	0	0	70.055				0	0	0	70.055	0
NaN	NaN	NaN	171000000	0	8530000	0	245000000	0	45.31				85500000	4265000	122500000	45.31	0
NaN	NaN	NaN	479000000	0	79900000	0	378000000	0	15.016				239500000	39950000	189000000	15.016	0
NaN	NaN	NaN	0	0	0	0	0	0	54.719				0	0	0	54.719	0
25500000	822000	25600000	55000000	0	1960000	0	72700000	0	113.63	Ubap2l			2.68333e+07	927333	3.27667e+07	113.63	Ubap2l
NaN	NaN	NaN	0	0	0	0	0	0	140.13				0	0	0	140.13	0
NaN	NaN	NaN	214000000	0	7130000	0	306000000	0	66.193				107000000	3565000	153000000	66.193	0
NaN	NaN	NaN	134000000	0	7050000	0	96600000	0	38.925				67000000	3525000	48300000	38.925	0
NaN	NaN	NaN	458000000	3930000	24100000	207000	341000000	131000000	35.611				230965000	12153500	236000000	35.611	0
NaN	NaN	NaN	59500000	4310000	1490000	108000	42900000	0	113.01				31905000	799000	21450000	113.01	0
NaN	NaN	NaN	0	12900000	0	390000	0	48900000	80.419				6450000	195000	24450000	80.419	0
NaN	NaN	NaN	14300000	0	448000	0	0	0	63.182				7150000	224000	0	63.182	0
NaN	NaN	NaN	0	8570000	0	779000	0	15800000	21.225				4285000	389500	7900000	21.225	0
NaN	NaN	NaN	0	0	0	0	0	0	10.044				0	0	0	10.044	0
NaN	NaN	NaN	7090000	34000000	1010000	4860000	3430000	23300000	14.208				20545000	2935000	13365000	14.208	0
NaN	NaN	NaN	71300000	44900000	5940000	3740000	38800000	73400000	19.608				58100000	4840000	56100000	19.608	0
NaN	NaN	NaN	0	0	0	0	0	0	25.631				0	0	0	25.631	0
NaN	NaN	NaN	17300000	2090000	1020000	123000	23500000	10700000	51.556				9695000	571500	17100000	51.556	0
NaN	NaN	NaN	1280000	0	67200	0	1790000	0	44.292				640000	33600	895000	44.292	0
NaN	NaN	NaN	7220000	0	516000	0	0	0	31.462				3610000	258000	0	31.462	0
NaN	NaN	NaN	0	0	0	0	0	0	46.247				0	0	0	46.247	0
NaN	NaN	NaN	213000000	0	14200000	0	186000000	0	33.824				106500000	7100000	93000000	33.824	0
NaN	NaN	NaN	0	0	0	0	0	0	59.681				0	0	0	59.681	0
NaN	NaN	NaN	218000000	0	36400000	0	244000000	0	24.033				109000000	18200000	122000000	24.033	0
NaN	NaN	NaN	0	0	0	0	0	0	79.467				0	0	0	79.467	0
NaN	NaN	NaN	0	0	0	0	0	0	31.554				0	0	0	31.554	0
NaN	NaN	NaN	0	0	0	0	0	0	81.307				0	0	0	81.307	0
NaN	NaN	NaN	0	0	0	0	0	0	55.992				0	0	0	55.992	0
NaN	NaN	NaN	356000000	0	17000000	0	606000000	0	51.109				178000000	8500000	303000000	51.109	0
NaN	NaN	NaN	336000000	0	41900000	0	228000000	0	23.31				168000000	20950000	114000000	23.31	0
NaN	NaN	NaN	95300000	0	2270000	0	126000000	0	76.715				47650000	1135000	63000000	76.715	0
NaN	NaN	NaN	191000000	8050000	12700000	537000	218000000	43500000	27.991				99525000	6618500	130750000	27.991	0
29600000	2960000	40800000	155000000	0	15500000	0	171000000	0	25.177	Fkbp3			6.15333e+07	6.15333e+06	70600000	25.177	Fkbp3
NaN	NaN	NaN	165000000	0	6590000	0	208000000	0	40.763				82500000	3295000	104000000	40.763	0
NaN	NaN	NaN	10300000	0	342000	0	4350000	0	81.074				5150000	171000	2175000	81.074	0
NaN	NaN	NaN	21100000	0	480000	0	34000000	0	86.47				10550000	240000	17000000	86.47	0
NaN	NaN	NaN	92000000	0	3830000	0	87300000	0	58.848				46000000	1915000	43650000	58.848	0
NaN	NaN	NaN	342000000	55100000	11000000	1780000	392000000	227000000	52.39				198550000	6390000	309500000	52.39	0
NaN	NaN	NaN	40500000	0	1310000	0	79300000	0	58.06				20250000	655000	39650000	58.06	0
NaN	NaN	NaN	252000000	4550000	15700000	284000	106000000	31400000	36.091				128275000	7992000	68700000	36.091	0
NaN	NaN	NaN	536000000	0	25500000	0	483000000	0	44.522				268000000	12750000	241500000	44.522	0
NaN	NaN	NaN	0	19800000	0	791000	0	0	43.482				9900000	395500	0	43.482	0
NaN	NaN	NaN	0	0	0	0	0	0	45.394				0	0	0	45.394	0
NaN	NaN	NaN	0	0	0	0	0	0	156.27				0	0	0	156.27	0
NaN	NaN	NaN	65400000	67100000	2040000	2100000	62000000	355000000	61.64				66250000	2070000	208500000	61.64	0
NaN	NaN	NaN	6730000	0	560000	0	10200000	0	19.891				3365000	280000	5100000	19.891	0
NaN	NaN	NaN	0	0	0	0	0	0	62.888				0	0	0	62.888	0
NaN	NaN	NaN	27000000	0	3380000	0	31200000	0	12.349				13500000	1690000	15600000	12.349	0
NaN	NaN	NaN	53400000	0	1670000	0	40900000	0	61.728				26700000	835000	20450000	61.728	0
NaN	NaN	NaN	16300000	0	707000	0	12500000	0	56.639				8150000	353500	6250000	56.639	0
NaN	NaN	NaN	0	0	0	0	0	0	32.463				0	0	0	32.463	0
NaN	NaN	NaN	129000000	63700000	8090000	3980000	144000000	256000000	28.068				96350000	6035000	200000000	28.068	0
NaN	NaN	NaN	41700000	0	1740000	0	55300000	0	59.578				20850000	870000	27650000	59.578	0
2190000	105000	3500000	583000000	227000000	27700000	10800000	481000000	792000000	49.039	Adhfe1			270730000	1.28683e+07	425500000	49.039	Adhfe1
0	0	0	227000000	1960000	11900000	103000	221000000	65500000	43.165	Prkar2a			76320000	4001000	95500000	43.165	Prkar2a
NaN	NaN	NaN	5550000	0	107000	0	8520000	0	101.09				2775000	53500	4260000	101.09	0
NaN	NaN	NaN	238000000	0	26400000	0	249000000	0	24.923				119000000	13200000	124500000	24.923	0
0	0	0	240000000	12000000	9990000	501000	214000000	311000000	60.438	Hrg			84000000	3497000	175000000	60.438	Hrg
2480000	191000	5000000	286000000	83500000	22000000	6420000	216000000	247000000	34.676	Fahd2a;Fahd2			1.23993e+08	9537000	156000000	34.676	Fahd2a;Fahd2
8820000	38900	11600000	90700000	0	400000	0	99300000	0	504.77	Lrp1			3.31733e+07	146300	3.69667e+07	504.77	Lrp1
NaN	NaN	NaN	393000000	4410000	17900000	201000	324000000	18000000	79.488				198705000	9050500	171000000	79.488	0
2460000	98400	3220000	1500000000	0	60100000	0	1580000000	0	67.501	Rpn2			500820000	2.00661e+07	527740000	67.501	Rpn2
NaN	NaN	NaN	150000000	10700000	5010000	358000	111000000	62000000	80.386				80350000	2684000	86500000	80.386	0
1550000	141000	2040000	5040000000	1350000000	458000000	123000000	4659999744	4700000256	38.255	Agmat			2.13052e+09	1.93714e+08	3120680000	38.255	Agmat
0	0	0	413000000	0	19600000	0	389000000	0	62.72	Ces2c;Ces2b;Ces2g			1.37667e+08	6.53333e+06	1.29667e+08	62.72	Ces2c;Ces2b;Ces2g
NaN	NaN	NaN	154000000	0	3130000	0	116000000	0	114.15				77000000	1565000	58000000	114.15	0
NaN	NaN	NaN	475000000	191000000	43200000	17400000	433000000	446000000	29.146				333000000	30300000	439500000	29.146	0
NaN	NaN	NaN	438000000	316000000	16200000	11700000	361000000	1390000000	55.87				377000000	13950000	875500000	55.87	0
NaN	NaN	NaN	2070000000	4890000	109000000	258000	2120000000	10700000	37.045				1037445000	54629000	1065350000	37.045	0
NaN	NaN	NaN	714000000	538000000	42000000	31600000	768000000	2030000000	32.19				626000000	36800000	1399000000	32.19	0
NaN	NaN	NaN	122000000	4750000	20400000	792000	51000000	23700000	14.485				63375000	10596000	37350000	14.485	0
NaN	NaN	NaN	0	0	0	0	0	0	244.54				0	0	0	244.54	0
NaN	NaN	NaN	240000000	0	9230000	0	166000000	0	46.284				120000000	4615000	83000000	46.284	0
NaN	NaN	NaN	2809999872	407000000	175000000	25400000	2820000000	1760000000	29.486				1608499936	100200000	2290000000	29.486	0
2100000	80900	3370000	1930000000	0	74400000	0	1260000000	0	62.766	Gpi			6.44033e+08	2.4827e+07	4.21123e+08	62.766	Gpi
130000000	18500000	175000000	1260000000	6440000000	180000000	919000000	1480000000	22100000768	15.776	Ttr			2610000000	372500000	7.91833e+09	15.776	Ttr
1770000	49100	1740000	637000000	0	17700000	0	678000000	0	76.722	Ncl			2.12923e+08	5.91637e+06	226580000	76.722	Ncl
6129999872	557000000	7320000000	12000000000	1610000000	1090000000	146000000	10599999488	5710000128	16.101	Cox5a			6.58e+09	5.97667e+08	7.87667e+09	16.101	Cox5a
106000000	2310000	102000000	272000000	50400000	5920000	1100000	124000000	235000000	81.8	Jup			142800000	3110000	1.53667e+08	81.8	Jup
0	0	0	338000000	0	2370000	0	440000000	0	284.59	Sptan1			1.12667e+08	790000	1.46667e+08	284.59	Sptan1
6700000256	837000000	7870000128	5169999872	5049999872	646000000	631000000	5870000128	14300000256	13.847	Gm11273;Cox5b			5640000000	7.04667e+08	9.34667e+09	13.847	Gm11273;Cox5b
NaN	NaN	NaN	124000000	0	17700000	0	258000000	0	20.811				62000000	8850000	129000000	20.811	0
3530000	321000	5030000	1190000000	21000000	108000000	1910000	1190000000	84500000	26.411	Psma5			4.04843e+08	3.67437e+07	426510000	26.411	Psma5
6809999872	310000000	9200000000	2409999872	798000000	110000000	36300000	1870000000	3660000000	65.018	Grn			3339333248	152100000	4910000000	65.018	Grn
34700000	2040000	45500000	951000000	0	56000000	0	394000000	0	32.591	Asgr1			3.28567e+08	1.93467e+07	146500000	32.591	Asgr1
NaN	NaN	NaN	2180000000	0	545000000	0	1880000000	0	14.759				1090000000	272500000	940000000	14.759	0
427000	15800	1610000	1080000000	3340000	40000000	124000	911000000	16200000	51.564	Cap1			3.61256e+08	1.33799e+07	3.09603e+08	51.564	Cap1
NaN	NaN	NaN	641000000	0	80100000	0	849000000	0	34.883				320500000	40050000	424500000	34.883	0
0	0	0	2329999872	8150000	389000000	1360000	1580000000	58400000	13.293	Rpl34			7.79383e+08	130120000	5.46133e+08	13.293	Rpl34
NaN	NaN	NaN	817000000	7500000	62800000	577000	567000000	32100000	26.588				412250000	31688500	299550000	26.588	0
1240000	88200	1620000	164000000	4530000	11700000	324000	101000000	41400000	23.489	Rab7a			56590000	4037400	4.80067e+07	23.489	Rab7a
NaN	NaN	NaN	431000000	139000000	22700000	7310000	756000000	414000000	41.835				285000000	15005000	585000000	41.835	0
NaN	NaN	NaN	2000000000	9720000	154000000	748000	1830000000	65000000	39.565				1004860000	77374000	947500000	39.565	0
32400000	6490000	42500000	2010000000	264000000	403000000	52900000	1900000000	896000000	15.126	Fabp2			768800000	154130000	9.46167e+08	15.126	Fabp2
4740000	947000	5710000	3590000128	52200000	718000000	10400000	3129999872	265000000	13.373	Rps20			1.21565e+09	2.43116e+08	1.13357e+09	13.373	Rps20
NaN	NaN	NaN	207000000	36800000	15900000	2830000	171000000	99900000	44.76				121900000	9365000	135450000	44.76	0
NaN	NaN	NaN	3289999872	11500000	366000000	1270000	3060000000	23600000	14.865				1650749936	183635000	1541800000	14.865	0
NaN	NaN	NaN	485000000	0	37300000	0	493000000	0	37.377				242500000	18650000	246500000	37.377	0
2730000	455000	3620000	3720000000	0	620000000	0	4089999872	0	19.462	Tpt1			1240910000	2.06818e+08	1.36454e+09	19.462	Tpt1
98100000	19600000	96800000	2500000000	52000000	499000000	10400000	2329999872	207000000	11.651	Rplp2			8.83367e+08	1.76333e+08	8.77933e+08	11.651	Rplp2
0	0	0	1900000000	0	95100000	0	2380000000	0	49.906	Tubb2a			6.33333e+08	31700000	7.93333e+08	49.906	Tubb2a
33500000	6700000	32750000	18499999744	40300000	3700000000	8060000	17100000256	173000000	13.988	Hist2h2ac;Hist2h2aa1;H2afj;Hist1h2aa;Hist1h2ap			6.19127e+09	1.23825e+09	5.76858e+09	13.988	Hist2h2ac;Hist2h2aa1;H2afj;Hist1h2aa;Hist1h2ap
523000000	34800000	625000000	707000000	78300000	41600000	4610000	625000000	291000000	29.729	Cdv3			436100000	2.70033e+07	5.13667e+08	29.729	Cdv3
NaN	NaN	NaN	281000000	0	8030000	0	221000000	0	72.65				140500000	4015000	110500000	72.65	0
921000000	153000000	1130000000	1960000000	5420000256	327000000	903000000	2660000000	19399999488	9.3267	Ndufa4			2.767e+09	461000000	7.73e+09	9.3267	Ndufa4
NaN	NaN	NaN	547000000	190000000	34200000	11900000	353000000	714000000	25.709				368500000	23050000	533500000	25.709	0
0	0	0	397000000	5410000	18900000	257000	394000000	11100000	47.624	Acp6			1.34137e+08	6.38567e+06	1.35033e+08	47.624	Acp6
2310000	178000	3500000	932000000	33800000	71700000	2600000	1020000000	89600000	35.015	Pdxk			3.22703e+08	24826000	3.71033e+08	35.015	Pdxk
0	0	0	710000000	35600000	50700000	2540000	777000000	103000000	25.172	Fahd1			2.48533e+08	1.77467e+07	2.93333e+08	25.172	Fahd1
16100000	1150000	14800000	1210000000	361000000	86600000	25800000	1520000000	1190000000	30.448	Hyi			5.29033e+08	37850000	9.08267e+08	30.448	Hyi
8280000	414000	6780000	818000000	0	40900000	0	607000000	0	46.6	Scrn2			2.75427e+08	1.37713e+07	2.04593e+08	46.6	Scrn2
NaN	NaN	NaN	124000000	859000000	8820000	61400000	88500000	3100000000	32.032				491500000	35110000	1594250000	32.032	0
NaN	NaN	NaN	328000000	14100000	16400000	704000	392000000	88500000	39.832				171050000	8552000	240250000	39.832	0
0	0	0	4129999872	0	375000000	0	4020000000	0	28.9	Cela1			1376666624	125000000	1340000000	28.9	Cela1
2740000	183000	4730000	790000000	120000000	52700000	8000000	722000000	663000000	35.286	Acy3			3.04247e+08	2.02943e+07	4.63243e+08	35.286	Acy3
52700000	2400000	75400000	4369999872	735000000	198000000	33400000	4449999872	2550000128	43.953	Acaa1a			1.71923e+09	7.79333e+07	2.35847e+09	43.953	Acaa1a
29200000	2660000	39900000	257000000	0	7800000	0	222000000	0	66.741	Atad3a;Atad3			95400000	3.48667e+06	87300000	66.741	Atad3a;Atad3
57200000	2200000	68100000	369000000	14200000	14200000	545000	258000000	76700000	56.598	Arfgap2			146800000	5.64833e+06	1.34267e+08	56.598	Arfgap2
NaN	NaN	NaN	569000000	91100000	43700000	7010000	617000000	215000000	28.308				330050000	25355000	416000000	28.308	0
NaN	NaN	NaN	410000000	0	45500000	0	320000000	0	15.944				205000000	22750000	160000000	15.944	0
1450000	181000	2530000	717000000	18500000	89700000	2310000	561000000	45700000	21.984	Ndufb9			245650000	3.07303e+07	2.03077e+08	21.984	Ndufb9
990000000	165000000	1140000000	3070000128	135000000	512000000	22500000	3140000000	653000000	16.318	Cyb5b			1398333376	2.33167e+08	1.64433e+09	16.318	Cyb5b
NaN	NaN	NaN	291000000	0	8320000	0	325000000	0	64.217				145500000	4160000	162500000	64.217	0
19900000	1170000	19000000	764000000	7250000	44900000	426000	595000000	20600000	31.381	Ddah1			2.63717e+08	1.54987e+07	2.11533e+08	31.381	Ddah1
2360000	236000	4310000	460000000	82300000	46000000	8230000	290000000	371000000	16.355	Ube2v1			1.81553e+08	1.81553e+07	221770000	16.355	Ube2v1
2650000	126000	4260000	84900000	0	4040000	0	140000000	0	55.843	Ccdc47			2.91833e+07	1.38867e+06	4.80867e+07	55.843	Ccdc47
0	0	0	201000000	0	8380000	0	112000000	0	46.797	Snx5			67000000	2.79333e+06	3.73333e+07	46.797	Snx5
506000000	50600000	585000000	857000000	24200000	85700000	2420000	890000000	129000000	21.024	Ndufb10			462400000	46240000	5.34667e+08	21.024	Ndufb10
NaN	NaN	NaN	564000000	0	31300000	0	248000000	0	39.735				282000000	15650000	124000000	39.735	0
26500000	4420000	46600000	683000000	56600000	114000000	9430000	532000000	195000000	12.575	Ndufa7			2.55367e+08	4.26167e+07	2.57867e+08	12.575	Ndufa7
NaN	NaN	NaN	1260000000	1560000	210000000	259000	1370000000	5860000	15.197				630780000	105129500	687930000	15.197	0
NaN	NaN	NaN	0	0	0	0	0	0	46.292				0	0	0	46.292	0
0	0	0	128000000	0	5550000	0	153000000	0	47.804	Snx6			4.26667e+07	1850000	51000000	47.804	Snx6
NaN	NaN	NaN	0	0	0	0	0	0	80.998				0	0	0	80.998	0
NaN	NaN	NaN	0	0	0	0	0	0	42.179				0	0	0	42.179	0
NaN	NaN	NaN	0	0	0	0	0	0	25.895				0	0	0	25.895	0
NaN	NaN	NaN	119000000	0	6620000	0	39100000	0	50.431				59500000	3310000	19550000	50.431	0
NaN	NaN	NaN	103000000	0	2060000	0	97100000	0	79.621				51500000	1030000	48550000	79.621	0
NaN	NaN	NaN	0	0	0	0	0	0	44.634				0	0	0	44.634	0
NaN	NaN	NaN	1230000000	0	176000000	0	900000000	0	16.378				615000000	88000000	450000000	16.378	0
NaN	NaN	NaN	0	0	0	0	0	0	23.803				0	0	0	23.803	0
89500000	8950000	113000000	111000000	0	11100000	0	159000000	0	14.285	Pdcd5			6.68333e+07	6.68333e+06	9.06667e+07	14.285	Pdcd5
NaN	NaN	NaN	0	0	0	0	0	0	49.512				0	0	0	49.512	0
NaN	NaN	NaN	0	0	0	0	0	0	59.271				0	0	0	59.271	0
NaN	NaN	NaN	23900000	0	1410000	0	19000000	0	37.578				11950000	705000	9500000	37.578	0
NaN	NaN	NaN	18600000	0	1550000	0	41500000	0	34.063				9300000	775000	20750000	34.063	0
NaN	NaN	NaN	56200000	0	1200000	0	52500000	0	89.594				28100000	600000	26250000	89.594	0
NaN	NaN	NaN	0	0	0	0	0	0	66.9				0	0	0	66.9	0
NaN	NaN	NaN	116000000	59900000	11600000	5990000	96900000	264000000	37.893				87950000	8795000	180450000	37.893	0
NaN	NaN	NaN	0	0	0	0	0	0	55.928				0	0	0	55.928	0
NaN	NaN	NaN	0	0	0	0	0	0	84.87				0	0	0	84.87	0
NaN	NaN	NaN	24700000	0	2470000	0	44700000	0	28.415				12350000	1235000	22350000	28.415	0
NaN	NaN	NaN	296000000	0	12900000	0	503000000	0	39.455				148000000	6450000	251500000	39.455	0
4840000	103000	6340000	7580000	0	155000	0	15300000	0	96.695	Pygb;Pygl;			4140000	86000	7.21333e+06	96.695	Pygb;Pygl;
NaN	NaN	NaN	14300000	0	715000	0	7560000	0	50.27				7150000	357500	3780000	50.27	0
331000	11400	433000	257000000	27800000	8550000	927000	332000000	193000000	55.704	Srp54b			9.50437e+07	3162800	1.75144e+08	55.704	Srp54b
NaN	NaN	NaN	208000000	0	17400000	0	193000000	0	26.182				104000000	8700000	96500000	26.182	0
NaN	NaN	NaN	0	0	0	0	0	0	46.374				0	0	0	46.374	0
NaN	NaN	NaN	0	0	0	0	0	0	66.69				0	0	0	66.69	0
NaN	NaN	NaN	74900000	0	1590000	0	97400000	0	105.21				37450000	795000	48700000	105.21	0
NaN	NaN	NaN	0	0	0	0	0	0	90.069				0	0	0	90.069	0
NaN	NaN	NaN	1030000000	0	85400000	0	867000000	0	24.763				515000000	42700000	433500000	24.763	0
NaN	NaN	NaN	9360000	0	520000	0	8760000	0	38.044				4680000	260000	4380000	38.044	0
NaN	NaN	NaN	0	5420000	0	175000	0	30400000	59.75				2710000	87500	15200000	59.75	0
NaN	NaN	NaN	0	16900000	0	768000	0	36400000	57.206				8450000	384000	18200000	57.206	0
NaN	NaN	NaN	941000000	7060000	72400000	543000	481000000	63600000	32.996				474030000	36471500	272300000	32.996	0
NaN	NaN	NaN	0	0	0	0	0	0	61.448				0	0	0	61.448	0
NaN	NaN	NaN	0	0	0	0	0	0	42.592				0	0	0	42.592	0
NaN	NaN	NaN	0	0	0	0	0	0	36.426				0	0	0	36.426	0
NaN	NaN	NaN	0	0	0	0	0	0	41.924				0	0	0	41.924	0
NaN	NaN	NaN	0	0	0	0	0	0	57.548				0	0	0	57.548	0
NaN	NaN	NaN	0	0	0	0	0	0	34.165				0	0	0	34.165	0
NaN	NaN	NaN	0	0	0	0	0	0	42.272				0	0	0	42.272	0
0	0	0	262000000	0	15400000	0	374000000	0	26.788	Hdgf			8.73333e+07	5.13333e+06	1.24667e+08	26.788	Hdgf
NaN	NaN	NaN	47400000	0	9480000	0	45900000	0	14.395				23700000	4740000	22950000	14.395	0
89065000	7351000	108000000	450000000	114000000	34600000	8800000	642000000	442000000	19.463	Cnbp;Cnbp			2.17688e+08	16917000	3.97333e+08	19.463	Cnbp;Cnbp
NaN	NaN	NaN	260000000	0	16200000	0	146000000	0	35.594				130000000	8100000	73000000	35.594	0
NaN	NaN	NaN	12800000	10100000	257000	202000	39700000	48900000	102.36				11450000	229500	44300000	102.36	0
NaN	NaN	NaN	0	0	0	0	0	0	29.096				0	0	0	29.096	0
NaN	NaN	NaN	72400000	0	6580000	0	93000000	0	48.227				36200000	3290000	46500000	48.227	0
NaN	NaN	NaN	92700000	0	3710000	0	94500000	0	59.594				46350000	1855000	47250000	59.594	0
NaN	NaN	NaN	6820000	0	184000	0	7310000	0	87.133				3410000	92000	3655000	87.133	0
NaN	NaN	NaN	0	0	0	0	0	0	74.423				0	0	0	74.423	0
NaN	NaN	NaN	58800000	0	2800000	0	60800000	0	41.564				29400000	1400000	30400000	41.564	0
NaN	NaN	NaN	35700000	0	2750000	0	35400000	0	26.183				17850000	1375000	17700000	26.183	0
NaN	NaN	NaN	26900000	0	961000	0	54400000	0	54.529				13450000	480500	27200000	54.529	0
NaN	NaN	NaN	0	0	0	0	0	0	143.7				0	0	0	143.7	0
NaN	NaN	NaN	47000000	0	1880000	0	65500000	0	61.206				23500000	940000	32750000	61.206	0
NaN	NaN	NaN	100000000	0	5570000	0	127000000	0	42.502				50000000	2785000	63500000	42.502	0
NaN	NaN	NaN	37400000	0	891000	0	59100000	0	74.976				18700000	445500	29550000	74.976	0
NaN	NaN	NaN	0	0	0	0	0	0	118.71				0	0	0	118.71	0
NaN	NaN	NaN	64100000	22000000	6410000	2200000	120000000	111000000	18.925				43050000	4305000	115500000	18.925	0
NaN	NaN	NaN	378000000	0	42000000	0	514000000	0	28.787				189000000	21000000	257000000	28.787	0
NaN	NaN	NaN	0	0	0	0	0	0	49.963				0	0	0	49.963	0
NaN	NaN	NaN	0	0	0	0	0	0	37.765				0	0	0	37.765	0
0	0	0	0	0	0	0	0	0	42.486	Phyhipl			0	0	0	42.486	Phyhipl
NaN	NaN	NaN	0	0	0	0	0	0	26.923				0	0	0	26.923	0
NaN	NaN	NaN	0	0	0	0	0	0	85.424				0	0	0	85.424	0
NaN	NaN	NaN	0	0	0	0	0	0	35.548				0	0	0	35.548	0
NaN	NaN	NaN	79000000	0	7180000	0	134000000	0	22.655				39500000	3590000	67000000	22.655	0
NaN	NaN	NaN	91500000	14700000	8320000	1340000	104000000	96900000	21.498				53100000	4830000	100450000	21.498	0
NaN	NaN	NaN	0	0	0	0	0	0	32.544				0	0	0	32.544	0
NaN	NaN	NaN	19600000	0	417000	0	9620000	0	108.58				9800000	208500	4810000	108.58	0
NaN	NaN	NaN	11500000	0	1040000	0	4280000	0	18.681				5750000	520000	2140000	18.681	0
NaN	NaN	NaN	44100000	0	711000	0	0	0	136.31				22050000	355500	0	136.31	0
NaN	NaN	NaN	0	0	0	0	0	0	43.618				0	0	0	43.618	0
NaN	NaN	NaN	0	0	0	0	0	0	35.419				0	0	0	35.419	0
NaN	NaN	NaN	274000000	290000000	39100000	41400000	302000000	803000000	15.892				282000000	40250000	552500000	15.892	0
NaN	NaN	NaN	80600000	0	1790000	0	39100000	0	88.583				40300000	895000	19550000	88.583	0
68200000	3790000	123000000	1570000000	35500000	87400000	1970000	1750000000	199000000	45.854	Serpina1c;Serpina1a;			557900000	3.10533e+07	6.90667e+08	45.854	Serpina1c;Serpina1a;
NaN	NaN	NaN	0	0	0	0	0	0	115.13				0	0	0	115.13	0
NaN	NaN	NaN	99700000	0	6650000	0	133000000	0	36.766				49850000	3325000	66500000	36.766	0
799000	160000	1100000	2100000000	0	349000000	0	1990000000	0	18.101	Rpl18			7.00266e+08	1.16387e+08	663700000	18.101	Rpl18
NaN	NaN	NaN	430000000	0	11000000	0	359000000	0	83.665				215000000	5500000	179500000	83.665	0
NaN	NaN	NaN	24500000	0	874000	0	46700000	0	81.467				12250000	437000	23350000	81.467	0
1320000	54800	4340000	16100000	0	618000	0	24600000	0	50.535	Mpp1			5.80667e+06	224267	9.64667e+06	50.535	Mpp1
93800000	13400000	247000000	690000000	0	98600000	0	696000000	0	23.478	Clta			2.61267e+08	3.73333e+07	3.14333e+08	23.478	Clta
0	0	0	0	6800000	0	425000	0	22500000	35.181	Hnrnph3			2.26667e+06	141667	7500000	35.181	Hnrnph3
0	0	0	181000000	87600000	5480000	2650000	161000000	325000000	69.921	Dglucy			8.95333e+07	2710000	162000000	69.921	Dglucy
51600000	1990000	150000000	317000000	19000000	12200000	731000	186000000	82700000	56.712	Acbd5			129200000	4.97367e+06	1.39567e+08	56.712	Acbd5
NaN	NaN	NaN	507000000	11000000	24200000	522000	456000000	75000000	55.726				259000000	12361000	265500000	55.726	0
12300000	438000	16100000	274000000	0	9770000	0	320000000	0	61.51	Ces1e			9.54333e+07	3.40267e+06	1.12033e+08	61.51	Ces1e
545000	90900	714000	344000000	0	31300000	0	297000000	0	30.534	Gclm			1.14848e+08	1.04636e+07	99238000	30.534	Gclm
12000000	855000	12500000	646000000	0	46100000	0	675000000	0	40.703	Psmd4			2.19333e+08	1.56517e+07	2.29167e+08	40.703	Psmd4
NaN	NaN	NaN	553000000	41700000	36900000	2780000	325000000	121000000	35.173				297350000	19840000	223000000	35.173	0
NaN	NaN	NaN	1180000000	131000000	118000000	13100000	1110000000	587000000	26.336				655500000	65550000	848500000	26.336	0
111000000	5050000	126000000	300000000	12900000	13600000	585000	196000000	136000000	45.745	Dnaja2			141300000	6.41167e+06	1.52667e+08	45.745	Dnaja2
2510000	157000	3330000	420000000	207000000	26300000	12900000	268000000	775000000	35.774	Pdlim1			2.09837e+08	13119000	3.48777e+08	35.774	Pdlim1
5960000	175000	7810000	235000000	0	6900000	0	216000000	0	84.998	Pigr			80320000	2.35833e+06	7.46033e+07	84.998	Pigr
NaN	NaN	NaN	356000000	0	17800000	0	359000000	0	53.873				178000000	8900000	179500000	53.873	0
NaN	NaN	NaN	155000000	12500000	11900000	961000	217000000	82700000	24.57				83750000	6430500	149850000	24.57	0
0	0	0	2520000000	0	210000000	0	2500000000	0	28.913	Cela2a			840000000	70000000	8.33333e+08	28.913	Cela2a
1420000000	157000000	1870000000	371000000	5060000	41200000	563000	362000000	79100000	25.171	Cltb			5.98687e+08	6.62543e+07	7.70367e+08	25.171	Cltb
0	0	0	24600000	734000000	1750000	52400000	5450000	2620000000	23.014	Hspb1			2.52867e+08	18050000	875150000	23.014	Hspb1
NaN	NaN	NaN	813000000	13100000	90300000	1450000	638000000	57300000	22.031				413050000	45875000	347650000	22.031	0
NaN	NaN	NaN	238000000	0	14000000	0	201000000	0	39.344				119000000	7000000	100500000	39.344	0
171000000	5900000	222000000	1170000000	0	46800000	0	754000000	0	61.055	Ces1d			447000000	1.75667e+07	3.25333e+08	61.055	Ces1d
NaN	NaN	NaN	345000000	0	12300000	0	423000000	0	54.357				172500000	6150000	211500000	54.357	0
NaN	NaN	NaN	573000000	7010000	17900000	219000	571000000	42100000	67.277				290005000	9059500	306550000	67.277	0
NaN	NaN	NaN	89100000	454000000	4450000	22700000	64000000	1860000000	50.02				271550000	13575000	962000000	50.02	0
NaN	NaN	NaN	136000000	0	6160000	0	190000000	0	48.968				68000000	3080000	95000000	48.968	0
NaN	NaN	NaN	67200000	0	3200000	0	29300000	0	51.596				33600000	1600000	14650000	51.596	0
740000	74000	4040000	927000000	183000000	92700000	18300000	814000000	883000000	20.697	Arf1;Arf3;Arf2			3.70247e+08	3.70247e+07	5.67013e+08	20.697	Arf1;Arf3;Arf2
NaN	NaN	NaN	188000000	0	26800000	0	303000000	0	13.527				94000000	13400000	151500000	13.527	0
74400000	24800000	87700000	2560000000	551000000	852000000	184000000	2310000128	2010000000	7.8409	Rps28			1061800000	353600000	1469233376	7.8409	Rps28
0	0	0	527000000	185000000	58500000	20500000	485000000	610000000	23.432	Rac3;Rac1			2.37333e+08	2.63333e+07	365000000	23.432	Rac3;Rac1
850000	94400	1540000	545000000	0	17000000	0	656000000	0	57.477	Cct2			181950000	5.69813e+06	219180000	57.477	Cct2
NaN	NaN	NaN	219000000	50100000	11500000	2630000	87100000	229000000	54.079				134550000	7065000	158050000	54.079	0
0	0	0	242000000	8020000	6920000	229000	263000000	0	65.622	Acsm3			83340000	2383000	8.76667e+07	65.622	Acsm3
70300000	5410000	56900000	2070000000	3500000000	159000000	269000000	2929999872	12600000512	21.778	Prdx2			1880100000	144470000	5.19563e+09	21.778	Prdx2
NaN	NaN	NaN	219000000	0	14600000	0	263000000	0	28.467				109500000	7300000	131500000	28.467	0
NaN	NaN	NaN	134000000	2010000	9560000	144000	203000000	163000000	33.879				68005000	4852000	183000000	33.879	0
NaN	NaN	NaN	83800000	0	2890000	0	147000000	0	55.496				41900000	1445000	73500000	55.496	0
4080000	204000	5350000	1490000000	11100000	74300000	556000	1140000000	71900000	63.352	Ces3b			5.01727e+08	25020000	405750000	63.352	Ces3b
NaN	NaN	NaN	859000000	3060000	42900000	153000	892000000	5410000	46.415				431030000	21526500	448705000	46.415	0
NaN	NaN	NaN	151000000	119000000	6870000	5410000	119000000	393000000	46.306				135000000	6140000	256000000	46.306	0
39300000	6560000	51300000	1610000000	258000000	268000000	43000000	1370000000	1230000000	12.097	Cisd1			6.35767e+08	1.05853e+08	8.83767e+08	12.097	Cisd1
17900000	1490000	30600000	989000000	242000000	82400000	20200000	1000000000	1170000000	30.114	Pnpo			416300000	3.46967e+07	7.33533e+08	30.114	Pnpo
NaN	NaN	NaN	220000000	5320000	8460000	205000	146000000	44500000	45.536				112660000	4332500	95250000	45.536	0
1780000	41400	3120000	117000000	0	2720000	0	166000000	0	87.142	Vwa5a			3.95933e+07	920467	5.63733e+07	87.142	Vwa5a
2030000	157000	2670000	474000000	229000000	36400000	17600000	722000000	621000000	26.856	Nudt7			235010000	1.80523e+07	4.48557e+08	26.856	Nudt7
1590000	159000	6480000	2889999872	4000000	289000000	400000	2910000128	11400000	26.422	2210010C04Rik			965196624	9.65197e+07	9.7596e+08	26.422	2210010C04Rik
144000000	12000000	213000000	280000000	86000000	23300000	7170000	196000000	384000000	27.61	Ociad1			170000000	1.41567e+07	2.64333e+08	27.61	Ociad1
NaN	NaN	NaN	281000000	0	15600000	0	248000000	0	42.574				140500000	7800000	124000000	42.574	0
692000	27700	877000	501000000	0	20000000	0	485000000	0	52.767	Cndp2			1.67231e+08	6675900	161959000	52.767	Cndp2
9680000	387000	21000000	459000000	14400000	18400000	575000	331000000	68400000	47.262	Plin3			1.61027e+08	6454000	1.40133e+08	47.262	Plin3
NaN	NaN	NaN	799000000	4440000000	32000000	178000000	3460000000	15699999744	61.761				2619500000	105000000	9579999872	61.761	0
NaN	NaN	NaN	133000000	0	2770000	0	140000000	0	106.6				66500000	1385000	70000000	106.6	0
0	0	0	1430000000	0	143000000	0	1430000000	0	28.135	Ctrl			4.76667e+08	4.76667e+07	4.76667e+08	28.135	Ctrl
726000	60500	951000	536000000	233000000	44700000	19400000	484000000	705000000	23.648	Sdf2l1			2.56575e+08	2.13868e+07	3.9665e+08	23.648	Sdf2l1
NaN	NaN	NaN	508000000	141000000	50800000	14100000	348000000	557000000	20.791				324500000	32450000	452500000	20.791	0
31700000	3520000	30800000	375000000	381000000	37500000	38100000	398000000	1440000000	20.524	Arpc3			2.62567e+08	2.63733e+07	6.22933e+08	20.524	Arpc3
NaN	NaN	NaN	625000000	208000000	69400000	23200000	500000000	743000000	22.965				416500000	46300000	621500000	22.965	0
NaN	NaN	NaN	502000000	37800000	38600000	2900000	466000000	211000000	28.911				269900000	20750000	338500000	28.911	0
19500000	1080000	9430000	409000000	0	22700000	0	439000000	0	53.912	Coro1b			1.42833e+08	7.92667e+06	1.49477e+08	53.912	Coro1b
NaN	NaN	NaN	257000000	15500000	10700000	645000	204000000	65600000	44.669				136250000	5672500	134800000	44.669	0
NaN	NaN	NaN	117000000	2410000	3910000	80400	11900000	3270000	74.414				59705000	1995200	7585000	74.414	0
NaN	NaN	NaN	282000000	0	10100000	0	280000000	0	50.569				141000000	5050000	140000000	50.569	0
2020000	106000	1810000	269000000	171000000	14200000	9020000	289000000	607000000	37.808	Cryzl2			147340000	7.77533e+06	299270000	37.808	Cryzl2
20900000	337000	34100000	0	0	0	0	0	0	141.44	Hdlbp			6.96667e+06	112333	1.13667e+07	141.44	Hdlbp
NaN	NaN	NaN	0	0	0	0	0	0	68.898				0	0	0	68.898	0
NaN	NaN	NaN	5830000	0	417000	0	21000000	0	28.683				2915000	208500	10500000	28.683	0
NaN	NaN	NaN	4240000	0	163000	0	2420000	0	65.702				2120000	81500	1210000	65.702	0
NaN	NaN	NaN	179000000	0	10600000	0	111000000	0	28.864				89500000	5300000	55500000	28.864	0
NaN	NaN	NaN	0	0	0	0	0	0	24.75				0	0	0	24.75	0
NaN	NaN	NaN	37300000	0	2070000	0	47900000	0	59.717				18650000	1035000	23950000	59.717	0
NaN	NaN	NaN	12000000	0	315000	0	10600000	0	77.592				6000000	157500	5300000	77.592	0
NaN	NaN	NaN	14400000	0	1440000	0	20700000	0	20.217				7200000	720000	10350000	20.217	0
NaN	NaN	NaN	248000000	397000000	15500000	24800000	231000000	1240000000	52.949				322500000	20150000	735500000	52.949	0
NaN	NaN	NaN	39900000	20300000	3630000	1850000	81500000	84400000	19.311				30100000	2740000	82950000	19.311	0
NaN	NaN	NaN	0	0	0	0	0	0	48.103				0	0	0	48.103	0
NaN	NaN	NaN	99200000	0	2610000	0	63800000	0	111.98				49600000	1305000	31900000	111.98	0
NaN	NaN	NaN	40400000	0	2880000	0	57800000	0	28.329				20200000	1440000	28900000	28.329	0
NaN	NaN	NaN	73100000	0	1090000	0	103000000	0	139.38				36550000	545000	51500000	139.38	0
NaN	NaN	NaN	161000000	37000000	16100000	3700000	198000000	198000000	17.546				99000000	9900000	198000000	17.546	0
15700000	1750000	20600000	402000000	0	40200000	0	435000000	0	20.457	Myl12a;Myl12b			1.39233e+08	1.39833e+07	1.51867e+08	20.457	Myl12a;Myl12b
28900000	7230000	52300000	29500000256	50500000	7360000000	12600000	21099999232	240000000	14.914	H3f3a;Hist2h3c1			9.8598e+09	2.45994e+09	7.13077e+09	14.914	H3f3a;Hist2h3c1
NaN	NaN	NaN	0	0	0	0	0	0	35.102				0	0	0	35.102	0
NaN	NaN	NaN	59800000	0	5980000	0	58500000	0	18.491				29900000	2990000	29250000	18.491	0
NaN	NaN	NaN	31000000	19100000	2070000	1270000	36100000	62700000	48.962				25050000	1670000	49400000	48.962	0
NaN	NaN	NaN	204000000	1790000	20400000	179000	218000000	0	19.206				102895000	10289500	109000000	19.206	0
NaN	NaN	NaN	0	0	0	0	0	0	15.936				0	0	0	15.936	0
12000000	1090000	29800000	0	0	0	0	0	0	39.324	Ahsg			4000000	363333	9.93333e+06	39.324	Ahsg
NaN	NaN	NaN	1590000	0	79500	0	1220000	0	48.534				795000	39750	610000	48.534	0
NaN	NaN	NaN	9120000	0	179000	0	6610000	0	97.147				4560000	89500	3305000	97.147	0
NaN	NaN	NaN	0	0	0	0	0	0	49.973				0	0	0	49.973	0
NaN	NaN	NaN	0	0	0	0	0	0	35.079				0	0	0	35.079	0
0	0	0	215000000	0	35800000	0	404000000	0	11.676	Hmga1			7.16667e+07	1.19333e+07	1.34667e+08	11.676	Hmga1
NaN	NaN	NaN	179000000	0	8930000	0	184000000	0	38.388				89500000	4465000	92000000	38.388	0
NaN	NaN	NaN	1740000000	8840000	57900000	295000	2240000000	209000000	61.719				874420000	29097500	1224500000	61.719	0
NaN	NaN	NaN	0	67000000	0	9570000	0	166000000	12.712				33500000	4785000	83000000	12.712	0
NaN	NaN	NaN	145000000	0	6910000	0	111000000	0	56.806				72500000	3455000	55500000	56.806	0
NaN	NaN	NaN	0	0	0	0	0	0	72.691				0	0	0	72.691	0
NaN	NaN	NaN	59300000	0	3490000	0	38000000	0	37.54				29650000	1745000	19000000	37.54	0
NaN	NaN	NaN	0	2980000	0	93200	0	0	89.301				1490000	46600	0	89.301	0
NaN	NaN	NaN	1360000000	3150000	194000000	449000	1360000000	12400000	16.561				681575000	97224500	686200000	16.561	0
NaN	NaN	NaN	11200000	2310000	303000	62300	4570000	4600000	83.308				6755000	182650	4585000	83.308	0
NaN	NaN	NaN	0	0	0	0	0	0	61.312				0	0	0	61.312	0
NaN	NaN	NaN	0	0	0	0	0	0	101.89				0	0	0	101.89	0
NaN	NaN	NaN	0	189000000	0	7260000	0	639000000	57.214				94500000	3630000	319500000	57.214	0
86600000	17300000	90400000	464000000	147000000	92800000	29400000	456000000	864000000	12.259	Erh			2.32533e+08	46500000	4.70133e+08	12.259	Erh
NaN	NaN	NaN	0	0	0	0	0	0	32.728				0	0	0	32.728	0
NaN	NaN	NaN	109000000	0	2470000	0	144000000	0	104.64				54500000	1235000	72000000	104.64	0
NaN	NaN	NaN	7740000	0	228000	0	4610000	0	74.403				3870000	114000	2305000	74.403	0
0	0	0	142000000	0	6450000	0	108000000	0	68.259	Clint1			4.73333e+07	2150000	36000000	68.259	Clint1
NaN	NaN	NaN	0	18200000	0	1140000	0	93700000	25.734				9100000	570000	46850000	25.734	0
NaN	NaN	NaN	156000000	0	14200000	0	247000000	0	42.153				78000000	7100000	123500000	42.153	0
NaN	NaN	NaN	0	13800000	0	628000	0	71300000	36.067				6900000	314000	35650000	36.067	0
NaN	NaN	NaN	95200000	0	4760000	0	86300000	0	40.423				47600000	2380000	43150000	40.423	0
NaN	NaN	NaN	49800000	0	1720000	0	0	0	57.129				24900000	860000	0	57.129	0
NaN	NaN	NaN	537000000	0	44800000	0	754000000	0	29.946				268500000	22400000	377000000	29.946	0
1120000	559000	1460000	120000000	0	9960000	0	120000000	0	32.749	Pabpn1			4.03733e+07	3.50633e+06	4.04867e+07	32.749	Pabpn1
NaN	NaN	NaN	27700000	0	676000	0	44600000	0	102.35				13850000	338000	22300000	102.35	0
NaN	NaN	NaN	32200000	0	1460000	0	56800000	0	60.741				16100000	730000	28400000	60.741	0
NaN	NaN	NaN	0	0	0	0	0	0	93.487				0	0	0	93.487	0
NaN	NaN	NaN	0	0	0	0	0	0	65.358				0	0	0	65.358	0
NaN	NaN	NaN	0	0	0	0	0	0	71.949				0	0	0	71.949	0
NaN	NaN	NaN	11000000	0	921000	0	26400000	0	42.835				5500000	460500	13200000	42.835	0
0	0	0	0	0	0	0	0	0	41.489	Sh3gl2			0	0	0	41.489	Sh3gl2
NaN	NaN	NaN	0	0	0	0	0	0	100.67				0	0	0	100.67	0
NaN	NaN	NaN	0	0	0	0	0	0	47.707				0	0	0	47.707	0
NaN	NaN	NaN	0	0	0	0	0	0	33.932				0	0	0	33.932	0
NaN	NaN	NaN	0	28600000	0	1250000	0	90000000	38.711				14300000	625000	45000000	38.711	0
NaN	NaN	NaN	0	0	0	0	0	0	53.488				0	0	0	53.488	0
NaN	NaN	NaN	0	0	0	0	0	0	35.668				0	0	0	35.668	0
NaN	NaN	NaN	9020000	0	265000	0	5410000	0	74.175				4510000	132500	2705000	74.175	0
NaN	NaN	NaN	48200000	0	2090000	0	67800000	0	57.563				24100000	1045000	33900000	57.563	0
NaN	NaN	NaN	237000000	0	10300000	0	250000000	0	42.033				118500000	5150000	125000000	42.033	0
NaN	NaN	NaN	0	0	0	0	0	0	269.76				0	0	0	269.76	0
NaN	NaN	NaN	73000000	0	1830000	0	68800000	0	111.08				36500000	915000	34400000	111.08	0
1910000	87000	3580000	899000000	0	40900000	0	856000000	0	52.793	Tuba4a			3.00303e+08	1.36623e+07	2.86527e+08	52.793	Tuba4a
NaN	NaN	NaN	0	0	0	0	0	0	55.293				0	0	0	55.293	0
NaN	NaN	NaN	376000000	4750000	14500000	183000	546000000	17400000	53.051				190375000	7341500	281700000	53.051	0
NaN	NaN	NaN	6050000	0	432000	0	7210000	0	36.812				3025000	216000	3605000	36.812	0
1880000	85200	2460000	432000000	0	19600000	0	359000000	0	43.446	Pcyt2			1.44627e+08	6.56173e+06	1.20487e+08	43.446	Pcyt2
NaN	NaN	NaN	102000000	0	3930000	0	107000000	0	52.223				51000000	1965000	53500000	52.223	0
NaN	NaN	NaN	111000000	0	4840000	0	67900000	0	42.467				55500000	2420000	33950000	42.467	0
0	0	0	20000000	0	148000	0	26500000	0	280.5	Flna			6.66667e+06	49333.3	8.83333e+06	280.5	Flna
NaN	NaN	NaN	126000000	258000000	10500000	21500000	122000000	808000000	37.697				192000000	16000000	465000000	37.697	0
4940000	823000	3310000	3040000000	21000000	608000000	4210000	2940000000	124000000	16.966	Gm5218;Gm17669;Rpl29			1021980000	2.04344e+08	1.02244e+09	16.966	Gm5218;Gm17669;Rpl29
18000000	2250000	18900000	255000000	0	31800000	0	233000000	0	13.897	Fus			91000000	11350000	8.39667e+07	13.897	Fus
157400000	10330000	192500000	477000000	23100000	31800000	1540000	349000000	219000000	28.696	Tpm1;Tpm1			2.19167e+08	1.45567e+07	253500000	28.696	Tpm1;Tpm1
NaN	NaN	NaN	126000000	0	6020000	0	128000000	0	63.221				63000000	3010000	64000000	63.221	0
NaN	NaN	NaN	28200000	0	806000	0	19600000	0	91.721				14100000	403000	9800000	91.721	0
0	0	0	674000000	0	24100000	0	516000000	0	54.831	Ugdh			2.24667e+08	8.03333e+06	172000000	54.831	Ugdh
NaN	NaN	NaN	480000000	1980000	32000000	132000	446000000	8330000	34.567				240990000	16066000	227165000	34.567	0
NaN	NaN	NaN	22300000	0	532000	0	40300000	0	119.49				11150000	266000	20150000	119.49	0
NaN	NaN	NaN	571000000	9050000	47600000	754000	779000000	79600000	21.606				290025000	24177000	429300000	21.606	0
8990000	1120000	10900000	3100000000	135000000	387000000	16800000	2710000128	626000000	25.976	Mtco2			1081330000	1.34973e+08	1115633376	25.976	Mtco2
7390000128	673000000	12949999616	35999997952	438000000	3270000128	39800000	37800001536	560000000	15.84	Hbb-b2;Hbb-b1;Hbb-bs			1.46093e+10	1.3276e+09	1.71033e+10	15.84	Hbb-b2;Hbb-b1;Hbb-bs
0	0	0	1060000000	2470000	133000000	309000	942000000	7740000	14.65	Fabp4			3.54157e+08	4.44363e+07	316580000	14.65	Fabp4
166000000	7890000	191000000	4569999872	4920000000	217000000	234000000	4310000128	13900000256	35.611	Mdh2			3218666624	1.52963e+08	6.13367e+09	35.611	Mdh2
8935000	973500	17075000	3460000000	0	384000000	0	2630000128	0	21.266	Hist1h1c;Hist1h1d			1.15631e+09	128324500	882358376	21.266	Hist1h1c;Hist1h1d
15200000	1690000	21200000	410000000	132000000	45600000	14700000	364000000	408000000	14.866	Lgals1			1.85733e+08	2.06633e+07	264400000	14.866	Lgals1
865000	54000	1135000	170000000	6930000	8490000	347000	103000000	30300000	42.031	Hsd3b3;Gm4450;Hsd3b5			59265000	2.96367e+06	4.48117e+07	42.031	Hsd3b3;Gm4450;Hsd3b5
43000000	1390000	47200000	448000000	0	14500000	0	461000000	0	51.572	Fkbp4			1.63667e+08	5.29667e+06	169400000	51.572	Fkbp4
4410000	259000	12000000	426000000	0	25100000	0	316000000	0	33.997	Aimp1			143470000	8453000	1.09333e+08	33.997	Aimp1
3140000	196000	8080000	33900000	172000000	2120000	10800000	53900000	363000000	22.576	Tagln			69680000	4372000	141660000	22.576	Tagln
14100000	1560000	16900000	533000000	0	41000000	0	505000000	0	32.967	Capza2			1.82367e+08	1.41867e+07	1.73967e+08	32.967	Capza2
NaN	NaN	NaN	357000000	11200000	17000000	534000	311000000	43200000	53.662				184100000	8767000	177100000	53.662	0
99500000	3010000	116000000	245000000	0	7420000	0	305000000	0	57.844	Pkm			1.14833e+08	3.47667e+06	1.40333e+08	57.844	Pkm
1060000000	152000000	1630000000	1290000000	1650000000	184000000	236000000	1550000000	5849999872	13.02	Ndufs6			1.33333e+09	1.90667e+08	3.01e+09	13.02	Ndufs6
1770000	221000	6360000	224000000	7060000	28000000	882000	219000000	53300000	14.173	Snu13			77610000	9701000	9.28867e+07	14.173	Snu13
NaN	NaN	NaN	412000000	5410000	41200000	541000	181000000	31000000	20.825				208705000	20870500	106000000	20.825	0
8190000128	1370000000	8510000128	1220000000	1770000000	203000000	295000000	1450000000	6099999744	10.458	Timm13			3.72667e+09	6.22667e+08	5.35333e+09	10.458	Timm13
0	0	0	1930000000	20000000	321000000	3340000	2180000000	118000000	15.807	Rps23			650000000	1.08113e+08	766000000	15.807	Rps23
NaN	NaN	NaN	671000000	11700000	61000000	1070000	757000000	65600000	29.891				341350000	31035000	411300000	29.891	0
NaN	NaN	NaN	295000000	0	9830000	0	296000000	0	59.623				147500000	4915000	148000000	59.623	0
NaN	NaN	NaN	816000000	938000000	90700000	104000000	465000000	3200000000	22.417				877000000	97350000	1832500000	22.417	0
5830000	265000	5730000	161000000	0	7300000	0	128000000	0	54.087	G3bp2			55610000	2.52167e+06	4.45767e+07	54.087	G3bp2
57100000	2860000	74800000	489000000	98700000	24500000	4930000	367000000	622000000	52.376	Ctsc			2.14933e+08	1.07633e+07	354600000	52.376	Ctsc
NaN	NaN	NaN	1110000000	59100000	101000000	5370000	924000000	267000000	29.116				584550000	53185000	595500000	29.116	0
553000000	184000000	707000000	1610000000	3100000000	535000000	1030000000	5280000000	1430000000	8.2355	Atp5i			1.75433e+09	583000000	2.47233e+09	8.2355	Atp5i
4220000	248000	5970000	464000000	586000000	27300000	34500000	806000000	1170000000	38.221	Pcbp1;Pcbp2;Pcbp3			3.51407e+08	2.06827e+07	6.60657e+08	38.221	Pcbp1;Pcbp2;Pcbp3
3340000	304000	6280000	534000000	183000000	38100000	13100000	591000000	857000000	31.852	Echdc2			2.40113e+08	17168000	484760000	31.852	Echdc2
782000000	35600000	656000000	259000000	267000000	11800000	12100000	337000000	983000000	50.498	Ndufv3			436000000	1.98333e+07	6.58667e+08	50.498	Ndufv3
NaN	NaN	NaN	172000000	112000000	6150000	4010000	133000000	474000000	62.939				142000000	5080000	303500000	62.939	0
NaN	NaN	NaN	129000000	266000000	7180000	14800000	167000000	766000000	43.123				197500000	10990000	466500000	43.123	0
NaN	NaN	NaN	340000000	0	14200000	0	294000000	0	52.028				170000000	7100000	147000000	52.028	0
NaN	NaN	NaN	171000000	229000000	13200000	17600000	212000000	551000000	46.297				200000000	15400000	381500000	46.297	0
NaN	NaN	NaN	113000000	154000000	3070000	4150000	134000000	607000000	69.858				133500000	3610000	370500000	69.858	0
4700000	470000	5430000	131000000	0	13100000	0	118000000	0	23.895	Orm1			4.52333e+07	4.52333e+06	4.11433e+07	23.895	Orm1
43300000	5410000	55400000	161000000	205000000	20200000	25600000	96500000	1230000000	20.824	Gm2a			1.36433e+08	17070000	4.60633e+08	20.824	Gm2a
NaN	NaN	NaN	665000000	32400000	60500000	2940000	771000000	169000000	25.378				348700000	31720000	470000000	25.378	0
430000	39100	1260000	355000000	964000000	27300000	74200000	453000000	3560000000	27.634	Gstt2			439810000	3.38464e+07	1.33809e+09	27.634	Gstt2
NaN	NaN	NaN	235000000	0	8380000	0	253000000	0	54.201				117500000	4190000	126500000	54.201	0
259000000	23600000	248000000	58900000	267000000	5350000	24300000	60000000	969000000	20.02	Jpt2			1.94967e+08	17750000	4.25667e+08	20.02	Jpt2
NaN	NaN	NaN	1540000000	94100000	515000000	31400000	1330000000	247000000	12.254				817050000	273200000	788500000	12.254	0
NaN	NaN	NaN	275000000	47800000	13800000	2390000	316000000	143000000	40.528				161400000	8095000	229500000	40.528	0
947000000	36400000	430000000	598000000	4760000	23000000	183000	577000000	15300000	68.839	Eif4b			5.16587e+08	19861000	3.40767e+08	68.839	Eif4b
NaN	NaN	NaN	384000000	7510000	8920000	175000	255000000	0	112.8				195755000	4547500	127500000	112.8	0
NaN	NaN	NaN	318000000	8840000	15100000	421000	419000000	71400000	38.117				163420000	7760500	245200000	38.117	0
3650000	406000	4780000	328000000	0	13700000	0	365000000	0	53.998	Pdhx			110550000	4702000	123260000	53.998	Pdhx
NaN	NaN	NaN	100000000	0	1600000	0	73300000	0	134.19				50000000	800000	36650000	134.19	0
1800000	180000	2670000	541000000	653000000	38700000	46600000	803000000	1860000000	28.096	Methig1;Mettl7a1			398600000	2.84933e+07	8.88557e+08	28.096	Methig1;Mettl7a1
NaN	NaN	NaN	131000000	0	7280000	0	55200000	0	34.54				65500000	3640000	27600000	34.54	0
9570000	399000	8080000	476000000	33100000	19800000	1380000	425000000	202000000	59.672	Ugt3a2			172890000	7193000	2.11693e+08	59.672	Ugt3a2
NaN	NaN	NaN	123000000	137000000	8200000	9100000	469000000	449000000	43.131				130000000	8650000	459000000	43.131	0
714000000	64900000	840000000	209000000	111000000	19000000	10100000	191000000	454000000	21.722	Pla2g12b			3.44667e+08	3.13333e+07	495000000	21.722	Pla2g12b
NaN	NaN	NaN	82100000	0	4110000	0	66400000	0	60.112				41050000	2055000	33200000	60.112	0
NaN	NaN	NaN	83300000	249000000	5210000	15500000	91700000	973000000	23.275				166150000	10355000	532350000	23.275	0
NaN	NaN	NaN	449000000	20000000	34500000	1540000	330000000	175000000	44.547				234500000	18020000	252500000	44.547	0
NaN	NaN	NaN	622000000	0	17300000	0	615000000	0	57.147				311000000	8650000	307500000	57.147	0
26700000	4450000	24200000	751000000	16800000	125000000	2800000	851000000	97800000	12.648	Ndufs5			2.64833e+08	4.40833e+07	3.24333e+08	12.648	Ndufs5
15700000	560000	28700000	298000000	0	10600000	0	270000000	0	67.839	Kars			1.04567e+08	3720000	9.95667e+07	67.839	Kars
NaN	NaN	NaN	18400000	261000000	634000	9000000	51500000	1330000000	49.335				139700000	4817000	690750000	49.335	0
61000000	12200000	80800000	546000000	71300000	109000000	14300000	643000000	106000000	13.36	Ndufa5			226100000	4.51667e+07	276600000	13.36	Ndufa5
0	0	0	1310000000	0	131000000	0	1290000000	0	28.904	Cela3b			4.36667e+08	4.36667e+07	430000000	28.904	Cela3b
15800000	1980000	22700000	109000000	868000000	13700000	109000000	95400000	3240000000	14.164	Ndufc2			3.30933e+08	41560000	1.11937e+09	14.164	Ndufc2
37000000	6160000	33100000	621000000	37900000	103000000	6320000	580000000	166000000	9.7681	Uqcrq			2.31967e+08	3.84933e+07	259700000	9.7681	Uqcrq
570000000	81500000	727000000	216000000	168000000	30900000	24000000	169000000	653000000	17.008	Fis1			318000000	4.54667e+07	5.16333e+08	17.008	Fis1
0	0	0	961000000	542000000	137000000	77500000	662000000	2190000128	15.183	Acot13			501000000	71500000	9.50667e+08	15.183	Acot13
76500000	6370000	82000000	264000000	11900000	22000000	993000	240000000	42700000	24.72	Psmd9			1.17467e+08	9.78767e+06	1.21567e+08	24.72	Psmd9
128000000	16000000	150000000	173000000	950000000	21600000	119000000	116000000	3670000128	14.379	Bola1			417000000	52200000	1.312e+09	14.379	Bola1
NaN	NaN	NaN	154000000	0	6160000	0	186000000	0	52.895				77000000	3080000	93000000	52.895	0
5180000	740000	6130000	254000000	0	12700000	0	184000000	0	38.988	Dcps			8.63933e+07	4480000	6.33767e+07	38.988	Dcps
1840000000	263000000	2449999872	464000000	245000000	66300000	35000000	295000000	1180000000	21.708	Mrpl12			8.49667e+08	1.21433e+08	1.30833e+09	21.708	Mrpl12
NaN	NaN	NaN	106000000	0	2400000	0	97000000	0	94.525				53000000	1200000	48500000	94.525	0
NaN	NaN	NaN	627000000	2810000	57000000	255000	292000000	13000000	24.683				314905000	28627500	152500000	24.683	0
NaN	NaN	NaN	240000000	266000000	20000000	22200000	189000000	788000000	28.721				253000000	21100000	488500000	28.721	0
NaN	NaN	NaN	471000000	0	18800000	0	489000000	0	60.705				235500000	9400000	244500000	60.705	0
26700000	580000	11300000	164000000	0	3560000	0	174000000	0	84.059	Lima1			6.35667e+07	1380000	6.17667e+07	84.059	Lima1
NaN	NaN	NaN	136000000	0	5680000	0	127000000	0	42.722				68000000	2840000	63500000	42.722	0
3610000	151000	4350000	393000000	5490000	20700000	289000	389000000	12500000	47.489	Acot2;Acot1			1.34033e+08	7.04667e+06	1.35283e+08	47.489	Acot2;Acot1
3320000	144000	4350000	438000000	0	19100000	0	469000000	0	47.571	Iigp1			1.47107e+08	6.41467e+06	1.57783e+08	47.571	Iigp1
24900000	1250000	32600000	289000000	0	15200000	0	299000000	0	36.102	Rdh7;Hsd17b6			1.04633e+08	5.48333e+06	1.10533e+08	36.102	Rdh7;Hsd17b6
NaN	NaN	NaN	509000000	97900000	25500000	4890000	373000000	498000000	47.597				303450000	15195000	435500000	47.597	0
84400000	8440000	110000000	276000000	385000000	27600000	38500000	203000000	1640000000	21.862				2.48467e+08	2.48467e+07	651000000	21.862	0
NaN	NaN	NaN	2310000	0	92300	0	0	0	77.843				1155000	46150	0	77.843	0
NaN	NaN	NaN	3770000	0	99100	0	3140000	0	77.813				1885000	49550	1570000	77.813	0
NaN	NaN	NaN	186000000	0	9280000	0	197000000	0	46.494				93000000	4640000	98500000	46.494	0
NaN	NaN	NaN	0	0	0	0	0	0	56.732				0	0	0	56.732	0
NaN	NaN	NaN	79200000	0	4660000	0	80300000	0	33.711				39600000	2330000	40150000	33.711	0
NaN	NaN	NaN	11200000	0	622000	0	11200000	0	53.371				5600000	311000	5600000	53.371	0
NaN	NaN	NaN	0	0	0	0	0	0	81.673				0	0	0	81.673	0
NaN	NaN	NaN	24100000	6910000	1510000	432000	40400000	0	30.9				15505000	971000	20200000	30.9	0
NaN	NaN	NaN	100000000	0	10000000	0	152000000	0	18.72				50000000	5000000	76000000	18.72	0
NaN	NaN	NaN	56300000	28800000	4690000	2400000	85500000	123000000	36.064				42550000	3545000	104250000	36.064	0
NaN	NaN	NaN	15100000	3420000	941000	214000	30500000	17200000	38.753				9260000	577500	23850000	38.753	0
NaN	NaN	NaN	19800000	16400000	330000	273000	21600000	37700000	139.09				18100000	301500	29650000	139.09	0
NaN	NaN	NaN	68600000	204000000	1130000	3350000	311000000	442000000	128.48				136300000	2240000	376500000	128.48	0
NaN	NaN	NaN	0	0	0	0	0	0	28.821				0	0	0	28.821	0
NaN	NaN	NaN	0	0	0	0	0	0	64.872				0	0	0	64.872	0
NaN	NaN	NaN	49300000	0	4480000	0	58500000	0	24.366				24650000	2240000	29250000	24.366	0
46600000	5820000	30400000	18200000	50400000	2020000	5600000	0	343000000	17.047	Pfdn5			38400000	4480000	1.24467e+08	17.047	Pfdn5
NaN	NaN	NaN	0	0	0	0	0	0	152.53				0	0	0	152.53	0
NaN	NaN	NaN	0	0	0	0	0	0	33.792				0	0	0	33.792	0
NaN	NaN	NaN	0	0	0	0	0	0	58.182				0	0	0	58.182	0
0	0	0	35400000	0	805000	0	72400000	0	83.474	Eps15l1			11800000	268333	2.41333e+07	83.474	Eps15l1
NaN	NaN	NaN	0	0	0	0	0	0	121.32				0	0	0	121.32	0
NaN	NaN	NaN	0	0	0	0	0	0	81.879				0	0	0	81.879	0
NaN	NaN	NaN	108000000	0	7200000	0	178000000	0	32.113				54000000	3600000	89000000	32.113	0
NaN	NaN	NaN	0	0	0	0	0	0	53.818				0	0	0	53.818	0
NaN	NaN	NaN	93000000	29700000	15500000	4950000	81700000	266000000	10.058				61350000	10225000	173850000	10.058	0
NaN	NaN	NaN	0	0	0	0	0	0	23.772				0	0	0	23.772	0
NaN	NaN	NaN	0	0	0	0	0	0	20.776				0	0	0	20.776	0
NaN	NaN	NaN	0	0	0	0	0	0	187.15				0	0	0	187.15	0
NaN	NaN	NaN	17600000	0	980000	0	12300000	0	40.732				8800000	490000	6150000	40.732	0
NaN	NaN	NaN	0	0	0	0	0	0	34.095				0	0	0	34.095	0
NaN	NaN	NaN	0	0	0	0	0	0	52.948				0	0	0	52.948	0
NaN	NaN	NaN	2670000	21800000	141000	1150000	7090000	35200000	37.821				12235000	645500	21145000	37.821	0
NaN	NaN	NaN	38300000	0	1470000	0	48100000	0	52.221				19150000	735000	24050000	52.221	0
NaN	NaN	NaN	0	0	0	0	0	0	39.233				0	0	0	39.233	0
NaN	NaN	NaN	0	0	0	0	0	0	129.63				0	0	0	129.63	0
NaN	NaN	NaN	119000000	10200000	4270000	363000	111000000	46800000	57.41				64600000	2316500	78900000	57.41	0
NaN	NaN	NaN	51600000	0	1290000	0	32000000	0	92.468				25800000	645000	16000000	92.468	0
NaN	NaN	NaN	0	0	0	0	0	0	21.364				0	0	0	21.364	0
NaN	NaN	NaN	39100000	0	2170000	0	35800000	0	40.589				19550000	1085000	17900000	40.589	0
NaN	NaN	NaN	47400000	89000000	4310000	8090000	79000000	651000000	20.511				68200000	6200000	365000000	20.511	0
NaN	NaN	NaN	0	0	0	0	0	0	58.993				0	0	0	58.993	0
NaN	NaN	NaN	0	0	0	0	0	0	73.776				0	0	0	73.776	0
NaN	NaN	NaN	97000000	0	3460000	0	86100000	0	54.416				48500000	1730000	43050000	54.416	0
NaN	NaN	NaN	109000000	0	7290000	0	121000000	0	31.73				54500000	3645000	60500000	31.73	0
NaN	NaN	NaN	0	0	0	0	0	0	88.278				0	0	0	88.278	0
NaN	NaN	NaN	32300000	0	504000	0	66000000	0	139.76				16150000	252000	33000000	139.76	0
884000000	221000000	937000000	571000000	830000000	190000000	277000000	399000000	3329999872	9.0714	Nedd8			7.61667e+08	2.29333e+08	1.55533e+09	9.0714	Nedd8
NaN	NaN	NaN	30800000	0	1340000	0	60400000	0	40.542				15400000	670000	30200000	40.542	0
NaN	NaN	NaN	0	0	0	0	0	0	96.557				0	0	0	96.557	0
NaN	NaN	NaN	17300000	0	785000	0	32800000	0	48.115				8650000	392500	16400000	48.115	0
NaN	NaN	NaN	13400000	2690000	343000	68900	32900000	0	87.334				8045000	205950	16450000	87.334	0
NaN	NaN	NaN	1720000000	6580000	573000000	2190000	2670000128	69600000	14.551				863290000	287595000	1369800064	14.551	0
NaN	NaN	NaN	0	0	0	0	0	0	23.277				0	0	0	23.277	0
NaN	NaN	NaN	52000000	133000000	3060000	7810000	182000000	389000000	32.551				92500000	5435000	285500000	32.551	0
NaN	NaN	NaN	9490000	13500000	558000	791000	60700000	0	39.829				11495000	674500	30350000	39.829	0
NaN	NaN	NaN	43800000	0	1900000	0	57700000	0	52.891				21900000	950000	28850000	52.891	0
NaN	NaN	NaN	147000000	27700000	13300000	2520000	150000000	133000000	23.482				87350000	7910000	141500000	23.482	0
NaN	NaN	NaN	0	0	0	0	0	0	65.562				0	0	0	65.562	0
30900000	908000	35100000	19100000	0	1740000	0	27400000	0	39.75	Dhtkd1;Ist1			1.66667e+07	882667	2.08333e+07	39.75	Dhtkd1;Ist1
NaN	NaN	NaN	5170000	0	369000	0	21100000	0	23.545				2585000	184500	10550000	23.545	0
1740000	194000	9140000	551000000	156000000	61300000	17400000	342000000	694000000	21.258	Cdc42			2.36247e+08	26298000	348380000	21.258	Cdc42
NaN	NaN	NaN	28200000	229000000	3140000	25500000	29400000	765000000	16.537				128600000	14320000	397200000	16.537	0
NaN	NaN	NaN	76200000	0	6930000	0	162000000	0	26.925				38100000	3465000	81000000	26.925	0
NaN	NaN	NaN	63100000	0	5260000	0	61700000	0	23.671				31550000	2630000	30850000	23.671	0
NaN	NaN	NaN	0	0	0	0	0	0	100.83				0	0	0	100.83	0
NaN	NaN	NaN	0	0	0	0	0	0	57.398				0	0	0	57.398	0
NaN	NaN	NaN	0	0	0	0	0	0	80.109				0	0	0	80.109	0
65600000	3860000	150000000	9800000	4960000	392000	198000	24900000	16800000	70.754	Picalm			2.67867e+07	1.48333e+06	63900000	70.754	Picalm
NaN	NaN	NaN	0	0	0	0	0	0	26.319				0	0	0	26.319	0
NaN	NaN	NaN	0	0	0	0	0	0	83.629				0	0	0	83.629	0
NaN	NaN	NaN	9650000	0	118000	0	10700000	0	162.46				4825000	59000	5350000	162.46	0
NaN	NaN	NaN	0	0	0	0	0	0	48.121				0	0	0	48.121	0
NaN	NaN	NaN	0	0	0	0	0	0	30.845				0	0	0	30.845	0
NaN	NaN	NaN	28700000	0	1790000	0	26300000	0	37.031				14350000	895000	13150000	37.031	0
NaN	NaN	NaN	0	0	0	0	0	0	34.559				0	0	0	34.559	0
NaN	NaN	NaN	0	0	0	0	0	0	39.028				0	0	0	39.028	0
NaN	NaN	NaN	19100000	0	1060000	0	33700000	0	44.667				9550000	530000	16850000	44.667	0
NaN	NaN	NaN	0	0	0	0	0	0	41.401				0	0	0	41.401	0
NaN	NaN	NaN	0	0	0	0	0	0	73.114				0	0	0	73.114	0
NaN	NaN	NaN	0	0	0	0	0	0	15.641				0	0	0	15.641	0
NaN	NaN	NaN	0	0	0	0	0	0	46.51				0	0	0	46.51	0
0	0	0	564000000	8590000	35200000	537000	565000000	62000000	40.513	Dnajb11			1.90863e+08	1.19123e+07	209000000	40.513	Dnajb11
NaN	NaN	NaN	0	0	0	0	0	0	54.163				0	0	0	54.163	0
NaN	NaN	NaN	0	0	0	0	0	0	60.593				0	0	0	60.593	0
NaN	NaN	NaN	0	0	0	0	0	0	35.171				0	0	0	35.171	0
NaN	NaN	NaN	38500000	7730000	1600000	322000	43100000	29000000	46.48				23115000	961000	36050000	46.48	0
NaN	NaN	NaN	78800000	0	4630000	0	130000000	0	43.614				39400000	2315000	65000000	43.614	0
NaN	NaN	NaN	18000000	0	1060000	0	25700000	0	33.419				9000000	530000	12850000	33.419	0
NaN	NaN	NaN	113000000	0	3320000	0	182000000	0	70.729				56500000	1660000	91000000	70.729	0
NaN	NaN	NaN	0	0	0	0	0	0	36.567				0	0	0	36.567	0
NaN	NaN	NaN	93100000	0	1140000	0	64100000	0	204.57				46550000	570000	32050000	204.57	0
7590000	237000	9940000	203000000	0	7010000	0	153000000	0	57.188	Cyp4a12a			7.01967e+07	2.41567e+06	5.43133e+07	57.188	Cyp4a12a
NaN	NaN	NaN	508000000	0	18800000	0	389000000	0	60.336				254000000	9400000	194500000	60.336	0
980000	61300	1060000	863000000	0	57500000	0	814000000	0	29.424	Hsd17b11			2.87993e+08	19187100	2.71687e+08	29.424	Hsd17b11
NaN	NaN	NaN	192000000	56300000	10100000	2970000	254000000	205000000	35.256				124150000	6535000	229500000	35.256	0
NaN	NaN	NaN	59900000	0	1330000	0	73700000	0	102.37				29950000	665000	36850000	102.37	0
NaN	NaN	NaN	10500000	128000000	422000	5130000	29500000	463000000	46.2				69250000	2776000	246250000	46.2	0
20100000	1830000	17400000	533000000	0	48500000	0	348000000	0	19.803	Ndufs4			1.84367e+08	1.67767e+07	121800000	19.803	Ndufs4
912000000	60800000	1160000000	369000000	873000	24600000	58200	386000000	3450000	26.159	Psme1			427291000	2.84861e+07	5.16483e+08	26.159	Psme1
NaN	NaN	NaN	246000000	0	17500000	0	244000000	0	23.183				123000000	8750000	122000000	23.183	0
399000000	99700000	604000000	2130000000	1500000000	533000000	375000000	1680000000	7070000128	7.3384	Atox1			1343000000	335900000	3.118e+09	7.3384	Atox1
NaN	NaN	NaN	140000000	0	5840000	0	188000000	0	58.121				70000000	2920000	94000000	58.121	0
0	0	0	365000000	0	40500000	0	261000000	0	26.511	Eif6			1.21667e+08	13500000	87000000	26.511	Eif6
10600000	1180000	12700000	439000000	20100000	48800000	2230000	347000000	58600000	16.369	Edf1			1.56567e+08	1.74033e+07	1.39433e+08	16.369	Edf1
NaN	NaN	NaN	212000000	169000000	15100000	12100000	214000000	525000000	34.49				190500000	13600000	369500000	34.49	0
3110000128	622000000	3750000128	606000000	10400000000	121000000	2090000000	707000000	29400000512	11.309	Apoa2			4705333376	9.44333e+08	11285666880	11.309	Apoa2
142000000	20300000	195000000	2400000000	224000000	343000000	32000000	1900000000	1070000000	11.675	Txn			922000000	1.31767e+08	1055000000	11.675	Txn
58300000	2080000	76200000	263000000	100000000	9410000	3590000	381000000	425000000	56.949	Cyp2d10			1.40433e+08	5.02667e+06	2.94067e+08	56.949	Cyp2d10
NaN	NaN	NaN	63500000	0	5780000	0	56500000	0	57.106				31750000	2890000	28250000	57.106	0
0	0	0	105000000	239000000	13200000	29900000	139000000	885000000	27.414	Lgals3			1.14667e+08	1.43667e+07	3.41333e+08	27.414	Lgals3
346000000	18200000	326000000	4729999872	1840000000	249000000	96600000	4110000128	6830000128	32.191	Tpi1			2.30533e+09	1.21267e+08	3.75533e+09	32.191	Tpi1
6900000	2300000	10900000	544000000	191000000	181000000	63700000	473000000	959000000	11.922	Fkbp1a			247300000	8.23333e+07	4.80967e+08	11.922	Fkbp1a
NaN	NaN	NaN	229000000	6440000	20800000	586000	238000000	27200000	23.396				117720000	10693000	132600000	23.396	0
NaN	NaN	NaN	267000000	7340000	11600000	319000	281000000	28900000	50.254				137170000	5959500	154950000	50.254	0
42700000	1940000	47200000	165000000	0	7500000	0	205000000	0	54.848	Vtn			6.92333e+07	3.14667e+06	8.40667e+07	54.848	Vtn
90700000	15100000	165000000	4030000128	3060000000	671000000	509000000	3809999872	9200000000	12.504	Mif			2.39357e+09	3.98367e+08	4391666624	12.504	Mif
0	0	0	128000000	0	9880000	0	138000000	0	26.157	Atp6v1e1			4.26667e+07	3.29333e+06	46000000	26.157	Atp6v1e1
NaN	NaN	NaN	146000000	0	6330000	0	128000000	0	46.67				73000000	3165000	64000000	46.67	0
NaN	NaN	NaN	451000000	0	64500000	0	451000000	0	18.518				225500000	32250000	225500000	18.518	0
74700000	6790000	100000000	1440000000	20300000	131000000	1850000	1210000000	148000000	20.123	Fdx1			5.11667e+08	4.65467e+07	486000000	20.123	Fdx1
0	0	0	428000000	0	9950000	0	517000000	0	74.237	Lmna			1.42667e+08	3.31667e+06	1.72333e+08	74.237	Lmna
0	0	0	263000000	0	15500000	0	167000000	0	42.785	Idh3g			8.76667e+07	5.16667e+06	5.56667e+07	42.785	Idh3g
NaN	NaN	NaN	193000000	0	9170000	0	184000000	0	52.088				96500000	4585000	92000000	52.088	0
NaN	NaN	NaN	1470000000	3020000	32700000	67200	1180000000	11100000	95.313				736510000	16383600	595550000	95.313	0
NaN	NaN	NaN	104000000	13600000	8680000	1140000	113000000	0	22.406				58800000	4910000	56500000	22.406	0
0	0	0	110000000	0	8430000	0	134000000	0	29.506	Psme3			3.66667e+07	2810000	4.46667e+07	29.506	Psme3
NaN	NaN	NaN	2630000128	0	875000000	0	2860000000	0	11.078				1315000064	437500000	1430000000	11.078	0
30900000	5150000	41000000	847000000	75300000	141000000	12500000	700000000	382000000	12.861	Mtpn			3.17733e+08	5.28833e+07	3.74333e+08	12.861	Mtpn
6730000	1120000	12900000	7180000256	324000000	1030000000	46300000	7800000000	1160000000	17.04	Rps15			2503576752	359140000	2.99097e+09	17.04	Rps15
NaN	NaN	NaN	107000000	44100000	10700000	4410000	298000000	119000000	13.17				75550000	7555000	208500000	13.17	0
865000	144000	1450000	2329999872	0	388000000	0	2390000128	0	12.784	Rpl30			7.76955e+08	1.29381e+08	7.9715e+08	12.784	Rpl30
NaN	NaN	NaN	313000000	0	28400000	0	176000000	0	25.053				156500000	14200000	88000000	25.053	0
NaN	NaN	NaN	493000000	0	19000000	0	493000000	0	58.004				246500000	9500000	246500000	58.004	0
2110000	96000	3680000	193000000	0	8760000	0	172000000	0	38.618	Apoh			6.50367e+07	2952000	58560000	38.618	Apoh
NaN	NaN	NaN	110000000	0	7840000	0	158000000	0	47.655				55000000	3920000	79000000	47.655	0
NaN	NaN	NaN	114000000	0	3790000	0	225000000	0	56.553				57000000	1895000	112500000	56.553	0
10200000	391000	10700000	93300000	65800000	3590000	2530000	95000000	211000000	66.289	Plbd2			5.64333e+07	2.17033e+06	1.05567e+08	66.289	Plbd2
NaN	NaN	NaN	75800000	25400000	4740000	1590000	80700000	59000000	28.274				50600000	3165000	69850000	28.274	0
4390000	87900	8960000	168000000	0	3350000	0	154000000	0	94.208	Hspa4			5.74633e+07	1.14597e+06	54320000	94.208	Hspa4
68000000	2720000	88000000	790000000	16000000	31600000	639000	660000000	32600000	61.041	Ugt2b5;Ugt2b17;Ugt2b38			2.91333e+08	11653000	260200000	61.041	Ugt2b5;Ugt2b17;Ugt2b38
NaN	NaN	NaN	66900000	0	1910000	0	70300000	0	83.043				33450000	955000	35150000	83.043	0
NaN	NaN	NaN	691000000	0	11500000	0	915000000	0	120.79				345500000	5750000	457500000	120.79	0
NaN	NaN	NaN	189000000	0	10500000	0	189000000	0	47.057				94500000	5250000	94500000	47.057	0
68800000	3440000	89400000	498000000	52700000	24900000	2630000	378000000	225000000	38.752	Hp			206500000	1.03233e+07	230800000	38.752	Hp
NaN	NaN	NaN	106000000	0	6620000	0	105000000	0	35.332				53000000	3310000	52500000	35.332	0
NaN	NaN	NaN	87500000	0	1150000	0	132000000	0	176.43				43750000	575000	66000000	176.43	0
NaN	NaN	NaN	267000000	0	12100000	0	226000000	0	47.69				133500000	6050000	113000000	47.69	0
0	0	0	177000000	0	7370000	0	128000000	0	63.845	Mtdh			59000000	2.45667e+06	4.26667e+07	63.845	Mtdh
185000000	16800000	207500000	108000000	5890000	9860000	536000	58000000	34000000	26.8	Efhd2;Efhd1			99630000	9.06533e+06	9.98333e+07	26.8	Efhd2;Efhd1
NaN	NaN	NaN	1040000000	0	41700000	0	366000000	0	60.876				520000000	20850000	183000000	60.876	0
NaN	NaN	NaN	327000000	0	12100000	0	298000000	0	50.723				163500000	6050000	149000000	50.723	0
0	0	0	98200000	0	2130000	0	152000000	0	112.98	Atp1a1			3.27333e+07	710000	5.06667e+07	112.98	Atp1a1
NaN	NaN	NaN	377000000	34200000	37700000	3420000	238000000	239000000	25.414				205600000	20560000	238500000	25.414	0
958000000	120000000	751000000	698000000	3630000128	87200000	454000000	2680000000	7550000128	11.154	Dap			1.762e+09	220400000	3660333376	11.154	Dap
NaN	NaN	NaN	253000000	0	12600000	0	238000000	0	40.079				126500000	6300000	119000000	40.079	0
0	0	0	2140000000	269000000	194000000	24400000	2420000000	562000000	27.403	Gstt3			803000000	72800000	994000000	27.403	Gstt3
0	0	0	51800000	0	3980000	0	45600000	0	38.768	Capg			1.72667e+07	1.32667e+06	15200000	38.768	Capg
NaN	NaN	NaN	206000000	0	18700000	0	213000000	0	35.796				103000000	9350000	106500000	35.796	0
48700000	9740000	71700000	770000000	24400000	154000000	4890000	890000000	124000000	15.081	Ndufb4			2.81033e+08	56210000	361900000	15.081	Ndufb4
8590000	1230000	12300000	499000000	2390000	71200000	342000	395000000	60000000	14.015	Txndc17			1.69993e+08	2.42573e+07	1.55767e+08	14.015	Txndc17
39800000	1810000	31700000	326000000	3790000	14800000	172000	185000000	148000000	40.709	Nsfl1c			1.23197e+08	5594000	1.21567e+08	40.709	Nsfl1c
1370000000	455000000	1880000000	3240000000	92700000	1080000000	30900000	3110000128	333000000	11.43	Ptms			1.56757e+09	5.21967e+08	1774333376	11.43	Ptms
678000	96900	2860000	516000000	0	51600000	0	351000000	0	24.911	Tmed10			172226000	17232300	1.17953e+08	24.911	Tmed10
NaN	NaN	NaN	191000000	0	19100000	0	233000000	0	21.897				95500000	9550000	116500000	21.897	0
NaN	NaN	NaN	348000000	0	18300000	0	331000000	0	47.874				174000000	9150000	165500000	47.874	0
NaN	NaN	NaN	381000000	0	20100000	0	276000000	0	35				190500000	10050000	138000000	35	0
117000000	19400000	134000000	648000000	919000000	108000000	153000000	763000000	2560000000	11.871	Glrx			5.61333e+08	9.34667e+07	1.15233e+09	11.871	Glrx
6419999744	1280000000	7920000000	1100000000	602000000	219000000	120000000	965000000	2010000000	11.042	Timm8a1			2707333248	5.39667e+08	3.63167e+09	11.042	Timm8a1
NaN	NaN	NaN	383000000	190000000	27400000	13600000	302000000	663000000	43.02				286500000	20500000	482500000	43.02	0
NaN	NaN	NaN	118000000	0	2680000	0	148000000	0	106.98				59000000	1340000	74000000	106.98	0
0	0	0	756000000	56500000	47300000	3530000	514000000	297000000	27.656	Pmm2			2.70833e+08	1.69433e+07	2.70333e+08	27.656	Pmm2
0	0	0	115000000	109000000	7650000	7300000	93800000	373000000	24.33				7.46667e+07	4.98333e+06	155600000	24.33	0
8730000	265000	13300000	0	0	0	0	0	0	113.46	Bag6;Bag			2910000	88333.3	4.43333e+06	113.46	Bag6;Bag
NaN	NaN	NaN	232000000	0	33100000	0	232000000	0	9.9601				116000000	16550000	116000000	9.9601	0
NaN	NaN	NaN	0	0	0	0	0	0	22.024				0	0	0	22.024	0
NaN	NaN	NaN	1470000000	121000000	66700000	5490000	1550000000	353000000	46.65				795500000	36095000	951500000	46.65	0
NaN	NaN	NaN	30200000	0	1370000	0	63300000	0	72.54				15100000	685000	31650000	72.54	0
NaN	NaN	NaN	0	0	0	0	0	0	127.83				0	0	0	127.83	0
NaN	NaN	NaN	0	0	0	0	0	0	51.802				0	0	0	51.802	0
NaN	NaN	NaN	0	0	0	0	0	0	18.906				0	0	0	18.906	0
NaN	NaN	NaN	162000000	12900000	54100000	4290000	166000000	48300000	11.758				87450000	29195000	107150000	11.758	0
NaN	NaN	NaN	0	0	0	0	0	0	133.06				0	0	0	133.06	0
NaN	NaN	NaN	369000000	0	19400000	0	0	0	42.123				184500000	9700000	0	42.123	0
NaN	NaN	NaN	0	0	0	0	0	0	29.168				0	0	0	29.168	0
NaN	NaN	NaN	36700000	0	2440000	0	44200000	0	52.269				18350000	1220000	22100000	52.269	0
NaN	NaN	NaN	0	0	0	0	0	0	57.56				0	0	0	57.56	0
NaN	NaN	NaN	32000000	0	1530000	0	32000000	0	36.805				16000000	765000	16000000	36.805	0
NaN	NaN	NaN	0	0	0	0	0	0	98.401				0	0	0	98.401	0
NaN	NaN	NaN	0	0	0	0	0	0	51.201				0	0	0	51.201	0
NaN	NaN	NaN	839000000	11200000	168000000	2230000	843000000	58600000	11.345				425100000	85115000	450800000	11.345	0
NaN	NaN	NaN	0	0	0	0	0	0	78.77				0	0	0	78.77	0
NaN	NaN	NaN	0	0	0	0	0	0	223.69				0	0	0	223.69	0
NaN	NaN	NaN	106000000	0	17600000	0	128000000	0	15.156				53000000	8800000	64000000	15.156	0
NaN	NaN	NaN	0	8800000	0	733000	0	94900000	31.704				4400000	366500	47450000	31.704	0
NaN	NaN	NaN	84300000	6560000	9370000	729000	86300000	46300000	22.095				45430000	5049500	66300000	22.095	0
NaN	NaN	NaN	28000000	0	1330000	0	61000000	0	55.102				14000000	665000	30500000	55.102	0
NaN	NaN	NaN	389000000	0	55600000	0	266000000	0	16.442				194500000	27800000	133000000	16.442	0
NaN	NaN	NaN	18300000	0	447000	0	10300000	0	123.9				9150000	223500	5150000	123.9	0
NaN	NaN	NaN	22400000	0	386000	0	76700000	0	144.73				11200000	193000	38350000	144.73	0
NaN	NaN	NaN	206000000	141000000	22900000	15600000	173000000	573000000	21.127				173500000	19250000	373000000	21.127	0
NaN	NaN	NaN	0	0	0	0	0	0	146.56				0	0	0	146.56	0
NaN	NaN	NaN	3070000	0	134000	0	2380000	0	60.029				1535000	67000	1190000	60.029	0
NaN	NaN	NaN	0	0	0	0	0	0	57.673				0	0	0	57.673	0
NaN	NaN	NaN	88100000	0	3670000	0	113000000	0	60.13				44050000	1835000	56500000	60.13	0
NaN	NaN	NaN	42800000	0	3060000	0	74900000	0	29.062				21400000	1530000	37450000	29.062	0
NaN	NaN	NaN	17800000	0	660000	0	10900000	0	47.355				8900000	330000	5450000	47.355	0
NaN	NaN	NaN	11900000	16300000	700000	957000	16500000	99300000	29.644				14100000	828500	57900000	29.644	0
NaN	NaN	NaN	0	0	0	0	0	0	61.397				0	0	0	61.397	0
NaN	NaN	NaN	0	0	0	0	0	0	34.234				0	0	0	34.234	0
NaN	NaN	NaN	0	0	0	0	0	0	25.565				0	0	0	25.565	0
NaN	NaN	NaN	0	0	0	0	0	0	22.974				0	0	0	22.974	0
NaN	NaN	NaN	101000000	0	8430000	0	126000000	0	35.061				50500000	4215000	63000000	35.061	0
NaN	NaN	NaN	0	0	0	0	0	0	33.186				0	0	0	33.186	0
4430000	222000	8640000	550000000	0	29000000	0	641000000	0	47.766	Tubb5			184810000	9.74067e+06	2.16547e+08	47.766	Tubb5
NaN	NaN	NaN	0	5310000	0	212000	0	15900000	54.636				2655000	106000	7950000	54.636	0
NaN	NaN	NaN	34000000	4440000	2840000	370000	52800000	27600000	31.279				19220000	1605000	40200000	31.279	0
NaN	NaN	NaN	0	0	0	0	0	0	54.177				0	0	0	54.177	0
NaN	NaN	NaN	0	0	0	0	0	0	60.586				0	0	0	60.586	0
NaN	NaN	NaN	0	0	0	0	0	0	13.696				0	0	0	13.696	0
0	0	0	8730000	219000000	230000	5760000	83500000	488000000	90.725	Top1			75910000	1.99667e+06	190500000	90.725	Top1
NaN	NaN	NaN	0	0	0	0	0	0	48.275				0	0	0	48.275	0
NaN	NaN	NaN	0	7900000	0	439000	0	29100000	35.853				3950000	219500	14550000	35.853	0
NaN	NaN	NaN	0	0	0	0	0	0	40.089				0	0	0	40.089	0
NaN	NaN	NaN	26700000	0	1570000	0	25400000	0	44.969				13350000	785000	12700000	44.969	0
NaN	NaN	NaN	0	0	0	0	0	0	12.587				0	0	0	12.587	0
NaN	NaN	NaN	3640000	0	191000	0	18800000	0	41.213				1820000	95500	9400000	41.213	0
NaN	NaN	NaN	11200000	0	511000	0	17200000	0	37.567				5600000	255500	8600000	37.567	0
NaN	NaN	NaN	0	0	0	0	0	0	48.141				0	0	0	48.141	0
NaN	NaN	NaN	21200000	0	1180000	0	70700000	0	36.032				10600000	590000	35350000	36.032	0
NaN	NaN	NaN	0	0	0	0	0	0	41.465				0	0	0	41.465	0
NaN	NaN	NaN	0	0	0	0	0	0	128.25				0	0	0	128.25	0
NaN	NaN	NaN	122000000	0	6100000	0	146000000	0	44.424				61000000	3050000	73000000	44.424	0
NaN	NaN	NaN	0	0	0	0	0	0	42.785				0	0	0	42.785	0
NaN	NaN	NaN	125000000	0	17800000	0	144000000	0	14.57				62500000	8900000	72000000	14.57	0
4590000	183000	6010000	7380000	0	284000	0	9160000	0	61.89	Txlna			3990000	155667	5.05667e+06	61.89	Txlna
NaN	NaN	NaN	0	0	0	0	0	0	75.491				0	0	0	75.491	0
NaN	NaN	NaN	32000000	0	681000	0	52400000	0	80.699				16000000	340500	26200000	80.699	0
NaN	NaN	NaN	0	0	0	0	0	0	33.269				0	0	0	33.269	0
NaN	NaN	NaN	12700000	11100000	1820000	1590000	6170000	32600000	10.112				11900000	1705000	19385000	10.112	0
NaN	NaN	NaN	0	241000000	0	12100000	0	568000000	57.861				120500000	6050000	284000000	57.861	0
NaN	NaN	NaN	17500000	0	487000	0	20900000	0	78.839				8750000	243500	10450000	78.839	0
NaN	NaN	NaN	0	0	0	0	0	0	42.966				0	0	0	42.966	0
NaN	NaN	NaN	54800000	0	1890000	0	52500000	0	65.304				27400000	945000	26250000	65.304	0
NaN	NaN	NaN	0	2760000	0	345000	0	4830000	10.932				1380000	172500	2415000	10.932	0
NaN	NaN	NaN	0	0	0	0	0	0	57.293				0	0	0	57.293	0
NaN	NaN	NaN	13300000	0	492000	0	14700000	0	50.435				6650000	246000	7350000	50.435	0
NaN	NaN	NaN	0	0	0	0	0	0	79.494				0	0	0	79.494	0
NaN	NaN	NaN	10600000	0	1520000	0	118000000	0	20.63				5300000	760000	59000000	20.63	0
NaN	NaN	NaN	0	0	0	0	0	0	51.212				0	0	0	51.212	0
6290000	252000	5860000	12600000	1500000	504000	60100	12200000	5860000	61.494	Snw1			6.79667e+06	272033	7.97333e+06	61.494	Snw1
NaN	NaN	NaN	7770000	0	311000	0	9140000	0	49.601				3885000	155500	4570000	49.601	0
NaN	NaN	NaN	81800000	0	5110000	0	32500000	0	32.233				40900000	2555000	16250000	32.233	0
NaN	NaN	NaN	0	0	0	0	0	0	70.973				0	0	0	70.973	0
NaN	NaN	NaN	33100000	0	1180000	0	31200000	0	56.195				16550000	590000	15600000	56.195	0
204000	5670	358000	78300000	0	2530000	0	78300000	0	62.138	Xpnpep1			26168000	845223	2.62193e+07	62.138	Xpnpep1
NaN	NaN	NaN	0	1640000	0	78100	0	36100000	33.582				820000	39050	18050000	33.582	0
NaN	NaN	NaN	27400000	0	762000	0	30100000	0	77.15				13700000	381000	15050000	77.15	0
NaN	NaN	NaN	0	0	0	0	0	0	19.856				0	0	0	19.856	0
NaN	NaN	NaN	9760000	0	574000	0	13700000	0	32.935				4880000	287000	6850000	32.935	0
NaN	NaN	NaN	9730000	0	486000	0	13200000	0	58.743				4865000	243000	6600000	58.743	0
NaN	NaN	NaN	0	0	0	0	0	0	85.95				0	0	0	85.95	0
NaN	NaN	NaN	0	0	0	0	0	0	39.542				0	0	0	39.542	0
NaN	NaN	NaN	57600000	0	5760000	0	52100000	0	17.276				28800000	2880000	26050000	17.276	0
NaN	NaN	NaN	0	0	0	0	0	0	64.244				0	0	0	64.244	0
NaN	NaN	NaN	64300000	0	4020000	0	66800000	0	39.31				32150000	2010000	33400000	39.31	0
NaN	NaN	NaN	0	0	0	0	0	0	44.596				0	0	0	44.596	0
NaN	NaN	NaN	0	0	0	0	0	0	32.004				0	0	0	32.004	0
NaN	NaN	NaN	0	0	0	0	0	0	22.345				0	0	0	22.345	0
NaN	NaN	NaN	40500000	0	2530000	0	44000000	0	27.325				20250000	1265000	22000000	27.325	0
NaN	NaN	NaN	0	0	0	0	0	0	41.92				0	0	0	41.92	0
NaN	NaN	NaN	8620000	0	479000	0	13400000	0	33.112				4310000	239500	6700000	33.112	0
NaN	NaN	NaN	0	0	0	0	0	0	56.44				0	0	0	56.44	0
10100000	841000	11100000	131000000	7120000	9330000	509000	126000000	49700000	27.277	Tmed9			4.94067e+07	3560000	6.22667e+07	27.277	Tmed9
NaN	NaN	NaN	0	0	0	0	0	0	37.66				0	0	0	37.66	0
NaN	NaN	NaN	77700000	14900000	15500000	2970000	105000000	78800000	10.135				46300000	9235000	91900000	10.135	0
NaN	NaN	NaN	13100000	0	385000	0	9400000	0	80.651				6550000	192500	4700000	80.651	0
NaN	NaN	NaN	10300000	13800000	313000	419000	12200000	27000000	73.964				12050000	366000	19600000	73.964	0
NaN	NaN	NaN	0	0	0	0	0	0	141.29				0	0	0	141.29	0
NaN	NaN	NaN	0	0	0	0	0	0	50.646				0	0	0	50.646	0
NaN	NaN	NaN	24900000	0	1460000	0	36100000	0	31.705				12450000	730000	18050000	31.705	0
NaN	NaN	NaN	0	0	0	0	0	0	43.955				0	0	0	43.955	0
NaN	NaN	NaN	0	0	0	0	0	0	27.924				0	0	0	27.924	0
NaN	NaN	NaN	0	0	0	0	0	0	13.832				0	0	0	13.832	0
NaN	NaN	NaN	0	0	0	0	0	0	68.639				0	0	0	68.639	0
NaN	NaN	NaN	0	0	0	0	0	0	97.394				0	0	0	97.394	0
NaN	NaN	NaN	0	0	0	0	0	0	75.406				0	0	0	75.406	0
NaN	NaN	NaN	0	0	0	0	0	0	82.588				0	0	0	82.588	0
NaN	NaN	NaN	10000000	0	528000	0	13700000	0	37.551				5000000	264000	6850000	37.551	0
NaN	NaN	NaN	0	0	0	0	0	0	102.13				0	0	0	102.13	0
NaN	NaN	NaN	81300000	0	11600000	0	111000000	0	12.249				40650000	5800000	55500000	12.249	0
NaN	NaN	NaN	35000000	0	2060000	0	52200000	0	25.565				17500000	1030000	26100000	25.565	0
NaN	NaN	NaN	2440000	0	162000	0	0	0	27.56				1220000	81000	0	27.56	0
NaN	NaN	NaN	0	7130000	0	476000	0	27500000	25.497				3565000	238000	13750000	25.497	0
NaN	NaN	NaN	19500000	0	885000	0	0	0	46.939				9750000	442500	0	46.939	0
NaN	NaN	NaN	0	0	0	0	0	0	29.395				0	0	0	29.395	0
NaN	NaN	NaN	0	0	0	0	0	0	21.831				0	0	0	21.831	0
NaN	NaN	NaN	0	0	0	0	0	0	51.504				0	0	0	51.504	0
NaN	NaN	NaN	0	0	0	0	0	0	92.386				0	0	0	92.386	0
NaN	NaN	NaN	66000000	0	5080000	0	70200000	0	31.17				33000000	2540000	35100000	31.17	0
6770000	1690000	13800000	2110000000	0	526000000	0	2870000128	0	11.778	Igkc			705590000	1.75897e+08	9.61267e+08	11.778	Igkc
0	0	0	182000000	0	1180000	0	155000000	0	288.69	Col6a3;Col6			6.06667e+07	393333	5.16667e+07	288.69	Col6a3;Col6
12400000	1240000	13000000	103000000	210000000	10300000	21000000	97000000	748000000	18.884	Snx12			1.08467e+08	1.08467e+07	286000000	18.884	Snx12
0	0	0	97500000	5200000	8860000	472000	79100000	46300000	28.406	Capns1			3.42333e+07	3.11067e+06	41800000	28.406	Capns1
NaN	NaN	NaN	251000000	221000000	13900000	12300000	331000000	533000000	33.338				236000000	13100000	432000000	33.338	0
NaN	NaN	NaN	143000000	0	3750000	0	141000000	0	69.084				71500000	1875000	70500000	69.084	0
1800000	226000	3740000	248000000	43000000	31000000	5380000	196000000	317000000	11.74	Pcbd2			97600000	12202000	1.72247e+08	11.74	Pcbd2
1920000	40800	4400000	45700000	0	973000	0	60700000	0	89.795	Tgm1			1.58733e+07	337933	21700000	89.795	Tgm1
40200000	819000	54500000	125000000	0	2560000	0	78600000	0	85.621	Mia2			5.50667e+07	1.12633e+06	4.43667e+07	85.621	Mia2
9170000	540000	13100000	187000000	29700000	11000000	1750000	177000000	156000000	64.988	Ewsr1			75290000	4430000	1.15367e+08	64.988	Ewsr1
NaN	NaN	NaN	39100000	33000000	6510000	5500000	55900000	98100000	11.225				36050000	6005000	77000000	11.225	0
0	0	0	99800000	0	1410000	0	64800000	0	215.05	Hcfc1			3.32667e+07	470000	21600000	215.05	Hcfc1
54300000	2260000	73100000	515000000	0	23400000	0	505000000	0	60.073	Ugt1a9;Ugt1a5;Ugt1a10			1.89767e+08	8.55333e+06	192700000	60.073	Ugt1a9;Ugt1a5;Ugt1a10
NaN	NaN	NaN	50300000	0	2510000	0	46600000	0	45.822				25150000	1255000	23300000	45.822	0
NaN	NaN	NaN	378000000	48800000	34400000	4430000	281000000	326000000	16.137				213400000	19415000	303500000	16.137	0
NaN	NaN	NaN	126000000	0	5030000	0	182000000	0	60.231				63000000	2515000	91000000	60.231	0
59800000	3150000	70700000	735000000	401000000	38700000	21100000	599000000	1260000000	30.2	Gm20390;Nme2			398600000	2.09833e+07	6.43233e+08	30.2	Gm20390;Nme2
NaN	NaN	NaN	221000000	0	10100000	0	186000000	0	44.774				110500000	5050000	93000000	44.774	0
NaN	NaN	NaN	98200000	23900000	7010000	1710000	119000000	77100000	51.278				61050000	4360000	98050000	51.278	0
5470000	274000	8630000	75300000	0	4180000	0	55000000	0	59.465	Ptbp1			2.69233e+07	1.48467e+06	21210000	59.465	Ptbp1
912000000	60800000	1160000000	1190000000	0	79600000	0	1300000000	0	27.411	Psme1			7.00667e+08	46800000	820000000	27.411	Psme1
NaN	NaN	NaN	55600000	0	3090000	0	48300000	0	44.887				27800000	1545000	24150000	44.887	0
NaN	NaN	NaN	186000000	12200000	16900000	1110000	177000000	71500000	19.331				99100000	9005000	124250000	19.331	0
NaN	NaN	NaN	53200000	49900000	1270000	1190000	35600000	0	114.65				51550000	1230000	17800000	114.65	0
585000000	65000000	641000000	11000000512	15100000256	1230000000	1670000000	10700000256	50500001792	13.077	Ddt			8895000256	9.88333e+08	2.06137e+10	13.077	Ddt
NaN	NaN	NaN	89000000	0	4240000	0	97700000	0	36.384				44500000	2120000	48850000	36.384	0
NaN	NaN	NaN	228000000	0	7850000	0	290000000	0	57.783				114000000	3925000	145000000	57.783	0
114000000	10400000	136000000	106000000	105000000	9660000	9510000	243000000	329000000	21.867	Pdcd6			1.08333e+08	9.85667e+06	236000000	21.867	Pdcd6
NaN	NaN	NaN	96600000	14300000	8050000	1190000	99100000	40400000	29.758				55450000	4620000	69750000	29.758	0
NaN	NaN	NaN	477000000	256000000	31800000	17100000	407000000	1050000000	29.8				366500000	24450000	728500000	29.8	0
NaN	NaN	NaN	86800000	424000000	7240000	35300000	109000000	1780000000	24.794				255400000	21270000	944500000	24.794	0
NaN	NaN	NaN	26100000	0	1130000	0	101000000	0	41.11				13050000	565000	50500000	41.11	0
NaN	NaN	NaN	93700000	0	5510000	0	69400000	0	40.489				46850000	2755000	34700000	40.489	0
422000000	18300000	622000000	763000000	5820000	33200000	253000	534000000	117000000	39.355	Aldoa			396940000	17251000	4.24333e+08	39.355	Aldoa
0	0	0	3689999872	19200000	615000000	3190000	3540000000	79200000	26.203	Prss2			1.2364e+09	2.06063e+08	1206400000	26.203	Prss2
NaN	NaN	NaN	15600000	0	348000	0	65300000	0	77.837				7800000	174000	32650000	77.837	0
0	0	0	95100000	4380000	5940000	274000	69600000	21000000	40.32	Nudt19			33160000	2.07133e+06	30200000	40.32	Nudt19
NaN	NaN	NaN	275000000	471000000	22900000	39200000	292000000	1360000000	26.247				373000000	31050000	826000000	26.247	0
NaN	NaN	NaN	175000000	0	10900000	0	175000000	0	28.774				87500000	5450000	87500000	28.774	0
22200000	1110000	25400000	251000000	20800000	12600000	1040000	180000000	88800000	45.681	Lamp2			98000000	4.91667e+06	9.80667e+07	45.681	Lamp2
11300000	665000	10200000	1540000000	161000000	90900000	9490000	1210000000	837000000	28.127	Prdx3			5.70767e+08	33685000	6.85733e+08	28.127	Prdx3
NaN	NaN	NaN	112000000	0	6610000	0	136000000	0	35.877				56000000	3305000	68000000	35.877	0
15000000	1250000	12100000	1390000000	123000000	116000000	10300000	1050000000	498000000	23.713	Ppib			5.09333e+08	4.25167e+07	5.20033e+08	23.713	Ppib
639000	63900	843000	1600000000	7770000	160000000	777000	1360000000	22500000	25.564	Gsta4			5.36136e+08	5.36136e+07	4.61114e+08	25.564	Gsta4
4010000	802000	4090000	1650000000	1830000000	329000000	365000000	1670000000	13100000256	10.294	S100a8			1.16134e+09	2.31601e+08	4924696752	10.294	S100a8
17000000	299000	22200000	177000000	0	3110000	0	132000000	0	117.43	Map4			6.46667e+07	1.13633e+06	51400000	117.43	Map4
NaN	NaN	NaN	109000000	0	4940000	0	116000000	0	47.756				54500000	2470000	58000000	47.756	0
5400000	674000	7190000	180000000	89200000	22500000	11200000	189000000	268000000	11.93	Pvalb			9.15333e+07	11458000	154730000	11.93	Pvalb
NaN	NaN	NaN	132000000	0	10100000	0	89600000	0	23.035				66000000	5050000	44800000	23.035	0
NaN	NaN	NaN	34400000	95700000	1380000	3830000	89200000	295000000	46.646				65050000	2605000	192100000	46.646	0
NaN	NaN	NaN	492000000	65100000	30800000	4070000	562000000	271000000	37.17				278550000	17435000	416500000	37.17	0
NaN	NaN	NaN	513000000	653000000	27000000	34400000	1630000000	1180000000	33.213				583000000	30700000	1405000000	33.213	0
214000000	11300000	254000000	198000000	0	10400000	0	166000000	0	42.215	Lrpap1			1.37333e+08	7.23333e+06	140000000	42.215	Lrpap1
4650000	172000	6100000	633000000	164000000	23400000	6060000	698000000	339000000	55.606	Cyp2c50;Cyp2c54;Cyp2c37			2.67217e+08	9.87733e+06	347700000	55.606	Cyp2c50;Cyp2c54;Cyp2c37
NaN	NaN	NaN	193000000	22200000	6890000	791000	220000000	122000000	52.22				107600000	3840500	171000000	52.22	0
NaN	NaN	NaN	7350000	0	669000	0	62400000	0	14.653				3675000	334500	31200000	14.653	0
0	0	0	288000000	0	47900000	0	407000000	0	13.916	Snrpd3			96000000	1.59667e+07	1.35667e+08	13.916	Snrpd3
NaN	NaN	NaN	172000000	0	6890000	0	173000000	0	49.03				86000000	3445000	86500000	49.03	0
NaN	NaN	NaN	1120000	0	86100	0	14800000	0	22.142				560000	43050	7400000	22.142	0
NaN	NaN	NaN	2740000000	32100000	549000000	6420000	2849999872	196000000	13.015				1386050000	277710000	1522999936	13.015	0
14800000	1650000	21700000	1290000000	3140000000	143000000	349000000	1010000000	9260000256	14.957	Pfn1			1481600000	164550000	3430566752	14.957	Pfn1
279000000	14000000	314000000	4270000128	57800000	213000000	2890000	3860000000	124000000	42.019	Acta1;Actc1;Acta2			1.5356e+09	76630000	1.43267e+09	42.019	Acta1;Actc1;Acta2
NaN	NaN	NaN	382000000	10700000	25500000	711000	333000000	44800000	40.691				196350000	13105500	188900000	40.691	0
NaN	NaN	NaN	1600000000	82500000	401000000	20600000	1720000000	243000000	9.584				841250000	210800000	981500000	9.584	0
NaN	NaN	NaN	22000000	2920000	710000	94100	33900000	54300000	59.262				12460000	402050	44100000	59.262	0
34000000	566000	6300000	46400000	11800000	774000	196000	20600000	54100000	134.85	Egfr			3.07333e+07	512000	27000000	134.85	Egfr
NaN	NaN	NaN	25400000	0	517000	0	55900000	0	137.61				12700000	258500	27950000	137.61	0
NaN	NaN	NaN	841000000	0	140000000	0	822000000	0	19.407				420500000	70000000	411000000	19.407	0
NaN	NaN	NaN	120000000	0	4280000	0	44300000	0	63.928				60000000	2140000	22150000	63.928	0
NaN	NaN	NaN	65300000	94200000	3110000	4480000	39400000	342000000	49.835				79750000	3795000	190700000	49.835	0
NaN	NaN	NaN	108000000	0	5140000	0	79900000	0	44.97				54000000	2570000	39950000	44.97	0
NaN	NaN	NaN	206000000	27400000	15900000	2110000	148000000	128000000	29.965				116700000	9005000	138000000	29.965	0
18900000	755000	38800000	250000000	0	10900000	0	233000000	0	38.225	Gpd1			8.96333e+07	3885000	90600000	38.225	Gpd1
NaN	NaN	NaN	121000000	14200000	4830000	569000	111000000	32100000	46.784				67600000	2699500	71550000	46.784	0
2700000	129000	4550000	113000000	0	5390000	0	127000000	0	48.699	Dbnl			3.85667e+07	1.83967e+06	43850000	48.699	Dbnl
NaN	NaN	NaN	66500000	0	4750000	0	59300000	0	51.225				33250000	2375000	29650000	51.225	0
NaN	NaN	NaN	95000000	0	2370000	0	122000000	0	91.83				47500000	1185000	61000000	91.83	0
3510000	270000	4600000	140000000	0	10800000	0	118000000	0	60.211	Epn1			4.78367e+07	3690000	4.08667e+07	60.211	Epn1
NaN	NaN	NaN	57100000	120000000	8160000	17200000	67700000	457000000	29.227				88550000	12680000	262350000	29.227	0
7960000	885000	10400000	247000000	0	9500000	0	215000000	0	57.943	Gpt2			8.49867e+07	3.46167e+06	7.51333e+07	57.943	Gpt2
7280000	235000	15800000	144000000	0	4660000	0	138000000	0	64.403	Eif2a			5.04267e+07	1.63167e+06	5.12667e+07	64.403	Eif2a
15700000	682000	27200000	269000000	8070000	11700000	351000	198000000	47400000	64.279	Nars			97590000	4.24433e+06	9.08667e+07	64.279	Nars
NaN	NaN	NaN	69000000	0	2880000	0	44500000	0	43.221				34500000	1440000	22250000	43.221	0
NaN	NaN	NaN	66200000	0	1090000	0	52300000	0	144.27				33100000	545000	26150000	144.27	0
NaN	NaN	NaN	295000000	54100000	29500000	5410000	160000000	219000000	26.424				174550000	17455000	189500000	26.424	0
NaN	NaN	NaN	124000000	9590000	5170000	399000	124000000	70500000	56.775				66795000	2784500	97250000	56.775	0
NaN	NaN	NaN	177000000	0	12600000	0	179000000	0	32.314				88500000	6300000	89500000	32.314	0
NaN	NaN	NaN	0	0	0	0	0	0	75.634				0	0	0	75.634	0
NaN	NaN	NaN	81400000	0	1450000	0	82200000	0	117.37				40700000	725000	41100000	117.37	0
NaN	NaN	NaN	237000000	228000000	15800000	15200000	230000000	703000000	35.377				232500000	15500000	466500000	35.377	0
NaN	NaN	NaN	114000000	0	6710000	0	106000000	0	38.224				57000000	3355000	53000000	38.224	0
NaN	NaN	NaN	84900000	50500000	3150000	1870000	74900000	218000000	45.255				67700000	2510000	146450000	45.255	0
137000000	17100000	30700000	199000000	8130000	24800000	1020000	178000000	0	17.156	Ssbp1			114710000	1.43067e+07	6.95667e+07	17.156	Ssbp1
14500000	725000	15400000	102000000	0	4270000	0	111000000	0	46.717	Serpina3k			3.88333e+07	1665000	4.21333e+07	46.717	Serpina3k
0	0	0	110000000	67400000	4230000	2590000	79600000	283000000	50.898	L2hgdh			5.91333e+07	2.27333e+06	1.20867e+08	50.898	L2hgdh
NaN	NaN	NaN	124000000	13700000	6530000	719000	86900000	77900000	34.975				68850000	3624500	82400000	34.975	0
14300000	713000	17300000	303000000	289000000	15200000	14400000	263000000	982000000	50.964	Scpep1			202100000	1.01043e+07	4.20767e+08	50.964	Scpep1
NaN	NaN	NaN	135000000	71100000	6760000	3550000	92200000	406000000	46.244				103050000	5155000	249100000	46.244	0
NaN	NaN	NaN	151000000	11800000	5800000	452000	134000000	0	54.735				81400000	3126000	67000000	54.735	0
17200000	2460000	27700000	458000000	16600000	65500000	2370000	425000000	154000000	17.982	Mydgf			1.63933e+08	2.34433e+07	2.02233e+08	17.982	Mydgf
NaN	NaN	NaN	134000000	3450000	19100000	492000	123000000	52700000	17.66				68725000	9796000	87850000	17.66	0
20400000	2910000	20700000	633000000	484000000	90500000	69100000	630000000	1670000000	10.916	Ndufa2			3.79133e+08	54170000	7.73567e+08	10.916	Ndufa2
957000000	120000000	1440000000	83000000	153000000	10400000	19200000	93900000	421000000	14.255	Pfdn1			3.97667e+08	4.98667e+07	6.51633e+08	14.255	Pfdn1
0	0	0	72900000	0	4290000	0	64900000	0	34.155	Slc25a11			24300000	1430000	2.16333e+07	34.155	Slc25a11
2920000	417000	1860000	156000000	77300000	13000000	6440000	134000000	141000000	24.977	Spcs2			78740000	6619000	9.22867e+07	24.977	Spcs2
13600000	289000	26000000	311000000	0	6620000	0	261000000	0	77.648	Hnrnpm			108200000	2303000	9.56667e+07	77.648	Hnrnpm
NaN	NaN	NaN	117000000	0	3080000	0	88000000	0	100.81				58500000	1540000	44000000	100.81	0
[truncated: 3,310 more rows]
