# Supplementary material for: Molecular harvesting with electroporation for tissue profiling
Source: Sci Rep. 2019 Oct 31;9:15750. doi: 10.1038/s41598-019-51634-7 (PMC6823461; doi:10.1038/s41598-019-51634-7)
Supplement: Supplementary file 3 — Table S2 KidneyProteomics [file 41598_2019_51634_MOESM3_ESM.xlsx]

## Sheet: Sheet2
intensity	iBAQ	LFQ	MW	GN
1265000	16900	1275000	164.62	Cps1
#DIV/0!	#DIV/0!	#DIV/0!	278.16	FLNB
#DIV/0!	#DIV/0!	#DIV/0!	273.42	FASN
#DIV/0!	#DIV/0!	#DIV/0!	262.62	FN1
71850000	696000	45770000	158.39	Rrbp1
#DIV/0!	#DIV/0!	#DIV/0!	284.54	SPTAN1
3365500	57905	6550000	98.708	Aldh1l1
37300000768	959000000	35200000000	68.692	Alb
0	0	0	226.37	Myh9
#DIV/0!	#DIV/0!	#DIV/0!	274.61	SPTBN1
220000000	2115000	196500000	186.48	C3
0	0	0	272.43	Fasn
31655000	235875	27430000	269.82	Tln1
23050000	412000	21950000	129.7	Pcx;Pc
590000000	1620000	545000000	629.09	AHNAK
#DIV/0!	#DIV/0!	#DIV/0!	107.8	Gm20425
#DIV/0!	#DIV/0!	#DIV/0!	104.85	ACTN4
#DIV/0!	#DIV/0!	#DIV/0!	83.263	HSP90AB1
#DIV/0!	#DIV/0!	#DIV/0!	61.054	HSPD1
#DIV/0!	#DIV/0!	#DIV/0!	152.45	RRBP1
546000000	17600000	463500000	59.752	Atp5a1
#DIV/0!	#DIV/0!	#DIV/0!	95.337	EEF2
7705000	256000	6250000	72.421	Hspa5
5150000	114000	4585000	89.321	Vcp;VCP
5355000	111400	5590000	101.68	Sardh
4310000	91650	4080000	97.462	Pygl
#DIV/0!	#DIV/0!	#DIV/0!	92.475	Hsp90b1
3225000	84700	3955000	82.669	Hadha
63450000	1921000	46100000	61.336	Glud1
750000	8350	650000	192.06	CLTC;Cltc
#DIV/0!	#DIV/0!	#DIV/0!	157.9	LRPPRC
80450000	1294000	75800000	141.74	Hdlbp
14310000	285500	11895000	101.2	Mthfd1
#DIV/0!	#DIV/0!	#DIV/0!	280.74	FLNA
204500000	5380000	198000000	73.46	Hspa9
800000000	23500000	663000000	74.648	Acox1
#DIV/0!	#DIV/0!	#DIV/0!	75.288	Anxa6
1641500	36430	2082000	97.254	Dmgdh
#DIV/0!	#DIV/0!	#DIV/0!	102	SND1
261450000	12470000	218250000	46.584	Ass1
0	0	0	54.467	Aldh1a1
#DIV/0!	#DIV/0!	#DIV/0!	76.613	NCL
13320000	404000	6500000	57.058	P4hb
52650000	834000	47800000	165.85	Pzp
231000000	5231500	207340000	78.301	Ehhadh
231000000	7215000	173000000	70.897	HSPA8
5415000	225600	2541500	45.02	Bhmt
#DIV/0!	#DIV/0!	#DIV/0!	68.677	AFP
1604999936	50150000	1376000000	59.795	Cat
93350000	3005000	64200000	56.678	Pdia3
#DIV/0!	#DIV/0!	#DIV/0!	170.59	EPRS
#DIV/0!	#DIV/0!	#DIV/0!	174.29	Agl
47705000	1137500	46250000	98.124	Aco1
2420000	105000	762000	56.822	Hmgcs2
31550000	1435000	18650000	41.829	Acaa2
#DIV/0!	#DIV/0!	#DIV/0!	65.432	KRT2
139500000	5370000	115950000	46.674	Idh1
#DIV/0!	#DIV/0!	#DIV/0!	74.139	LMNA
#DIV/0!	#DIV/0!	#DIV/0!	62.639	STIP1
#DIV/0!	#DIV/0!	#DIV/0!	77.043	Por
#DIV/0!	#DIV/0!	#DIV/0!	47.168	ENO1
81150000	3376500	87300000	56.537	Aldh2
1795000000	89750000	1515000000	41.736	Actb;ACTB
#DIV/0!	#DIV/0!	#DIV/0!	102.97	Aass
169750000	5822500	154750000	57.915	Aldh6a1
#DIV/0!	#DIV/0!	#DIV/0!	77.569	HNRNPM
#DIV/0!	#DIV/0!	#DIV/0!	57.488	CCT2;
13950000	398500	13120000	72.369	Pdia4
15535000	555250	7730000	62.515	Ephx2
119900000	4614000	77550000	67.63	Tkt
1405000	56000	0	45.054	Hpd
7280000	214000	2590000	61.417	Pgm1;Pgm2
#DIV/0!	#DIV/0!	#DIV/0!	55.023	UGDH
#DIV/0!	#DIV/0!	#DIV/0!	166.57	EIF3A
40920000	891000	39185000	108.91	EML4
5215000256	274750000	4180000064	39.507	Aldob;ALDOB
13250000	308000	4975000	82.704	XRCC5
#DIV/0!	#DIV/0!	#DIV/0!	64.615	ATIC
371500	10055	163500	78.034	Acsl1
260400000	8415000	260300000	52.513	Selenbp1
50850000	1755000	44900000	61.787	Ces1d
#DIV/0!	#DIV/0!	#DIV/0!	57.936	PKM
#DIV/0!	#DIV/0!	#DIV/0!	82.999	HADHA
#DIV/0!	#DIV/0!	#DIV/0!	120.84	ACLY
#DIV/0!	#DIV/0!	#DIV/0!	469.08	PRKDC
267500000	10290000	229000000	44.55	Pgk1
32870000	1315000	28005000	47.688	Ahcy
203500000	7030000	163000000	56.3	Atp5b
#DIV/0!	#DIV/0!	#DIV/0!	117.81	Uba1
#DIV/0!	#DIV/0!	#DIV/0!	88.317	HNRNPU
#DIV/0!	#DIV/0!	#DIV/0!	50.663	GDI2
#DIV/0!	#DIV/0!	#DIV/0!	59.62	CCT8
727000000	23425000	684500000	68.542	Rdx
#DIV/0!	#DIV/0!	#DIV/0!	72.257	Hal
33445000	858000	27345000	79.481	Hsd17b4
0	0	0	78.481	Uroc1
0	0	0	33.406	Rgn
0	0	0	55.715	Cyp2c29
45610000	1382000	39335000	72.585	Sdha
52200000	1862000	46100000	56.141	Lap3
#DIV/0!	#DIV/0!	#DIV/0!	77.063	TF
#DIV/0!	#DIV/0!	#DIV/0!	113.08	PARP1
2560000	150500	2650000	29.885	Rps3a;RPS3A
#DIV/0!	#DIV/0!	#DIV/0!	111.25	Dpyd
0	0	0	58.938	Ftcd
3030000	81650	3870000	68.527	Rpn1
#DIV/0!	#DIV/0!	#DIV/0!	70.051	HSPA1B;HSPA1A;
182100000	8687000	173350000	50.151	TUBA1B;Tuba1b
#DIV/0!	#DIV/0!	#DIV/0!	106.81	AARS
#DIV/0!	#DIV/0!	#DIV/0!	87.301	ALDH18A1;Aldh18a1
82700000	2505000	96900000	58.82	Pklr
2469999936	102750000	2084999936	59.125	Scp2
64200000	3370000	54350000	32.804	Haao
68150000	2065000	58050000	83.899	Immt
#DIV/0!	#DIV/0!	#DIV/0!	112.89	ATP1A1
#DIV/0!	#DIV/0!	#DIV/0!	123.8	VCL
#DIV/0!	#DIV/0!	#DIV/0!	94.33	HSPA4
#DIV/0!	#DIV/0!	#DIV/0!	229	MYH10;Myh10
#DIV/0!	#DIV/0!	#DIV/0!	138.34	COPA;Copa
0	0	0	60.995	Hacl1
#DIV/0!	#DIV/0!	#DIV/0!	47.994	Calr
0	0	0	35.039	Uox
10085000	531500	8290000	40.148	Adk
36800000	1753500	38300000	37.047	Akr1c6
287000000	8695000	262000000	76.775	Khsrp
#DIV/0!	#DIV/0!	#DIV/0!	105.84	Lonp1
462500000	21050000	398500000	44.816	Acat1
33800000	2115000	32500000	51.739	Asl
930000	40450	805000	58.861	Aldh7a1
21550000	1026000	21400000	66.022	CKAP4
865500000	50900000	695500000	25.97	Gstm1
15615000	347500	13585000	90.807	Plg
482000000	13400000	420000000	70.67	Pabpc1
21800000	531500	25250000	70.875	Acadvl
109400000	5750000	96150000	38.249	Sord
12450000	271000	11450000	106.91	Ganab
#DIV/0!	#DIV/0!	#DIV/0!	137.61	Oplah
940797504	28547750	872137440	64.76	Acsm1
24550000	845000	15150000	68.09	Etfdh
517000000	13620000	419500000	85.462	Aco2
20550000	586500	20155000	69.354	Pck1
#DIV/0!	#DIV/0!	#DIV/0!	163.29	A2M
#DIV/0!	#DIV/0!	#DIV/0!	84.659	HSP90AA1
#DIV/0!	#DIV/0!	#DIV/0!	59.67	CCT5
#DIV/0!	#DIV/0!	#DIV/0!	50.14	EEF1A1;EEF1A1P5
#DIV/0!	#DIV/0!	#DIV/0!	59.366	CCT7
0	0	0	56.949	Cyp2d26
99800000	5885000	91650000	39.771	Adh1
55800000	2324500	47000000	46.247	Got1
273725000	15917500	283225000	36.498	Ldha
20207500	598375	19522500	53.687	Vim;VIM;VI
7182000	205275	6850000	73.98	Cpt2
526600000	26380000	485150000	49.83	Tubb4b;TUBB4B;Tubb4a
#DIV/0!	#DIV/0!	#DIV/0!	79.776	Ndufs1
#DIV/0!	#DIV/0!	#DIV/0!	79.921	Pcca
31700000	1176000	24950000	56.979	Ugp2
172350000	9085000	131500000	36.912	Fbp1
42000000	2470000	25000000	26.42	TPM3
626750000	13940000	567500000	92.694	VIL1
#DIV/0!	#DIV/0!	#DIV/0!	69.842	XRCC6
1825000000	76000000	1590000000	45.029	Apoa4
#DIV/0!	#DIV/0!	#DIV/0!	56.451	Abat
14970000	516000	13170000	55.42	Shmt2
46150000	1591500	40200000	59.69	Tkfc
3480000	96500	3610000	74.466	Slc25a13
#DIV/0!	#DIV/0!	#DIV/0!	136.22	SEC31A
330500000	16550000	393000000	37.429	HNRNPA2B1;Hnrnpa2b1
928500000	40300000	1020500000	39.42	ALDOA;A
42250000	2115500	34150000	47.896	Acadl
79700000	2155000	92700000	87.428	Fga
10950000	498500	7850000	49.959	Hgd
0	0	0	70.35	Papss2
#DIV/0!	#DIV/0!	#DIV/0!	58.183	Cyp1a2
59195000	2281750	47630000	47.411	Got2
8530000	294100	10695000	51.899	Pah
7190000	107450	10105000	165.3	Mug1
530000	6400	530000	180.53	Iqgap2
147000000	4895000	116000000	49.508	Tufm
8700000	347500	8400000	54.752	Fgb
232000	14500	201000	43.508	Mat1a
10005500	400250	4500000	51.386	Hadhb
699500000	34950000	575500000	35.009	Etfa
#DIV/0!	#DIV/0!	#DIV/0!	111.18	Hyou1
#DIV/0!	#DIV/0!	#DIV/0!	36.053	GAPDH
#DIV/0!	#DIV/0!	#DIV/0!	60.533	CCT3
#DIV/0!	#DIV/0!	#DIV/0!	140.96	DHX9
#DIV/0!	#DIV/0!	#DIV/0!	532.4	DYNC1H1
#DIV/0!	#DIV/0!	#DIV/0!	54.231	NONO
#DIV/0!	#DIV/0!	#DIV/0!	292.75	GCN1
630000000	25200000	608500000	48.562	Hnrnpk;HNRNPK
#DIV/0!	#DIV/0!	#DIV/0!	99.098	Mttp
46400000	1602000	40600000	70.422	Slc27a2
17150000	1009500	23605000	42.119	Glul
10135000	595000	9725000	30.641	Cbr1
13899999744	993500000	12800000000	30.615	Apoa1
0	0	0	34.807	Arg1
385000000	25695000	349500000	24.826	Prdx6
4493000	179500	4055000	53.663	Aldh8a1
0	0	0	46.3	Sec14l2
#DIV/0!	#DIV/0!	#DIV/0!	102.99	NPEPPS;Npepps
42199998464	3829999872	115599998976	15.748	Hbb-bs
69100000	4610000	53700000	29.366	Ca3
#DIV/0!	#DIV/0!	#DIV/0!	48.354	Oat
1309500000	87300000	1203500000	22.176	Prdx1
6285000	262450	4335000	52.6	Shmt1
0	0	0	26.674	Rps3;RPS3
175000000	12500000	122950000	34.463	Hadh
1040000	25300	1040000	80.208	Trap1
#DIV/0!	#DIV/0!	#DIV/0!	123.63	IPO5;Ipo5
#DIV/0!	#DIV/0!	#DIV/0!	331.77	DSP
#DIV/0!	#DIV/0!	#DIV/0!	76.149	SFPQ
#DIV/0!	#DIV/0!	#DIV/0!	87.798	QARS
#DIV/0!	#DIV/0!	#DIV/0!	57.924	CCT4
#DIV/0!	#DIV/0!	#DIV/0!	95.337	ILF3;Ilf3
#DIV/0!	#DIV/0!	#DIV/0!	97.717	COPG1
#DIV/0!	#DIV/0!	#DIV/0!	82.955	Sec23a
#DIV/0!	#DIV/0!	#DIV/0!	70.887	Hnrnpr;HNRNPR
0	0	0	39.764	Otc
#DIV/0!	#DIV/0!	#DIV/0!	46.109	Rpl3
517350000	25870000	387600000	32.931	Slc25a5;SLC25A5
72650000	2685000	57500000	54.356	Fh
#DIV/0!	#DIV/0!	#DIV/0!	61.543	Cbs
138000000	4600000	119750000	61.612	Ces1f
#DIV/0!	#DIV/0!	#DIV/0!	47.153	Rpl4
0	0	0	56.724	Dpys
#DIV/0!	#DIV/0!	#DIV/0!	35.936	ANXA5;AN
#DIV/0!	#DIV/0!	#DIV/0!	57.136	DARS
#DIV/0!	#DIV/0!	#DIV/0!	102.49	COPB2
#DIV/0!	#DIV/0!	#DIV/0!	58.024	CCT6A
#DIV/0!	#DIV/0!	#DIV/0!	35.503	MDH2
#DIV/0!	#DIV/0!	#DIV/0!	30.791	TPI1
#DIV/0!	#DIV/0!	#DIV/0!	136.37	CAND1
#DIV/0!	#DIV/0!	#DIV/0!	63.48	IGF2BP1;Igf2bp1
5200000	179000	5200000	171.28	Eif4g1
0	0	0	57.318	Amy2;Amy2a1
1440000000	59900000	1305000000	53.6	Gc
8100000	426000	6300000	39.547	Adh5
#DIV/0!	#DIV/0!	#DIV/0!	29.597	Rps4x;RPS4X
0	0	0	56.804	Cyp2e1
0	0	0	67.95	Acsf2
#DIV/0!	#DIV/0!	#DIV/0!	37.289	Akr1d1
205500000	7580000	177000000	51.317	Hpx
#DIV/0!	#DIV/0!	#DIV/0!	73.502	DPYSL2
#DIV/0!	#DIV/0!	#DIV/0!	245.44	MAP4
10630000	590500	10950000	33.155	HNRNPA1;Hnrnpa1
#DIV/0!	#DIV/0!	#DIV/0!	30.777	APOA1
1570000	49050	1570000	65.308	PPP2R1A
#DIV/0!	#DIV/0!	#DIV/0!	53.139	PGD
#DIV/0!	#DIV/0!	#DIV/0!	51.901	CAP1
3320000	157850	2990000	49.913	Ndufv1
3303000	550500	2575500	14.245	Fabp1
745500	31100	631500	49.714	Cpox
#DIV/0!	#DIV/0!	#DIV/0!	75.444	Alox15
#DIV/0!	#DIV/0!	#DIV/0!	50.478	Gulo
10705000	511000	12530000	46.153	Eif4a1;EIF4A1
#DIV/0!	#DIV/0!	#DIV/0!	76.202	Slc27a5
3885000	121150	3445000	113.84	Nnt
14535000	605500	12100000	60.047	Ugt1a1
61600000	3860000	53570000	41.297	Acat2
#DIV/0!	#DIV/0!	#DIV/0!	213.42	Vwa8
#DIV/0!	#DIV/0!	#DIV/0!	43.567	Cth
138500000	7280000	124000000	34.098	Glyat
5200000	306000	4305000	48.1	Pdia6
29800000	1102000	31950000	53.514	Aldh9a1
7400000	185000	6200000	76.862	Acox2
2165000	72000	1870000	66.765	Aifm1
18850000	672000	19200000	46.839	Suclg2
#DIV/0!	#DIV/0!	#DIV/0!	55.938	PHGDH
#DIV/0!	#DIV/0!	#DIV/0!	515.6	APOB
#DIV/0!	#DIV/0!	#DIV/0!	47.079	PAICS
#DIV/0!	#DIV/0!	#DIV/0!	50.118	EEF1G
#DIV/0!	#DIV/0!	#DIV/0!	97.169	KPNB1;Kpnb1
#DIV/0!	#DIV/0!	#DIV/0!	70.729	PCK2
#DIV/0!	#DIV/0!	#DIV/0!	96.864	HSPH1
#DIV/0!	#DIV/0!	#DIV/0!	43.786	PA2G4
0	0	0	33.885	Sult1a1
97400000512	12214999808	91800002560	15.085	Hba
172100000	11470000	180200000	35.866	Apoe
427000000	42700000	666000000	25.36	Gsta3
332000000	16575000	299000000	46.481	Acadm
150850000	6275000	122900000	50.906	Idh2
#DIV/0!	#DIV/0!	#DIV/0!	60.515	Fmo3
3515000	130000	3515000	50.773	Bckdha
24500000	556500	21720000	116.03	Ogdh
#DIV/0!	#DIV/0!	#DIV/0!	57.854	Cyp3a11
101900000	3915000	94900000	61.84	Aldh4a1
36705000	1361000	31895000	60.755	Suox
68200000	3100000	58750000	43.995	Acaa1b
#DIV/0!	#DIV/0!	#DIV/0!	113.27	Gldc
81150000	3376500	87300000	57.552	Aldh1b1
31685000	1268500	27400000	43.846	Pipox
1121000000	48650000	980500000	36.586	Akr1a1
#DIV/0!	#DIV/0!	#DIV/0!	69.697	EIF4B
#DIV/0!	#DIV/0!	#DIV/0!	103.06	ACTN1
#DIV/0!	#DIV/0!	#DIV/0!	60.343	TCP1
#DIV/0!	#DIV/0!	#DIV/0!	34.362	RPL5
#DIV/0!	#DIV/0!	#DIV/0!	75.378	RARS
#DIV/0!	#DIV/0!	#DIV/0!	78.806	GFPT1;Gfpt1
#DIV/0!	#DIV/0!	#DIV/0!	88.549	TRIM28
#DIV/0!	#DIV/0!	#DIV/0!	58.946	TKFC
#DIV/0!	#DIV/0!	#DIV/0!	34.476	Hnrnpa3;HNRNPA3
#DIV/0!	#DIV/0!	#DIV/0!	54.33	Aldh3a2
#DIV/0!	#DIV/0!	#DIV/0!	80.669	Rps6ka3;RPS6KA3
97700000	3910000	75250000	35.231	Gpd1
#DIV/0!	#DIV/0!	#DIV/0!	66.406	Wdr1
49350000	2905000	45250000	43.044	Ckm;CKM
6882500	96600	6477500	38.734	Anxa1
302600000	23253500	272975008	28.832	Pgam1;PGAM1
0	0	0	55.826	Cyp2c39
2655000	156250	2425000	29.174	Ywhae;YWHAE
61050000	3390000	55550000	29.82	Phb
0	0	0	57.114	Agxt2
16420000	513500	16000000	69.265	Ddx5
#DIV/0!	#DIV/0!	#DIV/0!	58.557	Maob
0	0	0	55.142	Gpt
646000000	49700000	560000000	27.623	Etfb
0	0	0	40.789	Ndrg2
257000000	16050000	211000000	25.426	Ak3
1265000	16900	1275000	236.02	CAD;Cad
#DIV/0!	#DIV/0!	#DIV/0!	46.836	SSB
#DIV/0!	#DIV/0!	#DIV/0!	72.932	PDIA4
#DIV/0!	#DIV/0!	#DIV/0!	64.132	HNRNPL
#DIV/0!	#DIV/0!	#DIV/0!	126.97	DDB1
75535000	740250	81250000	262.84	Fn1
#DIV/0!	#DIV/0!	#DIV/0!	121.08	Cp
2670000	166850	3555000	36.023	Alad
0	0	0	55.948	Cyp2f2
34650000	3465000	35500000	22.099	Hist1h1d
5115000	568000	3140000	59.914	Fmo1
0	0	0	45.626	Psmc5;PSMC5
#DIV/0!	#DIV/0!	#DIV/0!	28.024	Rpl8;RPL8
2705000	87300	2510000	72.571	Gclc
0	0	0	60	Fmo5
#DIV/0!	#DIV/0!	#DIV/0!	61.94	Ces2a
0	0	0	55.764	Cyp2c50
#DIV/0!	#DIV/0!	#DIV/0!	59.266	Pdia5
0	0	0	32.667	Ppa1
29170000	1822500	21100000	30.501	Nit2
#DIV/0!	#DIV/0!	#DIV/0!	68.035	Prodh
#DIV/0!	#DIV/0!	#DIV/0!	140.21	Vars
#DIV/0!	#DIV/0!	#DIV/0!	50.113	Sucla2
#DIV/0!	#DIV/0!	#DIV/0!	83.607	PEG10
45400000	2060000	40050000	33.296	PHB2;Phb2
#DIV/0!	#DIV/0!	#DIV/0!	54.861	ALDH1A1
#DIV/0!	#DIV/0!	#DIV/0!	56.256	GSR
#DIV/0!	#DIV/0!	#DIV/0!	267.29	TPR
#DIV/0!	#DIV/0!	#DIV/0!	66.408	LMNB1
#DIV/0!	#DIV/0!	#DIV/0!	109.68	KIF5B
#DIV/0!	#DIV/0!	#DIV/0!	57.21	ARCN1
#DIV/0!	#DIV/0!	#DIV/0!	51.804	FKBP4
#DIV/0!	#DIV/0!	#DIV/0!	47.352	PSMC3
#DIV/0!	#DIV/0!	#DIV/0!	102.82	Itih4
0	0	0	45.912	Agxt
10635000	354505	7535000	63.953	Me1
45700000	2285000	41950000	46.879	Serpina3k
62150000	3450000	40500000	45.974	Serpina1b
255400000	11110000	210900000	46.175	Fah
#DIV/0!	#DIV/0!	#DIV/0!	22.127	Rps7;RPS7;Gm9493
6905000	246100	9870000	61.378	Mccc2
455000000	22800000	399000000	51.847	Ldhd
20595000	605000	18050000	66.414	Chdh
170750000	2034500	158050000	170.08	Eprs
#DIV/0!	#DIV/0!	#DIV/0!	91.369	Eif3b
2715000	97000	2355000	58.408	Pccb
52700000	2635000	50850000	51.736	Cs
114800000	6045000	93400000	48.234	Uqcrc2
469000	27600	1325000	32.675	Gnmt
#DIV/0!	#DIV/0!	#DIV/0!	47.074	PLIN3
#DIV/0!	#DIV/0!	#DIV/0!	48.057	KRT18
#DIV/0!	#DIV/0!	#DIV/0!	63.146	GPI
#DIV/0!	#DIV/0!	#DIV/0!	32.575	NPM1
#DIV/0!	#DIV/0!	#DIV/0!	30.772	VDAC1
#DIV/0!	#DIV/0!	#DIV/0!	57.221	PTBP1
#DIV/0!	#DIV/0!	#DIV/0!	47.366	PSMC4
16400000	2735000	14000000	38.434	HNRNPD
#DIV/0!	#DIV/0!	#DIV/0!	68.047	KARS
#DIV/0!	#DIV/0!	#DIV/0!	47.628	TXNDC5
#DIV/0!	#DIV/0!	#DIV/0!	44.965	SERBP1
10695000	445500	9395000	73.1	Kng1
68900000	4300000	54800000	42.151	Taldo1
2135000	47400	2135000	96.856	Mvp
406500	51000	406500	47.436	Psmd11;PSMD11
266500000	12700000	235000000	54.272	Dld
5655000	41250	5135000	279.86	Spta1
277550000	19805000	232500000	36.511	Mdh1
#DIV/0!	#DIV/0!	#DIV/0!	43.231	Pdha1
45950000	3070000	37750000	33.466	Tst
47350000	3385000	41400000	27.771	Ywhaz
#DIV/0!	#DIV/0!	#DIV/0!	146.56	Xdh
151650000	10870000	137300000	33.097	Mpst
0	0	0	63.317	Ces3a
16800000	991500	13225000	38.299	Bdh1
73650000	4600000	63700000	31.474	Echs1
13950000	558500	13800000	60.873	Ugt2b5;Ugt2b17
0	0	0	46.053	Sec14l4
19250000	1375000	16170000	35.44	Hibadh
#DIV/0!	#DIV/0!	#DIV/0!	79.343	Mccc1
40650000	2136000	40050000	36.213	Decr1
26500000	1560500	20600000	31.983	Pbld2
12915000	614000	21790000	52.851	Uqcrc1
#DIV/0!	#DIV/0!	#DIV/0!	83.355	Tars
52400000	3740000	45600000	34.995	4931406C07Rik
#DIV/0!	#DIV/0!	#DIV/0!	28.916	HNRNPC
#DIV/0!	#DIV/0!	#DIV/0!	104.85	CTNND1
#DIV/0!	#DIV/0!	#DIV/0!	66.049	NOP56
#DIV/0!	#DIV/0!	#DIV/0!	24.261	RPL13
#DIV/0!	#DIV/0!	#DIV/0!	67.567	CANX
#DIV/0!	#DIV/0!	#DIV/0!	56.782	PDIA3
#DIV/0!	#DIV/0!	#DIV/0!	110.42	CSE1L;Cse1l
#DIV/0!	#DIV/0!	#DIV/0!	36.788	AKR1C1
7440000	181800	7175000	86.706	PDXDC1
#DIV/0!	#DIV/0!	#DIV/0!	40.422	PSAT1
3465000	192650	3075000	49.57	Gcdh
25095000	1568500	20950000	32.74	Khk
0	0	0	35.66	Rdh7
#DIV/0!	#DIV/0!	#DIV/0!	29.976	Rpl7a;RPL7A;Rpl
439632480	25879500	353405008	25.716	Gstm2
47650000	2980000	41250000	32.263	Pnp
537500	38450	786500	33.509	Rpl6
610000	21100	530000	53.246	Dbt
#DIV/0!	#DIV/0!	#DIV/0!	75.474	Abcd3
#DIV/0!	#DIV/0!	#DIV/0!	93.354	Usp5
1735000	86500	0	35.076	Rack1;RACK1
15635000	779500	14195000	44.889	Acads
#DIV/0!	#DIV/0!	#DIV/0!	66.365	Gls2;GLS2
51500000	1325000	55000000	73.101	Ddx3x;D1Pas1
#DIV/0!	#DIV/0!	#DIV/0!	80.953	Gpd2
#DIV/0!	#DIV/0!	#DIV/0!	156.61	Lrpprc
3800000	172600	3715000	51.126	Kyat3
5115000	150500	4455000	64.328	Acsm5
#DIV/0!	#DIV/0!	#DIV/0!	37.057	Akr1c13
97650000	9765000	76900000	35.328	Grhpr
901500000	75300000	727000000	20.021	Park7
#DIV/0!	#DIV/0!	#DIV/0!	46.488	Amdhd1
53200000	3325000	47300000	25.704	Gstk1
15200000	692000	14465000	46.325	Ivd
17530000	500500	12315000	61.859	Bag3
0	0	0	60.82	Ehd3
10635000	231025	7660000	96.023	Pdcd6ip
#DIV/0!	#DIV/0!	#DIV/0!	69.371	EZR
#DIV/0!	#DIV/0!	#DIV/0!	102.64	MTTP
#DIV/0!	#DIV/0!	#DIV/0!	75.872	ANXA6
#DIV/0!	#DIV/0!	#DIV/0!	69.284	LTA4H
#DIV/0!	#DIV/0!	#DIV/0!	30.037	COMT;C
#DIV/0!	#DIV/0!	#DIV/0!	107.77	GART
#DIV/0!	#DIV/0!	#DIV/0!	23.742	PPIB
#DIV/0!	#DIV/0!	#DIV/0!	47.485	ACADSB
#DIV/0!	#DIV/0!	#DIV/0!	46.44	SERPINH1
#DIV/0!	#DIV/0!	#DIV/0!	79.685	HSD17B4
#DIV/0!	#DIV/0!	#DIV/0!	51.294	HADHB
#DIV/0!	#DIV/0!	#DIV/0!	38.324	SORD
#DIV/0!	#DIV/0!	#DIV/0!	48.991	DDX39B
#DIV/0!	#DIV/0!	#DIV/0!	32.642	NME1-NME2;NME2
#DIV/0!	#DIV/0!	#DIV/0!	134.55	GLG1;Glg1
#DIV/0!	#DIV/0!	#DIV/0!	124.34	UPF1
#DIV/0!	#DIV/0!	#DIV/0!	52.878	CNDP2
#DIV/0!	#DIV/0!	#DIV/0!	105.84	PSMD1
#DIV/0!	#DIV/0!	#DIV/0!	40.307	NANS
5815500	124300	5105000	87.347	Acad11
4720000	55550	4625000	204.19	Ank1
0	0	0	47.573	Cpb1
#DIV/0!	#DIV/0!	#DIV/0!	509.43	Apob
27250000	1947000	24200000	33.363	Nipsnap1
5325000	113000	4445000	114.86	Atp2a2
12860000	920000	17455000	38.676	Anxa2
15950000128	1770000064	14700000256	15.942	Sod1
#DIV/0!	#DIV/0!	#DIV/0!	24.604	Rpl10;RPL10
296000000	16440000	270000000	35.268	Cryz
#DIV/0!	#DIV/0!	#DIV/0!	47.357	Actr3;ACTR3
#DIV/0!	#DIV/0!	#DIV/0!	28.68	Rps6;RPS6
289500000	28950000	236000000	20.83	Pebp1
#DIV/0!	#DIV/0!	#DIV/0!	50.349	Fgg
10800000000	1350000000	9085000192	10.963	Hspe1
13960000	1269500	8415000	27.374	Gstt1
#DIV/0!	#DIV/0!	#DIV/0!	58.265	Naprt
#DIV/0!	#DIV/0!	#DIV/0!	76.205	Acsl5
0	0	0	62.679	Ces1
#DIV/0!	#DIV/0!	#DIV/0!	49.816	Rnh1;Rnh
#DIV/0!	#DIV/0!	#DIV/0!	38.194	Marc2
215650000	9360000	195800000	45.78	Acy1
#DIV/0!	#DIV/0!	#DIV/0!	34.005	Dhrs1
1813500	95600	1447500	33.316	Glod4
0	0	0	52.576	Ephx1
0	0	0	80.363	Gbe1
#DIV/0!	#DIV/0!	#DIV/0!	26.248	Nqo2
49650000	3820000	33650000	31.319	Esd
#DIV/0!	#DIV/0!	#DIV/0!	50.282	Sqor
#DIV/0!	#DIV/0!	#DIV/0!	29.546	Psma1
59650000	4255000	57050000	26.468	Ak2
21460000	1653000	17025000	36.154	Suclg1
#DIV/0!	#DIV/0!	#DIV/0!	94.622	MATR3
#DIV/0!	#DIV/0!	#DIV/0!	131.76	IARS
#DIV/0!	#DIV/0!	#DIV/0!	36.071	PDLIM1
#DIV/0!	#DIV/0!	#DIV/0!	150.25	ELP1
#DIV/0!	#DIV/0!	#DIV/0!	36.688	LDHA
#DIV/0!	#DIV/0!	#DIV/0!	35.882	ANXA4
#DIV/0!	#DIV/0!	#DIV/0!	27.764	YWHAQ
#DIV/0!	#DIV/0!	#DIV/0!	107.14	COPB1
#DIV/0!	#DIV/0!	#DIV/0!	28.723	PSME1
393154992	28156250	277554992	29.717	LASP1
#DIV/0!	#DIV/0!	#DIV/0!	63.472	LRRC47
#DIV/0!	#DIV/0!	#DIV/0!	72.379	SCFD1
106650000	3810000	104700000	67.56	FUBP1;Fubp1
#DIV/0!	#DIV/0!	#DIV/0!	51.156	RUVBL2;Ruvbl2
#DIV/0!	#DIV/0!	#DIV/0!	38.242	NUDC
#DIV/0!	#DIV/0!	#DIV/0!	89.909	H6pd
#DIV/0!	#DIV/0!	#DIV/0!	246.26	Sptb
#DIV/0!	#DIV/0!	#DIV/0!	146.9	Aox3
81000000	1302500	77165000	145.83	Sf3b1;SF3B1
#DIV/0!	#DIV/0!	#DIV/0!	27.497	Gsto1
312500000	22350000	300000000	22.329	Gpx1
0	0	0	56.712	Cyp2a5
#DIV/0!	#DIV/0!	#DIV/0!	77.06	Tgm2
0	0	0	57.233	Cyp2d10
254800000	10210000	255000000	42.3	Rbmx;RBMX
779000000	86600000	647000000	16.085	Rps19;RPS19
0	0	0	28.689	Hsd11b1
29450000	1839000	32400000	28.302	Ywhag;YWHAG
1365000	151500	1280000	24.205	Rps8;RPS8
#DIV/0!	#DIV/0!	#DIV/0!	20.732	Rpl18a
109150000	3900000	127750000	53.408	Nucb1
29750000	1141000	33800000	71.742	Coq8a
#DIV/0!	#DIV/0!	#DIV/0!	65.812	Cel
#DIV/0!	#DIV/0!	#DIV/0!	21.397	Rpl17
14645000	1330000	8300000	30.255	Atp5c1
49700000	2765000	50900000	32.851	Bphl
#DIV/0!	#DIV/0!	#DIV/0!	40.603	Ndufa10
416500000	27800000	365000000	29.367	Uqcrfs1
279000000	21500000	256500000	28.09	D10Jhu81e
900000000	75050000	815000000	23.363	Atp5o
13295000	402450	11015000	70.264	Crot
12295000	1229500	10100000	30.269	Aspdh
#DIV/0!	#DIV/0!	#DIV/0!	28.049	Mettl7b
#DIV/0!	#DIV/0!	#DIV/0!	40.21	Adh4
629500	29950	590500	45.796	PSMC6;Psmc6
17550000	1350000	17800000	29.404	RPSA;Rpsa
#DIV/0!	#DIV/0!	#DIV/0!	60.192	PRKCSH
#DIV/0!	#DIV/0!	#DIV/0!	26.922	CLIC1
#DIV/0!	#DIV/0!	#DIV/0!	90.932	DHX15;Dhx15
#DIV/0!	#DIV/0!	#DIV/0!	36.019	AKR1B10
#DIV/0!	#DIV/0!	#DIV/0!	59.851	PGM3
#DIV/0!	#DIV/0!	#DIV/0!	94.972	FGA
#DIV/0!	#DIV/0!	#DIV/0!	34.196	SULT1A4;SULT1A3
#DIV/0!	#DIV/0!	#DIV/0!	59.256	G6PD
#DIV/0!	#DIV/0!	#DIV/0!	31.324	RPS2
#DIV/0!	#DIV/0!	#DIV/0!	67.877	TKT
#DIV/0!	#DIV/0!	#DIV/0!	83.165	GARS
56777500	3344000	47492500	37.497	PCBP1;Pcbp1
#DIV/0!	#DIV/0!	#DIV/0!	61.585	CTTN
#DIV/0!	#DIV/0!	#DIV/0!	106.87	GANAB
#DIV/0!	#DIV/0!	#DIV/0!	105.34	EIF3C;Eif3c
#DIV/0!	#DIV/0!	#DIV/0!	87.343	DDX21
#DIV/0!	#DIV/0!	#DIV/0!	71.368	ATAD3A
#DIV/0!	#DIV/0!	#DIV/0!	177.19	UGGT1
#DIV/0!	#DIV/0!	#DIV/0!	75.99	ACSL5
#DIV/0!	#DIV/0!	#DIV/0!	49.943	Ighm
6265000	1042500	5960000	24.233	Hmgb1
4995000	161500	4620000	79.704	Apeh
69450000	3155000	61800000	41.52	Idh3a
274000000	21050000	233000000	24.205	Gstz1
1900000	145800	1700000	28.523	Gm20441;Gstt3
5965000	331500	5400000	38.607	Phyh
2095000	104500	1955000	36.118	Ech1
#DIV/0!	#DIV/0!	#DIV/0!	55.74	Cyp2b9
#DIV/0!	#DIV/0!	#DIV/0!	82.843	Mut
450249984	28068000	348550000	35.81	Gapdh
#DIV/0!	#DIV/0!	#DIV/0!	17.779	Rpl24;RPL24
37150000	5305000	56700000	15.137	Fabp5
#DIV/0!	#DIV/0!	#DIV/0!	47.789	Rbbp7;RBBP7
#DIV/0!	#DIV/0!	#DIV/0!	34.168	Gm4952
16315000	1087500	13442500	22.372	Rab1a
#DIV/0!	#DIV/0!	#DIV/0!	30.752	Vdac3
#DIV/0!	#DIV/0!	#DIV/0!	55.968	Aldh5a1
5110000	269000	4835000	37.188	Akr1c14
#DIV/0!	#DIV/0!	#DIV/0!	46.481	Baat
208050000	17315000	138700000	22.197	Blvrb
0	0	0	45.25	Aadac
35350000	3215000	29650000	20.809	Glo1
#DIV/0!	#DIV/0!	#DIV/0!	46.852	Erp44
#DIV/0!	#DIV/0!	#DIV/0!	51.302	Shpk
#DIV/0!	#DIV/0!	#DIV/0!	30.348	VDAC2
#DIV/0!	#DIV/0!	#DIV/0!	38.868	SLC9A3R1
#DIV/0!	#DIV/0!	#DIV/0!	69.283	RPN2
#DIV/0!	#DIV/0!	#DIV/0!	18.502	CFL1
#DIV/0!	#DIV/0!	#DIV/0!	59.143	YARS
#DIV/0!	#DIV/0!	#DIV/0!	101.11	MARS
#DIV/0!	#DIV/0!	#DIV/0!	100.2	PSMD2
#DIV/0!	#DIV/0!	#DIV/0!	180.58	IQGAP2
#DIV/0!	#DIV/0!	#DIV/0!	91.916	MOGS
#DIV/0!	#DIV/0!	#DIV/0!	52.787	TTC38
#DIV/0!	#DIV/0!	#DIV/0!	57.903	GPT2
#DIV/0!	#DIV/0!	#DIV/0!	34.93	LRRC59
#DIV/0!	#DIV/0!	#DIV/0!	91.706	VPS35;Vps35
#DIV/0!	#DIV/0!	#DIV/0!	66.115	FARSB
#DIV/0!	#DIV/0!	#DIV/0!	40.572	NSFL1C
#DIV/0!	#DIV/0!	#DIV/0!	70.642	Pls3
#DIV/0!	#DIV/0!	#DIV/0!	52.27	Anxa7
51850000	1525500	52350000	102.79	Dhtkd1
293000000	4125000	245500000	133.27	Cobll1
0	0	0	54.587	Aldh1a7
99050000	9015000	104000000	20.663	Mup2
28600000	866000	27680000	85.941	Gsn
#DIV/0!	#DIV/0!	#DIV/0!	34.216	Rplp0
#DIV/0!	#DIV/0!	#DIV/0!	104.02	Ap2a2;AP2A2
1258000000	125800000	1435000000	17.971	Ppia
141500000	7855000	109050000	44.953	Ctsd
#DIV/0!	#DIV/0!	#DIV/0!	70.268	F2
#DIV/0!	#DIV/0!	#DIV/0!	100.11	Ctnna1;CTNNA1
#DIV/0!	#DIV/0!	#DIV/0!	61.166	Sars
86050000	5060000	79650000	34.238	Hmgcl
63250000	7035000	49850000	29.459	Inmt
63950000	3550000	55000000	32.25	Eci1
#DIV/0!	#DIV/0!	#DIV/0!	67.314	Abce1;ABCE1
932500000	28200000	921000000	60.955	Hspd1
0	0	0	51.427	Pnlip
9395000	268100	9390000	102.09	Snd1
#DIV/0!	#DIV/0!	#DIV/0!	50.858	Nadk2
#DIV/0!	#DIV/0!	#DIV/0!	66.612	Eif3l
27650000	1453000	26350000	38.114	Ppa2
88400000	6790000	71000000	27.928	Spr
0	0	0	40.581	Fdps;Gm43738
25785000	1719000	22790000	29.884	Dhrs4
#DIV/0!	#DIV/0!	#DIV/0!	55.249	Rtcb
9890000	1103500	8030000	23.407	Arhgdia
443000000	36950000	464500000	20.772	Ftl1
81900000	4320000	71300000	31.814	Sdhb
91200000	6075000	82750000	25.988	Msra
8600000	410500	6550000	34.127	Cyb5r3
590500000	53700000	577000000	18.749	Atp5h;Gm10250
0	0	0	32.951	Stard10
#DIV/0!	#DIV/0!	#DIV/0!	27.372	Psma6
657500000	46950000	1021000000	22.395	Tagln2;TAGLN2
#DIV/0!	#DIV/0!	#DIV/0!	40.183	ECI2
#DIV/0!	#DIV/0!	#DIV/0!	26.224	RAN;Ran
422950000	18405000	402700000	48.715	SEPT7;S
#DIV/0!	#DIV/0!	#DIV/0!	79.187	ACSL4;Acsl4
#DIV/0!	#DIV/0!	#DIV/0!	69.602	SYNCRIP
#DIV/0!	#DIV/0!	#DIV/0!	67.454	TOMM70
#DIV/0!	#DIV/0!	#DIV/0!	51.511	FGG
#DIV/0!	#DIV/0!	#DIV/0!	57.116	P4HB
83000000	9225000	79600000	15.054	PFN1
488900000	54300000	489000000	17.302	STMN1;Stmn1
#DIV/0!	#DIV/0!	#DIV/0!	33.784	FBL;Fbl
#DIV/0!	#DIV/0!	#DIV/0!	117.85	UBA1
#DIV/0!	#DIV/0!	#DIV/0!	53.836	FDXR
#DIV/0!	#DIV/0!	#DIV/0!	56.166	LAP3
#DIV/0!	#DIV/0!	#DIV/0!	25.035	PRDX6
108300000	15450000	101900000	44.868	DNAJA1;Dnaja1
#DIV/0!	#DIV/0!	#DIV/0!	21.892	PRDX2
#DIV/0!	#DIV/0!	#DIV/0!	33.36	PYCR1
#DIV/0!	#DIV/0!	#DIV/0!	85.237	NASP
351000	23400	1100000	45.671	HNRNPF
#DIV/0!	#DIV/0!	#DIV/0!	33.779	SULT2A1
#DIV/0!	#DIV/0!	#DIV/0!	22.11	PRDX1
#DIV/0!	#DIV/0!	#DIV/0!	35.816	ECH1
#DIV/0!	#DIV/0!	#DIV/0!	58.042	PAK2
#DIV/0!	#DIV/0!	#DIV/0!	95.925	ABCF1
#DIV/0!	#DIV/0!	#DIV/0!	43.835	PCYT2
#DIV/0!	#DIV/0!	#DIV/0!	55.18	PRPF19
#DIV/0!	#DIV/0!	#DIV/0!	38.438	STRAP
93750000	6675000	72900000	28.92	Hagh
#DIV/0!	#DIV/0!	#DIV/0!	45.091	Acad8
#DIV/0!	#DIV/0!	#DIV/0!	109.49	Eftud2
#DIV/0!	#DIV/0!	#DIV/0!	42.235	Kyat1
7138500	713850	8030000	20.266	Gm10036;Rpl11;RPL11
378500000	34400000	347000000	17.671	Gm10260;Rps18;RPS18
257550000	19805000	269000000	29.032	Ca2;Car2
494950016	22835000	445500000	47.14	Eno1
2815000064	256000000	2365000064	19.53	Cox4i1
117350000	3553500	119400000	67.766	Msn
18325347328	4567549440	13525717504	10	Dbi
#DIV/0!	#DIV/0!	#DIV/0!	85.47	Ctnnb1;CTNNB1
5484500	218900	4850000	52.246	Gss
1645000000	205850000	1406000000	14.255	Rida
2570000	257000	2570000	18.431	Rps11;RPS11
4100000000	683500000	3705000064	11.367	Hist1h4a;HIST1H4A
1245000000	207500000	1130000000	11.605	Cycs
#DIV/0!	#DIV/0!	#DIV/0!	88.25	Cpt1a
#DIV/0!	#DIV/0!	#DIV/0!	57.492	Cyp3a13
7430000	924000	6985000	25.57	Qdpr
0	0	0	32.014	Ttpa
31050000	970500	42650000	63.299	Pdlim5
2420000	105000	762000	57.568	Hmgcs1
#DIV/0!	#DIV/0!	#DIV/0!	43.037	Hibch
23600000	841500	16900000	68.625	Gspt1;GSPT1
#DIV/0!	#DIV/0!	#DIV/0!	43.937	Upb1
5800000	645000	10110000	22.876	Rps5
#DIV/0!	#DIV/0!	#DIV/0!	56.019	Cyp2c70
107400000	7680000	98450000	32.754	Lactb2
21270000	1516500	20940000	27.273	Hsd17b10
15785000	658000	13465000	48.994	Dlst
16360000	1165000	16480000	34.644	Hoga1
#DIV/0!	#DIV/0!	#DIV/0!	51.012	Gda
#DIV/0!	#DIV/0!	#DIV/0!	33.026	Slc25a20
#DIV/0!	#DIV/0!	#DIV/0!	43.688	CTSD
#DIV/0!	#DIV/0!	#DIV/0!	80.253	DDX17
#DIV/0!	#DIV/0!	#DIV/0!	23.134	RPL19;Rpl19
#DIV/0!	#DIV/0!	#DIV/0!	78.973	IMMT
#DIV/0!	#DIV/0!	#DIV/0!	15.616	RPL32;Rpl32
#DIV/0!	#DIV/0!	#DIV/0!	30.302	HNRNPAB
#DIV/0!	#DIV/0!	#DIV/0!	46.937	OLA1;Ola1
#DIV/0!	#DIV/0!	#DIV/0!	123.38	XPO1;Xpo1
#DIV/0!	#DIV/0!	#DIV/0!	32.251	TXNL1
#DIV/0!	#DIV/0!	#DIV/0!	107.89	USO1
3126000	284200	2155000	16.445	RPS16;Rps16
#DIV/0!	#DIV/0!	#DIV/0!	30.867	NQO1
#DIV/0!	#DIV/0!	#DIV/0!	62.52	CES1
#DIV/0!	#DIV/0!	#DIV/0!	90.98	MCM3
#DIV/0!	#DIV/0!	#DIV/0!	41.389	MAPK1
#DIV/0!	#DIV/0!	#DIV/0!	34.012	SLC25A1
#DIV/0!	#DIV/0!	#DIV/0!	35.206	CRYZ
#DIV/0!	#DIV/0!	#DIV/0!	62.328	COASY
#DIV/0!	#DIV/0!	#DIV/0!	78.365	CAPRIN1
29295000	1045000	30485000	53.974	DDX19A
#DIV/0!	#DIV/0!	#DIV/0!	53.248	CORO1C
19465000	777500	19605000	42.121	Ndufa9
7015000	467000	5325000	27.571	Tpmt
14530000	210700	10870000	146.02	Cluh
121700000	13515000	108600000	17.633	Ndufa12
4760000	792500	4500000	17.698	Rpl23a-ps3;Rpl23a
18330000	1406000	20315000	72.423	Epb41
590000000	1620000	545000000	604.25	Ahnak
121700000	12170000	120750000	27.217	Eef1d
16410000	683250	14505000	46.135	Acot1
186000000	2415000	170500000	192.91	C4b
#DIV/0!	#DIV/0!	#DIV/0!	37.251	H2-Q10
#DIV/0!	#DIV/0!	#DIV/0!	103.13	Slc4a1
112800000	10275000	114350000	21.066	Fth1
359000000	32600000	321000000	24.603	Sod2
0	0	0	31.419	Rpl7
5205000	226000	4805000	35.752	Anxa5
#DIV/0!	#DIV/0!	#DIV/0!	104.58	Ap2b1;AP2B1
965000	26100	965000	74.517	Acss3
331000000	36800000	286000000	19.012	Manf
#DIV/0!	#DIV/0!	#DIV/0!	52.466	Dnpep
#DIV/0!	#DIV/0!	#DIV/0!	82.889	Gne
406100000	23905000	396500000	35.083	Sult1d1
21630000	1273500	18990000	39.218	Pter
#DIV/0!	#DIV/0!	#DIV/0!	270.92	Sptbn2;SPTBN2
#DIV/0!	#DIV/0!	#DIV/0!	277.82	Flnb
#DIV/0!	#DIV/0!	#DIV/0!	62.317	Ces2e
2240000	64000	1945000	67.941	Dlat
0	0	0	34.593	Sds
3775000	171500	2105000	35.705	Nit1
112000000	5905000	94100000	39.632	Slc25a3
#DIV/0!	#DIV/0!	#DIV/0!	82.499	Ddx1
#DIV/0!	#DIV/0!	#DIV/0!	52.625	Ndufs2
#DIV/0!	#DIV/0!	#DIV/0!	54.531	Kmo
17250000	1435000	22750000	27.254	Pgls
1315000000	109400000	1221000000	26.334	Chchd3
1500000	71650	565000	38.937	Pdhb
1598000	114050	1750000	36.3	Dhdh
#DIV/0!	#DIV/0!	#DIV/0!	60.719	Cyp27a1
79900000	5325000	70600000	27.738	Ethe1
12300000	1115000	10200000	40.342	Mecr
409500000	22750000	406500000	33.723	Keg1
448000	4480	448000	534.18	Plec
#DIV/0!	#DIV/0!	#DIV/0!	40.685	Nsdhl
#DIV/0!	#DIV/0!	#DIV/0!	29.47	Psma4
#DIV/0!	#DIV/0!	#DIV/0!	46.708	SERPINA1
#DIV/0!	#DIV/0!	#DIV/0!	53.166	TXNRD1
#DIV/0!	#DIV/0!	#DIV/0!	29.126	PSME2
#DIV/0!	#DIV/0!	#DIV/0!	66.785	IGF2BP2
8395000	442000	6450000	51.229	HNRNPH1
#DIV/0!	#DIV/0!	#DIV/0!	37.106	CALU
#DIV/0!	#DIV/0!	#DIV/0!	54.366	PMPCB
#DIV/0!	#DIV/0!	#DIV/0!	46.659	IDH1
#DIV/0!	#DIV/0!	#DIV/0!	44.614	PGK1
#DIV/0!	#DIV/0!	#DIV/0!	36.154	APOE
#DIV/0!	#DIV/0!	#DIV/0!	39.724	ADH5
#DIV/0!	#DIV/0!	#DIV/0!	61.049	P4HA1;P4ha1
#DIV/0!	#DIV/0!	#DIV/0!	85.018	PFKL
#DIV/0!	#DIV/0!	#DIV/0!	45.199	ACAT1
#DIV/0!	#DIV/0!	#DIV/0!	33.178	MPST
#DIV/0!	#DIV/0!	#DIV/0!	22.222	CMPK1
#DIV/0!	#DIV/0!	#DIV/0!	28.082	YWHAB
#DIV/0!	#DIV/0!	#DIV/0!	68.303	ATP6V1A
#DIV/0!	#DIV/0!	#DIV/0!	18.565	RPL21
#DIV/0!	#DIV/0!	#DIV/0!	15.747	RPL28
43400000	8700000	33650000	41.331	ST13;ST13P5
#DIV/0!	#DIV/0!	#DIV/0!	50.227	RUVBL1;Ruvbl1
#DIV/0!	#DIV/0!	#DIV/0!	58.252	PMPCA
#DIV/0!	#DIV/0!	#DIV/0!	30.84	HNRNPA0
#DIV/0!	#DIV/0!	#DIV/0!	52.562	BLMH
25915000	518250	27600000	102.9	CCAR2
#DIV/0!	#DIV/0!	#DIV/0!	113.37	ATXN2L
#DIV/0!	#DIV/0!	#DIV/0!	128.3	USP7;Usp7
#DIV/0!	#DIV/0!	#DIV/0!	44.998	BHMT
#DIV/0!	#DIV/0!	#DIV/0!	41.35	ACAT2
#DIV/0!	#DIV/0!	#DIV/0!	61.332	MCCC2
#DIV/0!	#DIV/0!	#DIV/0!	113.79	IARS2
#DIV/0!	#DIV/0!	#DIV/0!	65.401	SEPT9
#DIV/0!	#DIV/0!	#DIV/0!	42.945	PSMD13
29450000	2680000	44500000	21.053	Hebp1
92150000	3175000	85000000	59.832	Gk;GK
1220500000	48850000	1167500000	60.452	Cald1
4185000	116450	4110000	141.27	Cfh
654500000	93400000	957500000	14.515	Rps12-ps3;Rps12;RPS12
1370000	91500	1370000	113.23	Opa1
298000000	14870000	293950000	41.704	Amacr
0	0	0	28.405	Psma3;PSMA3;Ps
#DIV/0!	#DIV/0!	#DIV/0!	44.93	Gcat
74550001664	6784999936	84249999360	15.878	Hbb-b2
#DIV/0!	#DIV/0!	#DIV/0!	17.069	Mb
174450000	12460000	155200000	28.33	Ca1
18805000	1447000	16530000	29.978	Bpgm
#DIV/0!	#DIV/0!	#DIV/0!	25.701	Gstm3
33050000	3005000	23800000	37.325	Ahsg
4540000	151500	5640000	52.003	Serpinc1
#DIV/0!	#DIV/0!	#DIV/0!	48.647	Psmc2;PSMC2
133350000	7037500	121900000	35.732	Akr1b1;Akr1b3
#DIV/0!	#DIV/0!	#DIV/0!	80.597	Stt3a;ST
#DIV/0!	#DIV/0!	#DIV/0!	31.345	Capzb;CAPZB
198000000	33000000	202000000	15.241	Cyb5a
#DIV/0!	#DIV/0!	#DIV/0!	17.258	Rpl26;RPL26
#DIV/0!	#DIV/0!	#DIV/0!	49.184	Psmc1;PSMC1
293700000	22585000	286200000	35.73	Ybx1
14899999744	3724999936	12499999744	17.951	Rps27a
9385000	1173500	11260000	16.832	Eif5a;EIF5A
561000000	70100000	562500000	13.777	Hint1
#DIV/0!	#DIV/0!	#DIV/0!	135.55	Sf3b3;SF3B3
1990000	76550	1905000	54.208	Hsdl2
#DIV/0!	#DIV/0!	#DIV/0!	49.837	Entpd5
31000000	861500	32800000	133.57	Sec31a
#DIV/0!	#DIV/0!	#DIV/0!	56.144	Cyp2c67
#DIV/0!	#DIV/0!	#DIV/0!	61.119	Ugt2a3
#DIV/0!	#DIV/0!	#DIV/0!	34.228	Afmid
291500000	20800000	240000000	61.976	Ubqln1
#DIV/0!	#DIV/0!	#DIV/0!	57.463	Dnajc3
5810000128	968000000	4795000064	13.561	Uqcrb
283500000	16700000	235000000	28.948	Atp5f1
0	0	0	13.559	Urah
#DIV/0!	#DIV/0!	#DIV/0!	28.027	Hdhd3
#DIV/0!	#DIV/0!	#DIV/0!	37.984	Eif3f;EIF3F
14054000	370000	14450500	69.228	Clpx
15500000	1035000	11100000	31.715	Slc25a10
#DIV/0!	#DIV/0!	#DIV/0!	32.823	Slc25a15;SLC25A15
9360000	667500	9505000	27.855	Psma7
#DIV/0!	#DIV/0!	#DIV/0!	22.591	RPS9;Rps9
#DIV/0!	#DIV/0!	#DIV/0!	131.83	VARS
#DIV/0!	#DIV/0!	#DIV/0!	110.61	MTHFD1
#DIV/0!	#DIV/0!	#DIV/0!	63.704	IGF2BP3;Igf2bp3
#DIV/0!	#DIV/0!	#DIV/0!	34.482	COPE
#DIV/0!	#DIV/0!	#DIV/0!	60.977	PSMD3
#DIV/0!	#DIV/0!	#DIV/0!	58.926	FTCD
#DIV/0!	#DIV/0!	#DIV/0!	59.755	CAT
#DIV/0!	#DIV/0!	#DIV/0!	68.569	RPN1
#DIV/0!	#DIV/0!	#DIV/0!	56.381	ALDH2
#DIV/0!	#DIV/0!	#DIV/0!	36.112	EIF2S1
#DIV/0!	#DIV/0!	#DIV/0!	55.804	IMPDH2
#DIV/0!	#DIV/0!	#DIV/0!	36.573	AKR1A1
30350000	1213500	27150000	56.5	ATP6V1B2;Atp6v1b2
#DIV/0!	#DIV/0!	#DIV/0!	35.554	APEX1
#DIV/0!	#DIV/0!	#DIV/0!	28.48	PSMB5
10705000	511000	12530000	46.871	EIF4A3;Eif4a3
#DIV/0!	#DIV/0!	#DIV/0!	28.585	ANP32A
#DIV/0!	#DIV/0!	#DIV/0!	394.46	UTRN
32050000	386500	32050000	189.25	IQGAP1
#DIV/0!	#DIV/0!	#DIV/0!	70.389	ACADVL
#DIV/0!	#DIV/0!	#DIV/0!	33.428	BLVRA
#DIV/0!	#DIV/0!	#DIV/0!	37.512	PPP1CA
#DIV/0!	#DIV/0!	#DIV/0!	28.521	TPM4
#DIV/0!	#DIV/0!	#DIV/0!	69.948	LMNB2
#DIV/0!	#DIV/0!	#DIV/0!	34.352	AIMP1
#DIV/0!	#DIV/0!	#DIV/0!	30.54	PRDX4
#DIV/0!	#DIV/0!	#DIV/0!	52.164	G3BP1
#DIV/0!	#DIV/0!	#DIV/0!	180.83	PEG3
#DIV/0!	#DIV/0!	#DIV/0!	26.21	CACYBP
#DIV/0!	#DIV/0!	#DIV/0!	71.223	UBA2
#DIV/0!	#DIV/0!	#DIV/0!	38.534	STOML2
#DIV/0!	#DIV/0!	#DIV/0!	119.91	SUPT16H;Supt16;Supt16h
#DIV/0!	#DIV/0!	#DIV/0!	28.772	CLIC4
#DIV/0!	#DIV/0!	#DIV/0!	35.633	Ighg1
#DIV/0!	#DIV/0!	#DIV/0!	68.72	Gckr
833000000	25305000	828000000	56.497	Pdzk1
#DIV/0!	#DIV/0!	#DIV/0!	52.456	Kynu
#DIV/0!	#DIV/0!	#DIV/0!	127.81	Atp11c
#DIV/0!	#DIV/0!	#DIV/0!	97.986	Dnm2
#DIV/0!	#DIV/0!	#DIV/0!	35.169	Naxd
#DIV/0!	#DIV/0!	#DIV/0!	146.74	Abcb11
#DIV/0!	#DIV/0!	#DIV/0!	34.357	Arpc2;ARPC2
#DIV/0!	#DIV/0!	#DIV/0!	49.027	Ddost
6165000	1238000	6095000	15.524	Rps17;RPS17
20700000	1090000	24850000	37.279	Ctsb
#DIV/0!	#DIV/0!	#DIV/0!	46.291	Serpinb2
44150000	3682500	36050000	23.609	Gstp1
#DIV/0!	#DIV/0!	#DIV/0!	47.421	Fech
#DIV/0!	#DIV/0!	#DIV/0!	87.436	Dpp4
2915000	77000	2915000	88.053	Stat3;STAT3
58600000	6510000	75250000	22.576	Hist1h1b
14000000000	2324999936	13000000000	10.071	Cox6b1
160500000	16050000	150500000	17.138	Ube2n;UBE2N
#DIV/0!	#DIV/0!	#DIV/0!	14.839	Rps15a;RPS15A
1410999936	176750000	1350000000	13.906	Hist1h2bc;Hist1h2bh;HIST1H2BC
28350000	2835000	24000000	24.831	Rpl10a;RPL10A
282000000	35250000	249000000	18.916	Rps10
97700000	13950000	108600000	17.861	Ube2l3;UBE2L3;UBE2L5
#DIV/0!	#DIV/0!	#DIV/0!	47.833	Sephs2
7679999744	548500000	6755000320	21.897	Prdx5;Prd
4640000	244500	1050000	51.655	Clu
11600000	483500	9500000	59.543	Xylb
197550000	15180000	174350000	28.095	Pecr
#DIV/0!	#DIV/0!	#DIV/0!	65.681	A1cf
21200000	1117500	21550000	54.971	Serpinf2
3272000	116700	2680000	50.537	Gdi2
#DIV/0!	#DIV/0!	#DIV/0!	273.61	Prpf8;PRPF8
#DIV/0!	#DIV/0!	#DIV/0!	33.499	Mtch2;
#DIV/0!	#DIV/0!	#DIV/0!	106.91	Aars
25450000	911000	19000000	55.662	Pm20d1
11920000	518500	9915000	69.448	Rbm14;RBM14
#DIV/0!	#DIV/0!	#DIV/0!	44.008	Amt
72450000	4265000	57750000	40.612	Akr7a2
8975000	272050	7650000	118.98	Acad10
56150000	3512500	49450000	27.902	Cmbl
17150000	1715000	30850000	20.132	Ttc36
#DIV/0!	#DIV/0!	#DIV/0!	80.87	Gys2
0	0	0	17.551	Mgst1
1310000	50500	1135000	41.793	As3mt
11855000	2365000	11400000	41.498	Arpc1b
#DIV/0!	#DIV/0!	#DIV/0!	82.897	Dpp3
27650000	1975000	22700000	24.307	Grpel1
417500000	41750000	380500000	15.674	Fam136a
#DIV/0!	#DIV/0!	#DIV/0!	37.978	Marc1
267400000	9930000	261050000	58.47	Snx2;SNX2
575000	115000	499000	36.09	Tecr
#DIV/0!	#DIV/0!	#DIV/0!	57.788	Lman1
#DIV/0!	#DIV/0!	#DIV/0!	43.185	Prkar1a
#DIV/0!	#DIV/0!	#DIV/0!	36.46	Eif3i
960000	96000	830000	22.906	Psmb2
#DIV/0!	#DIV/0!	#DIV/0!	41.001	Hao1;HAO1
1064500000	76200000	950500000	25.061	Ak4
85050000	5685000	82100000	27.855	Vapa
#DIV/0!	#DIV/0!	#DIV/0!	31.3	Decr2
#DIV/0!	#DIV/0!	#DIV/0!	33.921	GMPR2
#DIV/0!	#DIV/0!	#DIV/0!	30.315	PCMT1
#DIV/0!	#DIV/0!	#DIV/0!	54.626	PUF60
#DIV/0!	#DIV/0!	#DIV/0!	58.139	ALDH7A1
#DIV/0!	#DIV/0!	#DIV/0!	54.465	ADSL
11070000	1850000	11675000	90.996	EPB41L2
#DIV/0!	#DIV/0!	#DIV/0!	98.169	SF3B2
#DIV/0!	#DIV/0!	#DIV/0!	82.091	NSF;Nsf
#DIV/0!	#DIV/0!	#DIV/0!	31.44	OTUB1
#DIV/0!	#DIV/0!	#DIV/0!	72.683	PRMT5;Prmt5
#DIV/0!	#DIV/0!	#DIV/0!	63.972	EIF3D;Eif3d
#DIV/0!	#DIV/0!	#DIV/0!	26.227	NUDT21;Nudt21
#DIV/0!	#DIV/0!	#DIV/0!	12.538	RPL35A;Rpl35a;RPL
#DIV/0!	#DIV/0!	#DIV/0!	37.432	GLRX3
#DIV/0!	#DIV/0!	#DIV/0!	74.605	SRP72
#DIV/0!	#DIV/0!	#DIV/0!	106.92	PRPF6;Prpf6
#DIV/0!	#DIV/0!	#DIV/0!	20.019	FTL
#DIV/0!	#DIV/0!	#DIV/0!	11.737	TXN
#DIV/0!	#DIV/0!	#DIV/0!	28.768	PCNA;Pcna
#DIV/0!	#DIV/0!	#DIV/0!	54.548	PEPD
#DIV/0!	#DIV/0!	#DIV/0!	26.489	PSMB1
#DIV/0!	#DIV/0!	#DIV/0!	98.398	ACO1
#DIV/0!	#DIV/0!	#DIV/0!	31.387	ECHS1
#DIV/0!	#DIV/0!	#DIV/0!	50.151	CPOX
#DIV/0!	#DIV/0!	#DIV/0!	23.577	RPL13A;RP
#DIV/0!	#DIV/0!	#DIV/0!	33.777	CRKL
#DIV/0!	#DIV/0!	#DIV/0!	43.171	RAD23B
#DIV/0!	#DIV/0!	#DIV/0!	265.55	ACACA
#DIV/0!	#DIV/0!	#DIV/0!	44.23	DCTN2
#DIV/0!	#DIV/0!	#DIV/0!	41.487	SEPT2;Sept2;Se
#DIV/0!	#DIV/0!	#DIV/0!	32.66	PPA1
7940000	567500	7615000	36.413	CNN3;Cnn3
56050000	3300000	52750000	68.329	SF1;Sf1
#DIV/0!	#DIV/0!	#DIV/0!	44.468	CDC37
#DIV/0!	#DIV/0!	#DIV/0!	85.104	HNRNPUL2;HNRNPUL2-BSCL2
#DIV/0!	#DIV/0!	#DIV/0!	68.119	NPLOC4
#DIV/0!	#DIV/0!	#DIV/0!	65.746	LPP
8400000	215000	8400000	92.25	CDC5L;Cdc5l
2255000	225500	1955000	22.41	SAR1B;Sar1b
#DIV/0!	#DIV/0!	#DIV/0!	72.595	RNPEP
#DIV/0!	#DIV/0!	#DIV/0!	47.145	GORASP2
11590000	643500	9815000	36.061	Plpbp
#DIV/0!	#DIV/0!	#DIV/0!	39.907	Lgals9
1155000	82500	2445000	23.587	Grb2
#DIV/0!	#DIV/0!	#DIV/0!	68.6	1300017J02Rik;Ica
0	0	0	58.316	Pdia2
585000	97500	510000	57.47	Farsa
2475000	495500	2085000	24.077	Gm10020;Rpl15;RPL15
#DIV/0!	#DIV/0!	#DIV/0!	34.824	Prps1l3;Prps1
865500000	50900000	695500000	27.308	Gstm6
26500000	1560500	20600000	32.189	Pbld1
1075000	107500	0	24.74	Sec22b
#DIV/0!	#DIV/0!	#DIV/0!	58.792	Prkcsh
104600000	3745000	87750000	51.091	Timm44
0	0	0	21.694	Pgrmc1
168000000	16800000	149000000	18.762	Snx3;SNX3
77900000	15600000	76600000	20.861	H1f0;H1F0
#DIV/0!	#DIV/0!	#DIV/0!	84.893	Itgb2
3480000	497500	3030000	15.344	Fkbp2;FKBP2
14100000	1570000	10740000	17.804	Rpl12;RPL12
4190000	598000	3880000	13.049	S100a9
0	0	0	56.179	Cyp2a12
6525000	408000	5845000	23.897	Rab14;RAB14
774500000	110350000	731000000	11.985	Pcbd1
#DIV/0!	#DIV/0!	#DIV/0!	21.782	Rhoa;RHOA
37700000	4185000	42600000	17.222	Rps13;RPS13
8500000	1700000	10080000	13.742	Rps25;RPS25
15350000	2195000	9700000	14.463	Rpl31;RPL31
10724999680	2149999936	6930000128	12.496	Atp5j
105550000	8105000	148500000	27.341	Eif4h;EIF4H
0	0	0	20.016	Urad
33915000	2404100	28772500	41.779	Eci2
#DIV/0!	#DIV/0!	#DIV/0!	52.695	Pnliprp1
2930000	79000	2895000	70.148	Lcp1;LCP1
#DIV/0!	#DIV/0!	#DIV/0!	42.88	Bckdhb;BCKDHB
0	0	0	55.857	Cyp2c54
6100000	60000	0	213.67	Mia3
1570000	92550	1435000	55.292	Glyctk
0	0	0	60.157	Ugt2b1
#DIV/0!	#DIV/0!	#DIV/0!	37.548	Clybl
2990000	149700	9440000	53.398	Mavs
559500000	50850000	482000000	22.45	Abhd14b
5415000	225600	2541500	39.871	Bhmt2
#DIV/0!	#DIV/0!	#DIV/0!	31.53	Qprt
30300000	2020000	24200000	35.649	Sfxn1
23250000	801500	16085000	55.446	Nampt
0	0	0	27.822	Ctrb1
#DIV/0!	#DIV/0!	#DIV/0!	23.564	Rpl14
15655000	780000	13840000	62.022	Coasy
#DIV/0!	#DIV/0!	#DIV/0!	22.687	Mettl26
61000000	3810000	56600000	30.149	Ndufs3
0	0	0	56.467	Cyp2d22
#DIV/0!	#DIV/0!	#DIV/0!	25.898	PSMA2
#DIV/0!	#DIV/0!	#DIV/0!	42.41	IDH3B
#DIV/0!	#DIV/0!	#DIV/0!	104.78	HYOU1
5700000	167500	4375000	85.939	HNRNPUL1
160600000	8450000	153150000	36.867	AKR1C3
#DIV/0!	#DIV/0!	#DIV/0!	140.3	DIAPH1
2715000	129500	2715000	49.005	SEPT11;Sept11
129100000	7597000	122300000	33.935	TCEA1
#DIV/0!	#DIV/0!	#DIV/0!	67.97	PABPC4
101400000	1448000	99500000	145.42	LMO7
#DIV/0!	#DIV/0!	#DIV/0!	64.449	EIF2A
#DIV/0!	#DIV/0!	#DIV/0!	48.208	RSL1D1
#DIV/0!	#DIV/0!	#DIV/0!	95.179	LONP1
#DIV/0!	#DIV/0!	#DIV/0!	22.237	TPD52L2
#DIV/0!	#DIV/0!	#DIV/0!	62.942	NARS
5780000	68000	4960000	160.9	ROCK2;Ro
#DIV/0!	#DIV/0!	#DIV/0!	73.46	GLS;Gls
#DIV/0!	#DIV/0!	#DIV/0!	83.353	LETM1
#DIV/0!	#DIV/0!	#DIV/0!	119.75	SEC24A
#DIV/0!	#DIV/0!	#DIV/0!	51.861	PAH
#DIV/0!	#DIV/0!	#DIV/0!	47.517	GOT2
#DIV/0!	#DIV/0!	#DIV/0!	40.786	UROD
#DIV/0!	#DIV/0!	#DIV/0!	30.375	CBR1
#DIV/0!	#DIV/0!	#DIV/0!	76.689	POR
#DIV/0!	#DIV/0!	#DIV/0!	43.009	AGXT
#DIV/0!	#DIV/0!	#DIV/0!	112.73	GLDC
#DIV/0!	#DIV/0!	#DIV/0!	18.042	ACP1
#DIV/0!	#DIV/0!	#DIV/0!	25.268	AK4
#DIV/0!	#DIV/0!	#DIV/0!	28.993	ERP29
#DIV/0!	#DIV/0!	#DIV/0!	27.692	PRDX3
#DIV/0!	#DIV/0!	#DIV/0!	21.057	PEBP1
11135000	856000	8325000	22.04	PPIF
#DIV/0!	#DIV/0!	#DIV/0!	52.645	UQCRC1
#DIV/0!	#DIV/0!	#DIV/0!	21.863	RPL9;RPL
#DIV/0!	#DIV/0!	#DIV/0!	27.843	ETFB
304000000	20250000	261000000	24.488	RAB11B;Rab11b
#DIV/0!	#DIV/0!	#DIV/0!	49.541	TUFM
#DIV/0!	#DIV/0!	#DIV/0!	33.295	HNMT
#DIV/0!	#DIV/0!	#DIV/0!	32.922	CAPZA1
#DIV/0!	#DIV/0!	#DIV/0!	56.068	USP14
#DIV/0!	#DIV/0!	#DIV/0!	40.545	ADK
#DIV/0!	#DIV/0!	#DIV/0!	35.54	SEC13
#DIV/0!	#DIV/0!	#DIV/0!	25.007	PSPH
4615000	98000	3565000	112.42	GTF2I;Gtf2i
#DIV/0!	#DIV/0!	#DIV/0!	27.566	GSTO1
#DIV/0!	#DIV/0!	#DIV/0!	45.834	MRPS9
#DIV/0!	#DIV/0!	#DIV/0!	25.542	SRSF9
#DIV/0!	#DIV/0!	#DIV/0!	26.318	GAMT
#DIV/0!	#DIV/0!	#DIV/0!	92.888	MCM6;Mcm6
#DIV/0!	#DIV/0!	#DIV/0!	109.93	SART3
#DIV/0!	#DIV/0!	#DIV/0!	102.64	SAFB
#DIV/0!	#DIV/0!	#DIV/0!	88.885	SF3A1
#DIV/0!	#DIV/0!	#DIV/0!	29.999	MAPRE1
#DIV/0!	#DIV/0!	#DIV/0!	58.768	UAP1
#DIV/0!	#DIV/0!	#DIV/0!	107.21	MOV10
#DIV/0!	#DIV/0!	#DIV/0!	39.548	TWF2
#DIV/0!	#DIV/0!	#DIV/0!	42.823	NAP1L4
#DIV/0!	#DIV/0!	#DIV/0!	41.867	DUSP9
#DIV/0!	#DIV/0!	#DIV/0!	38.449	SAE1
#DIV/0!	#DIV/0!	#DIV/0!	55.738	PACSIN2;PA
1582000	143800	3985000	18.736	CFL2;Cfl2
#DIV/0!	#DIV/0!	#DIV/0!	20.652	CNPY2
23705000	1127000	6100000	34.973	Bpnt1
4909999872	153500000	4704999936	60.672	Psap
3650000	365000	4195000	30.282	Coq9
1473000000	210000000	1285000000	15.601	Ccdc58
114925000	12792000	93515000	16.837	Calm3;Calm2;Calm1
#DIV/0!	#DIV/0!	#DIV/0!	34.577	Psmd14;PSMD14
#DIV/0!	#DIV/0!	#DIV/0!	36.539	Psmd7;PSMD7
16832500	331500	19310000	104.98	Actn4
14305000	957000	11070000	26.289	Idi1
#DIV/0!	#DIV/0!	#DIV/0!	42.613	Actr1a;ACTR1A
#DIV/0!	#DIV/0!	#DIV/0!	15.798	Rpl27;RPL27
16450000	4110000	7925000	16.273	Rps14;RPS14
6175000	386000	4980000	28.211	Ywhah
1660000000	78900000	1540000000	38.6	Slc9a3r1
178500000	12750000	267500000	106.25	Gaa
48450000	4410000	45400000	24.687	Lypla1
#DIV/0!	#DIV/0!	#DIV/0!	43.062	Ilf2;ILF2
5820000	582000	5215000	43.157	Dazap1
2030000	60000	2030000	62.581	Stip1
27255000	1297500	26275000	50.372	Tmpo
216400000	36050000	165650000	11.045	Cstb
0	0	0	47.384	Cpa1
#DIV/0!	#DIV/0!	#DIV/0!	51.863	Samm50
#DIV/0!	#DIV/0!	#DIV/0!	33.295	Sult2a8
419500000	27970000	405500000	26.918	Vapb
10447500	453875	9467500	46.48	Acot4
42150000	1110000	42150000	85.652	Csde1
#DIV/0!	#DIV/0!	#DIV/0!	68.721	Acad9
12405000	886000	10245000	37.798	Galm
52750000	4055000	58350000	24.038	Ndufs8
724500	60300	644500	33.56	Abhd11
8135000	626100	7255000	25.746	Dcxr
#DIV/0!	#DIV/0!	#DIV/0!	44.698	Bbox1;BBOX1
1385000	57500	3130000	52.443	Dnaja3
198000000	39650000	140500000	9.1413	Rps21
472000	33700	409000	35.327	Cyc1
482000000	43800000	448500000	17.32	Hint2
229500000	16400000	224500000	27.285	Ndufv2
#DIV/0!	#DIV/0!	#DIV/0!	34.67	Slc25a22
#DIV/0!	#DIV/0!	#DIV/0!	32.402	Echdc3
#DIV/0!	#DIV/0!	#DIV/0!	33.189	Napa;NAPA
2480000	95500	2150000	55.144	Csad
#DIV/0!	#DIV/0!	#DIV/0!	40.429	Lman2
1210000000	134500000	1128000000	19.992	Ndufa8
1345000	448500	1345000	47.173	Scly
#DIV/0!	#DIV/0!	#DIV/0!	57.986	Cyp3a41a
#DIV/0!	#DIV/0!	#DIV/0!	42.295	Galk1
18300000	1660000	9055000	18.521	Dstn
22120000	761500	22040000	60.602	Ehd1
16400000	2735000	14000000	33.558	Hnrnpdl
#DIV/0!	#DIV/0!	#DIV/0!	31.581	PITPNB
#DIV/0!	#DIV/0!	#DIV/0!	54.611	ILK;Ilk
#DIV/0!	#DIV/0!	#DIV/0!	140.73	TJP2
35150000	3900000	23850000	16.29	MYL6;Myl6;
#DIV/0!	#DIV/0!	#DIV/0!	32.616	CNN2
#DIV/0!	#DIV/0!	#DIV/0!	33.186	MTAP
#DIV/0!	#DIV/0!	#DIV/0!	10.08	TBCA
#DIV/0!	#DIV/0!	#DIV/0!	70.055	ADD1
#DIV/0!	#DIV/0!	#DIV/0!	45.31	CSNK2A1;Csnk2a1;
#DIV/0!	#DIV/0!	#DIV/0!	15.016	NACA
#DIV/0!	#DIV/0!	#DIV/0!	54.719	GLOD4
33715000	1085500	41245000	113.63	UBAP2L
#DIV/0!	#DIV/0!	#DIV/0!	140.13	MYBBP1A
#DIV/0!	#DIV/0!	#DIV/0!	66.193	WDR1
#DIV/0!	#DIV/0!	#DIV/0!	38.925	ERLIN1;Erlin1
#DIV/0!	#DIV/0!	#DIV/0!	35.611	EIF3G
#DIV/0!	#DIV/0!	#DIV/0!	113.01	SEC24D
#DIV/0!	#DIV/0!	#DIV/0!	80.419	ACSL3;Acsl3
#DIV/0!	#DIV/0!	#DIV/0!	63.182	STAU1
#DIV/0!	#DIV/0!	#DIV/0!	21.225	FTH1
#DIV/0!	#DIV/0!	#DIV/0!	10.044	DBI
#DIV/0!	#DIV/0!	#DIV/0!	14.208	FABP1
#DIV/0!	#DIV/0!	#DIV/0!	19.608	APRT
#DIV/0!	#DIV/0!	#DIV/0!	25.631	GSTA1;GSTA2;GSTA3
#DIV/0!	#DIV/0!	#DIV/0!	51.556	SNRNP70;Snrnp70
#DIV/0!	#DIV/0!	#DIV/0!	44.292	ACAA1
#DIV/0!	#DIV/0!	#DIV/0!	31.462	ESD;
#DIV/0!	#DIV/0!	#DIV/0!	46.247	GOT1
#DIV/0!	#DIV/0!	#DIV/0!	33.824	SRM
#DIV/0!	#DIV/0!	#DIV/0!	59.681	MAOA
#DIV/0!	#DIV/0!	#DIV/0!	24.033	HMGB2
#DIV/0!	#DIV/0!	#DIV/0!	79.467	NDUFS1
#DIV/0!	#DIV/0!	#DIV/0!	31.554	MARCKS
#DIV/0!	#DIV/0!	#DIV/0!	81.307	MCM7
#DIV/0!	#DIV/0!	#DIV/0!	55.992	SHMT2
#DIV/0!	#DIV/0!	#DIV/0!	51.109	EIF2S3
#DIV/0!	#DIV/0!	#DIV/0!	23.31	RANBP1
#DIV/0!	#DIV/0!	#DIV/0!	76.715	GMPS;Gmps
#DIV/0!	#DIV/0!	#DIV/0!	27.991	BCAP31
308800000	30880000	294800000	25.177	FKBP3;Fkbp3
#DIV/0!	#DIV/0!	#DIV/0!	40.763	PPID
#DIV/0!	#DIV/0!	#DIV/0!	81.074	SSRP1;Ssrp1
#DIV/0!	#DIV/0!	#DIV/0!	86.47	NSUN2
#DIV/0!	#DIV/0!	#DIV/0!	58.848	SF3A3;Sf3a3
#DIV/0!	#DIV/0!	#DIV/0!	52.39	SELENBP1
#DIV/0!	#DIV/0!	#DIV/0!	58.06	SNTB1
#DIV/0!	#DIV/0!	#DIV/0!	36.091	ELAVL1
#DIV/0!	#DIV/0!	#DIV/0!	44.522	DDI2
#DIV/0!	#DIV/0!	#DIV/0!	43.482	HIBCH
#DIV/0!	#DIV/0!	#DIV/0!	45.394	HSDL2
#DIV/0!	#DIV/0!	#DIV/0!	156.27	KTN1
#DIV/0!	#DIV/0!	#DIV/0!	61.64	FUBP3
#DIV/0!	#DIV/0!	#DIV/0!	19.891	PARK7
#DIV/0!	#DIV/0!	#DIV/0!	62.888	ARID3A
#DIV/0!	#DIV/0!	#DIV/0!	12.349	SLIRP
#DIV/0!	#DIV/0!	#DIV/0!	61.728	SPATS2L
#DIV/0!	#DIV/0!	#DIV/0!	56.639	PCYOX1
#DIV/0!	#DIV/0!	#DIV/0!	32.463	RALY;RA
#DIV/0!	#DIV/0!	#DIV/0!	28.068	RTRAF
#DIV/0!	#DIV/0!	#DIV/0!	59.578	NOP58;Nop58
8005000	381000	6775000	49.039	Adhfe1
17945000	947500	16000000	43.165	Prkar2a
#DIV/0!	#DIV/0!	#DIV/0!	101.09	Naa15;NAA15
#DIV/0!	#DIV/0!	#DIV/0!	24.923	Set;SET
5850000	244000	5850000	60.438	Hrg
63750000	4915000	61300000	34.676	Fahd2a;Fahd2
0	0	0	504.77	Lrp1
#DIV/0!	#DIV/0!	#DIV/0!	79.488	Aldh16a1
500000	20050	434000	67.501	Rpn2
#DIV/0!	#DIV/0!	#DIV/0!	80.386	Acss2
0	0	0	38.255	Agmat
1896000	118700	1700000	62.72	Ces2g
#DIV/0!	#DIV/0!	#DIV/0!	114.15	Ide
#DIV/0!	#DIV/0!	#DIV/0!	29.146	Gpx4
#DIV/0!	#DIV/0!	#DIV/0!	55.87	Cyp2b10
#DIV/0!	#DIV/0!	#DIV/0!	37.045	Akr1c19
#DIV/0!	#DIV/0!	#DIV/0!	32.19	Endog;ENDOG
#DIV/0!	#DIV/0!	#DIV/0!	14.485	Snca;SNCA
#DIV/0!	#DIV/0!	#DIV/0!	244.54	Snrnp200;SNRNP200
#DIV/0!	#DIV/0!	#DIV/0!	46.284	Cops4;COPS4
#DIV/0!	#DIV/0!	#DIV/0!	29.486	Comt
46600000	1792500	33450000	62.766	Gpi
1292500000	184900000	1130000000	15.776	Ttr
50250000	1395500	48770000	76.722	Ncl
1124000000	101900000	1237000000	16.101	Cox5a
27200000	591500	29350000	81.8	Jup;JUP
12245000	87150	11985000	284.59	Sptan1
2414999936	301500000	1570000000	13.847	Gm11273;Cox5b
#DIV/0!	#DIV/0!	#DIV/0!	20.811	Cbx3;CBX3
3100000	282000	2730000	26.411	Psma5;PSMA5
3874999936	176500000	2944999936	65.018	Grn
0	0	0	32.591	Asgr1
#DIV/0!	#DIV/0!	#DIV/0!	14.759	Rpl22;RPL22
10765000	397500	10920000	51.564	Cap1
#DIV/0!	#DIV/0!	#DIV/0!	34.883	Pura;PURA
3025000	1010000	2435000	13.293	Rpl34;RPL34
#DIV/0!	#DIV/0!	#DIV/0!	26.588	Hsd17b8;H2-Ke6
2730000	195000	2515000	23.489	Rab7a;RAB7A
#DIV/0!	#DIV/0!	#DIV/0!	41.835	Hsd17b2
#DIV/0!	#DIV/0!	#DIV/0!	39.565	Pon1
0	0	0	15.126	Fabp2
5910000	1185000	5380000	13.373	Rps20;RPS20
#DIV/0!	#DIV/0!	#DIV/0!	44.76	Actr2;ACTR2
#DIV/0!	#DIV/0!	#DIV/0!	14.865	Rpl23;RPL23
#DIV/0!	#DIV/0!	#DIV/0!	37.377	Gnb1;GNB1
7040000	1173000	5765000	19.462	Tpt1
23100000	4620000	18500000	11.651	Rplp2
4460000	223000	4460000	49.906	Tubb2a;TUBB2A
1773500096	354700000	1350000000	13.988	Hist2h2ac;HIST2H2AC;Hist2h2aa1
25400000	1691000	46900000	29.729	Cdv3
#DIV/0!	#DIV/0!	#DIV/0!	72.65	Samhd1
1915000000	319000000	1795000000	9.3267	Ndufa4
#DIV/0!	#DIV/0!	#DIV/0!	25.709	Gstm7;Gst
5470000	261000	4920000	47.624	Acp6
4890000	376500	3670000	35.015	Pdxk
5860000	419500	5190000	25.172	Fahd1
20735000	1481000	21700000	30.448	Hyi
11355000	567500	12050000	46.6	Scrn2
#DIV/0!	#DIV/0!	#DIV/0!	32.032	Isoc1;ISOC1
#DIV/0!	#DIV/0!	#DIV/0!	39.832	Eif3h
0	0	0	28.9	Cela1
618500000	41250000	525000000	35.286	Acy3
68200000	3100000	58750000	43.953	Acaa1a
21250000	1930000	16800000	66.741	Atad3
56850000	2188500	56000000	56.598	Arfgap2
#DIV/0!	#DIV/0!	#DIV/0!	28.308	Nipsnap3b
#DIV/0!	#DIV/0!	#DIV/0!	15.944	Cotl1
8830000	1105000	7845000	21.984	Ndufb9
98150000	16395000	102550000	16.318	Cyb5b
#DIV/0!	#DIV/0!	#DIV/0!	64.217	Atic
70450000	4145000	67000000	31.381	Ddah1
11570000	1157000	11815000	16.355	Ube2v1
62750000	2978000	61380000	55.843	Ccdc47
3435000	143000	3435000	46.797	Snx5
793500000	79350000	752000000	21.024	Ndufb10
#DIV/0!	#DIV/0!	#DIV/0!	39.735	H2afy;H2AFY
345000000	57500000	299000000	12.575	Ndufa7
#DIV/0!	#DIV/0!	#DIV/0!	15.197	RPS24;Rps24
#DIV/0!	#DIV/0!	#DIV/0!	46.292	ACOT2;ACOT1
7250000	452000	7250000	47.804	SNX6;Snx6
#DIV/0!	#DIV/0!	#DIV/0!	80.998	CAST
#DIV/0!	#DIV/0!	#DIV/0!	42.179	ACY1;ABHD14A-ACY1
#DIV/0!	#DIV/0!	#DIV/0!	25.895	NUDT5
#DIV/0!	#DIV/0!	#DIV/0!	50.431	CS
#DIV/0!	#DIV/0!	#DIV/0!	79.621	DNM1L
#DIV/0!	#DIV/0!	#DIV/0!	44.634	UQCRC2
#DIV/0!	#DIV/0!	#DIV/0!	16.378	RPL36A;Rpl36a
#DIV/0!	#DIV/0!	#DIV/0!	23.803	DCXR
189350000	18935000	185300000	14.285	PDCD5;P
#DIV/0!	#DIV/0!	#DIV/0!	49.512	HAT1;Hat1
#DIV/0!	#DIV/0!	#DIV/0!	59.271	PPM1G
#DIV/0!	#DIV/0!	#DIV/0!	37.578	COPS5;Cops5
#DIV/0!	#DIV/0!	#DIV/0!	34.063	SGTA
#DIV/0!	#DIV/0!	#DIV/0!	89.594	UFL1
#DIV/0!	#DIV/0!	#DIV/0!	66.9	AIFM1
#DIV/0!	#DIV/0!	#DIV/0!	37.893	TOMM40
#DIV/0!	#DIV/0!	#DIV/0!	55.928	FGB
#DIV/0!	#DIV/0!	#DIV/0!	84.87	TFRC
#DIV/0!	#DIV/0!	#DIV/0!	28.415	SNRPA1;Snrpa1
#DIV/0!	#DIV/0!	#DIV/0!	39.455	ALDOC
4310000	91650	4080000	96.695	PYGB;Pygb
#DIV/0!	#DIV/0!	#DIV/0!	50.27	ACADM
1450000	50000	1450000	55.704	SRP54;Srp54
#DIV/0!	#DIV/0!	#DIV/0!	26.182	UCHL3
#DIV/0!	#DIV/0!	#DIV/0!	46.374	FAH
#DIV/0!	#DIV/0!	#DIV/0!	66.69	CTPS1;Ctps1
#DIV/0!	#DIV/0!	#DIV/0!	105.21	ITIH2
#DIV/0!	#DIV/0!	#DIV/0!	90.069	RRM1
#DIV/0!	#DIV/0!	#DIV/0!	24.763	EEF1B2
#DIV/0!	#DIV/0!	#DIV/0!	38.044	DNAJB1
#DIV/0!	#DIV/0!	#DIV/0!	59.75	ATP5A1
#DIV/0!	#DIV/0!	#DIV/0!	57.206	ALDH1B1
#DIV/0!	#DIV/0!	#DIV/0!	32.996	ATP5C1
#DIV/0!	#DIV/0!	#DIV/0!	61.448	PGM1
#DIV/0!	#DIV/0!	#DIV/0!	42.592	FEN1;Fen1
#DIV/0!	#DIV/0!	#DIV/0!	36.426	MDH1
#DIV/0!	#DIV/0!	#DIV/0!	41.924	ACAA2
#DIV/0!	#DIV/0!	#DIV/0!	57.548	LMAN1
#DIV/0!	#DIV/0!	#DIV/0!	34.165	SULT1A1;SULT1A2
#DIV/0!	#DIV/0!	#DIV/0!	42.272	GALK1
825000	165500	825000	26.788	HDGF
#DIV/0!	#DIV/0!	#DIV/0!	14.395	SUB1
74635000	6207500	69287500	19.463	CNBP;Cnbp
#DIV/0!	#DIV/0!	#DIV/0!	35.594	PPP2CA;Ppp2ca
#DIV/0!	#DIV/0!	#DIV/0!	102.36	EIF4G2
#DIV/0!	#DIV/0!	#DIV/0!	29.096	TFAM
#DIV/0!	#DIV/0!	#DIV/0!	48.227	KHDRBS1;Kh
#DIV/0!	#DIV/0!	#DIV/0!	59.594	PDIA5
#DIV/0!	#DIV/0!	#DIV/0!	87.133	USP10
#DIV/0!	#DIV/0!	#DIV/0!	74.423	ACOX1
#DIV/0!	#DIV/0!	#DIV/0!	41.564	PPP1R7
#DIV/0!	#DIV/0!	#DIV/0!	26.183	TSN;Tsn;T
#DIV/0!	#DIV/0!	#DIV/0!	54.529	FSCN1
#DIV/0!	#DIV/0!	#DIV/0!	143.7	RRP12
#DIV/0!	#DIV/0!	#DIV/0!	61.206	HP1BP3
#DIV/0!	#DIV/0!	#DIV/0!	42.502	EIF3M;Eif3m
#DIV/0!	#DIV/0!	#DIV/0!	74.976	ARHGAP18
#DIV/0!	#DIV/0!	#DIV/0!	118.71	IPO4
#DIV/0!	#DIV/0!	#DIV/0!	18.925	PCNP
#DIV/0!	#DIV/0!	#DIV/0!	28.787	ANP32B
#DIV/0!	#DIV/0!	#DIV/0!	49.963	HGD
#DIV/0!	#DIV/0!	#DIV/0!	37.765	GALM
5045000	1681500	4972000	42.486	PHYHIPL;Phyhipl
#DIV/0!	#DIV/0!	#DIV/0!	26.923	HSD17B10
#DIV/0!	#DIV/0!	#DIV/0!	85.424	ACO2
#DIV/0!	#DIV/0!	#DIV/0!	35.548	CPPED1
#DIV/0!	#DIV/0!	#DIV/0!	22.655	PYM1
#DIV/0!	#DIV/0!	#DIV/0!	21.498	ADI1
#DIV/0!	#DIV/0!	#DIV/0!	32.544	PECR
#DIV/0!	#DIV/0!	#DIV/0!	108.58	XRN2;Xrn2
#DIV/0!	#DIV/0!	#DIV/0!	18.681	DCTPP1
#DIV/0!	#DIV/0!	#DIV/0!	136.31	XPO5
#DIV/0!	#DIV/0!	#DIV/0!	43.618	ZCCHC3;Zcchc3
#DIV/0!	#DIV/0!	#DIV/0!	35.419	CRYL1
#DIV/0!	#DIV/0!	#DIV/0!	15.892	CARHSP1
#DIV/0!	#DIV/0!	#DIV/0!	88.583	AFG3L2
62150000	3450000	40500000	45.854	Serpina1c;Serpina1a;
#DIV/0!	#DIV/0!	#DIV/0!	115.13	Itgam
#DIV/0!	#DIV/0!	#DIV/0!	36.766	Bub3
689000	138000	620500	18.101	Rpl18;Rpl
#DIV/0!	#DIV/0!	#DIV/0!	83.665	Gphn;GPHN
#DIV/0!	#DIV/0!	#DIV/0!	81.467	Asph
19850000	827500	17300000	50.535	Mpp1
148050000	21205000	91950000	23.478	Clta
35100000	2195000	29800000	35.181	Hnrnph3
1315000	39900	1140000	69.921	Dglucy
169500000	6520000	115500000	56.712	Acbd5
#DIV/0!	#DIV/0!	#DIV/0!	55.726	Ctsa
0	0	0	61.51	Ces1e
346500	57500	300500	30.534	Gclm
10270000	732000	10975000	40.703	Psmd4;PSMD4
#DIV/0!	#DIV/0!	#DIV/0!	35.173	Sult3a1
#DIV/0!	#DIV/0!	#DIV/0!	26.336	Gamt
155250000	7075000	155450000	45.745	Dnaja2;DNAJA2
28100000	1758500	16850000	35.774	Pdlim1
7205000	211500	6705000	84.998	Pigr
#DIV/0!	#DIV/0!	#DIV/0!	53.873	Ddc
#DIV/0!	#DIV/0!	#DIV/0!	24.57	Hprt1
0	0	0	28.913	Cela2a
1141500000	126500000	1160500000	25.171	Cltb;CLTB
102450000	7330000	105500000	23.014	Hspb1
#DIV/0!	#DIV/0!	#DIV/0!	22.031	Btf3;BTF3
#DIV/0!	#DIV/0!	#DIV/0!	39.344	Hmbs
50850000	1755000	44900000	61.055	Ces1c
#DIV/0!	#DIV/0!	#DIV/0!	54.357	Wars
#DIV/0!	#DIV/0!	#DIV/0!	67.277	Canx
#DIV/0!	#DIV/0!	#DIV/0!	50.02	Adss;ADSS
#DIV/0!	#DIV/0!	#DIV/0!	48.968	Eif5
#DIV/0!	#DIV/0!	#DIV/0!	51.596	Cops2;COPS2
34350000	3435000	28345000	20.697	Arf1;ARF1;Arf3
#DIV/0!	#DIV/0!	#DIV/0!	13.527	Snrpd2;SNRPD2
370500000	123700000	219500000	7.8409	Rps28;RPS28
0	0	0	23.432	Rac1
1909000	212500	1510000	57.477	Cct2
#DIV/0!	#DIV/0!	#DIV/0!	54.079	Anxa11
79000000	2255000	73950000	65.622	Acsm3
279500000	21495000	294000000	21.778	Prdx2
#DIV/0!	#DIV/0!	#DIV/0!	28.467	Tpm4
#DIV/0!	#DIV/0!	#DIV/0!	33.879	Fetub
#DIV/0!	#DIV/0!	#DIV/0!	55.496	Etnppl
0	0	0	63.352	Ces3b
#DIV/0!	#DIV/0!	#DIV/0!	46.415	Txndc5
#DIV/0!	#DIV/0!	#DIV/0!	46.306	Hdhd5
91000000	15150000	75900000	12.097	Cisd1
49900000	4160000	46200000	30.114	Pnpo
#DIV/0!	#DIV/0!	#DIV/0!	45.536	Psmd6
19450000	451500	18100000	87.142	Vwa5a
256000	19650	221500	26.856	Nudt7
3105000	310500	9210000	26.422	2210010C04Rik
196500000	16400000	170000000	27.61	Ociad1
#DIV/0!	#DIV/0!	#DIV/0!	42.574	Serpinb1a
33050000	1322500	30750000	52.767	Cndp2
13000000	519500	8125000	47.262	Plin3
#DIV/0!	#DIV/0!	#DIV/0!	61.761	Acot12
#DIV/0!	#DIV/0!	#DIV/0!	106.6	Erap1
2050000	205000	1925000	28.135	Ctrl
0	0	0	23.648	Sdf2l1
#DIV/0!	#DIV/0!	#DIV/0!	20.791	Gnpnat1;GNPNAT1
43400000	4820000	32850000	20.524	Arpc3
#DIV/0!	#DIV/0!	#DIV/0!	22.965	Psmb3
#DIV/0!	#DIV/0!	#DIV/0!	28.911	Ccs
109500000	6078000	113465000	53.912	Coro1b
#DIV/0!	#DIV/0!	#DIV/0!	44.669	Asah1
#DIV/0!	#DIV/0!	#DIV/0!	74.414	Padi4
#DIV/0!	#DIV/0!	#DIV/0!	50.569	Nfs1
2379000	125200	1662500	37.808	Cryzl2
80450000	1294000	75800000	141.44	HDLBP
#DIV/0!	#DIV/0!	#DIV/0!	68.898	CES2
#DIV/0!	#DIV/0!	#DIV/0!	28.683	C11orf54
#DIV/0!	#DIV/0!	#DIV/0!	65.702	CTNNBL1;Ctnnbl1;C
#DIV/0!	#DIV/0!	#DIV/0!	28.864	SBDS
#DIV/0!	#DIV/0!	#DIV/0!	24.75	SOD2
#DIV/0!	#DIV/0!	#DIV/0!	59.717	CPNE1
#DIV/0!	#DIV/0!	#DIV/0!	77.592	MCM5;Mcm5
#DIV/0!	#DIV/0!	#DIV/0!	20.217	PSMD10
#DIV/0!	#DIV/0!	#DIV/0!	52.949	SEC61A1;Sec61a1
#DIV/0!	#DIV/0!	#DIV/0!	19.311	NAA50;Naa50
#DIV/0!	#DIV/0!	#DIV/0!	48.103	POLDIP3
#DIV/0!	#DIV/0!	#DIV/0!	111.98	SEC24C
#DIV/0!	#DIV/0!	#DIV/0!	28.329	SRSF1;Srsf1
#DIV/0!	#DIV/0!	#DIV/0!	139.38	NOMO3;NOMO2
#DIV/0!	#DIV/0!	#DIV/0!	17.546	SNRPN;Snrpb
0	0	0	20.457	MYL12A
193500000	48450000	228000000	14.914	H3F3B;H3f3a;H3F3A
#DIV/0!	#DIV/0!	#DIV/0!	35.102	PDXK
#DIV/0!	#DIV/0!	#DIV/0!	18.491	ATP5H
#DIV/0!	#DIV/0!	#DIV/0!	48.962	AGFG2
#DIV/0!	#DIV/0!	#DIV/0!	19.206	TXNDC12
#DIV/0!	#DIV/0!	#DIV/0!	15.936	SOD1
33050000	3005000	23800000	39.324	AHSG
#DIV/0!	#DIV/0!	#DIV/0!	48.534	OAT
#DIV/0!	#DIV/0!	#DIV/0!	97.147	PYGL
#DIV/0!	#DIV/0!	#DIV/0!	49.973	RNH1
#DIV/0!	#DIV/0!	#DIV/0!	35.079	ETFA
9600000	1605000	9600000	11.676	HMGA1;Hmga1
#DIV/0!	#DIV/0!	#DIV/0!	38.388	EIF2S2
#DIV/0!	#DIV/0!	#DIV/0!	61.719	ALDH4A1
#DIV/0!	#DIV/0!	#DIV/0!	12.712	DDT
#DIV/0!	#DIV/0!	#DIV/0!	56.806	NMT1
#DIV/0!	#DIV/0!	#DIV/0!	72.691	SDHA
#DIV/0!	#DIV/0!	#DIV/0!	37.54	TALDO1
#DIV/0!	#DIV/0!	#DIV/0!	89.301	NOP2;Nop2
#DIV/0!	#DIV/0!	#DIV/0!	16.561	RPL27A
#DIV/0!	#DIV/0!	#DIV/0!	83.308	LSS
#DIV/0!	#DIV/0!	#DIV/0!	61.312	SARS
#DIV/0!	#DIV/0!	#DIV/0!	101.89	MCM2;M
#DIV/0!	#DIV/0!	#DIV/0!	57.214	ALDH5A1
91450000	18345000	64450000	12.259	ERH;Erh
#DIV/0!	#DIV/0!	#DIV/0!	32.728	RPL6
#DIV/0!	#DIV/0!	#DIV/0!	104.64	AP1B1
#DIV/0!	#DIV/0!	#DIV/0!	74.403	TTLL12
11190000	508600	11045000	68.259	CLINT1;Clint1
#DIV/0!	#DIV/0!	#DIV/0!	25.734	PAFAH1B3
#DIV/0!	#DIV/0!	#DIV/0!	42.153	ADRM1
#DIV/0!	#DIV/0!	#DIV/0!	36.067	DECR1
#DIV/0!	#DIV/0!	#DIV/0!	40.423	UCHL5
#DIV/0!	#DIV/0!	#DIV/0!	57.129	PDZK1
#DIV/0!	#DIV/0!	#DIV/0!	29.946	CENPV
0	0	0	32.749	PABPN1;Pabpn1
#DIV/0!	#DIV/0!	#DIV/0!	102.35	TNPO1;Tnpo1
#DIV/0!	#DIV/0!	#DIV/0!	60.741	FAM114A1
#DIV/0!	#DIV/0!	#DIV/0!	93.487	NUP93
#DIV/0!	#DIV/0!	#DIV/0!	65.358	CHDH
#DIV/0!	#DIV/0!	#DIV/0!	71.949	COQ8A
#DIV/0!	#DIV/0!	#DIV/0!	42.835	NDRG1
1295000	129500	1295000	41.489	SH3GL1
#DIV/0!	#DIV/0!	#DIV/0!	100.67	SRRT;Srrt
#DIV/0!	#DIV/0!	#DIV/0!	47.707	WDR12;Wdr12
#DIV/0!	#DIV/0!	#DIV/0!	33.932	ABHD10
#DIV/0!	#DIV/0!	#DIV/0!	38.711	MRPL39
#DIV/0!	#DIV/0!	#DIV/0!	53.488	ATXN10
#DIV/0!	#DIV/0!	#DIV/0!	35.668	GRHPR
#DIV/0!	#DIV/0!	#DIV/0!	74.175	SLC25A13
#DIV/0!	#DIV/0!	#DIV/0!	57.563	FARSA
#DIV/0!	#DIV/0!	#DIV/0!	42.033	POLDIP2
#DIV/0!	#DIV/0!	#DIV/0!	269.76	TLN1
#DIV/0!	#DIV/0!	#DIV/0!	111.08	SEC23IP;Sec23ip
64085000	2922500	61955000	52.793	Tuba4a;TUBA4A
#DIV/0!	#DIV/0!	#DIV/0!	55.293	Camk2d;CAMK2D
#DIV/0!	#DIV/0!	#DIV/0!	53.051	Txnrd2
#DIV/0!	#DIV/0!	#DIV/0!	36.812	Rprd1b;RPRD1B
1485000	67500	1485000	43.446	Pcyt2
#DIV/0!	#DIV/0!	#DIV/0!	52.223	Ttc38
#DIV/0!	#DIV/0!	#DIV/0!	42.467	Prpsap1
3815000	28850	3525000	280.5	Flna
#DIV/0!	#DIV/0!	#DIV/0!	37.697	Hsd3b7
3345000	558000	2295000	16.966	Gm17669;Rpl29
334500000	41800000	293900000	13.897	Fus
108100000	7070000	106275000	28.696	Tpm1
#DIV/0!	#DIV/0!	#DIV/0!	63.221	Faah
#DIV/0!	#DIV/0!	#DIV/0!	91.721	Ap1g1;AP1G1
675000	24050	585000	54.831	Ugdh
#DIV/0!	#DIV/0!	#DIV/0!	34.567	Cope;Co
#DIV/0!	#DIV/0!	#DIV/0!	119.49	Ipo7;IPO7
#DIV/0!	#DIV/0!	#DIV/0!	21.606	Dhfr
9305000	1165000	6795000	25.976	Mtco2
58375000064	5307499776	99924996096	15.84	Hbb-b1
95800000	11935000	89400000	14.65	Fabp4;FABP4
633000000	30150000	543500000	35.611	Mdh2
255825000	28232500	263000000	21.266	Hist1h1c
127000000	14100000	150000000	14.866	Lgals1
572500	35750	497500	42.031	Hsd3b3
64310000	2068000	61835000	51.572	Fkbp4
29100000	1711500	25150000	33.997	Aimp1
142250000	8890000	110350000	22.576	Tagln
4315000	479500	4665000	32.967	Capza2
#DIV/0!	#DIV/0!	#DIV/0!	53.662	Gsr
82700000	2505000	96900000	57.844	Pkm
1979999936	282500000	1690000000	13.02	Ndufs6
10025000	1253000	9765000	14.173	Snu13;SNU13
#DIV/0!	#DIV/0!	#DIV/0!	20.825	Rap1b;RAP1B
2465000064	411500000	2420000000	10.458	Timm13
3600000	599500	3240000	15.807	Rps23;RPS23
#DIV/0!	#DIV/0!	#DIV/0!	29.891	Psmb7
#DIV/0!	#DIV/0!	#DIV/0!	59.623	Cct5
#DIV/0!	#DIV/0!	#DIV/0!	22.417	Isoc2a
4932000	224050	5845000	54.087	G3bp2;G3BP2
1370000	68500	1370000	52.376	Ctsc
#DIV/0!	#DIV/0!	#DIV/0!	29.116	Psmb4
1445500000	482000000	1394000000	8.2355	Atp5i
21650000	1272000	20450000	38.221	Pcbp2;PCBP2
23600000	2145000	20750000	31.852	Echdc2
173500000	7890000	345500000	50.498	Ndufv3
#DIV/0!	#DIV/0!	#DIV/0!	62.939	Pyroxd2
#DIV/0!	#DIV/0!	#DIV/0!	43.123	Mvk
#DIV/0!	#DIV/0!	#DIV/0!	52.028	Rmdn3
#DIV/0!	#DIV/0!	#DIV/0!	46.297	Prrc1
#DIV/0!	#DIV/0!	#DIV/0!	69.858	Mocs1
26375000	2637500	23405000	23.895	Orm1
1245000000	156000000	1090500000	20.824	Gm2a
#DIV/0!	#DIV/0!	#DIV/0!	25.378	Psmb6
25005000	2273000	21600000	27.634	Gstt2
#DIV/0!	#DIV/0!	#DIV/0!	54.201	Fdxr
36300000	3295000	55100000	20.02	Jpt2
#DIV/0!	#DIV/0!	#DIV/0!	12.254	Rpl36;RPL36
#DIV/0!	#DIV/0!	#DIV/0!	40.528	Zadh2
758000000	29250000	1058000000	68.839	Eif4b
#DIV/0!	#DIV/0!	#DIV/0!	112.8	Iars2
#DIV/0!	#DIV/0!	#DIV/0!	38.117	Ahsa1
8305000	925500	7885000	53.998	Pdhx
#DIV/0!	#DIV/0!	#DIV/0!	134.19	Lars
6079000	607900	5170000	28.096	Mettl7a1
#DIV/0!	#DIV/0!	#DIV/0!	34.54	Pgp
32850000	1372000	31250000	59.672	Ugt3a2
#DIV/0!	#DIV/0!	#DIV/0!	43.131	Hacd3
0	0	0	21.722	Pla2g12b
#DIV/0!	#DIV/0!	#DIV/0!	60.112	Dhcr24
#DIV/0!	#DIV/0!	#DIV/0!	23.275	Spryd4
#DIV/0!	#DIV/0!	#DIV/0!	44.547	Tardbp;TARDBP
#DIV/0!	#DIV/0!	#DIV/0!	57.147	Dars
594000000	99100000	550000000	12.648	Ndufs5
36050000	1290000	39200000	67.839	Kars
#DIV/0!	#DIV/0!	#DIV/0!	49.335	Tymp
178000000	35600000	154000000	13.36	Ndufa5
0	0	0	28.904	Cela3b
100200000	12475000	89100000	14.164	Ndufc2
523500000	87250000	494500000	9.7681	Uqcrq
1070000000	153000000	1070000000	17.008	Fis1
47670000	6810000	33150000	15.183	Acot13
57800000	4815000	48100000	24.72	Psmd9
165500000	20700000	133500000	14.379	Bola1
#DIV/0!	#DIV/0!	#DIV/0!	52.895	Psmd12
4855000	695500	6415000	38.988	Dcps
705000000	100400000	656000000	21.708	Mrpl12
#DIV/0!	#DIV/0!	#DIV/0!	94.525	Lonp2;LONP2
#DIV/0!	#DIV/0!	#DIV/0!	24.683	Ndufs7
#DIV/0!	#DIV/0!	#DIV/0!	28.721	Pycr3
#DIV/0!	#DIV/0!	#DIV/0!	60.705	Lactb;LACTB
112300000	2442500	122000000	84.059	Lima1
#DIV/0!	#DIV/0!	#DIV/0!	42.722	Myg1
16410000	683250	14505000	47.489	Acot3
0	0	0	47.571	Iigp1
0	0	0	36.102	Hsd17b6
#DIV/0!	#DIV/0!	#DIV/0!	47.597	Aadat
33500000	3350000	19750000	21.862	0
#DIV/0!	#DIV/0!	#DIV/0!	77.843	RAVER1
#DIV/0!	#DIV/0!	#DIV/0!	77.813	DDX42;Ddx42
#DIV/0!	#DIV/0!	#DIV/0!	46.494	PACSIN3;PA
#DIV/0!	#DIV/0!	#DIV/0!	56.732	ILVBL
#DIV/0!	#DIV/0!	#DIV/0!	33.711	PCYT1A
#DIV/0!	#DIV/0!	#DIV/0!	53.371	GPS1
#DIV/0!	#DIV/0!	#DIV/0!	81.673	APEH
#DIV/0!	#DIV/0!	#DIV/0!	30.9	GNPDA1
#DIV/0!	#DIV/0!	#DIV/0!	18.72	SKP1;Skp1
#DIV/0!	#DIV/0!	#DIV/0!	36.064	COPS6
#DIV/0!	#DIV/0!	#DIV/0!	38.753	UBA5
#DIV/0!	#DIV/0!	#DIV/0!	139.09	DCTN1;Dctn1
#DIV/0!	#DIV/0!	#DIV/0!	128.48	MYO1B
#DIV/0!	#DIV/0!	#DIV/0!	28.821	EEF1D
#DIV/0!	#DIV/0!	#DIV/0!	64.872	SLC3A2
#DIV/0!	#DIV/0!	#DIV/0!	24.366	NAP1L1
63950000	8005000	28900000	17.047	PFDN5;Pfdn5
#DIV/0!	#DIV/0!	#DIV/0!	152.53	GIGYF2
#DIV/0!	#DIV/0!	#DIV/0!	33.792	MRPL4
#DIV/0!	#DIV/0!	#DIV/0!	58.182	SARS2;S
2935500	58515	2915000	83.474	EPS15L1
#DIV/0!	#DIV/0!	#DIV/0!	121.32	AP3B1;Ap3b1
#DIV/0!	#DIV/0!	#DIV/0!	81.879	GOLIM4
#DIV/0!	#DIV/0!	#DIV/0!	32.113	PIR
#DIV/0!	#DIV/0!	#DIV/0!	53.818	TOM1
#DIV/0!	#DIV/0!	#DIV/0!	10.058	BANF1
#DIV/0!	#DIV/0!	#DIV/0!	23.772	BAG2
#DIV/0!	#DIV/0!	#DIV/0!	20.776	NDUFB10
#DIV/0!	#DIV/0!	#DIV/0!	187.15	C3
#DIV/0!	#DIV/0!	#DIV/0!	40.732	HLA-A
#DIV/0!	#DIV/0!	#DIV/0!	34.095	CDK1;Cdk1;CD
#DIV/0!	#DIV/0!	#DIV/0!	52.948	EPHX1
#DIV/0!	#DIV/0!	#DIV/0!	37.821	CTSB
#DIV/0!	#DIV/0!	#DIV/0!	52.221	UMPS
#DIV/0!	#DIV/0!	#DIV/0!	39.233	PDHB
#DIV/0!	#DIV/0!	#DIV/0!	129.63	PC
#DIV/0!	#DIV/0!	#DIV/0!	57.41	HARS
#DIV/0!	#DIV/0!	#DIV/0!	92.468	HSP90B1
#DIV/0!	#DIV/0!	#DIV/0!	21.364	HIST1H1C
#DIV/0!	#DIV/0!	#DIV/0!	40.589	PRKACA;Prkaca
#DIV/0!	#DIV/0!	#DIV/0!	20.511	ARF4
#DIV/0!	#DIV/0!	#DIV/0!	58.993	SCP2
#DIV/0!	#DIV/0!	#DIV/0!	73.776	CPT2
#DIV/0!	#DIV/0!	#DIV/0!	54.416	DDX6
#DIV/0!	#DIV/0!	#DIV/0!	31.73	STOM
#DIV/0!	#DIV/0!	#DIV/0!	88.278	DPP4
#DIV/0!	#DIV/0!	#DIV/0!	139.76	TPP2
710000000	177500000	457000000	9.0714	NEDD8;Nedd8;NEDD8-MDP1
#DIV/0!	#DIV/0!	#DIV/0!	40.542	DRG1;Drg1
#DIV/0!	#DIV/0!	#DIV/0!	96.557	MCM4;Mcm4
#DIV/0!	#DIV/0!	#DIV/0!	48.115	FDFT1
#DIV/0!	#DIV/0!	#DIV/0!	87.334	STAT1
#DIV/0!	#DIV/0!	#DIV/0!	14.551	RPL35
#DIV/0!	#DIV/0!	#DIV/0!	23.277	ATP5O
#DIV/0!	#DIV/0!	#DIV/0!	32.551	PSMD8
#DIV/0!	#DIV/0!	#DIV/0!	39.829	VASP
#DIV/0!	#DIV/0!	#DIV/0!	52.891	METAP2
#DIV/0!	#DIV/0!	#DIV/0!	23.482	RAB5C
#DIV/0!	#DIV/0!	#DIV/0!	65.562	GPC3;Gpc3
51850000	1525500	52350000	39.75	IST1
#DIV/0!	#DIV/0!	#DIV/0!	23.545	RAB2A;Rab2a
8303000	918100	12900000	21.258	CDC42;Cdc42
#DIV/0!	#DIV/0!	#DIV/0!	16.537	LYZ
#DIV/0!	#DIV/0!	#DIV/0!	26.925	CSNK2B;Csnk2b;CSNK2
#DIV/0!	#DIV/0!	#DIV/0!	23.671	SARNP
#DIV/0!	#DIV/0!	#DIV/0!	100.83	EXOSC10
#DIV/0!	#DIV/0!	#DIV/0!	57.398	PPAT
#DIV/0!	#DIV/0!	#DIV/0!	80.109	TRAP1
395000000	23250000	352500000	70.754	PICALM;Picalm
#DIV/0!	#DIV/0!	#DIV/0!	26.319	IDI1
#DIV/0!	#DIV/0!	#DIV/0!	83.629	BOP1
#DIV/0!	#DIV/0!	#DIV/0!	162.46	EEA1
#DIV/0!	#DIV/0!	#DIV/0!	48.121	PDIA6
#DIV/0!	#DIV/0!	#DIV/0!	30.845	QPRT
#DIV/0!	#DIV/0!	#DIV/0!	37.031	MAPRE2;Mapre2
#DIV/0!	#DIV/0!	#DIV/0!	34.559	TOMM34
#DIV/0!	#DIV/0!	#DIV/0!	39.028	C9orf64
#DIV/0!	#DIV/0!	#DIV/0!	44.667	ARFGAP1
#DIV/0!	#DIV/0!	#DIV/0!	41.401	BRIX1
#DIV/0!	#DIV/0!	#DIV/0!	73.114	KHSRP
#DIV/0!	#DIV/0!	#DIV/0!	15.641	FAM136A
#DIV/0!	#DIV/0!	#DIV/0!	46.51	SUCLG2
3735000	233500	3735000	40.513	DNAJB11;Dnajb11
#DIV/0!	#DIV/0!	#DIV/0!	54.163	CPVL
#DIV/0!	#DIV/0!	#DIV/0!	60.593	ACBD3
#DIV/0!	#DIV/0!	#DIV/0!	35.171	FN3K
#DIV/0!	#DIV/0!	#DIV/0!	46.48	APMAP
#DIV/0!	#DIV/0!	#DIV/0!	43.614	LYAR
#DIV/0!	#DIV/0!	#DIV/0!	33.419	MRPL15
#DIV/0!	#DIV/0!	#DIV/0!	70.729	SRP68
#DIV/0!	#DIV/0!	#DIV/0!	36.567	Prmt1;PRMT1
#DIV/0!	#DIV/0!	#DIV/0!	204.57	Kif13b;KIF13B
0	0	0	57.188	Cyp4a10;Cyp4a32
#DIV/0!	#DIV/0!	#DIV/0!	60.336	Fggy
6938000	433650	6164500	29.424	Hsd17b13
#DIV/0!	#DIV/0!	#DIV/0!	35.256	Mgll
#DIV/0!	#DIV/0!	#DIV/0!	102.37	Mars
#DIV/0!	#DIV/0!	#DIV/0!	46.2	Pafah2
186350000	16930000	180450000	19.803	Ndufs4
104100000	6935000	116850000	26.159	Psme2
#DIV/0!	#DIV/0!	#DIV/0!	23.183	Mthfsl;Mthfs
843500000	210500000	885500000	7.3384	Atox1
#DIV/0!	#DIV/0!	#DIV/0!	58.121	Cyp3a25;Cyp3a59
1110000	123000	960000	26.511	Eif6
94200000	10450000	74100000	16.369	Edf1;EDF1
#DIV/0!	#DIV/0!	#DIV/0!	34.49	Ppt1
1734500064	346850000	1079500000	11.309	Apoa2
153500000	21850000	124500000	11.675	Txn
0	0	0	56.949	Cyp2d9
#DIV/0!	#DIV/0!	#DIV/0!	57.106	Slc2a2
4675000	584500	4260000	27.414	Lgals3
1625000000	85450000	1640000064	32.191	Tpi1
108000000	35950000	91450000	11.922	Fkbp1a
#DIV/0!	#DIV/0!	#DIV/0!	23.396	Psmb9
#DIV/0!	#DIV/0!	#DIV/0!	50.254	Adssl1
3415000	155000	1990000	54.848	Vtn
276000000	46050000	209000000	12.504	Mif
29100000	2240000	27700000	26.157	Atp6v1e1;ATP6V1E1
#DIV/0!	#DIV/0!	#DIV/0!	46.67	Pafah1b1;PAFAH1B1
#DIV/0!	#DIV/0!	#DIV/0!	18.518	Reg1
7290000	662500	5850000	20.123	Fdx1
6470000	150500	9325000	74.237	Lmna
2810000	165500	2200000	42.785	Idh3g;IDH3G
#DIV/0!	#DIV/0!	#DIV/0!	52.088	Gck
#DIV/0!	#DIV/0!	#DIV/0!	95.313	Eef2
#DIV/0!	#DIV/0!	#DIV/0!	22.406	Ube2k;UBE2K
3950000	438500	3795000	29.506	Psme3;PSME3
#DIV/0!	#DIV/0!	#DIV/0!	11.078	Rpl37;RPL37
19150000	3190000	15350000	12.861	Mtpn
29450000	4910000	25600000	17.04	Rps15;RPS15
#DIV/0!	#DIV/0!	#DIV/0!	13.17	Elob;ELOB
3200000	532500	2830000	12.784	Rpl30;RPL30
#DIV/0!	#DIV/0!	#DIV/0!	25.053	Eif4e
#DIV/0!	#DIV/0!	#DIV/0!	58.004	Cct6a
46300000	2108500	44600000	38.618	Apoh
#DIV/0!	#DIV/0!	#DIV/0!	47.655	Rbbp4;RBBP4
#DIV/0!	#DIV/0!	#DIV/0!	56.553	A1bg
5460000	210000	6390000	66.289	Plbd2
#DIV/0!	#DIV/0!	#DIV/0!	28.274	Dhrs11
6935000	138700	3050000	94.208	Hspa4
13950000	558500	13800000	61.041	Ugt2b36
#DIV/0!	#DIV/0!	#DIV/0!	83.043	Dtx3l
#DIV/0!	#DIV/0!	#DIV/0!	120.79	Acly
#DIV/0!	#DIV/0!	#DIV/0!	47.057	Cpa2;CPA2
1590000	79500	1730000	38.752	Hp
#DIV/0!	#DIV/0!	#DIV/0!	35.332	Azgp1
#DIV/0!	#DIV/0!	#DIV/0!	176.43	Uggt1
#DIV/0!	#DIV/0!	#DIV/0!	47.69	Sugct
136055000	5689500	136165000	63.845	Mtdh
107140000	9678000	114532500	26.8	Efhd2
#DIV/0!	#DIV/0!	#DIV/0!	60.876	Ugt2b34
#DIV/0!	#DIV/0!	#DIV/0!	50.723	Prodh2
5185000	112500	2840000	112.98	Atp1a1
#DIV/0!	#DIV/0!	#DIV/0!	25.414	Cbr4
7955000	994500	9985000	11.154	Dap;DAP
#DIV/0!	#DIV/0!	#DIV/0!	40.079	Twf1
1635000	148500	1415000	27.403	Gstt3
2115000	162500	2520000	38.768	Capg
#DIV/0!	#DIV/0!	#DIV/0!	35.796	Atg3;ATG3
591000000	118000000	538000000	15.081	Ndufb4
18300000	2615000	16750000	14.015	Txndc17
123000000	5600000	126850000	40.709	Nsfl1c
99950000	33300000	50000000	11.43	Ptms
5240000	747500	3805000	24.911	Tmed10
#DIV/0!	#DIV/0!	#DIV/0!	21.897	Itpa
#DIV/0!	#DIV/0!	#DIV/0!	47.874	Acadsb
#DIV/0!	#DIV/0!	#DIV/0!	35	Rmdn1
163000000	27200000	155500000	11.871	Glrx
1220000000	244000000	1240000000	11.042	Timm8a1;TIMM8A
#DIV/0!	#DIV/0!	#DIV/0!	43.02	Tfg
#DIV/0!	#DIV/0!	#DIV/0!	106.98	Uso1
0	0	0	27.656	Pmm2
1705000	113500	1480000	24.33	0
61700000	1868500	58300000	113.46	BAG6;BAT3
#DIV/0!	#DIV/0!	#DIV/0!	9.9601	ELOC;Eloc
#DIV/0!	#DIV/0!	#DIV/0!	22.024	GPX4
#DIV/0!	#DIV/0!	#DIV/0!	46.65	IVD
#DIV/0!	#DIV/0!	#DIV/0!	72.54	TM9SF4
#DIV/0!	#DIV/0!	#DIV/0!	127.83	COBLL1
#DIV/0!	#DIV/0!	#DIV/0!	51.802	FTO
#DIV/0!	#DIV/0!	#DIV/0!	18.906	JPT2
#DIV/0!	#DIV/0!	#DIV/0!	11.758	PTMA
#DIV/0!	#DIV/0!	#DIV/0!	133.06	POLR2B
#DIV/0!	#DIV/0!	#DIV/0!	42.123	HADH
#DIV/0!	#DIV/0!	#DIV/0!	29.168	ARRB1;Arrb1
#DIV/0!	#DIV/0!	#DIV/0!	52.269	CPSF6
#DIV/0!	#DIV/0!	#DIV/0!	57.56	API5;Api5
#DIV/0!	#DIV/0!	#DIV/0!	36.805	MRPS22
#DIV/0!	#DIV/0!	#DIV/0!	98.401	AMPD2;Ampd2
#DIV/0!	#DIV/0!	#DIV/0!	51.201	DLAT
#DIV/0!	#DIV/0!	#DIV/0!	11.345	RPS27L;Rps27l
#DIV/0!	#DIV/0!	#DIV/0!	78.77	NUP88
#DIV/0!	#DIV/0!	#DIV/0!	223.69	KIAA0368;ECM29
#DIV/0!	#DIV/0!	#DIV/0!	15.156	SRSF2
#DIV/0!	#DIV/0!	#DIV/0!	31.704	MRPS7
#DIV/0!	#DIV/0!	#DIV/0!	22.095	EIF3K
#DIV/0!	#DIV/0!	#DIV/0!	55.102	HDAC1;Hdac1;Gm10093
#DIV/0!	#DIV/0!	#DIV/0!	16.442	EIF1AY;Eif1ax
#DIV/0!	#DIV/0!	#DIV/0!	123.9	TCERG1;Tcerg1
#DIV/0!	#DIV/0!	#DIV/0!	144.73	PFAS
#DIV/0!	#DIV/0!	#DIV/0!	21.127	SURF4;Surf4
#DIV/0!	#DIV/0!	#DIV/0!	146.56	TBC1D4;Tbc1d4
#DIV/0!	#DIV/0!	#DIV/0!	60.029	KPNA6;Kpna6
#DIV/0!	#DIV/0!	#DIV/0!	57.673	DKC1
#DIV/0!	#DIV/0!	#DIV/0!	60.13	CPNE3
#DIV/0!	#DIV/0!	#DIV/0!	29.062	EIF3J
#DIV/0!	#DIV/0!	#DIV/0!	47.355	FLOT1
#DIV/0!	#DIV/0!	#DIV/0!	29.644	DDAH2
#DIV/0!	#DIV/0!	#DIV/0!	61.397	GLUD1;GLUD2
#DIV/0!	#DIV/0!	#DIV/0!	34.234	CYB5R3
#DIV/0!	#DIV/0!	#DIV/0!	25.565	MT-CO2
#DIV/0!	#DIV/0!	#DIV/0!	22.974	RBP4
#DIV/0!	#DIV/0!	#DIV/0!	35.061	ATP1B1
#DIV/0!	#DIV/0!	#DIV/0!	33.186	ASGR1
61275000	3054000	48900000	47.766	TUBB;Tubb5
#DIV/0!	#DIV/0!	#DIV/0!	54.636	FH
#DIV/0!	#DIV/0!	#DIV/0!	31.279	SNRPA
#DIV/0!	#DIV/0!	#DIV/0!	54.177	DLD
#DIV/0!	#DIV/0!	#DIV/0!	60.586	CBSL;CBS
#DIV/0!	#DIV/0!	#DIV/0!	13.696	COX5B
2860000	75150	2765000	90.725	TOP1;Top1
#DIV/0!	#DIV/0!	#DIV/0!	48.275	FDPS
#DIV/0!	#DIV/0!	#DIV/0!	35.853	AKR1B1
#DIV/0!	#DIV/0!	#DIV/0!	40.089	YBX3
#DIV/0!	#DIV/0!	#DIV/0!	44.969	RCC1
#DIV/0!	#DIV/0!	#DIV/0!	12.587	ATP5J
#DIV/0!	#DIV/0!	#DIV/0!	41.213	CSNK2A2
#DIV/0!	#DIV/0!	#DIV/0!	37.567	GPD1
#DIV/0!	#DIV/0!	#DIV/0!	48.141	CALR
#DIV/0!	#DIV/0!	#DIV/0!	36.032	HMOX2
#DIV/0!	#DIV/0!	#DIV/0!	41.465	LRPAP1
#DIV/0!	#DIV/0!	#DIV/0!	128.25	RFC1
#DIV/0!	#DIV/0!	#DIV/0!	44.424	MAP2K2
#DIV/0!	#DIV/0!	#DIV/0!	42.785	HSD17B2
#DIV/0!	#DIV/0!	#DIV/0!	14.57	SRP14
870000	34700	0	61.89	TXLNA
#DIV/0!	#DIV/0!	#DIV/0!	75.491	TMPO
#DIV/0!	#DIV/0!	#DIV/0!	80.699	PREP
#DIV/0!	#DIV/0!	#DIV/0!	33.269	RPIA
#DIV/0!	#DIV/0!	#DIV/0!	10.112	SRP9
#DIV/0!	#DIV/0!	#DIV/0!	57.861	KPNA2;
#DIV/0!	#DIV/0!	#DIV/0!	78.839	THOP1
#DIV/0!	#DIV/0!	#DIV/0!	42.966	BCAT1
#DIV/0!	#DIV/0!	#DIV/0!	65.304	EEFSEC
#DIV/0!	#DIV/0!	#DIV/0!	10.932	HSPE1
#DIV/0!	#DIV/0!	#DIV/0!	57.293	HMGCS1
#DIV/0!	#DIV/0!	#DIV/0!	50.435	ARHGAP1
#DIV/0!	#DIV/0!	#DIV/0!	79.494	EHHADH
#DIV/0!	#DIV/0!	#DIV/0!	20.63	PDAP1
#DIV/0!	#DIV/0!	#DIV/0!	51.212	FKBP5
8965000	358500	4870000	61.494	SNW1;Snw1
#DIV/0!	#DIV/0!	#DIV/0!	49.601	BYSL;Bysl
#DIV/0!	#DIV/0!	#DIV/0!	32.233	MLEC
#DIV/0!	#DIV/0!	#DIV/0!	70.973	TRIM25
#DIV/0!	#DIV/0!	#DIV/0!	56.195	PSMD5
1585000	44050	1454500	62.138	XPNPEP1;Xpnpep1
#DIV/0!	#DIV/0!	#DIV/0!	33.582	CIAPIN1
#DIV/0!	#DIV/0!	#DIV/0!	77.15	TMEM214
#DIV/0!	#DIV/0!	#DIV/0!	19.856	NDUFAF2
#DIV/0!	#DIV/0!	#DIV/0!	32.935	HSD17B11
#DIV/0!	#DIV/0!	#DIV/0!	58.743	PSPC1;Pspc1
#DIV/0!	#DIV/0!	#DIV/0!	85.95	PNPT1
#DIV/0!	#DIV/0!	#DIV/0!	39.542	TFB1M;Tfb1m
#DIV/0!	#DIV/0!	#DIV/0!	17.276	MAGOHB
#DIV/0!	#DIV/0!	#DIV/0!	64.244	FKBP10;Fkbp10
#DIV/0!	#DIV/0!	#DIV/0!	39.31	SNRNP40;Snrnp40
#DIV/0!	#DIV/0!	#DIV/0!	44.596	MRPL38
#DIV/0!	#DIV/0!	#DIV/0!	32.004	PGAM5
#DIV/0!	#DIV/0!	#DIV/0!	22.345	ABHD14B
#DIV/0!	#DIV/0!	#DIV/0!	27.325	TBCB
#DIV/0!	#DIV/0!	#DIV/0!	41.92	VAT1
#DIV/0!	#DIV/0!	#DIV/0!	33.112	TSNAX;DISC1
#DIV/0!	#DIV/0!	#DIV/0!	56.44	DNAJC7
13605000	1131500	14080000	27.277	TMED9;Tmed9
#DIV/0!	#DIV/0!	#DIV/0!	37.66	AGMAT
#DIV/0!	#DIV/0!	#DIV/0!	10.135	SF3B5
#DIV/0!	#DIV/0!	#DIV/0!	80.651	NLN
#DIV/0!	#DIV/0!	#DIV/0!	73.964	GTPBP4;Gtpbp4
#DIV/0!	#DIV/0!	#DIV/0!	141.29	UBE2O;Ube2o
#DIV/0!	#DIV/0!	#DIV/0!	50.646	DDX47;Ddx47
#DIV/0!	#DIV/0!	#DIV/0!	31.705	MRPL46
#DIV/0!	#DIV/0!	#DIV/0!	43.955	POFUT1;Pofut1
#DIV/0!	#DIV/0!	#DIV/0!	27.924	PNO1;Pno1
#DIV/0!	#DIV/0!	#DIV/0!	13.832	PHPT1
#DIV/0!	#DIV/0!	#DIV/0!	68.639	KLC4
#DIV/0!	#DIV/0!	#DIV/0!	97.394	RBM12;Gm28036
#DIV/0!	#DIV/0!	#DIV/0!	75.406	DDX18;Ddx18
#DIV/0!	#DIV/0!	#DIV/0!	82.588	DPP3
#DIV/0!	#DIV/0!	#DIV/0!	37.551	MAT2B
#DIV/0!	#DIV/0!	#DIV/0!	102.13	AASS
#DIV/0!	#DIV/0!	#DIV/0!	12.249	ATPIF1
#DIV/0!	#DIV/0!	#DIV/0!	25.565	AK3
#DIV/0!	#DIV/0!	#DIV/0!	27.56	MRTO4;Mrto4
#DIV/0!	#DIV/0!	#DIV/0!	25.497	GSTK1
#DIV/0!	#DIV/0!	#DIV/0!	46.939	AP3M1;Ap3m1
#DIV/0!	#DIV/0!	#DIV/0!	29.395	MRPS18B
#DIV/0!	#DIV/0!	#DIV/0!	21.831	NDUFB9
#DIV/0!	#DIV/0!	#DIV/0!	51.504	SHPK
#DIV/0!	#DIV/0!	#DIV/0!	92.386	CHMP4A
#DIV/0!	#DIV/0!	#DIV/0!	31.17	0
51400000	12850000	41900000	11.778	Igkc
2695000	17400	2560000	288.69	Col6a3;Col6
52450000	5245000	43750000	18.884	Snx12
11995000	1199500	10895000	28.406	Capns1
#DIV/0!	#DIV/0!	#DIV/0!	33.338	Auh
#DIV/0!	#DIV/0!	#DIV/0!	69.084	Lmnb2
10595000	1325500	9000000	11.74	Pcbd2
3710000	79000	2620000	89.795	Tgm1
3490000	71150	2435000	85.621	Mia2
26550000	1561000	18350000	64.988	Ewsr1;EWSR1
#DIV/0!	#DIV/0!	#DIV/0!	11.225	Ube2i
5625000	78200	4630000	215.05	Hcfc1;HCFC1
14535000	605500	12100000	60.073	Ugt1a5
#DIV/0!	#DIV/0!	#DIV/0!	45.822	Htra2
#DIV/0!	#DIV/0!	#DIV/0!	16.137	Vps29;VPS29
#DIV/0!	#DIV/0!	#DIV/0!	60.231	Atl3;ATL3
1012000000	53350000	837500000	30.2	Gm20390;Nme2
#DIV/0!	#DIV/0!	#DIV/0!	44.774	Serpinb6a;Serpinb6
#DIV/0!	#DIV/0!	#DIV/0!	51.278	Sf3a2;SF3A2
51800000	2590000	35850000	59.465	Ptbp3
104100000	6935000	116850000	27.411	Psme1
#DIV/0!	#DIV/0!	#DIV/0!	44.887	Irgm1
#DIV/0!	#DIV/0!	#DIV/0!	19.331	Ngp
#DIV/0!	#DIV/0!	#DIV/0!	114.65	Man2b1
1117500000	123700000	1021500000	13.077	Ddt
#DIV/0!	#DIV/0!	#DIV/0!	36.384	Anxa3
#DIV/0!	#DIV/0!	#DIV/0!	57.783	Cyp2j5
23000000	2095000	23850000	21.867	Pdcd6;PDCD6
#DIV/0!	#DIV/0!	#DIV/0!	29.758	Mtx2
#DIV/0!	#DIV/0!	#DIV/0!	29.8	Clpp;CLPP
#DIV/0!	#DIV/0!	#DIV/0!	24.794	Lypla2;LYPLA2
#DIV/0!	#DIV/0!	#DIV/0!	41.11	H2-D1
#DIV/0!	#DIV/0!	#DIV/0!	40.489	Gnai2;GNAI2
928500000	40300000	1020500000	39.355	Aldoa
0	0	0	26.203	Prss2
#DIV/0!	#DIV/0!	#DIV/0!	77.837	Ltf
58000000	3620500	49750000	40.32	Nudt19
#DIV/0!	#DIV/0!	#DIV/0!	26.247	Apcs
#DIV/0!	#DIV/0!	#DIV/0!	28.774	Klk1
28250000	1410000	28000000	45.681	Lamp2
45000000	2647500	41950000	28.127	Prdx3
#DIV/0!	#DIV/0!	#DIV/0!	35.877	Tsta3
24200000	2015000	17950000	23.713	Ppib
1630000	163000	1478000	25.564	Gsta4
3002000	602500	10800000	10.294	S100a8
36200000	635000	31100000	117.43	Map4
#DIV/0!	#DIV/0!	#DIV/0!	47.756	Ssb
710000000	88900000	622500000	11.93	Pvalb
#DIV/0!	#DIV/0!	#DIV/0!	23.035	Rab18;RAB18
#DIV/0!	#DIV/0!	#DIV/0!	46.646	Plin2
#DIV/0!	#DIV/0!	#DIV/0!	37.17	Ctsh
#DIV/0!	#DIV/0!	#DIV/0!	33.213	Sult2a1;Sult2a4
1576000000	83050000	1538499936	42.215	Lrpap1
0	0	0	55.606	Cyp2c37
#DIV/0!	#DIV/0!	#DIV/0!	52.22	Eif3e;EIF3E
#DIV/0!	#DIV/0!	#DIV/0!	14.653	Vbp1;VBP1
7425000	1239000	6780000	13.916	Snrpd3;SNRPD3
#DIV/0!	#DIV/0!	#DIV/0!	49.03	Etf1;ETF1
#DIV/0!	#DIV/0!	#DIV/0!	22.142	Vsnl1;VSNL1
#DIV/0!	#DIV/0!	#DIV/0!	13.015	Rps26;RPS26;RPS26P
83000000	9225000	79600000	14.957	Pfn1
192000000	9595000	197500000	42.019	Actc1;ACTC1;Acta1
#DIV/0!	#DIV/0!	#DIV/0!	40.691	Urod
#DIV/0!	#DIV/0!	#DIV/0!	9.584	Gchfr
#DIV/0!	#DIV/0!	#DIV/0!	59.262	G6pdx
8025000	133750	26400000	134.85	Egfr
#DIV/0!	#DIV/0!	#DIV/0!	137.61	Eif5b
#DIV/0!	#DIV/0!	#DIV/0!	19.407	Reg2
#DIV/0!	#DIV/0!	#DIV/0!	63.928	Prkaa1;PRKAA1
#DIV/0!	#DIV/0!	#DIV/0!	49.835	Tapbp
#DIV/0!	#DIV/0!	#DIV/0!	44.97	Aarsd1;Gm27029
#DIV/0!	#DIV/0!	#DIV/0!	29.965	Htatip2
97700000	3910000	75250000	38.225	Gpd1l;GPD1L
#DIV/0!	#DIV/0!	#DIV/0!	46.784	Ifi47
87000000	4135000	86700000	48.699	Dbnl
#DIV/0!	#DIV/0!	#DIV/0!	51.225	Mindy1
#DIV/0!	#DIV/0!	#DIV/0!	91.83	Mogs
4515000	347500	4360000	60.211	Epn1
#DIV/0!	#DIV/0!	#DIV/0!	29.227	Pef1
0	0	0	57.943	Gpt2
24465000	787500	15900000	64.403	Eif2a
18225000	793500	13070000	64.279	Nars
#DIV/0!	#DIV/0!	#DIV/0!	43.221	Metap1
#DIV/0!	#DIV/0!	#DIV/0!	144.27	Iars
#DIV/0!	#DIV/0!	#DIV/0!	26.424	Cml2
#DIV/0!	#DIV/0!	#DIV/0!	56.775	Cyp51a1
#DIV/0!	#DIV/0!	#DIV/0!	32.314	Taco1
#DIV/0!	#DIV/0!	#DIV/0!	75.634	Fermt3
#DIV/0!	#DIV/0!	#DIV/0!	117.37	Pitrm1
#DIV/0!	#DIV/0!	#DIV/0!	35.377	Aimp2
#DIV/0!	#DIV/0!	#DIV/0!	38.224	Gale
#DIV/0!	#DIV/0!	#DIV/0!	45.255	Ido2
28050000	3505000	90850000	17.156	Ssbp1
45700000	2285000	41950000	46.717	Serpina3n
4520000	174000	4225000	50.898	L2hgdh
#DIV/0!	#DIV/0!	#DIV/0!	34.975	Dera
42400000	2120000	34000000	50.964	Scpep1
#DIV/0!	#DIV/0!	#DIV/0!	46.244	Gmppa;GMPPA
#DIV/0!	#DIV/0!	#DIV/0!	54.735	Mlycd
14750000	2105000	15610000	17.982	Mydgf
#DIV/0!	#DIV/0!	#DIV/0!	17.66	Nudcd2
179500000	25700000	177350000	10.916	Ndufa2
1012000000	126500000	911500000	14.255	Pfdn1;PFDN1
1880000	144500	1630000	34.155	Slc25a11
2203000	314500	1290000	24.977	Spcs2
204250000	4350000	185400000	77.648	Hnrnpm
#DIV/0!	#DIV/0!	#DIV/0!	100.81	Coro7
[truncated: 3,310 more rows]

## Sheet: Sheet1
Intensity Kidney_1	Intensity Kidney_4	iBAQ Kidney_1	iBAQ Kidney_4	LFQ intensity Kidney_1	LFQ intensity Kidney_4	Mol. weight [kDa]	Gene names		intensity	iBAQ	LFQ	MW	GN
2530000	0	33800	0	2550000	0	164.62	Cps1		1265000	16900	1275000	164.62	Cps1
NaN	NaN	NaN	NaN	NaN	NaN	278.16	FLNB		#DIV/0!	#DIV/0!	#DIV/0!	278.16	FLNB
NaN	NaN	NaN	NaN	NaN	NaN	273.42	FASN		#DIV/0!	#DIV/0!	#DIV/0!	273.42	FASN
NaN	NaN	NaN	NaN	NaN	NaN	262.62	FN1		#DIV/0!	#DIV/0!	#DIV/0!	262.62	FN1
125000000	18700000	1210000	182000	82900000	8640000	158.39	Rrbp1		71850000	696000	45770000	158.39	Rrbp1
NaN	NaN	NaN	NaN	NaN	NaN	284.54	SPTAN1		#DIV/0!	#DIV/0!	#DIV/0!	284.54	SPTAN1
511000	6220000	8810	107000	1900000	11200000	98.708	Aldh1l1		3365500	57905	6550000	98.708	Aldh1l1
30300000256	44300001280	778000000	1140000000	27399999488	43000000512	68.692	Alb		37300000768	959000000	35200000000	68.692	Alb
0	0	0	0	0	0	226.37	Myh9		0	0	0	226.37	Myh9
NaN	NaN	NaN	NaN	NaN	NaN	274.61	SPTBN1		#DIV/0!	#DIV/0!	#DIV/0!	274.61	SPTBN1
117000000	323000000	1130000	3100000	138000000	255000000	186.48	C3		220000000	2115000	196500000	186.48	C3
0	0	0	0	0	0	272.43	Fasn		0	0	0	272.43	Fasn
53960000	9350000	402250	69500	39410000	15450000	269.82	Tln1		31655000	235875	27430000	269.82	Tln1
6500000	39600000	116000	708000	14800000	29100000	129.7	Pcx;Pc		23050000	412000	21950000	129.7	Pcx;Pc
900000000	280000000	2470000	770000	734000000	356000000	629.09	AHNAK		590000000	1620000	545000000	629.09	AHNAK
NaN	NaN	NaN	NaN	NaN	NaN	107.8	Gm20425		#DIV/0!	#DIV/0!	#DIV/0!	107.8	Gm20425
NaN	NaN	NaN	NaN	NaN	NaN	104.85	ACTN4		#DIV/0!	#DIV/0!	#DIV/0!	104.85	ACTN4
NaN	NaN	NaN	NaN	NaN	NaN	83.263	HSP90AB1		#DIV/0!	#DIV/0!	#DIV/0!	83.263	HSP90AB1
NaN	NaN	NaN	NaN	NaN	NaN	61.054	HSPD1		#DIV/0!	#DIV/0!	#DIV/0!	61.054	HSPD1
NaN	NaN	NaN	NaN	NaN	NaN	152.45	RRBP1		#DIV/0!	#DIV/0!	#DIV/0!	152.45	RRBP1
330000000	762000000	10600000	24600000	283000000	644000000	59.752	Atp5a1		546000000	17600000	463500000	59.752	Atp5a1
NaN	NaN	NaN	NaN	NaN	NaN	95.337	EEF2		#DIV/0!	#DIV/0!	#DIV/0!	95.337	EEF2
3010000	12400000	100000	412000	8140000	4360000	72.421	Hspa5		7705000	256000	6250000	72.421	Hspa5
0	10300000	0	228000	0	9170000	89.321	Vcp;VCP		5150000	114000	4585000	89.321	Vcp;VCP
6400000	4310000	133000	89800	6340000	4840000	101.68	Sardh		5355000	111400	5590000	101.68	Sardh
5130000	3490000	109000	74300	5130000	3030000	97.462	Pygl		4310000	91650	4080000	97.462	Pygl
NaN	NaN	NaN	NaN	NaN	NaN	92.475	Hsp90b1		#DIV/0!	#DIV/0!	#DIV/0!	92.475	Hsp90b1
1730000	4720000	45400	124000	2490000	5420000	82.669	Hadha		3225000	84700	3955000	82.669	Hadha
28100000	98800000	852000	2990000	26700000	65500000	61.336	Glud1		63450000	1921000	46100000	61.336	Glud1
0	1500000	0	16700	0	1300000	192.06	CLTC;Cltc		750000	8350	650000	192.06	CLTC;Cltc
NaN	NaN	NaN	NaN	NaN	NaN	157.9	LRPPRC		#DIV/0!	#DIV/0!	#DIV/0!	157.9	LRPPRC
148000000	12900000	2380000	208000	136000000	15600000	141.74	Hdlbp		80450000	1294000	75800000	141.74	Hdlbp
7620000	21000000	152000	419000	9690000	14100000	101.2	Mthfd1		14310000	285500	11895000	101.2	Mthfd1
NaN	NaN	NaN	NaN	NaN	NaN	280.74	FLNA		#DIV/0!	#DIV/0!	#DIV/0!	280.74	FLNA
173000000	236000000	4560000	6200000	201000000	195000000	73.46	Hspa9		204500000	5380000	198000000	73.46	Hspa9
380000000	1220000000	11200000	35800000	326000000	1000000000	74.648	Acox1		800000000	23500000	663000000	74.648	Acox1
NaN	NaN	NaN	NaN	NaN	NaN	75.288	Anxa6		#DIV/0!	#DIV/0!	#DIV/0!	75.288	Anxa6
273000	3010000	6060	66800	454000	3710000	97.254	Dmgdh		1641500	36430	2082000	97.254	Dmgdh
NaN	NaN	NaN	NaN	NaN	NaN	102	SND1		#DIV/0!	#DIV/0!	#DIV/0!	102	SND1
88900000	434000000	4240000	20700000	75500000	361000000	46.584	Ass1		261450000	12470000	218250000	46.584	Ass1
0	0	0	0	0	0	54.467	Aldh1a1		0	0	0	54.467	Aldh1a1
NaN	NaN	NaN	NaN	NaN	NaN	76.613	NCL		#DIV/0!	#DIV/0!	#DIV/0!	76.613	NCL
4040000	22600000	122000	686000	4560000	8440000	57.058	P4hb		13320000	404000	6500000	57.058	P4hb
36400000	68900000	578000	1090000	10300000	85300000	165.85	Pzp		52650000	834000	47800000	165.85	Pzp
16000000	446000000	363000	10100000	8680000	406000000	78.301	Ehhadh		231000000	5231500	207340000	78.301	Ehhadh
146000000	316000000	4570000	9860000	119000000	227000000	70.897	HSPA8		231000000	7215000	173000000	70.897	HSPA8
1250000	9580000	52200	399000	883000	4200000	45.02	Bhmt		5415000	225600	2541500	45.02	Bhmt
NaN	NaN	NaN	NaN	NaN	NaN	68.677	AFP		#DIV/0!	#DIV/0!	#DIV/0!	68.677	AFP
800000000	2409999872	25000000	75300000	672000000	2080000000	59.795	Cat		1604999936	50150000	1376000000	59.795	Cat
78700000	108000000	2540000	3470000	59200000	69200000	56.678	Pdia3		93350000	3005000	64200000	56.678	Pdia3
NaN	NaN	NaN	NaN	NaN	NaN	170.59	EPRS		#DIV/0!	#DIV/0!	#DIV/0!	170.59	EPRS
NaN	NaN	NaN	NaN	NaN	NaN	174.29	Agl		#DIV/0!	#DIV/0!	#DIV/0!	174.29	Agl
8610000	86800000	205000	2070000	12300000	80200000	98.124	Aco1		47705000	1137500	46250000	98.124	Aco1
2530000	2310000	110000	100000	756000	768000	56.822	Hmgcs2		2420000	105000	762000	56.822	Hmgcs2
29300000	33800000	1330000	1540000	14900000	22400000	41.829	Acaa2		31550000	1435000	18650000	41.829	Acaa2
NaN	NaN	NaN	NaN	NaN	NaN	65.432	KRT2		#DIV/0!	#DIV/0!	#DIV/0!	65.432	KRT2
55000000	224000000	2120000	8620000	55900000	176000000	46.674	Idh1		139500000	5370000	115950000	46.674	Idh1
NaN	NaN	NaN	NaN	NaN	NaN	74.139	LMNA		#DIV/0!	#DIV/0!	#DIV/0!	74.139	LMNA
NaN	NaN	NaN	NaN	NaN	NaN	62.639	STIP1		#DIV/0!	#DIV/0!	#DIV/0!	62.639	STIP1
NaN	NaN	NaN	NaN	NaN	NaN	77.043	Por		#DIV/0!	#DIV/0!	#DIV/0!	77.043	Por
NaN	NaN	NaN	NaN	NaN	NaN	47.168	ENO1		#DIV/0!	#DIV/0!	#DIV/0!	47.168	ENO1
18300000	144000000	763000	5990000	19600000	155000000	56.537	Aldh2		81150000	3376500	87300000	56.537	Aldh2
1750000000	1840000000	87600000	91900000	1530000000	1500000000	41.736	Actb;ACTB		1795000000	89750000	1515000000	41.736	Actb;ACTB
NaN	NaN	NaN	NaN	NaN	NaN	102.97	Aass		#DIV/0!	#DIV/0!	#DIV/0!	102.97	Aass
24500000	315000000	845000	10800000	22500000	287000000	57.915	Aldh6a1		169750000	5822500	154750000	57.915	Aldh6a1
NaN	NaN	NaN	NaN	NaN	NaN	77.569	HNRNPM		#DIV/0!	#DIV/0!	#DIV/0!	77.569	HNRNPM
NaN	NaN	NaN	NaN	NaN	NaN	57.488	CCT2;		#DIV/0!	#DIV/0!	#DIV/0!	57.488	CCT2;
14400000	13500000	412000	385000	9840000	16400000	72.369	Pdia4		13950000	398500	13120000	72.369	Pdia4
1970000	29100000	70500	1040000	5160000	10300000	62.515	Ephx2		15535000	555250	7730000	62.515	Ephx2
20800000	219000000	798000	8430000	24100000	131000000	67.63	Tkt		119900000	4614000	77550000	67.63	Tkt
2810000	0	112000	0	0	0	45.054	Hpd		1405000	56000	0	45.054	Hpd
5180000	9380000	152000	276000	5180000	0	61.417	Pgm1;Pgm2		7280000	214000	2590000	61.417	Pgm1;Pgm2
NaN	NaN	NaN	NaN	NaN	NaN	55.023	UGDH		#DIV/0!	#DIV/0!	#DIV/0!	55.023	UGDH
NaN	NaN	NaN	NaN	NaN	NaN	166.57	EIF3A		#DIV/0!	#DIV/0!	#DIV/0!	166.57	EIF3A
76700000	5140000	1670000	112000	72500000	5870000	108.91	EML4		40920000	891000	39185000	108.91	EML4
1830000000	8600000512	96500000	453000000	1490000000	6870000128	39.507	Aldob;ALDOB		5215000256	274750000	4180000064	39.507	Aldob;ALDOB
0	26500000	0	616000	0	9950000	82.704	XRCC5		13250000	308000	4975000	82.704	XRCC5
NaN	NaN	NaN	NaN	NaN	NaN	64.615	ATIC		#DIV/0!	#DIV/0!	#DIV/0!	64.615	ATIC
278000	465000	7510	12600	148000	179000	78.034	Acsl1		371500	10055	163500	78.034	Acsl1
53800000	467000000	1730000	15100000	53600000	467000000	52.513	Selenbp1		260400000	8415000	260300000	52.513	Selenbp1
45400000	56300000	1570000	1940000	37100000	52700000	61.787	Ces1d		50850000	1755000	44900000	61.787	Ces1d
NaN	NaN	NaN	NaN	NaN	NaN	57.936	PKM		#DIV/0!	#DIV/0!	#DIV/0!	57.936	PKM
NaN	NaN	NaN	NaN	NaN	NaN	82.999	HADHA		#DIV/0!	#DIV/0!	#DIV/0!	82.999	HADHA
NaN	NaN	NaN	NaN	NaN	NaN	120.84	ACLY		#DIV/0!	#DIV/0!	#DIV/0!	120.84	ACLY
NaN	NaN	NaN	NaN	NaN	NaN	469.08	PRKDC		#DIV/0!	#DIV/0!	#DIV/0!	469.08	PRKDC
156000000	379000000	5980000	14600000	125000000	333000000	44.55	Pgk1		267500000	10290000	229000000	44.55	Pgk1
2740000	63000000	110000	2520000	8710000	47300000	47.688	Ahcy		32870000	1315000	28005000	47.688	Ahcy
109000000	298000000	3760000	10300000	94000000	232000000	56.3	Atp5b		203500000	7030000	163000000	56.3	Atp5b
NaN	NaN	NaN	NaN	NaN	NaN	117.81	Uba1		#DIV/0!	#DIV/0!	#DIV/0!	117.81	Uba1
NaN	NaN	NaN	NaN	NaN	NaN	88.317	HNRNPU		#DIV/0!	#DIV/0!	#DIV/0!	88.317	HNRNPU
NaN	NaN	NaN	NaN	NaN	NaN	50.663	GDI2		#DIV/0!	#DIV/0!	#DIV/0!	50.663	GDI2
NaN	NaN	NaN	NaN	NaN	NaN	59.62	CCT8		#DIV/0!	#DIV/0!	#DIV/0!	59.62	CCT8
1270000000	184000000	40900000	5950000	1140000000	229000000	68.542	Rdx		727000000	23425000	684500000	68.542	Rdx
NaN	NaN	NaN	NaN	NaN	NaN	72.257	Hal		#DIV/0!	#DIV/0!	#DIV/0!	72.257	Hal
5290000	61600000	136000	1580000	8190000	46500000	79.481	Hsd17b4		33445000	858000	27345000	79.481	Hsd17b4
0	0	0	0	0	0	78.481	Uroc1		0	0	0	78.481	Uroc1
0	0	0	0	0	0	33.406	Rgn		0	0	0	33.406	Rgn
0	0	0	0	0	0	55.715	Cyp2c29		0	0	0	55.715	Cyp2c29
5420000	85800000	164000	2600000	9370000	69300000	72.585	Sdha		45610000	1382000	39335000	72.585	Sdha
11900000	92500000	424000	3300000	33600000	58600000	56.141	Lap3		52200000	1862000	46100000	56.141	Lap3
NaN	NaN	NaN	NaN	NaN	NaN	77.063	TF		#DIV/0!	#DIV/0!	#DIV/0!	77.063	TF
NaN	NaN	NaN	NaN	NaN	NaN	113.08	PARP1		#DIV/0!	#DIV/0!	#DIV/0!	113.08	PARP1
0	5120000	0	301000	0	5300000	29.885	Rps3a;RPS3A		2560000	150500	2650000	29.885	Rps3a;RPS3A
NaN	NaN	NaN	NaN	NaN	NaN	111.25	Dpyd		#DIV/0!	#DIV/0!	#DIV/0!	111.25	Dpyd
0	0	0	0	0	0	58.938	Ftcd		0	0	0	58.938	Ftcd
1680000	4380000	45300	118000	3730000	4010000	68.527	Rpn1		3030000	81650	3870000	68.527	Rpn1
NaN	NaN	NaN	NaN	NaN	NaN	70.051	HSPA1B;HSPA1A;		#DIV/0!	#DIV/0!	#DIV/0!	70.051	HSPA1B;HSPA1A;
348000000	16200000	16600000	774000	329000000	17700000	50.151	TUBA1B;Tuba1b		182100000	8687000	173350000	50.151	TUBA1B;Tuba1b
NaN	NaN	NaN	NaN	NaN	NaN	106.81	AARS		#DIV/0!	#DIV/0!	#DIV/0!	106.81	AARS
NaN	NaN	NaN	NaN	NaN	NaN	87.301	ALDH18A1;Aldh18a1		#DIV/0!	#DIV/0!	#DIV/0!	87.301	ALDH18A1;Aldh18a1
87200000	78200000	2640000	2370000	114000000	79800000	58.82	Pklr		82700000	2505000	96900000	58.82	Pklr
1570000000	3369999872	65500000	140000000	1320000000	2849999872	59.125	Scp2		2469999936	102750000	2084999936	59.125	Scp2
24400000	104000000	1280000	5460000	24800000	83900000	32.804	Haao		64200000	3370000	54350000	32.804	Haao
56800000	79500000	1720000	2410000	65400000	50700000	83.899	Immt		68150000	2065000	58050000	83.899	Immt
NaN	NaN	NaN	NaN	NaN	NaN	112.89	ATP1A1		#DIV/0!	#DIV/0!	#DIV/0!	112.89	ATP1A1
NaN	NaN	NaN	NaN	NaN	NaN	123.8	VCL		#DIV/0!	#DIV/0!	#DIV/0!	123.8	VCL
NaN	NaN	NaN	NaN	NaN	NaN	94.33	HSPA4		#DIV/0!	#DIV/0!	#DIV/0!	94.33	HSPA4
NaN	NaN	NaN	NaN	NaN	NaN	229	MYH10;Myh10		#DIV/0!	#DIV/0!	#DIV/0!	229	MYH10;Myh10
NaN	NaN	NaN	NaN	NaN	NaN	138.34	COPA;Copa		#DIV/0!	#DIV/0!	#DIV/0!	138.34	COPA;Copa
0	0	0	0	0	0	60.995	Hacl1		0	0	0	60.995	Hacl1
NaN	NaN	NaN	NaN	NaN	NaN	47.994	Calr		#DIV/0!	#DIV/0!	#DIV/0!	47.994	Calr
0	0	0	0	0	0	35.039	Uox		0	0	0	35.039	Uox
10400000	9770000	549000	514000	10800000	5780000	40.148	Adk		10085000	531500	8290000	40.148	Adk
53700000	19900000	2560000	947000	62700000	13900000	37.047	Akr1c6		36800000	1753500	38300000	37.047	Akr1c6
422000000	152000000	12800000	4590000	399000000	125000000	76.775	Khsrp		287000000	8695000	262000000	76.775	Khsrp
NaN	NaN	NaN	NaN	NaN	NaN	105.84	Lonp1		#DIV/0!	#DIV/0!	#DIV/0!	105.84	Lonp1
244000000	681000000	11100000	31000000	260000000	537000000	44.816	Acat1		462500000	21050000	398500000	44.816	Acat1
17500000	50100000	1100000	3130000	17000000	48000000	51.739	Asl		33800000	2115000	32500000	51.739	Asl
0	1860000	0	80900	0	1610000	58.861	Aldh7a1		930000	40450	805000	58.861	Aldh7a1
27700000	15400000	1320000	732000	28900000	13900000	66.022	CKAP4		21550000	1026000	21400000	66.022	CKAP4
291000000	1440000000	17100000	84700000	261000000	1130000000	25.97	Gstm1		865500000	50900000	695500000	25.97	Gstm1
7830000	23400000	174000	521000	6270000	20900000	90.807	Plg		15615000	347500	13585000	90.807	Plg
569000000	395000000	15800000	11000000	465000000	375000000	70.67	Pabpc1		482000000	13400000	420000000	70.67	Pabpc1
22000000	21600000	536000	527000	25400000	25100000	70.875	Acadvl		21800000	531500	25250000	70.875	Acadvl
39800000	179000000	2090000	9410000	50300000	142000000	38.249	Sord		109400000	5750000	96150000	38.249	Sord
24900000	0	542000	0	22900000	0	106.91	Ganab		12450000	271000	11450000	106.91	Ganab
NaN	NaN	NaN	NaN	NaN	NaN	137.61	Oplah		#DIV/0!	#DIV/0!	#DIV/0!	137.61	Oplah
898795008	982800000	27196000	29899500	633324992	1110949888	64.76	Acsm1		940797504	28547750	872137440	64.76	Acsm1
17400000	31700000	600000	1090000	14100000	16200000	68.09	Etfdh		24550000	845000	15150000	68.09	Etfdh
344000000	690000000	9040000	18200000	225000000	614000000	85.462	Aco2		517000000	13620000	419500000	85.462	Aco2
10300000	30800000	294000	879000	4210000	36100000	69.354	Pck1		20550000	586500	20155000	69.354	Pck1
NaN	NaN	NaN	NaN	NaN	NaN	163.29	A2M		#DIV/0!	#DIV/0!	#DIV/0!	163.29	A2M
NaN	NaN	NaN	NaN	NaN	NaN	84.659	HSP90AA1		#DIV/0!	#DIV/0!	#DIV/0!	84.659	HSP90AA1
NaN	NaN	NaN	NaN	NaN	NaN	59.67	CCT5		#DIV/0!	#DIV/0!	#DIV/0!	59.67	CCT5
NaN	NaN	NaN	NaN	NaN	NaN	50.14	EEF1A1;EEF1A1P5		#DIV/0!	#DIV/0!	#DIV/0!	50.14	EEF1A1;EEF1A1P5
NaN	NaN	NaN	NaN	NaN	NaN	59.366	CCT7		#DIV/0!	#DIV/0!	#DIV/0!	59.366	CCT7
0	0	0	0	0	0	56.949	Cyp2d26		0	0	0	56.949	Cyp2d26
33600000	166000000	1980000	9790000	44300000	139000000	39.771	Adh1		99800000	5885000	91650000	39.771	Adh1
13400000	98200000	559000	4090000	19700000	74300000	46.247	Got1		55800000	2324500	47000000	46.247	Got1
185450000	362000000	10835000	21000000	184950000	381500000	36.498	Ldha		273725000	15917500	283225000	36.498	Ldha
35085000	5330000	1038500	158250	33355000	5690000	53.687	Vim;VIM;VI		20207500	598375	19522500	53.687	Vim;VIM;VI
264000	14100000	7550	403000	1500000	12200000	73.98	Cpt2		7182000	205275	6850000	73.98	Cpt2
1000000000	53200000	50100000	2660000	940000000	30300000	49.83	Tubb4b;TUBB4B;Tubb4a		526600000	26380000	485150000	49.83	Tubb4b;TUBB4B;Tubb4a
NaN	NaN	NaN	NaN	NaN	NaN	79.776	Ndufs1		#DIV/0!	#DIV/0!	#DIV/0!	79.776	Ndufs1
NaN	NaN	NaN	NaN	NaN	NaN	79.921	Pcca		#DIV/0!	#DIV/0!	#DIV/0!	79.921	Pcca
16800000	46600000	622000	1730000	24000000	25900000	56.979	Ugp2		31700000	1176000	24950000	56.979	Ugp2
50700000	294000000	2670000	15500000	49000000	214000000	36.912	Fbp1		172350000	9085000	131500000	36.912	Fbp1
41800000	42200000	2460000	2480000	37300000	12700000	26.42	TPM3		42000000	2470000	25000000	26.42	TPM3
1160000000	93500000	25800000	2080000	980000000	155000000	92.694	VIL1		626750000	13940000	567500000	92.694	VIL1
NaN	NaN	NaN	NaN	NaN	NaN	69.842	XRCC6		#DIV/0!	#DIV/0!	#DIV/0!	69.842	XRCC6
1730000000	1920000000	72000000	80000000	1710000000	1470000000	45.029	Apoa4		1825000000	76000000	1590000000	45.029	Apoa4
NaN	NaN	NaN	NaN	NaN	NaN	56.451	Abat		#DIV/0!	#DIV/0!	#DIV/0!	56.451	Abat
3140000	26800000	108000	924000	4640000	21700000	55.42	Shmt2		14970000	516000	13170000	55.42	Shmt2
15400000	76900000	533000	2650000	18400000	62000000	59.69	Tkfc		46150000	1591500	40200000	59.69	Tkfc
1190000	5770000	33000	160000	0	7220000	74.466	Slc25a13		3480000	96500	3610000	74.466	Slc25a13
NaN	NaN	NaN	NaN	NaN	NaN	136.22	SEC31A		#DIV/0!	#DIV/0!	#DIV/0!	136.22	SEC31A
250000000	411000000	12500000	20600000	356000000	430000000	37.429	HNRNPA2B1;Hnrnpa2b1		330500000	16550000	393000000	37.429	HNRNPA2B1;Hnrnpa2b1
647000000	1210000000	28100000	52500000	851000000	1190000000	39.42	ALDOA;A		928500000	40300000	1020500000	39.42	ALDOA;A
18600000	65900000	931000	3300000	22400000	45900000	47.896	Acadl		42250000	2115500	34150000	47.896	Acadl
71800000	87600000	1940000	2370000	105000000	80400000	87.428	Fga		79700000	2155000	92700000	87.428	Fga
0	21900000	0	997000	0	15700000	49.959	Hgd		10950000	498500	7850000	49.959	Hgd
0	0	0	0	0	0	70.35	Papss2		0	0	0	70.35	Papss2
NaN	NaN	NaN	NaN	NaN	NaN	58.183	Cyp1a2		#DIV/0!	#DIV/0!	#DIV/0!	58.183	Cyp1a2
1390000	117000000	53500	4510000	1460000	93800000	47.411	Got2		59195000	2281750	47630000	47.411	Got2
15400000	1660000	531000	57200	18900000	2490000	51.899	Pah		8530000	294100	10695000	51.899	Pah
5490000	8890000	81900	133000	11400000	8810000	165.3	Mug1		7190000	107450	10105000	165.3	Mug1
1060000	0	12800	0	1060000	0	180.53	Iqgap2		530000	6400	530000	180.53	Iqgap2
158000000	136000000	5260000	4530000	115000000	117000000	49.508	Tufm		147000000	4895000	116000000	49.508	Tufm
17400000	0	695000	0	16800000	0	54.752	Fgb		8700000	347500	8400000	54.752	Fgb
0	464000	0	29000	0	402000	43.508	Mat1a		232000	14500	201000	43.508	Mat1a
611000	19400000	24500	776000	1060000	7940000	51.386	Hadhb		10005500	400250	4500000	51.386	Hadhb
442000000	957000000	22100000	47800000	348000000	803000000	35.009	Etfa		699500000	34950000	575500000	35.009	Etfa
NaN	NaN	NaN	NaN	NaN	NaN	111.18	Hyou1		#DIV/0!	#DIV/0!	#DIV/0!	111.18	Hyou1
NaN	NaN	NaN	NaN	NaN	NaN	36.053	GAPDH		#DIV/0!	#DIV/0!	#DIV/0!	36.053	GAPDH
NaN	NaN	NaN	NaN	NaN	NaN	60.533	CCT3		#DIV/0!	#DIV/0!	#DIV/0!	60.533	CCT3
NaN	NaN	NaN	NaN	NaN	NaN	140.96	DHX9		#DIV/0!	#DIV/0!	#DIV/0!	140.96	DHX9
NaN	NaN	NaN	NaN	NaN	NaN	532.4	DYNC1H1		#DIV/0!	#DIV/0!	#DIV/0!	532.4	DYNC1H1
NaN	NaN	NaN	NaN	NaN	NaN	54.231	NONO		#DIV/0!	#DIV/0!	#DIV/0!	54.231	NONO
NaN	NaN	NaN	NaN	NaN	NaN	292.75	GCN1		#DIV/0!	#DIV/0!	#DIV/0!	292.75	GCN1
1020000000	240000000	40800000	9600000	931000000	286000000	48.562	Hnrnpk;HNRNPK		630000000	25200000	608500000	48.562	Hnrnpk;HNRNPK
NaN	NaN	NaN	NaN	NaN	NaN	99.098	Mttp		#DIV/0!	#DIV/0!	#DIV/0!	99.098	Mttp
3600000	89200000	124000	3080000	3700000	77500000	70.422	Slc27a2		46400000	1602000	40600000	70.422	Slc27a2
18800000	15500000	1110000	909000	37600000	9610000	42.119	Glul		17150000	1009500	23605000	42.119	Glul
6270000	14000000	369000	821000	7750000	11700000	30.641	Cbr1		10135000	595000	9725000	30.641	Cbr1
17899999232	9900000256	1280000000	707000000	15299999744	10300000256	30.615	Apoa1		13899999744	993500000	12800000000	30.615	Apoa1
0	0	0	0	0	0	34.807	Arg1		0	0	0	34.807	Arg1
148000000	622000000	9890000	41500000	129000000	570000000	24.826	Prdx6		385000000	25695000	349500000	24.826	Prdx6
826000	8160000	33000	326000	1950000	6160000	53.663	Aldh8a1		4493000	179500	4055000	53.663	Aldh8a1
0	0	0	0	0	0	46.3	Sec14l2		0	0	0	46.3	Sec14l2
NaN	NaN	NaN	NaN	NaN	NaN	102.99	NPEPPS;Npepps		#DIV/0!	#DIV/0!	#DIV/0!	102.99	NPEPPS;Npepps
41999998976	42399997952	3809999872	3849999872	39199997952	192000000000	15.748	Hbb-bs		42199998464	3829999872	115599998976	15.748	Hbb-bs
47400000	90800000	3160000	6060000	58500000	48900000	29.366	Ca3		69100000	4610000	53700000	29.366	Ca3
NaN	NaN	NaN	NaN	NaN	NaN	48.354	Oat		#DIV/0!	#DIV/0!	#DIV/0!	48.354	Oat
339000000	2280000000	22600000	152000000	547000000	1860000000	22.176	Prdx1		1309500000	87300000	1203500000	22.176	Prdx1
1870000	10700000	77900	447000	1790000	6880000	52.6	Shmt1		6285000	262450	4335000	52.6	Shmt1
0	0	0	0	0	0	26.674	Rps3;RPS3		0	0	0	26.674	Rps3;RPS3
112000000	238000000	8000000	17000000	75900000	170000000	34.463	Hadh		175000000	12500000	122950000	34.463	Hadh
2080000	0	50600	0	2080000	0	80.208	Trap1		1040000	25300	1040000	80.208	Trap1
NaN	NaN	NaN	NaN	NaN	NaN	123.63	IPO5;Ipo5		#DIV/0!	#DIV/0!	#DIV/0!	123.63	IPO5;Ipo5
NaN	NaN	NaN	NaN	NaN	NaN	331.77	DSP		#DIV/0!	#DIV/0!	#DIV/0!	331.77	DSP
NaN	NaN	NaN	NaN	NaN	NaN	76.149	SFPQ		#DIV/0!	#DIV/0!	#DIV/0!	76.149	SFPQ
NaN	NaN	NaN	NaN	NaN	NaN	87.798	QARS		#DIV/0!	#DIV/0!	#DIV/0!	87.798	QARS
NaN	NaN	NaN	NaN	NaN	NaN	57.924	CCT4		#DIV/0!	#DIV/0!	#DIV/0!	57.924	CCT4
NaN	NaN	NaN	NaN	NaN	NaN	95.337	ILF3;Ilf3		#DIV/0!	#DIV/0!	#DIV/0!	95.337	ILF3;Ilf3
NaN	NaN	NaN	NaN	NaN	NaN	97.717	COPG1		#DIV/0!	#DIV/0!	#DIV/0!	97.717	COPG1
NaN	NaN	NaN	NaN	NaN	NaN	82.955	Sec23a		#DIV/0!	#DIV/0!	#DIV/0!	82.955	Sec23a
NaN	NaN	NaN	NaN	NaN	NaN	70.887	Hnrnpr;HNRNPR		#DIV/0!	#DIV/0!	#DIV/0!	70.887	Hnrnpr;HNRNPR
0	0	0	0	0	0	39.764	Otc		0	0	0	39.764	Otc
NaN	NaN	NaN	NaN	NaN	NaN	46.109	Rpl3		#DIV/0!	#DIV/0!	#DIV/0!	46.109	Rpl3
54700000	980000000	2740000	49000000	62200000	713000000	32.931	Slc25a5;SLC25A5		517350000	25870000	387600000	32.931	Slc25a5;SLC25A5
28300000	117000000	1050000	4320000	38300000	76700000	54.356	Fh		72650000	2685000	57500000	54.356	Fh
NaN	NaN	NaN	NaN	NaN	NaN	61.543	Cbs		#DIV/0!	#DIV/0!	#DIV/0!	61.543	Cbs
103000000	173000000	3430000	5770000	83500000	156000000	61.612	Ces1f		138000000	4600000	119750000	61.612	Ces1f
NaN	NaN	NaN	NaN	NaN	NaN	47.153	Rpl4		#DIV/0!	#DIV/0!	#DIV/0!	47.153	Rpl4
0	0	0	0	0	0	56.724	Dpys		0	0	0	56.724	Dpys
NaN	NaN	NaN	NaN	NaN	NaN	35.936	ANXA5;AN		#DIV/0!	#DIV/0!	#DIV/0!	35.936	ANXA5;AN
NaN	NaN	NaN	NaN	NaN	NaN	57.136	DARS		#DIV/0!	#DIV/0!	#DIV/0!	57.136	DARS
NaN	NaN	NaN	NaN	NaN	NaN	102.49	COPB2		#DIV/0!	#DIV/0!	#DIV/0!	102.49	COPB2
NaN	NaN	NaN	NaN	NaN	NaN	58.024	CCT6A		#DIV/0!	#DIV/0!	#DIV/0!	58.024	CCT6A
NaN	NaN	NaN	NaN	NaN	NaN	35.503	MDH2		#DIV/0!	#DIV/0!	#DIV/0!	35.503	MDH2
NaN	NaN	NaN	NaN	NaN	NaN	30.791	TPI1		#DIV/0!	#DIV/0!	#DIV/0!	30.791	TPI1
NaN	NaN	NaN	NaN	NaN	NaN	136.37	CAND1		#DIV/0!	#DIV/0!	#DIV/0!	136.37	CAND1
NaN	NaN	NaN	NaN	NaN	NaN	63.48	IGF2BP1;Igf2bp1		#DIV/0!	#DIV/0!	#DIV/0!	63.48	IGF2BP1;Igf2bp1
10400000	0	358000	0	10400000	0	171.28	Eif4g1		5200000	179000	5200000	171.28	Eif4g1
0	0	0	0	0	0	57.318	Amy2;Amy2a1		0	0	0	57.318	Amy2;Amy2a1
1390000000	1490000000	57800000	62000000	1200000000	1410000000	53.6	Gc		1440000000	59900000	1305000000	53.6	Gc
0	16200000	0	852000	0	12600000	39.547	Adh5		8100000	426000	6300000	39.547	Adh5
NaN	NaN	NaN	NaN	NaN	NaN	29.597	Rps4x;RPS4X		#DIV/0!	#DIV/0!	#DIV/0!	29.597	Rps4x;RPS4X
0	0	0	0	0	0	56.804	Cyp2e1		0	0	0	56.804	Cyp2e1
0	0	0	0	0	0	67.95	Acsf2		0	0	0	67.95	Acsf2
NaN	NaN	NaN	NaN	NaN	NaN	37.289	Akr1d1		#DIV/0!	#DIV/0!	#DIV/0!	37.289	Akr1d1
118000000	293000000	4360000	10800000	169000000	185000000	51.317	Hpx		205500000	7580000	177000000	51.317	Hpx
NaN	NaN	NaN	NaN	NaN	NaN	73.502	DPYSL2		#DIV/0!	#DIV/0!	#DIV/0!	73.502	DPYSL2
NaN	NaN	NaN	NaN	NaN	NaN	245.44	MAP4		#DIV/0!	#DIV/0!	#DIV/0!	245.44	MAP4
9060000	12200000	504000	677000	11900000	10000000	33.155	HNRNPA1;Hnrnpa1		10630000	590500	10950000	33.155	HNRNPA1;Hnrnpa1
NaN	NaN	NaN	NaN	NaN	NaN	30.777	APOA1		#DIV/0!	#DIV/0!	#DIV/0!	30.777	APOA1
3140000	0	98100	0	3140000	0	65.308	PPP2R1A		1570000	49050	1570000	65.308	PPP2R1A
NaN	NaN	NaN	NaN	NaN	NaN	53.139	PGD		#DIV/0!	#DIV/0!	#DIV/0!	53.139	PGD
NaN	NaN	NaN	NaN	NaN	NaN	51.901	CAP1		#DIV/0!	#DIV/0!	#DIV/0!	51.901	CAP1
1760000	4880000	83700	232000	3000000	2980000	49.913	Ndufv1		3320000	157850	2990000	49.913	Ndufv1
6180000	426000	1030000	71000	4650000	501000	14.245	Fabp1		3303000	550500	2575500	14.245	Fabp1
321000	1170000	13400	48800	501000	762000	49.714	Cpox		745500	31100	631500	49.714	Cpox
NaN	NaN	NaN	NaN	NaN	NaN	75.444	Alox15		#DIV/0!	#DIV/0!	#DIV/0!	75.444	Alox15
NaN	NaN	NaN	NaN	NaN	NaN	50.478	Gulo		#DIV/0!	#DIV/0!	#DIV/0!	50.478	Gulo
13400000	8010000	640000	382000	15200000	9860000	46.153	Eif4a1;EIF4A1		10705000	511000	12530000	46.153	Eif4a1;EIF4A1
NaN	NaN	NaN	NaN	NaN	NaN	76.202	Slc27a5		#DIV/0!	#DIV/0!	#DIV/0!	76.202	Slc27a5
1190000	6580000	37300	205000	1190000	5700000	113.84	Nnt		3885000	121150	3445000	113.84	Nnt
7570000	21500000	315000	896000	6100000	18100000	60.047	Ugt1a1		14535000	605500	12100000	60.047	Ugt1a1
16200000	107000000	1010000	6710000	8140000	99000000	41.297	Acat2		61600000	3860000	53570000	41.297	Acat2
NaN	NaN	NaN	NaN	NaN	NaN	213.42	Vwa8		#DIV/0!	#DIV/0!	#DIV/0!	213.42	Vwa8
NaN	NaN	NaN	NaN	NaN	NaN	43.567	Cth		#DIV/0!	#DIV/0!	#DIV/0!	43.567	Cth
128000000	149000000	6720000	7840000	131000000	117000000	34.098	Glyat		138500000	7280000	124000000	34.098	Glyat
3360000	7040000	198000	414000	3310000	5300000	48.1	Pdia6		5200000	306000	4305000	48.1	Pdia6
12300000	47300000	454000	1750000	15100000	48800000	53.514	Aldh9a1		29800000	1102000	31950000	53.514	Aldh9a1
0	14800000	0	370000	0	12400000	76.862	Acox2		7400000	185000	6200000	76.862	Acox2
0	4330000	0	144000	0	3740000	66.765	Aifm1		2165000	72000	1870000	66.765	Aifm1
27200000	10500000	970000	374000	24500000	13900000	46.839	Suclg2		18850000	672000	19200000	46.839	Suclg2
NaN	NaN	NaN	NaN	NaN	NaN	55.938	PHGDH		#DIV/0!	#DIV/0!	#DIV/0!	55.938	PHGDH
NaN	NaN	NaN	NaN	NaN	NaN	515.6	APOB		#DIV/0!	#DIV/0!	#DIV/0!	515.6	APOB
NaN	NaN	NaN	NaN	NaN	NaN	47.079	PAICS		#DIV/0!	#DIV/0!	#DIV/0!	47.079	PAICS
NaN	NaN	NaN	NaN	NaN	NaN	50.118	EEF1G		#DIV/0!	#DIV/0!	#DIV/0!	50.118	EEF1G
NaN	NaN	NaN	NaN	NaN	NaN	97.169	KPNB1;Kpnb1		#DIV/0!	#DIV/0!	#DIV/0!	97.169	KPNB1;Kpnb1
NaN	NaN	NaN	NaN	NaN	NaN	70.729	PCK2		#DIV/0!	#DIV/0!	#DIV/0!	70.729	PCK2
NaN	NaN	NaN	NaN	NaN	NaN	96.864	HSPH1		#DIV/0!	#DIV/0!	#DIV/0!	96.864	HSPH1
NaN	NaN	NaN	NaN	NaN	NaN	43.786	PA2G4		#DIV/0!	#DIV/0!	#DIV/0!	43.786	PA2G4
0	0	0	0	0	0	33.885	Sult1a1		0	0	0	33.885	Sult1a1
53800001536	140999999488	6729999872	17699999744	45599997952	138000007168	15.085	Hba		97400000512	12214999808	91800002560	15.085	Hba
258000000	86200000	17200000	5740000	267000000	93400000	35.866	Apoe		172100000	11470000	180200000	35.866	Apoe
374000000	480000000	37400000	48000000	595000000	737000000	25.36	Gsta3		427000000	42700000	666000000	25.36	Gsta3
145000000	519000000	7250000	25900000	124000000	474000000	46.481	Acadm		332000000	16575000	299000000	46.481	Acadm
58700000	243000000	2450000	10100000	64800000	181000000	50.906	Idh2		150850000	6275000	122900000	50.906	Idh2
NaN	NaN	NaN	NaN	NaN	NaN	60.515	Fmo3		#DIV/0!	#DIV/0!	#DIV/0!	60.515	Fmo3
7030000	0	260000	0	7030000	0	50.773	Bckdha		3515000	130000	3515000	50.773	Bckdha
13800000	35200000	314000	799000	6540000	36900000	116.03	Ogdh		24500000	556500	21720000	116.03	Ogdh
NaN	NaN	NaN	NaN	NaN	NaN	57.854	Cyp3a11		#DIV/0!	#DIV/0!	#DIV/0!	57.854	Cyp3a11
51800000	152000000	1990000	5840000	60800000	129000000	61.84	Aldh4a1		101900000	3915000	94900000	61.84	Aldh4a1
4910000	68500000	182000	2540000	6190000	57600000	60.755	Suox		36705000	1361000	31895000	60.755	Suox
41300000	95100000	1880000	4320000	29300000	88200000	43.995	Acaa1b		68200000	3100000	58750000	43.995	Acaa1b
NaN	NaN	NaN	NaN	NaN	NaN	113.27	Gldc		#DIV/0!	#DIV/0!	#DIV/0!	113.27	Gldc
18300000	144000000	763000	5990000	19600000	155000000	57.552	Aldh1b1		81150000	3376500	87300000	57.552	Aldh1b1
3170000	60200000	127000	2410000	8900000	45900000	43.846	Pipox		31685000	1268500	27400000	43.846	Pipox
522000000	1720000000	22700000	74600000	491000000	1470000000	36.586	Akr1a1		1121000000	48650000	980500000	36.586	Akr1a1
NaN	NaN	NaN	NaN	NaN	NaN	69.697	EIF4B		#DIV/0!	#DIV/0!	#DIV/0!	69.697	EIF4B
NaN	NaN	NaN	NaN	NaN	NaN	103.06	ACTN1		#DIV/0!	#DIV/0!	#DIV/0!	103.06	ACTN1
NaN	NaN	NaN	NaN	NaN	NaN	60.343	TCP1		#DIV/0!	#DIV/0!	#DIV/0!	60.343	TCP1
NaN	NaN	NaN	NaN	NaN	NaN	34.362	RPL5		#DIV/0!	#DIV/0!	#DIV/0!	34.362	RPL5
NaN	NaN	NaN	NaN	NaN	NaN	75.378	RARS		#DIV/0!	#DIV/0!	#DIV/0!	75.378	RARS
NaN	NaN	NaN	NaN	NaN	NaN	78.806	GFPT1;Gfpt1		#DIV/0!	#DIV/0!	#DIV/0!	78.806	GFPT1;Gfpt1
NaN	NaN	NaN	NaN	NaN	NaN	88.549	TRIM28		#DIV/0!	#DIV/0!	#DIV/0!	88.549	TRIM28
NaN	NaN	NaN	NaN	NaN	NaN	58.946	TKFC		#DIV/0!	#DIV/0!	#DIV/0!	58.946	TKFC
NaN	NaN	NaN	NaN	NaN	NaN	34.476	Hnrnpa3;HNRNPA3		#DIV/0!	#DIV/0!	#DIV/0!	34.476	Hnrnpa3;HNRNPA3
NaN	NaN	NaN	NaN	NaN	NaN	54.33	Aldh3a2		#DIV/0!	#DIV/0!	#DIV/0!	54.33	Aldh3a2
NaN	NaN	NaN	NaN	NaN	NaN	80.669	Rps6ka3;RPS6KA3		#DIV/0!	#DIV/0!	#DIV/0!	80.669	Rps6ka3;RPS6KA3
37400000	158000000	1500000	6320000	38500000	112000000	35.231	Gpd1		97700000	3910000	75250000	35.231	Gpd1
NaN	NaN	NaN	NaN	NaN	NaN	66.406	Wdr1		#DIV/0!	#DIV/0!	#DIV/0!	66.406	Wdr1
80600000	18100000	4740000	1070000	58000000	32500000	43.044	Ckm;CKM		49350000	2905000	45250000	43.044	Ckm;CKM
8215000	5550000	125700	67500	8450000	4505000	38.734	Anxa1		6882500	96600	6477500	38.734	Anxa1
121600000	483600000	9357500	37149500	158600000	387350016	28.832	Pgam1;PGAM1		302600000	23253500	272975008	28.832	Pgam1;PGAM1
0	0	0	0	0	0	55.826	Cyp2c39		0	0	0	55.826	Cyp2c39
1850000	3460000	109000	203500	1850000	3000000	29.174	Ywhae;YWHAE		2655000	156250	2425000	29.174	Ywhae;YWHAE
43900000	78200000	2440000	4340000	40900000	70200000	29.82	Phb		61050000	3390000	55550000	29.82	Phb
0	0	0	0	0	0	57.114	Agxt2		0	0	0	57.114	Agxt2
25000000	7840000	782000	245000	16400000	15600000	69.265	Ddx5		16420000	513500	16000000	69.265	Ddx5
NaN	NaN	NaN	NaN	NaN	NaN	58.557	Maob		#DIV/0!	#DIV/0!	#DIV/0!	58.557	Maob
0	0	0	0	0	0	55.142	Gpt		0	0	0	55.142	Gpt
376000000	916000000	28900000	70500000	379000000	741000000	27.623	Etfb		646000000	49700000	560000000	27.623	Etfb
0	0	0	0	0	0	40.789	Ndrg2		0	0	0	40.789	Ndrg2
221000000	293000000	13800000	18300000	188000000	234000000	25.426	Ak3		257000000	16050000	211000000	25.426	Ak3
2530000	0	33800	0	2550000	0	236.02	CAD;Cad		1265000	16900	1275000	236.02	CAD;Cad
NaN	NaN	NaN	NaN	NaN	NaN	46.836	SSB		#DIV/0!	#DIV/0!	#DIV/0!	46.836	SSB
NaN	NaN	NaN	NaN	NaN	NaN	72.932	PDIA4		#DIV/0!	#DIV/0!	#DIV/0!	72.932	PDIA4
NaN	NaN	NaN	NaN	NaN	NaN	64.132	HNRNPL		#DIV/0!	#DIV/0!	#DIV/0!	64.132	HNRNPL
NaN	NaN	NaN	NaN	NaN	NaN	126.97	DDB1		#DIV/0!	#DIV/0!	#DIV/0!	126.97	DDB1
150000000	1070000	1470000	10500	161000000	1500000	262.84	Fn1		75535000	740250	81250000	262.84	Fn1
NaN	NaN	NaN	NaN	NaN	NaN	121.08	Cp		#DIV/0!	#DIV/0!	#DIV/0!	121.08	Cp
1530000	3810000	95700	238000	2590000	4520000	36.023	Alad		2670000	166850	3555000	36.023	Alad
0	0	0	0	0	0	55.948	Cyp2f2		0	0	0	55.948	Cyp2f2
41600000	27700000	4160000	2770000	45000000	26000000	22.099	Hist1h1d		34650000	3465000	35500000	22.099	Hist1h1d
1840000	8390000	204000	932000	2320000	3960000	59.914	Fmo1		5115000	568000	3140000	59.914	Fmo1
0	0	0	0	0	0	45.626	Psmc5;PSMC5		0	0	0	45.626	Psmc5;PSMC5
NaN	NaN	NaN	NaN	NaN	NaN	28.024	Rpl8;RPL8		#DIV/0!	#DIV/0!	#DIV/0!	28.024	Rpl8;RPL8
2480000	2930000	80000	94600	2480000	2540000	72.571	Gclc		2705000	87300	2510000	72.571	Gclc
0	0	0	0	0	0	60	Fmo5		0	0	0	60	Fmo5
NaN	NaN	NaN	NaN	NaN	NaN	61.94	Ces2a		#DIV/0!	#DIV/0!	#DIV/0!	61.94	Ces2a
0	0	0	0	0	0	55.764	Cyp2c50		0	0	0	55.764	Cyp2c50
NaN	NaN	NaN	NaN	NaN	NaN	59.266	Pdia5		#DIV/0!	#DIV/0!	#DIV/0!	59.266	Pdia5
0	0	0	0	0	0	32.667	Ppa1		0	0	0	32.667	Ppa1
9840000	48500000	615000	3030000	12200000	30000000	30.501	Nit2		29170000	1822500	21100000	30.501	Nit2
NaN	NaN	NaN	NaN	NaN	NaN	68.035	Prodh		#DIV/0!	#DIV/0!	#DIV/0!	68.035	Prodh
NaN	NaN	NaN	NaN	NaN	NaN	140.21	Vars		#DIV/0!	#DIV/0!	#DIV/0!	140.21	Vars
NaN	NaN	NaN	NaN	NaN	NaN	50.113	Sucla2		#DIV/0!	#DIV/0!	#DIV/0!	50.113	Sucla2
NaN	NaN	NaN	NaN	NaN	NaN	83.607	PEG10		#DIV/0!	#DIV/0!	#DIV/0!	83.607	PEG10
29100000	61700000	1320000	2800000	25100000	55000000	33.296	PHB2;Phb2		45400000	2060000	40050000	33.296	PHB2;Phb2
NaN	NaN	NaN	NaN	NaN	NaN	54.861	ALDH1A1		#DIV/0!	#DIV/0!	#DIV/0!	54.861	ALDH1A1
NaN	NaN	NaN	NaN	NaN	NaN	56.256	GSR		#DIV/0!	#DIV/0!	#DIV/0!	56.256	GSR
NaN	NaN	NaN	NaN	NaN	NaN	267.29	TPR		#DIV/0!	#DIV/0!	#DIV/0!	267.29	TPR
NaN	NaN	NaN	NaN	NaN	NaN	66.408	LMNB1		#DIV/0!	#DIV/0!	#DIV/0!	66.408	LMNB1
NaN	NaN	NaN	NaN	NaN	NaN	109.68	KIF5B		#DIV/0!	#DIV/0!	#DIV/0!	109.68	KIF5B
NaN	NaN	NaN	NaN	NaN	NaN	57.21	ARCN1		#DIV/0!	#DIV/0!	#DIV/0!	57.21	ARCN1
NaN	NaN	NaN	NaN	NaN	NaN	51.804	FKBP4		#DIV/0!	#DIV/0!	#DIV/0!	51.804	FKBP4
NaN	NaN	NaN	NaN	NaN	NaN	47.352	PSMC3		#DIV/0!	#DIV/0!	#DIV/0!	47.352	PSMC3
NaN	NaN	NaN	NaN	NaN	NaN	102.82	Itih4		#DIV/0!	#DIV/0!	#DIV/0!	102.82	Itih4
0	0	0	0	0	0	45.912	Agxt		0	0	0	45.912	Agxt
270000	21000000	9010	700000	3470000	11600000	63.953	Me1		10635000	354505	7535000	63.953	Me1
50800000	40600000	2540000	2030000	43700000	40200000	46.879	Serpina3k		45700000	2285000	41950000	46.879	Serpina3k
68100000	56200000	3780000	3120000	56800000	24200000	45.974	Serpina1b		62150000	3450000	40500000	45.974	Serpina1b
64800000	446000000	2820000	19400000	68800000	353000000	46.175	Fah		255400000	11110000	210900000	46.175	Fah
NaN	NaN	NaN	NaN	NaN	NaN	22.127	Rps7;RPS7;Gm9493		#DIV/0!	#DIV/0!	#DIV/0!	22.127	Rps7;RPS7;Gm9493
1410000	12400000	50200	442000	3540000	16200000	61.378	Mccc2		6905000	246100	9870000	61.378	Mccc2
327000000	583000000	16400000	29200000	353000000	445000000	51.847	Ldhd		455000000	22800000	399000000	51.847	Ldhd
8590000	32600000	253000	957000	10400000	25700000	66.414	Chdh		20595000	605000	18050000	66.414	Chdh
329000000	12500000	3920000	149000	302000000	14100000	170.08	Eprs		170750000	2034500	158050000	170.08	Eprs
NaN	NaN	NaN	NaN	NaN	NaN	91.369	Eif3b		#DIV/0!	#DIV/0!	#DIV/0!	91.369	Eif3b
0	5430000	0	194000	0	4710000	58.408	Pccb		2715000	97000	2355000	58.408	Pccb
28000000	77400000	1400000	3870000	30500000	71200000	51.736	Cs		52700000	2635000	50850000	51.736	Cs
57600000	172000000	3030000	9060000	63800000	123000000	48.234	Uqcrc2		114800000	6045000	93400000	48.234	Uqcrc2
938000	0	55200	0	2650000	0	32.675	Gnmt		469000	27600	1325000	32.675	Gnmt
NaN	NaN	NaN	NaN	NaN	NaN	47.074	PLIN3		#DIV/0!	#DIV/0!	#DIV/0!	47.074	PLIN3
NaN	NaN	NaN	NaN	NaN	NaN	48.057	KRT18		#DIV/0!	#DIV/0!	#DIV/0!	48.057	KRT18
NaN	NaN	NaN	NaN	NaN	NaN	63.146	GPI		#DIV/0!	#DIV/0!	#DIV/0!	63.146	GPI
NaN	NaN	NaN	NaN	NaN	NaN	32.575	NPM1		#DIV/0!	#DIV/0!	#DIV/0!	32.575	NPM1
NaN	NaN	NaN	NaN	NaN	NaN	30.772	VDAC1		#DIV/0!	#DIV/0!	#DIV/0!	30.772	VDAC1
NaN	NaN	NaN	NaN	NaN	NaN	57.221	PTBP1		#DIV/0!	#DIV/0!	#DIV/0!	57.221	PTBP1
NaN	NaN	NaN	NaN	NaN	NaN	47.366	PSMC4		#DIV/0!	#DIV/0!	#DIV/0!	47.366	PSMC4
13400000	19400000	2240000	3230000	13000000	15000000	38.434	HNRNPD		16400000	2735000	14000000	38.434	HNRNPD
NaN	NaN	NaN	NaN	NaN	NaN	68.047	KARS		#DIV/0!	#DIV/0!	#DIV/0!	68.047	KARS
NaN	NaN	NaN	NaN	NaN	NaN	47.628	TXNDC5		#DIV/0!	#DIV/0!	#DIV/0!	47.628	TXNDC5
NaN	NaN	NaN	NaN	NaN	NaN	44.965	SERBP1		#DIV/0!	#DIV/0!	#DIV/0!	44.965	SERBP1
9690000	11700000	404000	487000	9330000	9460000	73.1	Kng1		10695000	445500	9395000	73.1	Kng1
32800000	105000000	2050000	6550000	29900000	79700000	42.151	Taldo1		68900000	4300000	54800000	42.151	Taldo1
4270000	0	94800	0	4270000	0	96.856	Mvp		2135000	47400	2135000	96.856	Mvp
813000	0	102000	0	813000	0	47.436	Psmd11;PSMD11		406500	51000	406500	47.436	Psmd11;PSMD11
275000000	258000000	13100000	12300000	206000000	264000000	54.272	Dld		266500000	12700000	235000000	54.272	Dld
4400000	6910000	32100	50400	4350000	5920000	279.86	Spta1		5655000	41250	5135000	279.86	Spta1
98100000	457000000	7010000	32600000	141000000	324000000	36.511	Mdh1		277550000	19805000	232500000	36.511	Mdh1
NaN	NaN	NaN	NaN	NaN	NaN	43.231	Pdha1		#DIV/0!	#DIV/0!	#DIV/0!	43.231	Pdha1
18500000	73400000	1240000	4900000	21800000	53700000	33.466	Tst		45950000	3070000	37750000	33.466	Tst
42400000	52300000	3030000	3740000	36000000	46800000	27.771	Ywhaz		47350000	3385000	41400000	27.771	Ywhaz
NaN	NaN	NaN	NaN	NaN	NaN	146.56	Xdh		#DIV/0!	#DIV/0!	#DIV/0!	146.56	Xdh
80300000	223000000	5740000	16000000	89600000	185000000	33.097	Mpst		151650000	10870000	137300000	33.097	Mpst
0	0	0	0	0	0	63.317	Ces3a		0	0	0	63.317	Ces3a
2600000	31000000	153000	1830000	3050000	23400000	38.299	Bdh1		16800000	991500	13225000	38.299	Bdh1
52500000	94800000	3280000	5920000	77800000	49600000	31.474	Echs1		73650000	4600000	63700000	31.474	Echs1
17700000	10200000	709000	408000	10700000	16900000	60.873	Ugt2b5;Ugt2b17		13950000	558500	13800000	60.873	Ugt2b5;Ugt2b17
0	0	0	0	0	0	46.053	Sec14l4		0	0	0	46.053	Sec14l4
18300000	20200000	1310000	1440000	25200000	7140000	35.44	Hibadh		19250000	1375000	16170000	35.44	Hibadh
NaN	NaN	NaN	NaN	NaN	NaN	79.343	Mccc1		#DIV/0!	#DIV/0!	#DIV/0!	79.343	Mccc1
10300000	71000000	542000	3730000	12800000	67300000	36.213	Decr1		40650000	2136000	40050000	36.213	Decr1
5300000	47700000	311000	2810000	12600000	28600000	31.983	Pbld2		26500000	1560500	20600000	31.983	Pbld2
3530000	22300000	168000	1060000	5480000	38100000	52.851	Uqcrc1		12915000	614000	21790000	52.851	Uqcrc1
NaN	NaN	NaN	NaN	NaN	NaN	83.355	Tars		#DIV/0!	#DIV/0!	#DIV/0!	83.355	Tars
20100000	84700000	1430000	6050000	14900000	76300000	34.995	4931406C07Rik		52400000	3740000	45600000	34.995	4931406C07Rik
NaN	NaN	NaN	NaN	NaN	NaN	28.916	HNRNPC		#DIV/0!	#DIV/0!	#DIV/0!	28.916	HNRNPC
NaN	NaN	NaN	NaN	NaN	NaN	104.85	CTNND1		#DIV/0!	#DIV/0!	#DIV/0!	104.85	CTNND1
NaN	NaN	NaN	NaN	NaN	NaN	66.049	NOP56		#DIV/0!	#DIV/0!	#DIV/0!	66.049	NOP56
NaN	NaN	NaN	NaN	NaN	NaN	24.261	RPL13		#DIV/0!	#DIV/0!	#DIV/0!	24.261	RPL13
NaN	NaN	NaN	NaN	NaN	NaN	67.567	CANX		#DIV/0!	#DIV/0!	#DIV/0!	67.567	CANX
NaN	NaN	NaN	NaN	NaN	NaN	56.782	PDIA3		#DIV/0!	#DIV/0!	#DIV/0!	56.782	PDIA3
NaN	NaN	NaN	NaN	NaN	NaN	110.42	CSE1L;Cse1l		#DIV/0!	#DIV/0!	#DIV/0!	110.42	CSE1L;Cse1l
NaN	NaN	NaN	NaN	NaN	NaN	36.788	AKR1C1		#DIV/0!	#DIV/0!	#DIV/0!	36.788	AKR1C1
13300000	1580000	325000	38600	11600000	2750000	86.706	PDXDC1		7440000	181800	7175000	86.706	PDXDC1
NaN	NaN	NaN	NaN	NaN	NaN	40.422	PSAT1		#DIV/0!	#DIV/0!	#DIV/0!	40.422	PSAT1
1120000	5810000	62300	323000	1120000	5030000	49.57	Gcdh		3465000	192650	3075000	49.57	Gcdh
3790000	46400000	237000	2900000	11500000	30400000	32.74	Khk		25095000	1568500	20950000	32.74	Khk
0	0	0	0	0	0	35.66	Rdh7		0	0	0	35.66	Rdh7
NaN	NaN	NaN	NaN	NaN	NaN	29.976	Rpl7a;RPL7A;Rpl		#DIV/0!	#DIV/0!	#DIV/0!	29.976	Rpl7a;RPL7A;Rpl
147964992	731299968	8704000	43055000	132660000	574150016	25.716	Gstm2		439632480	25879500	353405008	25.716	Gstm2
22200000	73100000	1390000	4570000	24700000	57800000	32.263	Pnp		47650000	2980000	41250000	32.263	Pnp
527000	548000	37700	39200	807000	766000	33.509	Rpl6		537500	38450	786500	33.509	Rpl6
0	1220000	0	42200	0	1060000	53.246	Dbt		610000	21100	530000	53.246	Dbt
NaN	NaN	NaN	NaN	NaN	NaN	75.474	Abcd3		#DIV/0!	#DIV/0!	#DIV/0!	75.474	Abcd3
NaN	NaN	NaN	NaN	NaN	NaN	93.354	Usp5		#DIV/0!	#DIV/0!	#DIV/0!	93.354	Usp5
0	3470000	0	173000	0	0	35.076	Rack1;RACK1		1735000	86500	0	35.076	Rack1;RACK1
9570000	21700000	479000	1080000	9490000	18900000	44.889	Acads		15635000	779500	14195000	44.889	Acads
NaN	NaN	NaN	NaN	NaN	NaN	66.365	Gls2;GLS2		#DIV/0!	#DIV/0!	#DIV/0!	66.365	Gls2;GLS2
103000000	0	2650000	0	110000000	0	73.101	Ddx3x;D1Pas1		51500000	1325000	55000000	73.101	Ddx3x;D1Pas1
NaN	NaN	NaN	NaN	NaN	NaN	80.953	Gpd2		#DIV/0!	#DIV/0!	#DIV/0!	80.953	Gpd2
NaN	NaN	NaN	NaN	NaN	NaN	156.61	Lrpprc		#DIV/0!	#DIV/0!	#DIV/0!	156.61	Lrpprc
6300000	1300000	286000	59200	5240000	2190000	51.126	Kyat3		3800000	172600	3715000	51.126	Kyat3
5260000	4970000	155000	146000	6650000	2260000	64.328	Acsm5		5115000	150500	4455000	64.328	Acsm5
NaN	NaN	NaN	NaN	NaN	NaN	37.057	Akr1c13		#DIV/0!	#DIV/0!	#DIV/0!	37.057	Akr1c13
28300000	167000000	2830000	16700000	49800000	104000000	35.328	Grhpr		97650000	9765000	76900000	35.328	Grhpr
523000000	1280000000	43600000	107000000	605000000	849000000	20.021	Park7		901500000	75300000	727000000	20.021	Park7
NaN	NaN	NaN	NaN	NaN	NaN	46.488	Amdhd1		#DIV/0!	#DIV/0!	#DIV/0!	46.488	Amdhd1
40600000	65800000	2540000	4110000	42700000	51900000	25.704	Gstk1		53200000	3325000	47300000	25.704	Gstk1
10400000	20000000	474000	910000	9430000	19500000	46.325	Ivd		15200000	692000	14465000	46.325	Ivd
28100000	6960000	802000	199000	18900000	5730000	61.859	Bag3		17530000	500500	12315000	61.859	Bag3
0	0	0	0	0	0	60.82	Ehd3		0	0	0	60.82	Ehd3
20900000	370000	454000	8050	11200000	4120000	96.023	Pdcd6ip		10635000	231025	7660000	96.023	Pdcd6ip
NaN	NaN	NaN	NaN	NaN	NaN	69.371	EZR		#DIV/0!	#DIV/0!	#DIV/0!	69.371	EZR
NaN	NaN	NaN	NaN	NaN	NaN	102.64	MTTP		#DIV/0!	#DIV/0!	#DIV/0!	102.64	MTTP
NaN	NaN	NaN	NaN	NaN	NaN	75.872	ANXA6		#DIV/0!	#DIV/0!	#DIV/0!	75.872	ANXA6
NaN	NaN	NaN	NaN	NaN	NaN	69.284	LTA4H		#DIV/0!	#DIV/0!	#DIV/0!	69.284	LTA4H
NaN	NaN	NaN	NaN	NaN	NaN	30.037	COMT;C		#DIV/0!	#DIV/0!	#DIV/0!	30.037	COMT;C
NaN	NaN	NaN	NaN	NaN	NaN	107.77	GART		#DIV/0!	#DIV/0!	#DIV/0!	107.77	GART
NaN	NaN	NaN	NaN	NaN	NaN	23.742	PPIB		#DIV/0!	#DIV/0!	#DIV/0!	23.742	PPIB
NaN	NaN	NaN	NaN	NaN	NaN	47.485	ACADSB		#DIV/0!	#DIV/0!	#DIV/0!	47.485	ACADSB
NaN	NaN	NaN	NaN	NaN	NaN	46.44	SERPINH1		#DIV/0!	#DIV/0!	#DIV/0!	46.44	SERPINH1
NaN	NaN	NaN	NaN	NaN	NaN	79.685	HSD17B4		#DIV/0!	#DIV/0!	#DIV/0!	79.685	HSD17B4
NaN	NaN	NaN	NaN	NaN	NaN	51.294	HADHB		#DIV/0!	#DIV/0!	#DIV/0!	51.294	HADHB
NaN	NaN	NaN	NaN	NaN	NaN	38.324	SORD		#DIV/0!	#DIV/0!	#DIV/0!	38.324	SORD
NaN	NaN	NaN	NaN	NaN	NaN	48.991	DDX39B		#DIV/0!	#DIV/0!	#DIV/0!	48.991	DDX39B
NaN	NaN	NaN	NaN	NaN	NaN	32.642	NME1-NME2;NME2		#DIV/0!	#DIV/0!	#DIV/0!	32.642	NME1-NME2;NME2
NaN	NaN	NaN	NaN	NaN	NaN	134.55	GLG1;Glg1		#DIV/0!	#DIV/0!	#DIV/0!	134.55	GLG1;Glg1
NaN	NaN	NaN	NaN	NaN	NaN	124.34	UPF1		#DIV/0!	#DIV/0!	#DIV/0!	124.34	UPF1
NaN	NaN	NaN	NaN	NaN	NaN	52.878	CNDP2		#DIV/0!	#DIV/0!	#DIV/0!	52.878	CNDP2
NaN	NaN	NaN	NaN	NaN	NaN	105.84	PSMD1		#DIV/0!	#DIV/0!	#DIV/0!	105.84	PSMD1
NaN	NaN	NaN	NaN	NaN	NaN	40.307	NANS		#DIV/0!	#DIV/0!	#DIV/0!	40.307	NANS
731000	10900000	15600	233000	1150000	9060000	87.347	Acad11		5815500	124300	5105000	87.347	Acad11
7990000	1450000	94000	17100	6860000	2390000	204.19	Ank1		4720000	55550	4625000	204.19	Ank1
0	0	0	0	0	0	47.573	Cpb1		0	0	0	47.573	Cpb1
NaN	NaN	NaN	NaN	NaN	NaN	509.43	Apob		#DIV/0!	#DIV/0!	#DIV/0!	509.43	Apob
12500000	42000000	894000	3000000	12900000	35500000	33.363	Nipsnap1		27250000	1947000	24200000	33.363	Nipsnap1
5880000	4770000	125000	101000	5300000	3590000	114.86	Atp2a2		5325000	113000	4445000	114.86	Atp2a2
6720000	19000000	480000	1360000	7710000	27200000	38.676	Anxa2		12860000	920000	17455000	38.676	Anxa2
12199999488	19700000768	1350000000	2190000128	11200000000	18200000512	15.942	Sod1		15950000128	1770000064	14700000256	15.942	Sod1
NaN	NaN	NaN	NaN	NaN	NaN	24.604	Rpl10;RPL10		#DIV/0!	#DIV/0!	#DIV/0!	24.604	Rpl10;RPL10
172000000	420000000	9580000	23300000	103000000	437000000	35.268	Cryz		296000000	16440000	270000000	35.268	Cryz
NaN	NaN	NaN	NaN	NaN	NaN	47.357	Actr3;ACTR3		#DIV/0!	#DIV/0!	#DIV/0!	47.357	Actr3;ACTR3
NaN	NaN	NaN	NaN	NaN	NaN	28.68	Rps6;RPS6		#DIV/0!	#DIV/0!	#DIV/0!	28.68	Rps6;RPS6
176000000	403000000	17600000	40300000	169000000	303000000	20.83	Pebp1		289500000	28950000	236000000	20.83	Pebp1
NaN	NaN	NaN	NaN	NaN	NaN	50.349	Fgg		#DIV/0!	#DIV/0!	#DIV/0!	50.349	Fgg
10300000256	11299999744	1280000000	1420000000	9530000384	8640000000	10.963	Hspe1		10800000000	1350000000	9085000192	10.963	Hspe1
1420000	26500000	129000	2410000	4730000	12100000	27.374	Gstt1		13960000	1269500	8415000	27.374	Gstt1
NaN	NaN	NaN	NaN	NaN	NaN	58.265	Naprt		#DIV/0!	#DIV/0!	#DIV/0!	58.265	Naprt
NaN	NaN	NaN	NaN	NaN	NaN	76.205	Acsl5		#DIV/0!	#DIV/0!	#DIV/0!	76.205	Acsl5
0	0	0	0	0	0	62.679	Ces1		0	0	0	62.679	Ces1
NaN	NaN	NaN	NaN	NaN	NaN	49.816	Rnh1;Rnh		#DIV/0!	#DIV/0!	#DIV/0!	49.816	Rnh1;Rnh
NaN	NaN	NaN	NaN	NaN	NaN	38.194	Marc2		#DIV/0!	#DIV/0!	#DIV/0!	38.194	Marc2
60300000	371000000	2620000	16100000	59600000	332000000	45.78	Acy1		215650000	9360000	195800000	45.78	Acy1
NaN	NaN	NaN	NaN	NaN	NaN	34.005	Dhrs1		#DIV/0!	#DIV/0!	#DIV/0!	34.005	Dhrs1
897000	2730000	47200	144000	995000	1900000	33.316	Glod4		1813500	95600	1447500	33.316	Glod4
0	0	0	0	0	0	52.576	Ephx1		0	0	0	52.576	Ephx1
0	0	0	0	0	0	80.363	Gbe1		0	0	0	80.363	Gbe1
NaN	NaN	NaN	NaN	NaN	NaN	26.248	Nqo2		#DIV/0!	#DIV/0!	#DIV/0!	26.248	Nqo2
19500000	79800000	1500000	6140000	20500000	46800000	31.319	Esd		49650000	3820000	33650000	31.319	Esd
NaN	NaN	NaN	NaN	NaN	NaN	50.282	Sqor		#DIV/0!	#DIV/0!	#DIV/0!	50.282	Sqor
NaN	NaN	NaN	NaN	NaN	NaN	29.546	Psma1		#DIV/0!	#DIV/0!	#DIV/0!	29.546	Psma1
52700000	66600000	3760000	4750000	53100000	61000000	26.468	Ak2		59650000	4255000	57050000	26.468	Ak2
5920000	37000000	456000	2850000	7250000	26800000	36.154	Suclg1		21460000	1653000	17025000	36.154	Suclg1
NaN	NaN	NaN	NaN	NaN	NaN	94.622	MATR3		#DIV/0!	#DIV/0!	#DIV/0!	94.622	MATR3
NaN	NaN	NaN	NaN	NaN	NaN	131.76	IARS		#DIV/0!	#DIV/0!	#DIV/0!	131.76	IARS
NaN	NaN	NaN	NaN	NaN	NaN	36.071	PDLIM1		#DIV/0!	#DIV/0!	#DIV/0!	36.071	PDLIM1
NaN	NaN	NaN	NaN	NaN	NaN	150.25	ELP1		#DIV/0!	#DIV/0!	#DIV/0!	150.25	ELP1
NaN	NaN	NaN	NaN	NaN	NaN	36.688	LDHA		#DIV/0!	#DIV/0!	#DIV/0!	36.688	LDHA
NaN	NaN	NaN	NaN	NaN	NaN	35.882	ANXA4		#DIV/0!	#DIV/0!	#DIV/0!	35.882	ANXA4
NaN	NaN	NaN	NaN	NaN	NaN	27.764	YWHAQ		#DIV/0!	#DIV/0!	#DIV/0!	27.764	YWHAQ
NaN	NaN	NaN	NaN	NaN	NaN	107.14	COPB1		#DIV/0!	#DIV/0!	#DIV/0!	107.14	COPB1
NaN	NaN	NaN	NaN	NaN	NaN	28.723	PSME1		#DIV/0!	#DIV/0!	#DIV/0!	28.723	PSME1
452804992	333504992	32395000	23917500	355804992	199304992	29.717	LASP1		393154992	28156250	277554992	29.717	LASP1
NaN	NaN	NaN	NaN	NaN	NaN	63.472	LRRC47		#DIV/0!	#DIV/0!	#DIV/0!	63.472	LRRC47
NaN	NaN	NaN	NaN	NaN	NaN	72.379	SCFD1		#DIV/0!	#DIV/0!	#DIV/0!	72.379	SCFD1
147000000	66300000	5250000	2370000	161000000	48400000	67.56	FUBP1;Fubp1		106650000	3810000	104700000	67.56	FUBP1;Fubp1
NaN	NaN	NaN	NaN	NaN	NaN	51.156	RUVBL2;Ruvbl2		#DIV/0!	#DIV/0!	#DIV/0!	51.156	RUVBL2;Ruvbl2
NaN	NaN	NaN	NaN	NaN	NaN	38.242	NUDC		#DIV/0!	#DIV/0!	#DIV/0!	38.242	NUDC
NaN	NaN	NaN	NaN	NaN	NaN	89.909	H6pd		#DIV/0!	#DIV/0!	#DIV/0!	89.909	H6pd
NaN	NaN	NaN	NaN	NaN	NaN	246.26	Sptb		#DIV/0!	#DIV/0!	#DIV/0!	246.26	Sptb
NaN	NaN	NaN	NaN	NaN	NaN	146.9	Aox3		#DIV/0!	#DIV/0!	#DIV/0!	146.9	Aox3
148000000	14000000	2380000	225000	145000000	9330000	145.83	Sf3b1;SF3B1		81000000	1302500	77165000	145.83	Sf3b1;SF3B1
NaN	NaN	NaN	NaN	NaN	NaN	27.497	Gsto1		#DIV/0!	#DIV/0!	#DIV/0!	27.497	Gsto1
204000000	421000000	14600000	30100000	252000000	348000000	22.329	Gpx1		312500000	22350000	300000000	22.329	Gpx1
0	0	0	0	0	0	56.712	Cyp2a5		0	0	0	56.712	Cyp2a5
NaN	NaN	NaN	NaN	NaN	NaN	77.06	Tgm2		#DIV/0!	#DIV/0!	#DIV/0!	77.06	Tgm2
0	0	0	0	0	0	57.233	Cyp2d10		0	0	0	57.233	Cyp2d10
414000000	95600000	16600000	3820000	400000000	110000000	42.3	Rbmx;RBMX		254800000	10210000	255000000	42.3	Rbmx;RBMX
801000000	757000000	89000000	84200000	721000000	573000000	16.085	Rps19;RPS19		779000000	86600000	647000000	16.085	Rps19;RPS19
0	0	0	0	0	0	28.689	Hsd11b1		0	0	0	28.689	Hsd11b1
46000000	12900000	2870000	808000	44800000	20000000	28.302	Ywhag;YWHAG		29450000	1839000	32400000	28.302	Ywhag;YWHAG
1470000	1260000	163000	140000	1470000	1090000	24.205	Rps8;RPS8		1365000	151500	1280000	24.205	Rps8;RPS8
NaN	NaN	NaN	NaN	NaN	NaN	20.732	Rpl18a		#DIV/0!	#DIV/0!	#DIV/0!	20.732	Rpl18a
176000000	42300000	6290000	1510000	216000000	39500000	53.408	Nucb1		109150000	3900000	127750000	53.408	Nucb1
44600000	14900000	1710000	572000	47200000	20400000	71.742	Coq8a		29750000	1141000	33800000	71.742	Coq8a
NaN	NaN	NaN	NaN	NaN	NaN	65.812	Cel		#DIV/0!	#DIV/0!	#DIV/0!	65.812	Cel
NaN	NaN	NaN	NaN	NaN	NaN	21.397	Rpl17		#DIV/0!	#DIV/0!	#DIV/0!	21.397	Rpl17
8690000	20600000	790000	1870000	8300000	8300000	30.255	Atp5c1		14645000	1330000	8300000	30.255	Atp5c1
28900000	70500000	1610000	3920000	36000000	65800000	32.851	Bphl		49700000	2765000	50900000	32.851	Bphl
NaN	NaN	NaN	NaN	NaN	NaN	40.603	Ndufa10		#DIV/0!	#DIV/0!	#DIV/0!	40.603	Ndufa10
396000000	437000000	26400000	29200000	469000000	261000000	29.367	Uqcrfs1		416500000	27800000	365000000	29.367	Uqcrfs1
275000000	283000000	21200000	21800000	279000000	234000000	28.09	D10Jhu81e		279000000	21500000	256500000	28.09	D10Jhu81e
530000000	1270000000	44100000	106000000	550000000	1080000000	23.363	Atp5o		900000000	75050000	815000000	23.363	Atp5o
1090000	25500000	32900	772000	1530000	20500000	70.264	Crot		13295000	402450	11015000	70.264	Crot
3790000	20800000	379000	2080000	5100000	15100000	30.269	Aspdh		12295000	1229500	10100000	30.269	Aspdh
NaN	NaN	NaN	NaN	NaN	NaN	28.049	Mettl7b		#DIV/0!	#DIV/0!	#DIV/0!	28.049	Mettl7b
NaN	NaN	NaN	NaN	NaN	NaN	40.21	Adh4		#DIV/0!	#DIV/0!	#DIV/0!	40.21	Adh4
675000	584000	32100	27800	675000	506000	45.796	PSMC6;Psmc6		629500	29950	590500	45.796	PSMC6;Psmc6
16500000	18600000	1270000	1430000	14800000	20800000	29.404	RPSA;Rpsa		17550000	1350000	17800000	29.404	RPSA;Rpsa
NaN	NaN	NaN	NaN	NaN	NaN	60.192	PRKCSH		#DIV/0!	#DIV/0!	#DIV/0!	60.192	PRKCSH
NaN	NaN	NaN	NaN	NaN	NaN	26.922	CLIC1		#DIV/0!	#DIV/0!	#DIV/0!	26.922	CLIC1
NaN	NaN	NaN	NaN	NaN	NaN	90.932	DHX15;Dhx15		#DIV/0!	#DIV/0!	#DIV/0!	90.932	DHX15;Dhx15
NaN	NaN	NaN	NaN	NaN	NaN	36.019	AKR1B10		#DIV/0!	#DIV/0!	#DIV/0!	36.019	AKR1B10
NaN	NaN	NaN	NaN	NaN	NaN	59.851	PGM3		#DIV/0!	#DIV/0!	#DIV/0!	59.851	PGM3
NaN	NaN	NaN	NaN	NaN	NaN	94.972	FGA		#DIV/0!	#DIV/0!	#DIV/0!	94.972	FGA
NaN	NaN	NaN	NaN	NaN	NaN	34.196	SULT1A4;SULT1A3		#DIV/0!	#DIV/0!	#DIV/0!	34.196	SULT1A4;SULT1A3
NaN	NaN	NaN	NaN	NaN	NaN	59.256	G6PD		#DIV/0!	#DIV/0!	#DIV/0!	59.256	G6PD
NaN	NaN	NaN	NaN	NaN	NaN	31.324	RPS2		#DIV/0!	#DIV/0!	#DIV/0!	31.324	RPS2
NaN	NaN	NaN	NaN	NaN	NaN	67.877	TKT		#DIV/0!	#DIV/0!	#DIV/0!	67.877	TKT
NaN	NaN	NaN	NaN	NaN	NaN	83.165	GARS		#DIV/0!	#DIV/0!	#DIV/0!	83.165	GARS
44150000	69405000	2595000	4093000	43700000	51285000	37.497	PCBP1;Pcbp1		56777500	3344000	47492500	37.497	PCBP1;Pcbp1
NaN	NaN	NaN	NaN	NaN	NaN	61.585	CTTN		#DIV/0!	#DIV/0!	#DIV/0!	61.585	CTTN
NaN	NaN	NaN	NaN	NaN	NaN	106.87	GANAB		#DIV/0!	#DIV/0!	#DIV/0!	106.87	GANAB
NaN	NaN	NaN	NaN	NaN	NaN	105.34	EIF3C;Eif3c		#DIV/0!	#DIV/0!	#DIV/0!	105.34	EIF3C;Eif3c
NaN	NaN	NaN	NaN	NaN	NaN	87.343	DDX21		#DIV/0!	#DIV/0!	#DIV/0!	87.343	DDX21
NaN	NaN	NaN	NaN	NaN	NaN	71.368	ATAD3A		#DIV/0!	#DIV/0!	#DIV/0!	71.368	ATAD3A
NaN	NaN	NaN	NaN	NaN	NaN	177.19	UGGT1		#DIV/0!	#DIV/0!	#DIV/0!	177.19	UGGT1
NaN	NaN	NaN	NaN	NaN	NaN	75.99	ACSL5		#DIV/0!	#DIV/0!	#DIV/0!	75.99	ACSL5
NaN	NaN	NaN	NaN	NaN	NaN	49.943	Ighm		#DIV/0!	#DIV/0!	#DIV/0!	49.943	Ighm
7880000	4650000	1310000	775000	6120000	5800000	24.233	Hmgb1		6265000	1042500	5960000	24.233	Hmgb1
4330000	5660000	140000	183000	3920000	5320000	79.704	Apeh		4995000	161500	4620000	79.704	Apeh
55500000	83400000	2520000	3790000	52000000	71600000	41.52	Idh3a		69450000	3155000	61800000	41.52	Idh3a
167000000	381000000	12800000	29300000	147000000	319000000	24.205	Gstz1		274000000	21050000	233000000	24.205	Gstz1
840000	2960000	64600	227000	840000	2560000	28.523	Gm20441;Gstt3		1900000	145800	1700000	28.523	Gm20441;Gstt3
3430000	8500000	191000	472000	3430000	7370000	38.607	Phyh		5965000	331500	5400000	38.607	Phyh
2060000	2130000	103000	106000	2010000	1900000	36.118	Ech1		2095000	104500	1955000	36.118	Ech1
NaN	NaN	NaN	NaN	NaN	NaN	55.74	Cyp2b9		#DIV/0!	#DIV/0!	#DIV/0!	55.74	Cyp2b9
NaN	NaN	NaN	NaN	NaN	NaN	82.843	Mut		#DIV/0!	#DIV/0!	#DIV/0!	82.843	Mut
357600000	542899968	22326000	33810000	282400000	414700000	35.81	Gapdh		450249984	28068000	348550000	35.81	Gapdh
NaN	NaN	NaN	NaN	NaN	NaN	17.779	Rpl24;RPL24		#DIV/0!	#DIV/0!	#DIV/0!	17.779	Rpl24;RPL24
25300000	49000000	3610000	7000000	34300000	79100000	15.137	Fabp5		37150000	5305000	56700000	15.137	Fabp5
NaN	NaN	NaN	NaN	NaN	NaN	47.789	Rbbp7;RBBP7		#DIV/0!	#DIV/0!	#DIV/0!	47.789	Rbbp7;RBBP7
NaN	NaN	NaN	NaN	NaN	NaN	34.168	Gm4952		#DIV/0!	#DIV/0!	#DIV/0!	34.168	Gm4952
13495000	19135000	901000	1274000	10745000	16140000	22.372	Rab1a		16315000	1087500	13442500	22.372	Rab1a
NaN	NaN	NaN	NaN	NaN	NaN	30.752	Vdac3		#DIV/0!	#DIV/0!	#DIV/0!	30.752	Vdac3
NaN	NaN	NaN	NaN	NaN	NaN	55.968	Aldh5a1		#DIV/0!	#DIV/0!	#DIV/0!	55.968	Aldh5a1
2660000	7560000	140000	398000	1790000	7880000	37.188	Akr1c14		5110000	269000	4835000	37.188	Akr1c14
NaN	NaN	NaN	NaN	NaN	NaN	46.481	Baat		#DIV/0!	#DIV/0!	#DIV/0!	46.481	Baat
77100000	339000000	6430000	28200000	64400000	213000000	22.197	Blvrb		208050000	17315000	138700000	22.197	Blvrb
0	0	0	0	0	0	45.25	Aadac		0	0	0	45.25	Aadac
27100000	43600000	2460000	3970000	25300000	34000000	20.809	Glo1		35350000	3215000	29650000	20.809	Glo1
NaN	NaN	NaN	NaN	NaN	NaN	46.852	Erp44		#DIV/0!	#DIV/0!	#DIV/0!	46.852	Erp44
NaN	NaN	NaN	NaN	NaN	NaN	51.302	Shpk		#DIV/0!	#DIV/0!	#DIV/0!	51.302	Shpk
NaN	NaN	NaN	NaN	NaN	NaN	30.348	VDAC2		#DIV/0!	#DIV/0!	#DIV/0!	30.348	VDAC2
NaN	NaN	NaN	NaN	NaN	NaN	38.868	SLC9A3R1		#DIV/0!	#DIV/0!	#DIV/0!	38.868	SLC9A3R1
NaN	NaN	NaN	NaN	NaN	NaN	69.283	RPN2		#DIV/0!	#DIV/0!	#DIV/0!	69.283	RPN2
NaN	NaN	NaN	NaN	NaN	NaN	18.502	CFL1		#DIV/0!	#DIV/0!	#DIV/0!	18.502	CFL1
NaN	NaN	NaN	NaN	NaN	NaN	59.143	YARS		#DIV/0!	#DIV/0!	#DIV/0!	59.143	YARS
NaN	NaN	NaN	NaN	NaN	NaN	101.11	MARS		#DIV/0!	#DIV/0!	#DIV/0!	101.11	MARS
NaN	NaN	NaN	NaN	NaN	NaN	100.2	PSMD2		#DIV/0!	#DIV/0!	#DIV/0!	100.2	PSMD2
NaN	NaN	NaN	NaN	NaN	NaN	180.58	IQGAP2		#DIV/0!	#DIV/0!	#DIV/0!	180.58	IQGAP2
NaN	NaN	NaN	NaN	NaN	NaN	91.916	MOGS		#DIV/0!	#DIV/0!	#DIV/0!	91.916	MOGS
NaN	NaN	NaN	NaN	NaN	NaN	52.787	TTC38		#DIV/0!	#DIV/0!	#DIV/0!	52.787	TTC38
NaN	NaN	NaN	NaN	NaN	NaN	57.903	GPT2		#DIV/0!	#DIV/0!	#DIV/0!	57.903	GPT2
NaN	NaN	NaN	NaN	NaN	NaN	34.93	LRRC59		#DIV/0!	#DIV/0!	#DIV/0!	34.93	LRRC59
NaN	NaN	NaN	NaN	NaN	NaN	91.706	VPS35;Vps35		#DIV/0!	#DIV/0!	#DIV/0!	91.706	VPS35;Vps35
NaN	NaN	NaN	NaN	NaN	NaN	66.115	FARSB		#DIV/0!	#DIV/0!	#DIV/0!	66.115	FARSB
NaN	NaN	NaN	NaN	NaN	NaN	40.572	NSFL1C		#DIV/0!	#DIV/0!	#DIV/0!	40.572	NSFL1C
NaN	NaN	NaN	NaN	NaN	NaN	70.642	Pls3		#DIV/0!	#DIV/0!	#DIV/0!	70.642	Pls3
NaN	NaN	NaN	NaN	NaN	NaN	52.27	Anxa7		#DIV/0!	#DIV/0!	#DIV/0!	52.27	Anxa7
71000000	32700000	2090000	961000	49700000	55000000	102.79	Dhtkd1		51850000	1525500	52350000	102.79	Dhtkd1
420000000	166000000	5920000	2330000	330000000	161000000	133.27	Cobll1		293000000	4125000	245500000	133.27	Cobll1
0	0	0	0	0	0	54.587	Aldh1a7		0	0	0	54.587	Aldh1a7
97100000	101000000	8820000	9210000	104000000	104000000	20.663	Mup2		99050000	9015000	104000000	20.663	Mup2
41300000	15900000	1250000	482000	48900000	6460000	85.941	Gsn		28600000	866000	27680000	85.941	Gsn
NaN	NaN	NaN	NaN	NaN	NaN	34.216	Rplp0		#DIV/0!	#DIV/0!	#DIV/0!	34.216	Rplp0
NaN	NaN	NaN	NaN	NaN	NaN	104.02	Ap2a2;AP2A2		#DIV/0!	#DIV/0!	#DIV/0!	104.02	Ap2a2;AP2A2
766000000	1750000000	76600000	175000000	1000000000	1870000000	17.971	Ppia		1258000000	125800000	1435000000	17.971	Ppia
114000000	169000000	6310000	9400000	97100000	121000000	44.953	Ctsd		141500000	7855000	109050000	44.953	Ctsd
NaN	NaN	NaN	NaN	NaN	NaN	70.268	F2		#DIV/0!	#DIV/0!	#DIV/0!	70.268	F2
NaN	NaN	NaN	NaN	NaN	NaN	100.11	Ctnna1;CTNNA1		#DIV/0!	#DIV/0!	#DIV/0!	100.11	Ctnna1;CTNNA1
NaN	NaN	NaN	NaN	NaN	NaN	61.166	Sars		#DIV/0!	#DIV/0!	#DIV/0!	61.166	Sars
90400000	81700000	5320000	4800000	96600000	62700000	34.238	Hmgcl		86050000	5060000	79650000	34.238	Hmgcl
11500000	115000000	1270000	12800000	14000000	85700000	29.459	Inmt		63250000	7035000	49850000	29.459	Inmt
41100000	86800000	2280000	4820000	38800000	71200000	32.25	Eci1		63950000	3550000	55000000	32.25	Eci1
NaN	NaN	NaN	NaN	NaN	NaN	67.314	Abce1;ABCE1		#DIV/0!	#DIV/0!	#DIV/0!	67.314	Abce1;ABCE1
1370000000	495000000	41400000	15000000	1260000000	582000000	60.955	Hspd1		932500000	28200000	921000000	60.955	Hspd1
0	0	0	0	0	0	51.427	Pnlip		0	0	0	51.427	Pnlip
17100000	1690000	488000	48200	17500000	1280000	102.09	Snd1		9395000	268100	9390000	102.09	Snd1
NaN	NaN	NaN	NaN	NaN	NaN	50.858	Nadk2		#DIV/0!	#DIV/0!	#DIV/0!	50.858	Nadk2
NaN	NaN	NaN	NaN	NaN	NaN	66.612	Eif3l		#DIV/0!	#DIV/0!	#DIV/0!	66.612	Eif3l
43600000	11700000	2290000	616000	42500000	10200000	38.114	Ppa2		27650000	1453000	26350000	38.114	Ppa2
38800000	138000000	2980000	10600000	36000000	106000000	27.928	Spr		88400000	6790000	71000000	27.928	Spr
0	0	0	0	0	0	40.581	Fdps;Gm43738		0	0	0	40.581	Fdps;Gm43738
7170000	44400000	478000	2960000	6780000	38800000	29.884	Dhrs4		25785000	1719000	22790000	29.884	Dhrs4
NaN	NaN	NaN	NaN	NaN	NaN	55.249	Rtcb		#DIV/0!	#DIV/0!	#DIV/0!	55.249	Rtcb
7080000	12700000	787000	1420000	3660000	12400000	23.407	Arhgdia		9890000	1103500	8030000	23.407	Arhgdia
614000000	272000000	51200000	22700000	658000000	271000000	20.772	Ftl1		443000000	36950000	464500000	20.772	Ftl1
57800000	106000000	3040000	5600000	50900000	91700000	31.814	Sdhb		81900000	4320000	71300000	31.814	Sdhb
62400000	120000000	4160000	7990000	61500000	104000000	25.988	Msra		91200000	6075000	82750000	25.988	Msra
0	17200000	0	821000	0	13100000	34.127	Cyb5r3		8600000	410500	6550000	34.127	Cyb5r3
963000000	218000000	87600000	19800000	854000000	300000000	18.749	Atp5h;Gm10250		590500000	53700000	577000000	18.749	Atp5h;Gm10250
0	0	0	0	0	0	32.951	Stard10		0	0	0	32.951	Stard10
NaN	NaN	NaN	NaN	NaN	NaN	27.372	Psma6		#DIV/0!	#DIV/0!	#DIV/0!	27.372	Psma6
482000000	833000000	34400000	59500000	842000000	1200000000	22.395	Tagln2;TAGLN2		657500000	46950000	1021000000	22.395	Tagln2;TAGLN2
NaN	NaN	NaN	NaN	NaN	NaN	40.183	ECI2		#DIV/0!	#DIV/0!	#DIV/0!	40.183	ECI2
NaN	NaN	NaN	NaN	NaN	NaN	26.224	RAN;Ran		#DIV/0!	#DIV/0!	#DIV/0!	26.224	RAN;Ran
795000000	50900000	34600000	2210000	768000000	37400000	48.715	SEPT7;S		422950000	18405000	402700000	48.715	SEPT7;S
NaN	NaN	NaN	NaN	NaN	NaN	79.187	ACSL4;Acsl4		#DIV/0!	#DIV/0!	#DIV/0!	79.187	ACSL4;Acsl4
NaN	NaN	NaN	NaN	NaN	NaN	69.602	SYNCRIP		#DIV/0!	#DIV/0!	#DIV/0!	69.602	SYNCRIP
NaN	NaN	NaN	NaN	NaN	NaN	67.454	TOMM70		#DIV/0!	#DIV/0!	#DIV/0!	67.454	TOMM70
NaN	NaN	NaN	NaN	NaN	NaN	51.511	FGG		#DIV/0!	#DIV/0!	#DIV/0!	51.511	FGG
NaN	NaN	NaN	NaN	NaN	NaN	57.116	P4HB		#DIV/0!	#DIV/0!	#DIV/0!	57.116	P4HB
49000000	117000000	5450000	13000000	53200000	106000000	15.054	PFN1		83000000	9225000	79600000	15.054	PFN1
882000000	95800000	98000000	10600000	860000000	118000000	17.302	STMN1;Stmn1		488900000	54300000	489000000	17.302	STMN1;Stmn1
NaN	NaN	NaN	NaN	NaN	NaN	33.784	FBL;Fbl		#DIV/0!	#DIV/0!	#DIV/0!	33.784	FBL;Fbl
NaN	NaN	NaN	NaN	NaN	NaN	117.85	UBA1		#DIV/0!	#DIV/0!	#DIV/0!	117.85	UBA1
NaN	NaN	NaN	NaN	NaN	NaN	53.836	FDXR		#DIV/0!	#DIV/0!	#DIV/0!	53.836	FDXR
NaN	NaN	NaN	NaN	NaN	NaN	56.166	LAP3		#DIV/0!	#DIV/0!	#DIV/0!	56.166	LAP3
NaN	NaN	NaN	NaN	NaN	NaN	25.035	PRDX6		#DIV/0!	#DIV/0!	#DIV/0!	25.035	PRDX6
75600000	141000000	10800000	20100000	77800000	126000000	44.868	DNAJA1;Dnaja1		108300000	15450000	101900000	44.868	DNAJA1;Dnaja1
NaN	NaN	NaN	NaN	NaN	NaN	21.892	PRDX2		#DIV/0!	#DIV/0!	#DIV/0!	21.892	PRDX2
NaN	NaN	NaN	NaN	NaN	NaN	33.36	PYCR1		#DIV/0!	#DIV/0!	#DIV/0!	33.36	PYCR1
NaN	NaN	NaN	NaN	NaN	NaN	85.237	NASP		#DIV/0!	#DIV/0!	#DIV/0!	85.237	NASP
702000	0	46800	0	2200000	0	45.671	HNRNPF		351000	23400	1100000	45.671	HNRNPF
NaN	NaN	NaN	NaN	NaN	NaN	33.779	SULT2A1		#DIV/0!	#DIV/0!	#DIV/0!	33.779	SULT2A1
NaN	NaN	NaN	NaN	NaN	NaN	22.11	PRDX1		#DIV/0!	#DIV/0!	#DIV/0!	22.11	PRDX1
NaN	NaN	NaN	NaN	NaN	NaN	35.816	ECH1		#DIV/0!	#DIV/0!	#DIV/0!	35.816	ECH1
NaN	NaN	NaN	NaN	NaN	NaN	58.042	PAK2		#DIV/0!	#DIV/0!	#DIV/0!	58.042	PAK2
NaN	NaN	NaN	NaN	NaN	NaN	95.925	ABCF1		#DIV/0!	#DIV/0!	#DIV/0!	95.925	ABCF1
NaN	NaN	NaN	NaN	NaN	NaN	43.835	PCYT2		#DIV/0!	#DIV/0!	#DIV/0!	43.835	PCYT2
NaN	NaN	NaN	NaN	NaN	NaN	55.18	PRPF19		#DIV/0!	#DIV/0!	#DIV/0!	55.18	PRPF19
NaN	NaN	NaN	NaN	NaN	NaN	38.438	STRAP		#DIV/0!	#DIV/0!	#DIV/0!	38.438	STRAP
38500000	149000000	2750000	10600000	47300000	98500000	28.92	Hagh		93750000	6675000	72900000	28.92	Hagh
NaN	NaN	NaN	NaN	NaN	NaN	45.091	Acad8		#DIV/0!	#DIV/0!	#DIV/0!	45.091	Acad8
NaN	NaN	NaN	NaN	NaN	NaN	109.49	Eftud2		#DIV/0!	#DIV/0!	#DIV/0!	109.49	Eftud2
NaN	NaN	NaN	NaN	NaN	NaN	42.235	Kyat1		#DIV/0!	#DIV/0!	#DIV/0!	42.235	Kyat1
677000	13600000	67700	1360000	2860000	13200000	20.266	Gm10036;Rpl11;RPL11		7138500	713850	8030000	20.266	Gm10036;Rpl11;RPL11
428000000	329000000	38900000	29900000	417000000	277000000	17.671	Gm10260;Rps18;RPS18		378500000	34400000	347000000	17.671	Gm10260;Rps18;RPS18
95100000	420000000	7310000	32300000	112000000	426000000	29.032	Ca2;Car2		257550000	19805000	269000000	29.032	Ca2;Car2
274000000	715900032	12875000	32795000	296000000	595000000	47.14	Eno1		494950016	22835000	445500000	47.14	Eno1
2320000000	3310000128	211000000	301000000	2220000000	2510000128	19.53	Cox4i1		2815000064	256000000	2365000064	19.53	Cox4i1
213000000	21700000	6450000	657000	214000000	24800000	67.766	Msn		117350000	3553500	119400000	67.766	Msn
14750695424	21899999232	3685099008	5449999872	12851434496	14200000512	10	Dbi		18325347328	4567549440	13525717504	10	Dbi
NaN	NaN	NaN	NaN	NaN	NaN	85.47	Ctnnb1;CTNNB1		#DIV/0!	#DIV/0!	#DIV/0!	85.47	Ctnnb1;CTNNB1
569000	10400000	22800	415000	1380000	8320000	52.246	Gss		5484500	218900	4850000	52.246	Gss
670000000	2620000000	83700000	328000000	592000000	2220000000	14.255	Rida		1645000000	205850000	1406000000	14.255	Rida
5140000	0	514000	0	5140000	0	18.431	Rps11;RPS11		2570000	257000	2570000	18.431	Rps11;RPS11
5849999872	2350000128	976000000	391000000	5070000128	2340000000	11.367	Hist1h4a;HIST1H4A		4100000000	683500000	3705000064	11.367	Hist1h4a;HIST1H4A
1410000000	1080000000	235000000	180000000	1200000000	1060000000	11.605	Cycs		1245000000	207500000	1130000000	11.605	Cycs
NaN	NaN	NaN	NaN	NaN	NaN	88.25	Cpt1a		#DIV/0!	#DIV/0!	#DIV/0!	88.25	Cpt1a
NaN	NaN	NaN	NaN	NaN	NaN	57.492	Cyp3a13		#DIV/0!	#DIV/0!	#DIV/0!	57.492	Cyp3a13
3660000	11200000	458000	1390000	4280000	9690000	25.57	Qdpr		7430000	924000	6985000	25.57	Qdpr
0	0	0	0	0	0	32.014	Ttpa		0	0	0	32.014	Ttpa
39000000	23100000	1220000	721000	60200000	25100000	63.299	Pdlim5		31050000	970500	42650000	63.299	Pdlim5
2530000	2310000	110000	100000	756000	768000	57.568	Hmgcs1		2420000	105000	762000	57.568	Hmgcs1
NaN	NaN	NaN	NaN	NaN	NaN	43.037	Hibch		#DIV/0!	#DIV/0!	#DIV/0!	43.037	Hibch
33100000	14100000	1180000	503000	17800000	16000000	68.625	Gspt1;GSPT1		23600000	841500	16900000	68.625	Gspt1;GSPT1
NaN	NaN	NaN	NaN	NaN	NaN	43.937	Upb1		#DIV/0!	#DIV/0!	#DIV/0!	43.937	Upb1
2520000	9080000	280000	1010000	2520000	17700000	22.876	Rps5		5800000	645000	10110000	22.876	Rps5
NaN	NaN	NaN	NaN	NaN	NaN	56.019	Cyp2c70		#DIV/0!	#DIV/0!	#DIV/0!	56.019	Cyp2c70
49800000	165000000	3560000	11800000	59900000	137000000	32.754	Lactb2		107400000	7680000	98450000	32.754	Lactb2
7040000	35500000	503000	2530000	5080000	36800000	27.273	Hsd17b10		21270000	1516500	20940000	27.273	Hsd17b10
9070000	22500000	378000	938000	7630000	19300000	48.994	Dlst		15785000	658000	13465000	48.994	Dlst
3920000	28800000	280000	2050000	4960000	28000000	34.644	Hoga1		16360000	1165000	16480000	34.644	Hoga1
NaN	NaN	NaN	NaN	NaN	NaN	51.012	Gda		#DIV/0!	#DIV/0!	#DIV/0!	51.012	Gda
NaN	NaN	NaN	NaN	NaN	NaN	33.026	Slc25a20		#DIV/0!	#DIV/0!	#DIV/0!	33.026	Slc25a20
NaN	NaN	NaN	NaN	NaN	NaN	43.688	CTSD		#DIV/0!	#DIV/0!	#DIV/0!	43.688	CTSD
NaN	NaN	NaN	NaN	NaN	NaN	80.253	DDX17		#DIV/0!	#DIV/0!	#DIV/0!	80.253	DDX17
NaN	NaN	NaN	NaN	NaN	NaN	23.134	RPL19;Rpl19		#DIV/0!	#DIV/0!	#DIV/0!	23.134	RPL19;Rpl19
NaN	NaN	NaN	NaN	NaN	NaN	78.973	IMMT		#DIV/0!	#DIV/0!	#DIV/0!	78.973	IMMT
NaN	NaN	NaN	NaN	NaN	NaN	15.616	RPL32;Rpl32		#DIV/0!	#DIV/0!	#DIV/0!	15.616	RPL32;Rpl32
NaN	NaN	NaN	NaN	NaN	NaN	30.302	HNRNPAB		#DIV/0!	#DIV/0!	#DIV/0!	30.302	HNRNPAB
NaN	NaN	NaN	NaN	NaN	NaN	46.937	OLA1;Ola1		#DIV/0!	#DIV/0!	#DIV/0!	46.937	OLA1;Ola1
NaN	NaN	NaN	NaN	NaN	NaN	123.38	XPO1;Xpo1		#DIV/0!	#DIV/0!	#DIV/0!	123.38	XPO1;Xpo1
NaN	NaN	NaN	NaN	NaN	NaN	32.251	TXNL1		#DIV/0!	#DIV/0!	#DIV/0!	32.251	TXNL1
NaN	NaN	NaN	NaN	NaN	NaN	107.89	USO1		#DIV/0!	#DIV/0!	#DIV/0!	107.89	USO1
852000	5400000	77400	491000	1030000	3280000	16.445	RPS16;Rps16		3126000	284200	2155000	16.445	RPS16;Rps16
NaN	NaN	NaN	NaN	NaN	NaN	30.867	NQO1		#DIV/0!	#DIV/0!	#DIV/0!	30.867	NQO1
NaN	NaN	NaN	NaN	NaN	NaN	62.52	CES1		#DIV/0!	#DIV/0!	#DIV/0!	62.52	CES1
NaN	NaN	NaN	NaN	NaN	NaN	90.98	MCM3		#DIV/0!	#DIV/0!	#DIV/0!	90.98	MCM3
NaN	NaN	NaN	NaN	NaN	NaN	41.389	MAPK1		#DIV/0!	#DIV/0!	#DIV/0!	41.389	MAPK1
NaN	NaN	NaN	NaN	NaN	NaN	34.012	SLC25A1		#DIV/0!	#DIV/0!	#DIV/0!	34.012	SLC25A1
NaN	NaN	NaN	NaN	NaN	NaN	35.206	CRYZ		#DIV/0!	#DIV/0!	#DIV/0!	35.206	CRYZ
NaN	NaN	NaN	NaN	NaN	NaN	62.328	COASY		#DIV/0!	#DIV/0!	#DIV/0!	62.328	COASY
NaN	NaN	NaN	NaN	NaN	NaN	78.365	CAPRIN1		#DIV/0!	#DIV/0!	#DIV/0!	78.365	CAPRIN1
53000000	5590000	1890000	200000	57000000	3970000	53.974	DDX19A		29295000	1045000	30485000	53.974	DDX19A
NaN	NaN	NaN	NaN	NaN	NaN	53.248	CORO1C		#DIV/0!	#DIV/0!	#DIV/0!	53.248	CORO1C
5630000	33300000	225000	1330000	9710000	29500000	42.121	Ndufa9		19465000	777500	19605000	42.121	Ndufa9
930000	13100000	62000	872000	3500000	7150000	27.571	Tpmt		7015000	467000	5325000	27.571	Tpmt
28000000	1060000	406000	15400	19700000	2040000	146.02	Cluh		14530000	210700	10870000	146.02	Cluh
80400000	163000000	8930000	18100000	68200000	149000000	17.633	Ndufa12		121700000	13515000	108600000	17.633	Ndufa12
3970000	5550000	661000	924000	4070000	4930000	17.698	Rpl23a-ps3;Rpl23a		4760000	792500	4500000	17.698	Rpl23a-ps3;Rpl23a
35200000	1460000	2700000	112000	38700000	1930000	72.423	Epb41		18330000	1406000	20315000	72.423	Epb41
900000000	280000000	2470000	770000	734000000	356000000	604.25	Ahnak		590000000	1620000	545000000	604.25	Ahnak
170000000	73400000	17000000	7340000	168000000	73500000	27.217	Eef1d		121700000	12170000	120750000	27.217	Eef1d
1120000	31700000	46500	1320000	4510000	24500000	46.135	Acot1		16410000	683250	14505000	46.135	Acot1
130000000	242000000	1690000	3140000	132000000	209000000	192.91	C4b		186000000	2415000	170500000	192.91	C4b
NaN	NaN	NaN	NaN	NaN	NaN	37.251	H2-Q10		#DIV/0!	#DIV/0!	#DIV/0!	37.251	H2-Q10
NaN	NaN	NaN	NaN	NaN	NaN	103.13	Slc4a1		#DIV/0!	#DIV/0!	#DIV/0!	103.13	Slc4a1
136000000	89600000	12400000	8150000	144000000	84700000	21.066	Fth1		112800000	10275000	114350000	21.066	Fth1
238000000	480000000	21600000	43600000	208000000	434000000	24.603	Sod2		359000000	32600000	321000000	24.603	Sod2
0	0	0	0	0	0	31.419	Rpl7		0	0	0	31.419	Rpl7
4380000	6030000	190000	262000	4770000	4840000	35.752	Anxa5		5205000	226000	4805000	35.752	Anxa5
NaN	NaN	NaN	NaN	NaN	NaN	104.58	Ap2b1;AP2B1		#DIV/0!	#DIV/0!	#DIV/0!	104.58	Ap2b1;AP2B1
1930000	0	52200	0	1930000	0	74.517	Acss3		965000	26100	965000	74.517	Acss3
300000000	362000000	33400000	40200000	295000000	277000000	19.012	Manf		331000000	36800000	286000000	19.012	Manf
NaN	NaN	NaN	NaN	NaN	NaN	52.466	Dnpep		#DIV/0!	#DIV/0!	#DIV/0!	52.466	Dnpep
NaN	NaN	NaN	NaN	NaN	NaN	82.889	Gne		#DIV/0!	#DIV/0!	#DIV/0!	82.889	Gne
739000000	73200000	43500000	4310000	680000000	113000000	35.083	Sult1d1		406100000	23905000	396500000	35.083	Sult1d1
3860000	39400000	227000	2320000	1180000	36800000	39.218	Pter		21630000	1273500	18990000	39.218	Pter
NaN	NaN	NaN	NaN	NaN	NaN	270.92	Sptbn2;SPTBN2		#DIV/0!	#DIV/0!	#DIV/0!	270.92	Sptbn2;SPTBN2
NaN	NaN	NaN	NaN	NaN	NaN	277.82	Flnb		#DIV/0!	#DIV/0!	#DIV/0!	277.82	Flnb
NaN	NaN	NaN	NaN	NaN	NaN	62.317	Ces2e		#DIV/0!	#DIV/0!	#DIV/0!	62.317	Ces2e
0	4480000	0	128000	0	3890000	67.941	Dlat		2240000	64000	1945000	67.941	Dlat
0	0	0	0	0	0	34.593	Sds		0	0	0	34.593	Sds
4590000	2960000	208000	135000	2330000	1880000	35.705	Nit1		3775000	171500	2105000	35.705	Nit1
23000000	201000000	1210000	10600000	23200000	165000000	39.632	Slc25a3		112000000	5905000	94100000	39.632	Slc25a3
NaN	NaN	NaN	NaN	NaN	NaN	82.499	Ddx1		#DIV/0!	#DIV/0!	#DIV/0!	82.499	Ddx1
NaN	NaN	NaN	NaN	NaN	NaN	52.625	Ndufs2		#DIV/0!	#DIV/0!	#DIV/0!	52.625	Ndufs2
NaN	NaN	NaN	NaN	NaN	NaN	54.531	Kmo		#DIV/0!	#DIV/0!	#DIV/0!	54.531	Kmo
12500000	22000000	1040000	1830000	18900000	26600000	27.254	Pgls		17250000	1435000	22750000	27.254	Pgls
1560000000	1070000000	130000000	88800000	1520000000	922000000	26.334	Chchd3		1315000000	109400000	1221000000	26.334	Chchd3
1130000	1870000	54000	89300	1130000	0	38.937	Pdhb		1500000	71650	565000	38.937	Pdhb
926000	2270000	66100	162000	1650000	1850000	36.3	Dhdh		1598000	114050	1750000	36.3	Dhdh
NaN	NaN	NaN	NaN	NaN	NaN	60.719	Cyp27a1		#DIV/0!	#DIV/0!	#DIV/0!	60.719	Cyp27a1
48800000	111000000	3260000	7390000	50800000	90400000	27.738	Ethe1		79900000	5325000	70600000	27.738	Ethe1
0	24600000	0	2230000	0	20400000	40.342	Mecr		12300000	1115000	10200000	40.342	Mecr
472000000	347000000	26200000	19300000	477000000	336000000	33.723	Keg1		409500000	22750000	406500000	33.723	Keg1
896000	0	8960	0	896000	0	534.18	Plec		448000	4480	448000	534.18	Plec
NaN	NaN	NaN	NaN	NaN	NaN	40.685	Nsdhl		#DIV/0!	#DIV/0!	#DIV/0!	40.685	Nsdhl
NaN	NaN	NaN	NaN	NaN	NaN	29.47	Psma4		#DIV/0!	#DIV/0!	#DIV/0!	29.47	Psma4
NaN	NaN	NaN	NaN	NaN	NaN	46.708	SERPINA1		#DIV/0!	#DIV/0!	#DIV/0!	46.708	SERPINA1
NaN	NaN	NaN	NaN	NaN	NaN	53.166	TXNRD1		#DIV/0!	#DIV/0!	#DIV/0!	53.166	TXNRD1
NaN	NaN	NaN	NaN	NaN	NaN	29.126	PSME2		#DIV/0!	#DIV/0!	#DIV/0!	29.126	PSME2
NaN	NaN	NaN	NaN	NaN	NaN	66.785	IGF2BP2		#DIV/0!	#DIV/0!	#DIV/0!	66.785	IGF2BP2
10500000	6290000	553000	331000	8030000	4870000	51.229	HNRNPH1		8395000	442000	6450000	51.229	HNRNPH1
NaN	NaN	NaN	NaN	NaN	NaN	37.106	CALU		#DIV/0!	#DIV/0!	#DIV/0!	37.106	CALU
NaN	NaN	NaN	NaN	NaN	NaN	54.366	PMPCB		#DIV/0!	#DIV/0!	#DIV/0!	54.366	PMPCB
NaN	NaN	NaN	NaN	NaN	NaN	46.659	IDH1		#DIV/0!	#DIV/0!	#DIV/0!	46.659	IDH1
NaN	NaN	NaN	NaN	NaN	NaN	44.614	PGK1		#DIV/0!	#DIV/0!	#DIV/0!	44.614	PGK1
NaN	NaN	NaN	NaN	NaN	NaN	36.154	APOE		#DIV/0!	#DIV/0!	#DIV/0!	36.154	APOE
NaN	NaN	NaN	NaN	NaN	NaN	39.724	ADH5		#DIV/0!	#DIV/0!	#DIV/0!	39.724	ADH5
NaN	NaN	NaN	NaN	NaN	NaN	61.049	P4HA1;P4ha1		#DIV/0!	#DIV/0!	#DIV/0!	61.049	P4HA1;P4ha1
NaN	NaN	NaN	NaN	NaN	NaN	85.018	PFKL		#DIV/0!	#DIV/0!	#DIV/0!	85.018	PFKL
NaN	NaN	NaN	NaN	NaN	NaN	45.199	ACAT1		#DIV/0!	#DIV/0!	#DIV/0!	45.199	ACAT1
NaN	NaN	NaN	NaN	NaN	NaN	33.178	MPST		#DIV/0!	#DIV/0!	#DIV/0!	33.178	MPST
NaN	NaN	NaN	NaN	NaN	NaN	22.222	CMPK1		#DIV/0!	#DIV/0!	#DIV/0!	22.222	CMPK1
NaN	NaN	NaN	NaN	NaN	NaN	28.082	YWHAB		#DIV/0!	#DIV/0!	#DIV/0!	28.082	YWHAB
NaN	NaN	NaN	NaN	NaN	NaN	68.303	ATP6V1A		#DIV/0!	#DIV/0!	#DIV/0!	68.303	ATP6V1A
NaN	NaN	NaN	NaN	NaN	NaN	18.565	RPL21		#DIV/0!	#DIV/0!	#DIV/0!	18.565	RPL21
NaN	NaN	NaN	NaN	NaN	NaN	15.747	RPL28		#DIV/0!	#DIV/0!	#DIV/0!	15.747	RPL28
86800000	0	17400000	0	67300000	0	41.331	ST13;ST13P5		43400000	8700000	33650000	41.331	ST13;ST13P5
NaN	NaN	NaN	NaN	NaN	NaN	50.227	RUVBL1;Ruvbl1		#DIV/0!	#DIV/0!	#DIV/0!	50.227	RUVBL1;Ruvbl1
NaN	NaN	NaN	NaN	NaN	NaN	58.252	PMPCA		#DIV/0!	#DIV/0!	#DIV/0!	58.252	PMPCA
NaN	NaN	NaN	NaN	NaN	NaN	30.84	HNRNPA0		#DIV/0!	#DIV/0!	#DIV/0!	30.84	HNRNPA0
NaN	NaN	NaN	NaN	NaN	NaN	52.562	BLMH		#DIV/0!	#DIV/0!	#DIV/0!	52.562	BLMH
49400000	2430000	988000	48500	43800000	11400000	102.9	CCAR2		25915000	518250	27600000	102.9	CCAR2
NaN	NaN	NaN	NaN	NaN	NaN	113.37	ATXN2L		#DIV/0!	#DIV/0!	#DIV/0!	113.37	ATXN2L
NaN	NaN	NaN	NaN	NaN	NaN	128.3	USP7;Usp7		#DIV/0!	#DIV/0!	#DIV/0!	128.3	USP7;Usp7
NaN	NaN	NaN	NaN	NaN	NaN	44.998	BHMT		#DIV/0!	#DIV/0!	#DIV/0!	44.998	BHMT
NaN	NaN	NaN	NaN	NaN	NaN	41.35	ACAT2		#DIV/0!	#DIV/0!	#DIV/0!	41.35	ACAT2
NaN	NaN	NaN	NaN	NaN	NaN	61.332	MCCC2		#DIV/0!	#DIV/0!	#DIV/0!	61.332	MCCC2
NaN	NaN	NaN	NaN	NaN	NaN	113.79	IARS2		#DIV/0!	#DIV/0!	#DIV/0!	113.79	IARS2
NaN	NaN	NaN	NaN	NaN	NaN	65.401	SEPT9		#DIV/0!	#DIV/0!	#DIV/0!	65.401	SEPT9
NaN	NaN	NaN	NaN	NaN	NaN	42.945	PSMD13		#DIV/0!	#DIV/0!	#DIV/0!	42.945	PSMD13
33700000	25200000	3070000	2290000	23000000	66000000	21.053	Hebp1		29450000	2680000	44500000	21.053	Hebp1
93700000	90600000	3230000	3120000	80900000	89100000	59.832	Gk;GK		92150000	3175000	85000000	59.832	Gk;GK
1930000000	511000000	77300000	20400000	1860000000	475000000	60.452	Cald1		1220500000	48850000	1167500000	60.452	Cald1
7260000	1110000	202000	30900	5910000	2310000	141.27	Cfh		4185000	116450	4110000	141.27	Cfh
482000000	827000000	68800000	118000000	845000000	1070000000	14.515	Rps12-ps3;Rps12;RPS12		654500000	93400000	957500000	14.515	Rps12-ps3;Rps12;RPS12
2740000	0	183000	0	2740000	0	113.23	Opa1		1370000	91500	1370000	113.23	Opa1
189000000	407000000	9440000	20300000	76900000	511000000	41.704	Amacr		298000000	14870000	293950000	41.704	Amacr
0	0	0	0	0	0	28.405	Psma3;PSMA3;Ps		0	0	0	28.405	Psma3;PSMA3;Ps
NaN	NaN	NaN	NaN	NaN	NaN	44.93	Gcat		#DIV/0!	#DIV/0!	#DIV/0!	44.93	Gcat
38100000768	111000002560	3470000128	10099999744	36500000768	131999997952	15.878	Hbb-b2		74550001664	6784999936	84249999360	15.878	Hbb-b2
NaN	NaN	NaN	NaN	NaN	NaN	17.069	Mb		#DIV/0!	#DIV/0!	#DIV/0!	17.069	Mb
54900000	294000000	3920000	21000000	69400000	241000000	28.33	Ca1		174450000	12460000	155200000	28.33	Ca1
6810000	30800000	524000	2370000	4760000	28300000	29.978	Bpgm		18805000	1447000	16530000	29.978	Bpgm
NaN	NaN	NaN	NaN	NaN	NaN	25.701	Gstm3		#DIV/0!	#DIV/0!	#DIV/0!	25.701	Gstm3
32900000	33200000	2990000	3020000	22100000	25500000	37.325	Ahsg		33050000	3005000	23800000	37.325	Ahsg
5810000	3270000	194000	109000	6410000	4870000	52.003	Serpinc1		4540000	151500	5640000	52.003	Serpinc1
NaN	NaN	NaN	NaN	NaN	NaN	48.647	Psmc2;PSMC2		#DIV/0!	#DIV/0!	#DIV/0!	48.647	Psmc2;PSMC2
14700000	252000000	775000	13300000	11800000	232000000	35.732	Akr1b1;Akr1b3		133350000	7037500	121900000	35.732	Akr1b1;Akr1b3
NaN	NaN	NaN	NaN	NaN	NaN	80.597	Stt3a;ST		#DIV/0!	#DIV/0!	#DIV/0!	80.597	Stt3a;ST
NaN	NaN	NaN	NaN	NaN	NaN	31.345	Capzb;CAPZB		#DIV/0!	#DIV/0!	#DIV/0!	31.345	Capzb;CAPZB
289000000	107000000	48200000	17800000	295000000	109000000	15.241	Cyb5a		198000000	33000000	202000000	15.241	Cyb5a
NaN	NaN	NaN	NaN	NaN	NaN	17.258	Rpl26;RPL26		#DIV/0!	#DIV/0!	#DIV/0!	17.258	Rpl26;RPL26
NaN	NaN	NaN	NaN	NaN	NaN	49.184	Psmc1;PSMC1		#DIV/0!	#DIV/0!	#DIV/0!	49.184	Psmc1;PSMC1
550000000	37400000	42300000	2870000	530000000	42400000	35.73	Ybx1		293700000	22585000	286200000	35.73	Ybx1
16800000000	12999999488	4200000000	3249999872	13699999744	11299999744	17.951	Rps27a		14899999744	3724999936	12499999744	17.951	Rps27a
13600000	5170000	1700000	647000	17600000	4920000	16.832	Eif5a;EIF5A		9385000	1173500	11260000	16.832	Eif5a;EIF5A
380000000	742000000	47500000	92700000	441000000	684000000	13.777	Hint1		561000000	70100000	562500000	13.777	Hint1
NaN	NaN	NaN	NaN	NaN	NaN	135.55	Sf3b3;SF3B3		#DIV/0!	#DIV/0!	#DIV/0!	135.55	Sf3b3;SF3B3
1680000	2300000	64600	88500	1530000	2280000	54.208	Hsdl2		1990000	76550	1905000	54.208	Hsdl2
NaN	NaN	NaN	NaN	NaN	NaN	49.837	Entpd5		#DIV/0!	#DIV/0!	#DIV/0!	49.837	Entpd5
28000000	34000000	778000	945000	38400000	27200000	133.57	Sec31a		31000000	861500	32800000	133.57	Sec31a
NaN	NaN	NaN	NaN	NaN	NaN	56.144	Cyp2c67		#DIV/0!	#DIV/0!	#DIV/0!	56.144	Cyp2c67
NaN	NaN	NaN	NaN	NaN	NaN	61.119	Ugt2a3		#DIV/0!	#DIV/0!	#DIV/0!	61.119	Ugt2a3
NaN	NaN	NaN	NaN	NaN	NaN	34.228	Afmid		#DIV/0!	#DIV/0!	#DIV/0!	34.228	Afmid
356000000	227000000	25400000	16200000	276000000	204000000	61.976	Ubqln1		291500000	20800000	240000000	61.976	Ubqln1
NaN	NaN	NaN	NaN	NaN	NaN	57.463	Dnajc3		#DIV/0!	#DIV/0!	#DIV/0!	57.463	Dnajc3
7320000000	4300000256	1220000000	716000000	5790000128	3800000000	13.561	Uqcrb		5810000128	968000000	4795000064	13.561	Uqcrb
134000000	433000000	7900000	25500000	128000000	342000000	28.948	Atp5f1		283500000	16700000	235000000	28.948	Atp5f1
0	0	0	0	0	0	13.559	Urah		0	0	0	13.559	Urah
NaN	NaN	NaN	NaN	NaN	NaN	28.027	Hdhd3		#DIV/0!	#DIV/0!	#DIV/0!	28.027	Hdhd3
NaN	NaN	NaN	NaN	NaN	NaN	37.984	Eif3f;EIF3F		#DIV/0!	#DIV/0!	#DIV/0!	37.984	Eif3f;EIF3F
27500000	608000	724000	16000	28500000	401000	69.228	Clpx		14054000	370000	14450500	69.228	Clpx
0	31000000	0	2070000	0	22200000	31.715	Slc25a10		15500000	1035000	11100000	31.715	Slc25a10
NaN	NaN	NaN	NaN	NaN	NaN	32.823	Slc25a15;SLC25A15		#DIV/0!	#DIV/0!	#DIV/0!	32.823	Slc25a15;SLC25A15
7620000	11100000	544000	791000	7110000	11900000	27.855	Psma7		9360000	667500	9505000	27.855	Psma7
NaN	NaN	NaN	NaN	NaN	NaN	22.591	RPS9;Rps9		#DIV/0!	#DIV/0!	#DIV/0!	22.591	RPS9;Rps9
NaN	NaN	NaN	NaN	NaN	NaN	131.83	VARS		#DIV/0!	#DIV/0!	#DIV/0!	131.83	VARS
NaN	NaN	NaN	NaN	NaN	NaN	110.61	MTHFD1		#DIV/0!	#DIV/0!	#DIV/0!	110.61	MTHFD1
NaN	NaN	NaN	NaN	NaN	NaN	63.704	IGF2BP3;Igf2bp3		#DIV/0!	#DIV/0!	#DIV/0!	63.704	IGF2BP3;Igf2bp3
NaN	NaN	NaN	NaN	NaN	NaN	34.482	COPE		#DIV/0!	#DIV/0!	#DIV/0!	34.482	COPE
NaN	NaN	NaN	NaN	NaN	NaN	60.977	PSMD3		#DIV/0!	#DIV/0!	#DIV/0!	60.977	PSMD3
NaN	NaN	NaN	NaN	NaN	NaN	58.926	FTCD		#DIV/0!	#DIV/0!	#DIV/0!	58.926	FTCD
NaN	NaN	NaN	NaN	NaN	NaN	59.755	CAT		#DIV/0!	#DIV/0!	#DIV/0!	59.755	CAT
NaN	NaN	NaN	NaN	NaN	NaN	68.569	RPN1		#DIV/0!	#DIV/0!	#DIV/0!	68.569	RPN1
NaN	NaN	NaN	NaN	NaN	NaN	56.381	ALDH2		#DIV/0!	#DIV/0!	#DIV/0!	56.381	ALDH2
NaN	NaN	NaN	NaN	NaN	NaN	36.112	EIF2S1		#DIV/0!	#DIV/0!	#DIV/0!	36.112	EIF2S1
NaN	NaN	NaN	NaN	NaN	NaN	55.804	IMPDH2		#DIV/0!	#DIV/0!	#DIV/0!	55.804	IMPDH2
NaN	NaN	NaN	NaN	NaN	NaN	36.573	AKR1A1		#DIV/0!	#DIV/0!	#DIV/0!	36.573	AKR1A1
15900000	44800000	637000	1790000	13500000	40800000	56.5	ATP6V1B2;Atp6v1b2		30350000	1213500	27150000	56.5	ATP6V1B2;Atp6v1b2
NaN	NaN	NaN	NaN	NaN	NaN	35.554	APEX1		#DIV/0!	#DIV/0!	#DIV/0!	35.554	APEX1
NaN	NaN	NaN	NaN	NaN	NaN	28.48	PSMB5		#DIV/0!	#DIV/0!	#DIV/0!	28.48	PSMB5
13400000	8010000	640000	382000	15200000	9860000	46.871	EIF4A3;Eif4a3		10705000	511000	12530000	46.871	EIF4A3;Eif4a3
NaN	NaN	NaN	NaN	NaN	NaN	28.585	ANP32A		#DIV/0!	#DIV/0!	#DIV/0!	28.585	ANP32A
NaN	NaN	NaN	NaN	NaN	NaN	394.46	UTRN		#DIV/0!	#DIV/0!	#DIV/0!	394.46	UTRN
64100000	0	773000	0	64100000	0	189.25	IQGAP1		32050000	386500	32050000	189.25	IQGAP1
NaN	NaN	NaN	NaN	NaN	NaN	70.389	ACADVL		#DIV/0!	#DIV/0!	#DIV/0!	70.389	ACADVL
NaN	NaN	NaN	NaN	NaN	NaN	33.428	BLVRA		#DIV/0!	#DIV/0!	#DIV/0!	33.428	BLVRA
NaN	NaN	NaN	NaN	NaN	NaN	37.512	PPP1CA		#DIV/0!	#DIV/0!	#DIV/0!	37.512	PPP1CA
NaN	NaN	NaN	NaN	NaN	NaN	28.521	TPM4		#DIV/0!	#DIV/0!	#DIV/0!	28.521	TPM4
NaN	NaN	NaN	NaN	NaN	NaN	69.948	LMNB2		#DIV/0!	#DIV/0!	#DIV/0!	69.948	LMNB2
NaN	NaN	NaN	NaN	NaN	NaN	34.352	AIMP1		#DIV/0!	#DIV/0!	#DIV/0!	34.352	AIMP1
NaN	NaN	NaN	NaN	NaN	NaN	30.54	PRDX4		#DIV/0!	#DIV/0!	#DIV/0!	30.54	PRDX4
NaN	NaN	NaN	NaN	NaN	NaN	52.164	G3BP1		#DIV/0!	#DIV/0!	#DIV/0!	52.164	G3BP1
NaN	NaN	NaN	NaN	NaN	NaN	180.83	PEG3		#DIV/0!	#DIV/0!	#DIV/0!	180.83	PEG3
NaN	NaN	NaN	NaN	NaN	NaN	26.21	CACYBP		#DIV/0!	#DIV/0!	#DIV/0!	26.21	CACYBP
NaN	NaN	NaN	NaN	NaN	NaN	71.223	UBA2		#DIV/0!	#DIV/0!	#DIV/0!	71.223	UBA2
NaN	NaN	NaN	NaN	NaN	NaN	38.534	STOML2		#DIV/0!	#DIV/0!	#DIV/0!	38.534	STOML2
NaN	NaN	NaN	NaN	NaN	NaN	119.91	SUPT16H;Supt16;Supt16h		#DIV/0!	#DIV/0!	#DIV/0!	119.91	SUPT16H;Supt16;Supt16h
NaN	NaN	NaN	NaN	NaN	NaN	28.772	CLIC4		#DIV/0!	#DIV/0!	#DIV/0!	28.772	CLIC4
NaN	NaN	NaN	NaN	NaN	NaN	35.633	Ighg1		#DIV/0!	#DIV/0!	#DIV/0!	35.633	Ighg1
NaN	NaN	NaN	NaN	NaN	NaN	68.72	Gckr		#DIV/0!	#DIV/0!	#DIV/0!	68.72	Gckr
1530000000	136000000	46500000	4110000	1550000000	106000000	56.497	Pdzk1		833000000	25305000	828000000	56.497	Pdzk1
NaN	NaN	NaN	NaN	NaN	NaN	52.456	Kynu		#DIV/0!	#DIV/0!	#DIV/0!	52.456	Kynu
NaN	NaN	NaN	NaN	NaN	NaN	127.81	Atp11c		#DIV/0!	#DIV/0!	#DIV/0!	127.81	Atp11c
NaN	NaN	NaN	NaN	NaN	NaN	97.986	Dnm2		#DIV/0!	#DIV/0!	#DIV/0!	97.986	Dnm2
NaN	NaN	NaN	NaN	NaN	NaN	35.169	Naxd		#DIV/0!	#DIV/0!	#DIV/0!	35.169	Naxd
NaN	NaN	NaN	NaN	NaN	NaN	146.74	Abcb11		#DIV/0!	#DIV/0!	#DIV/0!	146.74	Abcb11
NaN	NaN	NaN	NaN	NaN	NaN	34.357	Arpc2;ARPC2		#DIV/0!	#DIV/0!	#DIV/0!	34.357	Arpc2;ARPC2
NaN	NaN	NaN	NaN	NaN	NaN	49.027	Ddost		#DIV/0!	#DIV/0!	#DIV/0!	49.027	Ddost
11100000	1230000	2230000	246000	9950000	2240000	15.524	Rps17;RPS17		6165000	1238000	6095000	15.524	Rps17;RPS17
19100000	22300000	1010000	1170000	30800000	18900000	37.279	Ctsb		20700000	1090000	24850000	37.279	Ctsb
NaN	NaN	NaN	NaN	NaN	NaN	46.291	Serpinb2		#DIV/0!	#DIV/0!	#DIV/0!	46.291	Serpinb2
43400000	44900000	3620000	3745000	32950000	39150000	23.609	Gstp1		44150000	3682500	36050000	23.609	Gstp1
NaN	NaN	NaN	NaN	NaN	NaN	47.421	Fech		#DIV/0!	#DIV/0!	#DIV/0!	47.421	Fech
NaN	NaN	NaN	NaN	NaN	NaN	87.436	Dpp4		#DIV/0!	#DIV/0!	#DIV/0!	87.436	Dpp4
5830000	0	154000	0	5830000	0	88.053	Stat3;STAT3		2915000	77000	2915000	88.053	Stat3;STAT3
81400000	35800000	9050000	3970000	92300000	58200000	22.576	Hist1h1b		58600000	6510000	75250000	22.576	Hist1h1b
16899999744	11100000256	2809999872	1840000000	15600000000	10400000000	10.071	Cox6b1		14000000000	2324999936	13000000000	10.071	Cox6b1
126000000	195000000	12600000	19500000	154000000	147000000	17.138	Ube2n;UBE2N		160500000	16050000	150500000	17.138	Ube2n;UBE2N
NaN	NaN	NaN	NaN	NaN	NaN	14.839	Rps15a;RPS15A		#DIV/0!	#DIV/0!	#DIV/0!	14.839	Rps15a;RPS15A
2289999872	532000000	287000000	66500000	2140000000	560000000	13.906	Hist1h2bc;Hist1h2bh;HIST1H2BC		1410999936	176750000	1350000000	13.906	Hist1h2bc;Hist1h2bh;HIST1H2BC
21500000	35200000	2150000	3520000	24000000	24000000	24.831	Rpl10a;RPL10A		28350000	2835000	24000000	24.831	Rpl10a;RPL10A
300000000	264000000	37500000	33000000	301000000	197000000	18.916	Rps10		282000000	35250000	249000000	18.916	Rps10
88400000	107000000	12600000	15300000	70200000	147000000	17.861	Ube2l3;UBE2L3;UBE2L5		97700000	13950000	108600000	17.861	Ube2l3;UBE2L3;UBE2L5
NaN	NaN	NaN	NaN	NaN	NaN	47.833	Sephs2		#DIV/0!	#DIV/0!	#DIV/0!	47.833	Sephs2
5369999872	9989999616	383000000	714000000	4750000128	8760000512	21.897	Prdx5;Prd		7679999744	548500000	6755000320	21.897	Prdx5;Prd
9280000	0	489000	0	2100000	0	51.655	Clu		4640000	244500	1050000	51.655	Clu
0	23200000	0	967000	0	19000000	59.543	Xylb		11600000	483500	9500000	59.543	Xylb
28100000	367000000	2160000	28200000	24700000	324000000	28.095	Pecr		197550000	15180000	174350000	28.095	Pecr
NaN	NaN	NaN	NaN	NaN	NaN	65.681	A1cf		#DIV/0!	#DIV/0!	#DIV/0!	65.681	A1cf
23500000	18900000	1240000	995000	29000000	14100000	54.971	Serpinf2		21200000	1117500	21550000	54.971	Serpinf2
544000	6000000	19400	214000	1020000	4340000	50.537	Gdi2		3272000	116700	2680000	50.537	Gdi2
NaN	NaN	NaN	NaN	NaN	NaN	273.61	Prpf8;PRPF8		#DIV/0!	#DIV/0!	#DIV/0!	273.61	Prpf8;PRPF8
NaN	NaN	NaN	NaN	NaN	NaN	33.499	Mtch2;		#DIV/0!	#DIV/0!	#DIV/0!	33.499	Mtch2;
NaN	NaN	NaN	NaN	NaN	NaN	106.91	Aars		#DIV/0!	#DIV/0!	#DIV/0!	106.91	Aars
15700000	35200000	562000	1260000	13400000	24600000	55.662	Pm20d1		25450000	911000	19000000	55.662	Pm20d1
18100000	5740000	788000	249000	11100000	8730000	69.448	Rbm14;RBM14		11920000	518500	9915000	69.448	Rbm14;RBM14
NaN	NaN	NaN	NaN	NaN	NaN	44.008	Amt		#DIV/0!	#DIV/0!	#DIV/0!	44.008	Amt
77600000	67300000	4570000	3960000	41500000	74000000	40.612	Akr7a2		72450000	4265000	57750000	40.612	Akr7a2
1750000	16200000	53100	491000	1900000	13400000	118.98	Acad10		8975000	272050	7650000	118.98	Acad10
12700000	99600000	795000	6230000	16300000	82600000	27.902	Cmbl		56150000	3512500	49450000	27.902	Cmbl
20800000	13500000	2080000	1350000	41800000	19900000	20.132	Ttc36		17150000	1715000	30850000	20.132	Ttc36
NaN	NaN	NaN	NaN	NaN	NaN	80.87	Gys2		#DIV/0!	#DIV/0!	#DIV/0!	80.87	Gys2
0	0	0	0	0	0	17.551	Mgst1		0	0	0	17.551	Mgst1
0	2620000	0	101000	0	2270000	41.793	As3mt		1310000	50500	1135000	41.793	As3mt
13900000	9810000	2770000	1960000	12800000	10000000	41.498	Arpc1b		11855000	2365000	11400000	41.498	Arpc1b
NaN	NaN	NaN	NaN	NaN	NaN	82.897	Dpp3		#DIV/0!	#DIV/0!	#DIV/0!	82.897	Dpp3
27000000	28300000	1930000	2020000	16600000	28800000	24.307	Grpel1		27650000	1975000	22700000	24.307	Grpel1
354000000	481000000	35400000	48100000	360000000	401000000	15.674	Fam136a		417500000	41750000	380500000	15.674	Fam136a
NaN	NaN	NaN	NaN	NaN	NaN	37.978	Marc1		#DIV/0!	#DIV/0!	#DIV/0!	37.978	Marc1
490000000	44800000	18200000	1660000	466000000	56100000	58.47	Snx2;SNX2		267400000	9930000	261050000	58.47	Snx2;SNX2
0	1150000	0	230000	0	998000	36.09	Tecr		575000	115000	499000	36.09	Tecr
NaN	NaN	NaN	NaN	NaN	NaN	57.788	Lman1		#DIV/0!	#DIV/0!	#DIV/0!	57.788	Lman1
NaN	NaN	NaN	NaN	NaN	NaN	43.185	Prkar1a		#DIV/0!	#DIV/0!	#DIV/0!	43.185	Prkar1a
NaN	NaN	NaN	NaN	NaN	NaN	36.46	Eif3i		#DIV/0!	#DIV/0!	#DIV/0!	36.46	Eif3i
0	1920000	0	192000	0	1660000	22.906	Psmb2		960000	96000	830000	22.906	Psmb2
NaN	NaN	NaN	NaN	NaN	NaN	41.001	Hao1;HAO1		#DIV/0!	#DIV/0!	#DIV/0!	41.001	Hao1;HAO1
989000000	1140000000	70600000	81800000	923000000	978000000	25.061	Ak4		1064500000	76200000	950500000	25.061	Ak4
125000000	45100000	8360000	3010000	130000000	34200000	27.855	Vapa		85050000	5685000	82100000	27.855	Vapa
NaN	NaN	NaN	NaN	NaN	NaN	31.3	Decr2		#DIV/0!	#DIV/0!	#DIV/0!	31.3	Decr2
NaN	NaN	NaN	NaN	NaN	NaN	33.921	GMPR2		#DIV/0!	#DIV/0!	#DIV/0!	33.921	GMPR2
NaN	NaN	NaN	NaN	NaN	NaN	30.315	PCMT1		#DIV/0!	#DIV/0!	#DIV/0!	30.315	PCMT1
NaN	NaN	NaN	NaN	NaN	NaN	54.626	PUF60		#DIV/0!	#DIV/0!	#DIV/0!	54.626	PUF60
NaN	NaN	NaN	NaN	NaN	NaN	58.139	ALDH7A1		#DIV/0!	#DIV/0!	#DIV/0!	58.139	ALDH7A1
NaN	NaN	NaN	NaN	NaN	NaN	54.465	ADSL		#DIV/0!	#DIV/0!	#DIV/0!	54.465	ADSL
16500000	5640000	2760000	940000	16700000	6650000	90.996	EPB41L2		11070000	1850000	11675000	90.996	EPB41L2
NaN	NaN	NaN	NaN	NaN	NaN	98.169	SF3B2		#DIV/0!	#DIV/0!	#DIV/0!	98.169	SF3B2
NaN	NaN	NaN	NaN	NaN	NaN	82.091	NSF;Nsf		#DIV/0!	#DIV/0!	#DIV/0!	82.091	NSF;Nsf
NaN	NaN	NaN	NaN	NaN	NaN	31.44	OTUB1		#DIV/0!	#DIV/0!	#DIV/0!	31.44	OTUB1
NaN	NaN	NaN	NaN	NaN	NaN	72.683	PRMT5;Prmt5		#DIV/0!	#DIV/0!	#DIV/0!	72.683	PRMT5;Prmt5
NaN	NaN	NaN	NaN	NaN	NaN	63.972	EIF3D;Eif3d		#DIV/0!	#DIV/0!	#DIV/0!	63.972	EIF3D;Eif3d
NaN	NaN	NaN	NaN	NaN	NaN	26.227	NUDT21;Nudt21		#DIV/0!	#DIV/0!	#DIV/0!	26.227	NUDT21;Nudt21
NaN	NaN	NaN	NaN	NaN	NaN	12.538	RPL35A;Rpl35a;RPL		#DIV/0!	#DIV/0!	#DIV/0!	12.538	RPL35A;Rpl35a;RPL
NaN	NaN	NaN	NaN	NaN	NaN	37.432	GLRX3		#DIV/0!	#DIV/0!	#DIV/0!	37.432	GLRX3
NaN	NaN	NaN	NaN	NaN	NaN	74.605	SRP72		#DIV/0!	#DIV/0!	#DIV/0!	74.605	SRP72
NaN	NaN	NaN	NaN	NaN	NaN	106.92	PRPF6;Prpf6		#DIV/0!	#DIV/0!	#DIV/0!	106.92	PRPF6;Prpf6
NaN	NaN	NaN	NaN	NaN	NaN	20.019	FTL		#DIV/0!	#DIV/0!	#DIV/0!	20.019	FTL
NaN	NaN	NaN	NaN	NaN	NaN	11.737	TXN		#DIV/0!	#DIV/0!	#DIV/0!	11.737	TXN
NaN	NaN	NaN	NaN	NaN	NaN	28.768	PCNA;Pcna		#DIV/0!	#DIV/0!	#DIV/0!	28.768	PCNA;Pcna
NaN	NaN	NaN	NaN	NaN	NaN	54.548	PEPD		#DIV/0!	#DIV/0!	#DIV/0!	54.548	PEPD
NaN	NaN	NaN	NaN	NaN	NaN	26.489	PSMB1		#DIV/0!	#DIV/0!	#DIV/0!	26.489	PSMB1
NaN	NaN	NaN	NaN	NaN	NaN	98.398	ACO1		#DIV/0!	#DIV/0!	#DIV/0!	98.398	ACO1
NaN	NaN	NaN	NaN	NaN	NaN	31.387	ECHS1		#DIV/0!	#DIV/0!	#DIV/0!	31.387	ECHS1
NaN	NaN	NaN	NaN	NaN	NaN	50.151	CPOX		#DIV/0!	#DIV/0!	#DIV/0!	50.151	CPOX
NaN	NaN	NaN	NaN	NaN	NaN	23.577	RPL13A;RP		#DIV/0!	#DIV/0!	#DIV/0!	23.577	RPL13A;RP
NaN	NaN	NaN	NaN	NaN	NaN	33.777	CRKL		#DIV/0!	#DIV/0!	#DIV/0!	33.777	CRKL
NaN	NaN	NaN	NaN	NaN	NaN	43.171	RAD23B		#DIV/0!	#DIV/0!	#DIV/0!	43.171	RAD23B
NaN	NaN	NaN	NaN	NaN	NaN	265.55	ACACA		#DIV/0!	#DIV/0!	#DIV/0!	265.55	ACACA
NaN	NaN	NaN	NaN	NaN	NaN	44.23	DCTN2		#DIV/0!	#DIV/0!	#DIV/0!	44.23	DCTN2
NaN	NaN	NaN	NaN	NaN	NaN	41.487	SEPT2;Sept2;Se		#DIV/0!	#DIV/0!	#DIV/0!	41.487	SEPT2;Sept2;Se
NaN	NaN	NaN	NaN	NaN	NaN	32.66	PPA1		#DIV/0!	#DIV/0!	#DIV/0!	32.66	PPA1
8840000	7040000	632000	503000	3730000	11500000	36.413	CNN3;Cnn3		7940000	567500	7615000	36.413	CNN3;Cnn3
65300000	46800000	3840000	2760000	73800000	31700000	68.329	SF1;Sf1		56050000	3300000	52750000	68.329	SF1;Sf1
NaN	NaN	NaN	NaN	NaN	NaN	44.468	CDC37		#DIV/0!	#DIV/0!	#DIV/0!	44.468	CDC37
NaN	NaN	NaN	NaN	NaN	NaN	85.104	HNRNPUL2;HNRNPUL2-BSCL2		#DIV/0!	#DIV/0!	#DIV/0!	85.104	HNRNPUL2;HNRNPUL2-BSCL2
NaN	NaN	NaN	NaN	NaN	NaN	68.119	NPLOC4		#DIV/0!	#DIV/0!	#DIV/0!	68.119	NPLOC4
NaN	NaN	NaN	NaN	NaN	NaN	65.746	LPP		#DIV/0!	#DIV/0!	#DIV/0!	65.746	LPP
16800000	0	430000	0	16800000	0	92.25	CDC5L;Cdc5l		8400000	215000	8400000	92.25	CDC5L;Cdc5l
0	4510000	0	451000	0	3910000	22.41	SAR1B;Sar1b		2255000	225500	1955000	22.41	SAR1B;Sar1b
NaN	NaN	NaN	NaN	NaN	NaN	72.595	RNPEP		#DIV/0!	#DIV/0!	#DIV/0!	72.595	RNPEP
NaN	NaN	NaN	NaN	NaN	NaN	47.145	GORASP2		#DIV/0!	#DIV/0!	#DIV/0!	47.145	GORASP2
4080000	19100000	227000	1060000	4130000	15500000	36.061	Plpbp		11590000	643500	9815000	36.061	Plpbp
NaN	NaN	NaN	NaN	NaN	NaN	39.907	Lgals9		#DIV/0!	#DIV/0!	#DIV/0!	39.907	Lgals9
0	2310000	0	165000	0	4890000	23.587	Grb2		1155000	82500	2445000	23.587	Grb2
NaN	NaN	NaN	NaN	NaN	NaN	68.6	1300017J02Rik;Ica		#DIV/0!	#DIV/0!	#DIV/0!	68.6	1300017J02Rik;Ica
0	0	0	0	0	0	58.316	Pdia2		0	0	0	58.316	Pdia2
0	1170000	0	195000	0	1020000	57.47	Farsa		585000	97500	510000	57.47	Farsa
0	4950000	0	991000	0	4170000	24.077	Gm10020;Rpl15;RPL15		2475000	495500	2085000	24.077	Gm10020;Rpl15;RPL15
NaN	NaN	NaN	NaN	NaN	NaN	34.824	Prps1l3;Prps1		#DIV/0!	#DIV/0!	#DIV/0!	34.824	Prps1l3;Prps1
291000000	1440000000	17100000	84700000	261000000	1130000000	27.308	Gstm6		865500000	50900000	695500000	27.308	Gstm6
5300000	47700000	311000	2810000	12600000	28600000	32.189	Pbld1		26500000	1560500	20600000	32.189	Pbld1
2150000	0	215000	0	0	0	24.74	Sec22b		1075000	107500	0	24.74	Sec22b
NaN	NaN	NaN	NaN	NaN	NaN	58.792	Prkcsh		#DIV/0!	#DIV/0!	#DIV/0!	58.792	Prkcsh
144000000	65200000	5160000	2330000	146000000	29500000	51.091	Timm44		104600000	3745000	87750000	51.091	Timm44
0	0	0	0	0	0	21.694	Pgrmc1		0	0	0	21.694	Pgrmc1
113000000	223000000	11300000	22300000	119000000	179000000	18.762	Snx3;SNX3		168000000	16800000	149000000	18.762	Snx3;SNX3
101000000	54800000	20200000	11000000	102000000	51200000	20.861	H1f0;H1F0		77900000	15600000	76600000	20.861	H1f0;H1F0
NaN	NaN	NaN	NaN	NaN	NaN	84.893	Itgb2		#DIV/0!	#DIV/0!	#DIV/0!	84.893	Itgb2
4150000	2810000	593000	402000	2600000	3460000	15.344	Fkbp2;FKBP2		3480000	497500	3030000	15.344	Fkbp2;FKBP2
10600000	17600000	1180000	1960000	5880000	15600000	17.804	Rpl12;RPL12		14100000	1570000	10740000	17.804	Rpl12;RPL12
4170000	4210000	595000	601000	5200000	2560000	13.049	S100a9		4190000	598000	3880000	13.049	S100a9
0	0	0	0	0	0	56.179	Cyp2a12		0	0	0	56.179	Cyp2a12
4550000	8500000	284000	532000	4890000	6800000	23.897	Rab14;RAB14		6525000	408000	5845000	23.897	Rab14;RAB14
509000000	1040000000	72700000	148000000	492000000	970000000	11.985	Pcbd1		774500000	110350000	731000000	11.985	Pcbd1
NaN	NaN	NaN	NaN	NaN	NaN	21.782	Rhoa;RHOA		#DIV/0!	#DIV/0!	#DIV/0!	21.782	Rhoa;RHOA
35000000	40400000	3890000	4480000	48900000	36300000	17.222	Rps13;RPS13		37700000	4185000	42600000	17.222	Rps13;RPS13
14100000	2900000	2820000	580000	17100000	3060000	13.742	Rps25;RPS25		8500000	1700000	10080000	13.742	Rps25;RPS25
30700000	0	4390000	0	19400000	0	14.463	Rpl31;RPL31		15350000	2195000	9700000	14.463	Rpl31;RPL31
16199999488	5249999872	3249999872	1050000000	9740000256	4120000000	12.496	Atp5j		10724999680	2149999936	6930000128	12.496	Atp5j
93100000	118000000	7160000	9050000	149000000	148000000	27.341	Eif4h;EIF4H		105550000	8105000	148500000	27.341	Eif4h;EIF4H
0	0	0	0	0	0	20.016	Urad		0	0	0	20.016	Urad
16725000	51105000	1180200	3628000	12825000	44720000	41.779	Eci2		33915000	2404100	28772500	41.779	Eci2
NaN	NaN	NaN	NaN	NaN	NaN	52.695	Pnliprp1		#DIV/0!	#DIV/0!	#DIV/0!	52.695	Pnliprp1
5860000	0	158000	0	5790000	0	70.148	Lcp1;LCP1		2930000	79000	2895000	70.148	Lcp1;LCP1
NaN	NaN	NaN	NaN	NaN	NaN	42.88	Bckdhb;BCKDHB		#DIV/0!	#DIV/0!	#DIV/0!	42.88	Bckdhb;BCKDHB
0	0	0	0	0	0	55.857	Cyp2c54		0	0	0	55.857	Cyp2c54
12200000	0	120000	0	0	0	213.67	Mia3		6100000	60000	0	213.67	Mia3
1090000	2050000	64100	121000	1090000	1780000	55.292	Glyctk		1570000	92550	1435000	55.292	Glyctk
0	0	0	0	0	0	60.157	Ugt2b1		0	0	0	60.157	Ugt2b1
NaN	NaN	NaN	NaN	NaN	NaN	37.548	Clybl		#DIV/0!	#DIV/0!	#DIV/0!	37.548	Clybl
1550000	4430000	77400	222000	14800000	4080000	53.398	Mavs		2990000	149700	9440000	53.398	Mavs
356000000	763000000	32400000	69300000	323000000	641000000	22.45	Abhd14b		559500000	50850000	482000000	22.45	Abhd14b
1250000	9580000	52200	399000	883000	4200000	39.871	Bhmt2		5415000	225600	2541500	39.871	Bhmt2
NaN	NaN	NaN	NaN	NaN	NaN	31.53	Qprt		#DIV/0!	#DIV/0!	#DIV/0!	31.53	Qprt
5700000	54900000	380000	3660000	12300000	36100000	35.649	Sfxn1		30300000	2020000	24200000	35.649	Sfxn1
26600000	19900000	918000	685000	24500000	7670000	55.446	Nampt		23250000	801500	16085000	55.446	Nampt
0	0	0	0	0	0	27.822	Ctrb1		0	0	0	27.822	Ctrb1
NaN	NaN	NaN	NaN	NaN	NaN	23.564	Rpl14		#DIV/0!	#DIV/0!	#DIV/0!	23.564	Rpl14
4410000	26900000	220000	1340000	7380000	20300000	62.022	Coasy		15655000	780000	13840000	62.022	Coasy
NaN	NaN	NaN	NaN	NaN	NaN	22.687	Mettl26		#DIV/0!	#DIV/0!	#DIV/0!	22.687	Mettl26
70600000	51400000	4410000	3210000	41400000	71800000	30.149	Ndufs3		61000000	3810000	56600000	30.149	Ndufs3
0	0	0	0	0	0	56.467	Cyp2d22		0	0	0	56.467	Cyp2d22
NaN	NaN	NaN	NaN	NaN	NaN	25.898	PSMA2		#DIV/0!	#DIV/0!	#DIV/0!	25.898	PSMA2
NaN	NaN	NaN	NaN	NaN	NaN	42.41	IDH3B		#DIV/0!	#DIV/0!	#DIV/0!	42.41	IDH3B
NaN	NaN	NaN	NaN	NaN	NaN	104.78	HYOU1		#DIV/0!	#DIV/0!	#DIV/0!	104.78	HYOU1
4190000	7210000	123000	212000	3940000	4810000	85.939	HNRNPUL1		5700000	167500	4375000	85.939	HNRNPUL1
266000000	55200000	14000000	2900000	261000000	45300000	36.867	AKR1C3		160600000	8450000	153150000	36.867	AKR1C3
NaN	NaN	NaN	NaN	NaN	NaN	140.3	DIAPH1		#DIV/0!	#DIV/0!	#DIV/0!	140.3	DIAPH1
5430000	0	259000	0	5430000	0	49.005	SEPT11;Sept11		2715000	129500	2715000	49.005	SEPT11;Sept11
243000000	15200000	14300000	894000	231000000	13600000	33.935	TCEA1		129100000	7597000	122300000	33.935	TCEA1
NaN	NaN	NaN	NaN	NaN	NaN	67.97	PABPC4		#DIV/0!	#DIV/0!	#DIV/0!	67.97	PABPC4
187000000	15800000	2670000	226000	184000000	15000000	145.42	LMO7		101400000	1448000	99500000	145.42	LMO7
NaN	NaN	NaN	NaN	NaN	NaN	64.449	EIF2A		#DIV/0!	#DIV/0!	#DIV/0!	64.449	EIF2A
NaN	NaN	NaN	NaN	NaN	NaN	48.208	RSL1D1		#DIV/0!	#DIV/0!	#DIV/0!	48.208	RSL1D1
NaN	NaN	NaN	NaN	NaN	NaN	95.179	LONP1		#DIV/0!	#DIV/0!	#DIV/0!	95.179	LONP1
NaN	NaN	NaN	NaN	NaN	NaN	22.237	TPD52L2		#DIV/0!	#DIV/0!	#DIV/0!	22.237	TPD52L2
NaN	NaN	NaN	NaN	NaN	NaN	62.942	NARS		#DIV/0!	#DIV/0!	#DIV/0!	62.942	NARS
7870000	3690000	92600	43400	6720000	3200000	160.9	ROCK2;Ro		5780000	68000	4960000	160.9	ROCK2;Ro
NaN	NaN	NaN	NaN	NaN	NaN	73.46	GLS;Gls		#DIV/0!	#DIV/0!	#DIV/0!	73.46	GLS;Gls
NaN	NaN	NaN	NaN	NaN	NaN	83.353	LETM1		#DIV/0!	#DIV/0!	#DIV/0!	83.353	LETM1
NaN	NaN	NaN	NaN	NaN	NaN	119.75	SEC24A		#DIV/0!	#DIV/0!	#DIV/0!	119.75	SEC24A
NaN	NaN	NaN	NaN	NaN	NaN	51.861	PAH		#DIV/0!	#DIV/0!	#DIV/0!	51.861	PAH
NaN	NaN	NaN	NaN	NaN	NaN	47.517	GOT2		#DIV/0!	#DIV/0!	#DIV/0!	47.517	GOT2
NaN	NaN	NaN	NaN	NaN	NaN	40.786	UROD		#DIV/0!	#DIV/0!	#DIV/0!	40.786	UROD
NaN	NaN	NaN	NaN	NaN	NaN	30.375	CBR1		#DIV/0!	#DIV/0!	#DIV/0!	30.375	CBR1
NaN	NaN	NaN	NaN	NaN	NaN	76.689	POR		#DIV/0!	#DIV/0!	#DIV/0!	76.689	POR
NaN	NaN	NaN	NaN	NaN	NaN	43.009	AGXT		#DIV/0!	#DIV/0!	#DIV/0!	43.009	AGXT
NaN	NaN	NaN	NaN	NaN	NaN	112.73	GLDC		#DIV/0!	#DIV/0!	#DIV/0!	112.73	GLDC
NaN	NaN	NaN	NaN	NaN	NaN	18.042	ACP1		#DIV/0!	#DIV/0!	#DIV/0!	18.042	ACP1
NaN	NaN	NaN	NaN	NaN	NaN	25.268	AK4		#DIV/0!	#DIV/0!	#DIV/0!	25.268	AK4
NaN	NaN	NaN	NaN	NaN	NaN	28.993	ERP29		#DIV/0!	#DIV/0!	#DIV/0!	28.993	ERP29
NaN	NaN	NaN	NaN	NaN	NaN	27.692	PRDX3		#DIV/0!	#DIV/0!	#DIV/0!	27.692	PRDX3
NaN	NaN	NaN	NaN	NaN	NaN	21.057	PEBP1		#DIV/0!	#DIV/0!	#DIV/0!	21.057	PEBP1
13400000	8870000	1030000	682000	8980000	7670000	22.04	PPIF		11135000	856000	8325000	22.04	PPIF
NaN	NaN	NaN	NaN	NaN	NaN	52.645	UQCRC1		#DIV/0!	#DIV/0!	#DIV/0!	52.645	UQCRC1
NaN	NaN	NaN	NaN	NaN	NaN	21.863	RPL9;RPL		#DIV/0!	#DIV/0!	#DIV/0!	21.863	RPL9;RPL
NaN	NaN	NaN	NaN	NaN	NaN	27.843	ETFB		#DIV/0!	#DIV/0!	#DIV/0!	27.843	ETFB
254000000	354000000	16900000	23600000	259000000	263000000	24.488	RAB11B;Rab11b		304000000	20250000	261000000	24.488	RAB11B;Rab11b
NaN	NaN	NaN	NaN	NaN	NaN	49.541	TUFM		#DIV/0!	#DIV/0!	#DIV/0!	49.541	TUFM
NaN	NaN	NaN	NaN	NaN	NaN	33.295	HNMT		#DIV/0!	#DIV/0!	#DIV/0!	33.295	HNMT
NaN	NaN	NaN	NaN	NaN	NaN	32.922	CAPZA1		#DIV/0!	#DIV/0!	#DIV/0!	32.922	CAPZA1
NaN	NaN	NaN	NaN	NaN	NaN	56.068	USP14		#DIV/0!	#DIV/0!	#DIV/0!	56.068	USP14
NaN	NaN	NaN	NaN	NaN	NaN	40.545	ADK		#DIV/0!	#DIV/0!	#DIV/0!	40.545	ADK
NaN	NaN	NaN	NaN	NaN	NaN	35.54	SEC13		#DIV/0!	#DIV/0!	#DIV/0!	35.54	SEC13
NaN	NaN	NaN	NaN	NaN	NaN	25.007	PSPH		#DIV/0!	#DIV/0!	#DIV/0!	25.007	PSPH
9230000	0	196000	0	7130000	0	112.42	GTF2I;Gtf2i		4615000	98000	3565000	112.42	GTF2I;Gtf2i
NaN	NaN	NaN	NaN	NaN	NaN	27.566	GSTO1		#DIV/0!	#DIV/0!	#DIV/0!	27.566	GSTO1
NaN	NaN	NaN	NaN	NaN	NaN	45.834	MRPS9		#DIV/0!	#DIV/0!	#DIV/0!	45.834	MRPS9
NaN	NaN	NaN	NaN	NaN	NaN	25.542	SRSF9		#DIV/0!	#DIV/0!	#DIV/0!	25.542	SRSF9
NaN	NaN	NaN	NaN	NaN	NaN	26.318	GAMT		#DIV/0!	#DIV/0!	#DIV/0!	26.318	GAMT
NaN	NaN	NaN	NaN	NaN	NaN	92.888	MCM6;Mcm6		#DIV/0!	#DIV/0!	#DIV/0!	92.888	MCM6;Mcm6
NaN	NaN	NaN	NaN	NaN	NaN	109.93	SART3		#DIV/0!	#DIV/0!	#DIV/0!	109.93	SART3
NaN	NaN	NaN	NaN	NaN	NaN	102.64	SAFB		#DIV/0!	#DIV/0!	#DIV/0!	102.64	SAFB
NaN	NaN	NaN	NaN	NaN	NaN	88.885	SF3A1		#DIV/0!	#DIV/0!	#DIV/0!	88.885	SF3A1
NaN	NaN	NaN	NaN	NaN	NaN	29.999	MAPRE1		#DIV/0!	#DIV/0!	#DIV/0!	29.999	MAPRE1
NaN	NaN	NaN	NaN	NaN	NaN	58.768	UAP1		#DIV/0!	#DIV/0!	#DIV/0!	58.768	UAP1
NaN	NaN	NaN	NaN	NaN	NaN	107.21	MOV10		#DIV/0!	#DIV/0!	#DIV/0!	107.21	MOV10
NaN	NaN	NaN	NaN	NaN	NaN	39.548	TWF2		#DIV/0!	#DIV/0!	#DIV/0!	39.548	TWF2
NaN	NaN	NaN	NaN	NaN	NaN	42.823	NAP1L4		#DIV/0!	#DIV/0!	#DIV/0!	42.823	NAP1L4
NaN	NaN	NaN	NaN	NaN	NaN	41.867	DUSP9		#DIV/0!	#DIV/0!	#DIV/0!	41.867	DUSP9
NaN	NaN	NaN	NaN	NaN	NaN	38.449	SAE1		#DIV/0!	#DIV/0!	#DIV/0!	38.449	SAE1
NaN	NaN	NaN	NaN	NaN	NaN	55.738	PACSIN2;PA		#DIV/0!	#DIV/0!	#DIV/0!	55.738	PACSIN2;PA
524000	2640000	47600	240000	3330000	4640000	18.736	CFL2;Cfl2		1582000	143800	3985000	18.736	CFL2;Cfl2
NaN	NaN	NaN	NaN	NaN	NaN	20.652	CNPY2		#DIV/0!	#DIV/0!	#DIV/0!	20.652	CNPY2
4910000	42500000	234000	2020000	0	12200000	34.973	Bpnt1		23705000	1127000	6100000	34.973	Bpnt1
5969999872	3849999872	187000000	120000000	6529999872	2880000000	60.672	Psap		4909999872	153500000	4704999936	60.672	Psap
2220000	5080000	222000	508000	3230000	5160000	30.282	Coq9		3650000	365000	4195000	30.282	Coq9
986000000	1960000000	141000000	279000000	1010000000	1560000000	15.601	Ccdc58		1473000000	210000000	1285000000	15.601	Ccdc58
221000000	8850000	24600000	984000	178000000	9030000	16.837	Calm3;Calm2;Calm1		114925000	12792000	93515000	16.837	Calm3;Calm2;Calm1
NaN	NaN	NaN	NaN	NaN	NaN	34.577	Psmd14;PSMD14		#DIV/0!	#DIV/0!	#DIV/0!	34.577	Psmd14;PSMD14
NaN	NaN	NaN	NaN	NaN	NaN	36.539	Psmd7;PSMD7		#DIV/0!	#DIV/0!	#DIV/0!	36.539	Psmd7;PSMD7
20650000	13015000	375500	287500	23500000	15120000	104.98	Actn4		16832500	331500	19310000	104.98	Actn4
1710000	26900000	114000	1800000	4340000	17800000	26.289	Idi1		14305000	957000	11070000	26.289	Idi1
NaN	NaN	NaN	NaN	NaN	NaN	42.613	Actr1a;ACTR1A		#DIV/0!	#DIV/0!	#DIV/0!	42.613	Actr1a;ACTR1A
NaN	NaN	NaN	NaN	NaN	NaN	15.798	Rpl27;RPL27		#DIV/0!	#DIV/0!	#DIV/0!	15.798	Rpl27;RPL27
11400000	21500000	2860000	5360000	4750000	11100000	16.273	Rps14;RPS14		16450000	4110000	7925000	16.273	Rps14;RPS14
8810000	3540000	551000	221000	6610000	3350000	28.211	Ywhah		6175000	386000	4980000	28.211	Ywhah
1940000000	1380000000	92300000	65500000	2070000000	1010000000	38.6	Slc9a3r1		1660000000	78900000	1540000000	38.6	Slc9a3r1
191000000	166000000	13700000	11800000	218000000	317000000	106.25	Gaa		178500000	12750000	267500000	106.25	Gaa
30000000	66900000	2730000	6090000	35100000	55700000	24.687	Lypla1		48450000	4410000	45400000	24.687	Lypla1
NaN	NaN	NaN	NaN	NaN	NaN	43.062	Ilf2;ILF2		#DIV/0!	#DIV/0!	#DIV/0!	43.062	Ilf2;ILF2
1240000	10400000	124000	1040000	3260000	7170000	43.157	Dazap1		5820000	582000	5215000	43.157	Dazap1
4060000	0	120000	0	4060000	0	62.581	Stip1		2030000	60000	2030000	62.581	Stip1
45800000	8710000	2180000	415000	47100000	5450000	50.372	Tmpo		27255000	1297500	26275000	50.372	Tmpo
88800000	344000000	14800000	57300000	92300000	239000000	11.045	Cstb		216400000	36050000	165650000	11.045	Cstb
0	0	0	0	0	0	47.384	Cpa1		0	0	0	47.384	Cpa1
NaN	NaN	NaN	NaN	NaN	NaN	51.863	Samm50		#DIV/0!	#DIV/0!	#DIV/0!	51.863	Samm50
NaN	NaN	NaN	NaN	NaN	NaN	33.295	Sult2a8		#DIV/0!	#DIV/0!	#DIV/0!	33.295	Sult2a8
717000000	122000000	47800000	8140000	643000000	168000000	26.918	Vapb		419500000	27970000	405500000	26.918	Vapb
1895000	19000000	90250	817500	3790000	15145000	46.48	Acot4		10447500	453875	9467500	46.48	Acot4
84300000	0	2220000	0	84300000	0	85.652	Csde1		42150000	1110000	42150000	85.652	Csde1
NaN	NaN	NaN	NaN	NaN	NaN	68.721	Acad9		#DIV/0!	#DIV/0!	#DIV/0!	68.721	Acad9
4510000	20300000	322000	1450000	4590000	15900000	37.798	Galm		12405000	886000	10245000	37.798	Galm
79000000	26500000	6080000	2030000	73800000	42900000	24.038	Ndufs8		52750000	4055000	58350000	24.038	Ndufs8
259000	1190000	21600	99000	259000	1030000	33.56	Abhd11		724500	60300	644500	33.56	Abhd11
1070000	15200000	82200	1170000	3210000	11300000	25.746	Dcxr		8135000	626100	7255000	25.746	Dcxr
NaN	NaN	NaN	NaN	NaN	NaN	44.698	Bbox1;BBOX1		#DIV/0!	#DIV/0!	#DIV/0!	44.698	Bbox1;BBOX1
0	2770000	0	115000	0	6260000	52.443	Dnaja3		1385000	57500	3130000	52.443	Dnaja3
148000000	248000000	29600000	49700000	107000000	174000000	9.1413	Rps21		198000000	39650000	140500000	9.1413	Rps21
0	944000	0	67400	0	818000	35.327	Cyc1		472000	33700	409000	35.327	Cyc1
430000000	534000000	39100000	48500000	401000000	496000000	17.32	Hint2		482000000	43800000	448500000	17.32	Hint2
217000000	242000000	15500000	17300000	204000000	245000000	27.285	Ndufv2		229500000	16400000	224500000	27.285	Ndufv2
NaN	NaN	NaN	NaN	NaN	NaN	34.67	Slc25a22		#DIV/0!	#DIV/0!	#DIV/0!	34.67	Slc25a22
NaN	NaN	NaN	NaN	NaN	NaN	32.402	Echdc3		#DIV/0!	#DIV/0!	#DIV/0!	32.402	Echdc3
NaN	NaN	NaN	NaN	NaN	NaN	33.189	Napa;NAPA		#DIV/0!	#DIV/0!	#DIV/0!	33.189	Napa;NAPA
0	4960000	0	191000	0	4300000	55.144	Csad		2480000	95500	2150000	55.144	Csad
NaN	NaN	NaN	NaN	NaN	NaN	40.429	Lman2		#DIV/0!	#DIV/0!	#DIV/0!	40.429	Lman2
1370000000	1050000000	153000000	116000000	1320000000	936000000	19.992	Ndufa8		1210000000	134500000	1128000000	19.992	Ndufa8
2690000	0	897000	0	2690000	0	47.173	Scly		1345000	448500	1345000	47.173	Scly
NaN	NaN	NaN	NaN	NaN	NaN	57.986	Cyp3a41a		#DIV/0!	#DIV/0!	#DIV/0!	57.986	Cyp3a41a
NaN	NaN	NaN	NaN	NaN	NaN	42.295	Galk1		#DIV/0!	#DIV/0!	#DIV/0!	42.295	Galk1
15500000	21100000	1410000	1910000	8910000	9200000	18.521	Dstn		18300000	1660000	9055000	18.521	Dstn
40100000	4140000	1380000	143000	42700000	1380000	60.602	Ehd1		22120000	761500	22040000	60.602	Ehd1
13400000	19400000	2240000	3230000	13000000	15000000	33.558	Hnrnpdl		16400000	2735000	14000000	33.558	Hnrnpdl
NaN	NaN	NaN	NaN	NaN	NaN	31.581	PITPNB		#DIV/0!	#DIV/0!	#DIV/0!	31.581	PITPNB
NaN	NaN	NaN	NaN	NaN	NaN	54.611	ILK;Ilk		#DIV/0!	#DIV/0!	#DIV/0!	54.611	ILK;Ilk
NaN	NaN	NaN	NaN	NaN	NaN	140.73	TJP2		#DIV/0!	#DIV/0!	#DIV/0!	140.73	TJP2
49100000	21200000	5450000	2350000	32200000	15500000	16.29	MYL6;Myl6;		35150000	3900000	23850000	16.29	MYL6;Myl6;
NaN	NaN	NaN	NaN	NaN	NaN	32.616	CNN2		#DIV/0!	#DIV/0!	#DIV/0!	32.616	CNN2
NaN	NaN	NaN	NaN	NaN	NaN	33.186	MTAP		#DIV/0!	#DIV/0!	#DIV/0!	33.186	MTAP
NaN	NaN	NaN	NaN	NaN	NaN	10.08	TBCA		#DIV/0!	#DIV/0!	#DIV/0!	10.08	TBCA
NaN	NaN	NaN	NaN	NaN	NaN	70.055	ADD1		#DIV/0!	#DIV/0!	#DIV/0!	70.055	ADD1
NaN	NaN	NaN	NaN	NaN	NaN	45.31	CSNK2A1;Csnk2a1;		#DIV/0!	#DIV/0!	#DIV/0!	45.31	CSNK2A1;Csnk2a1;
NaN	NaN	NaN	NaN	NaN	NaN	15.016	NACA		#DIV/0!	#DIV/0!	#DIV/0!	15.016	NACA
NaN	NaN	NaN	NaN	NaN	NaN	54.719	GLOD4		#DIV/0!	#DIV/0!	#DIV/0!	54.719	GLOD4
61500000	5930000	1980000	191000	73300000	9190000	113.63	UBAP2L		33715000	1085500	41245000	113.63	UBAP2L
NaN	NaN	NaN	NaN	NaN	NaN	140.13	MYBBP1A		#DIV/0!	#DIV/0!	#DIV/0!	140.13	MYBBP1A
NaN	NaN	NaN	NaN	NaN	NaN	66.193	WDR1		#DIV/0!	#DIV/0!	#DIV/0!	66.193	WDR1
NaN	NaN	NaN	NaN	NaN	NaN	38.925	ERLIN1;Erlin1		#DIV/0!	#DIV/0!	#DIV/0!	38.925	ERLIN1;Erlin1
NaN	NaN	NaN	NaN	NaN	NaN	35.611	EIF3G		#DIV/0!	#DIV/0!	#DIV/0!	35.611	EIF3G
NaN	NaN	NaN	NaN	NaN	NaN	113.01	SEC24D		#DIV/0!	#DIV/0!	#DIV/0!	113.01	SEC24D
NaN	NaN	NaN	NaN	NaN	NaN	80.419	ACSL3;Acsl3		#DIV/0!	#DIV/0!	#DIV/0!	80.419	ACSL3;Acsl3
NaN	NaN	NaN	NaN	NaN	NaN	63.182	STAU1		#DIV/0!	#DIV/0!	#DIV/0!	63.182	STAU1
NaN	NaN	NaN	NaN	NaN	NaN	21.225	FTH1		#DIV/0!	#DIV/0!	#DIV/0!	21.225	FTH1
NaN	NaN	NaN	NaN	NaN	NaN	10.044	DBI		#DIV/0!	#DIV/0!	#DIV/0!	10.044	DBI
NaN	NaN	NaN	NaN	NaN	NaN	14.208	FABP1		#DIV/0!	#DIV/0!	#DIV/0!	14.208	FABP1
NaN	NaN	NaN	NaN	NaN	NaN	19.608	APRT		#DIV/0!	#DIV/0!	#DIV/0!	19.608	APRT
NaN	NaN	NaN	NaN	NaN	NaN	25.631	GSTA1;GSTA2;GSTA3		#DIV/0!	#DIV/0!	#DIV/0!	25.631	GSTA1;GSTA2;GSTA3
NaN	NaN	NaN	NaN	NaN	NaN	51.556	SNRNP70;Snrnp70		#DIV/0!	#DIV/0!	#DIV/0!	51.556	SNRNP70;Snrnp70
NaN	NaN	NaN	NaN	NaN	NaN	44.292	ACAA1		#DIV/0!	#DIV/0!	#DIV/0!	44.292	ACAA1
NaN	NaN	NaN	NaN	NaN	NaN	31.462	ESD;		#DIV/0!	#DIV/0!	#DIV/0!	31.462	ESD;
NaN	NaN	NaN	NaN	NaN	NaN	46.247	GOT1		#DIV/0!	#DIV/0!	#DIV/0!	46.247	GOT1
NaN	NaN	NaN	NaN	NaN	NaN	33.824	SRM		#DIV/0!	#DIV/0!	#DIV/0!	33.824	SRM
NaN	NaN	NaN	NaN	NaN	NaN	59.681	MAOA		#DIV/0!	#DIV/0!	#DIV/0!	59.681	MAOA
NaN	NaN	NaN	NaN	NaN	NaN	24.033	HMGB2		#DIV/0!	#DIV/0!	#DIV/0!	24.033	HMGB2
NaN	NaN	NaN	NaN	NaN	NaN	79.467	NDUFS1		#DIV/0!	#DIV/0!	#DIV/0!	79.467	NDUFS1
NaN	NaN	NaN	NaN	NaN	NaN	31.554	MARCKS		#DIV/0!	#DIV/0!	#DIV/0!	31.554	MARCKS
NaN	NaN	NaN	NaN	NaN	NaN	81.307	MCM7		#DIV/0!	#DIV/0!	#DIV/0!	81.307	MCM7
NaN	NaN	NaN	NaN	NaN	NaN	55.992	SHMT2		#DIV/0!	#DIV/0!	#DIV/0!	55.992	SHMT2
NaN	NaN	NaN	NaN	NaN	NaN	51.109	EIF2S3		#DIV/0!	#DIV/0!	#DIV/0!	51.109	EIF2S3
NaN	NaN	NaN	NaN	NaN	NaN	23.31	RANBP1		#DIV/0!	#DIV/0!	#DIV/0!	23.31	RANBP1
NaN	NaN	NaN	NaN	NaN	NaN	76.715	GMPS;Gmps		#DIV/0!	#DIV/0!	#DIV/0!	76.715	GMPS;Gmps
NaN	NaN	NaN	NaN	NaN	NaN	27.991	BCAP31		#DIV/0!	#DIV/0!	#DIV/0!	27.991	BCAP31
542000000	75600000	54200000	7560000	528000000	61600000	25.177	FKBP3;Fkbp3		308800000	30880000	294800000	25.177	FKBP3;Fkbp3
NaN	NaN	NaN	NaN	NaN	NaN	40.763	PPID		#DIV/0!	#DIV/0!	#DIV/0!	40.763	PPID
NaN	NaN	NaN	NaN	NaN	NaN	81.074	SSRP1;Ssrp1		#DIV/0!	#DIV/0!	#DIV/0!	81.074	SSRP1;Ssrp1
NaN	NaN	NaN	NaN	NaN	NaN	86.47	NSUN2		#DIV/0!	#DIV/0!	#DIV/0!	86.47	NSUN2
NaN	NaN	NaN	NaN	NaN	NaN	58.848	SF3A3;Sf3a3		#DIV/0!	#DIV/0!	#DIV/0!	58.848	SF3A3;Sf3a3
NaN	NaN	NaN	NaN	NaN	NaN	52.39	SELENBP1		#DIV/0!	#DIV/0!	#DIV/0!	52.39	SELENBP1
NaN	NaN	NaN	NaN	NaN	NaN	58.06	SNTB1		#DIV/0!	#DIV/0!	#DIV/0!	58.06	SNTB1
NaN	NaN	NaN	NaN	NaN	NaN	36.091	ELAVL1		#DIV/0!	#DIV/0!	#DIV/0!	36.091	ELAVL1
NaN	NaN	NaN	NaN	NaN	NaN	44.522	DDI2		#DIV/0!	#DIV/0!	#DIV/0!	44.522	DDI2
NaN	NaN	NaN	NaN	NaN	NaN	43.482	HIBCH		#DIV/0!	#DIV/0!	#DIV/0!	43.482	HIBCH
NaN	NaN	NaN	NaN	NaN	NaN	45.394	HSDL2		#DIV/0!	#DIV/0!	#DIV/0!	45.394	HSDL2
NaN	NaN	NaN	NaN	NaN	NaN	156.27	KTN1		#DIV/0!	#DIV/0!	#DIV/0!	156.27	KTN1
NaN	NaN	NaN	NaN	NaN	NaN	61.64	FUBP3		#DIV/0!	#DIV/0!	#DIV/0!	61.64	FUBP3
NaN	NaN	NaN	NaN	NaN	NaN	19.891	PARK7		#DIV/0!	#DIV/0!	#DIV/0!	19.891	PARK7
NaN	NaN	NaN	NaN	NaN	NaN	62.888	ARID3A		#DIV/0!	#DIV/0!	#DIV/0!	62.888	ARID3A
NaN	NaN	NaN	NaN	NaN	NaN	12.349	SLIRP		#DIV/0!	#DIV/0!	#DIV/0!	12.349	SLIRP
NaN	NaN	NaN	NaN	NaN	NaN	61.728	SPATS2L		#DIV/0!	#DIV/0!	#DIV/0!	61.728	SPATS2L
NaN	NaN	NaN	NaN	NaN	NaN	56.639	PCYOX1		#DIV/0!	#DIV/0!	#DIV/0!	56.639	PCYOX1
NaN	NaN	NaN	NaN	NaN	NaN	32.463	RALY;RA		#DIV/0!	#DIV/0!	#DIV/0!	32.463	RALY;RA
NaN	NaN	NaN	NaN	NaN	NaN	28.068	RTRAF		#DIV/0!	#DIV/0!	#DIV/0!	28.068	RTRAF
NaN	NaN	NaN	NaN	NaN	NaN	59.578	NOP58;Nop58		#DIV/0!	#DIV/0!	#DIV/0!	59.578	NOP58;Nop58
2110000	13900000	100000	662000	2850000	10700000	49.039	Adhfe1		8005000	381000	6775000	49.039	Adhfe1
32000000	3890000	1690000	205000	32000000	0	43.165	Prkar2a		17945000	947500	16000000	43.165	Prkar2a
NaN	NaN	NaN	NaN	NaN	NaN	101.09	Naa15;NAA15		#DIV/0!	#DIV/0!	#DIV/0!	101.09	Naa15;NAA15
NaN	NaN	NaN	NaN	NaN	NaN	24.923	Set;SET		#DIV/0!	#DIV/0!	#DIV/0!	24.923	Set;SET
11700000	0	488000	0	11700000	0	60.438	Hrg		5850000	244000	5850000	60.438	Hrg
103000000	24500000	7950000	1880000	103000000	19600000	34.676	Fahd2a;Fahd2		63750000	4915000	61300000	34.676	Fahd2a;Fahd2
0	0	0	0	0	0	504.77	Lrp1		0	0	0	504.77	Lrp1
NaN	NaN	NaN	NaN	NaN	NaN	79.488	Aldh16a1		#DIV/0!	#DIV/0!	#DIV/0!	79.488	Aldh16a1
0	1000000	0	40100	0	868000	67.501	Rpn2		500000	20050	434000	67.501	Rpn2
NaN	NaN	NaN	NaN	NaN	NaN	80.386	Acss2		#DIV/0!	#DIV/0!	#DIV/0!	80.386	Acss2
0	0	0	0	0	0	38.255	Agmat		0	0	0	38.255	Agmat
822000	2970000	51400	186000	2120000	1280000	62.72	Ces2g		1896000	118700	1700000	62.72	Ces2g
NaN	NaN	NaN	NaN	NaN	NaN	114.15	Ide		#DIV/0!	#DIV/0!	#DIV/0!	114.15	Ide
NaN	NaN	NaN	NaN	NaN	NaN	29.146	Gpx4		#DIV/0!	#DIV/0!	#DIV/0!	29.146	Gpx4
NaN	NaN	NaN	NaN	NaN	NaN	55.87	Cyp2b10		#DIV/0!	#DIV/0!	#DIV/0!	55.87	Cyp2b10
NaN	NaN	NaN	NaN	NaN	NaN	37.045	Akr1c19		#DIV/0!	#DIV/0!	#DIV/0!	37.045	Akr1c19
NaN	NaN	NaN	NaN	NaN	NaN	32.19	Endog;ENDOG		#DIV/0!	#DIV/0!	#DIV/0!	32.19	Endog;ENDOG
NaN	NaN	NaN	NaN	NaN	NaN	14.485	Snca;SNCA		#DIV/0!	#DIV/0!	#DIV/0!	14.485	Snca;SNCA
NaN	NaN	NaN	NaN	NaN	NaN	244.54	Snrnp200;SNRNP200		#DIV/0!	#DIV/0!	#DIV/0!	244.54	Snrnp200;SNRNP200
NaN	NaN	NaN	NaN	NaN	NaN	46.284	Cops4;COPS4		#DIV/0!	#DIV/0!	#DIV/0!	46.284	Cops4;COPS4
NaN	NaN	NaN	NaN	NaN	NaN	29.486	Comt		#DIV/0!	#DIV/0!	#DIV/0!	29.486	Comt
12600000	80600000	485000	3100000	13000000	53900000	62.766	Gpi		46600000	1792500	33450000	62.766	Gpi
545000000	2040000000	77800000	292000000	580000000	1680000000	15.776	Ttr		1292500000	184900000	1130000000	15.776	Ttr
94000000	6500000	2610000	181000	94800000	2740000	76.722	Ncl		50250000	1395500	48770000	76.722	Ncl
1370000000	878000000	124000000	79800000	1610000000	864000000	16.101	Cox5a		1124000000	101900000	1237000000	16.101	Cox5a
20200000	34200000	439000	744000	19800000	38900000	81.8	Jup;JUP		27200000	591500	29350000	81.8	Jup;JUP
20500000	3990000	146000	28300	18600000	5370000	284.59	Sptan1		12245000	87150	11985000	284.59	Sptan1
1700000000	3129999872	212000000	391000000	1300000000	1840000000	13.847	Gm11273;Cox5b		2414999936	301500000	1570000000	13.847	Gm11273;Cox5b
NaN	NaN	NaN	NaN	NaN	NaN	20.811	Cbx3;CBX3		#DIV/0!	#DIV/0!	#DIV/0!	20.811	Cbx3;CBX3
2190000	4010000	199000	365000	2420000	3040000	26.411	Psma5;PSMA5		3100000	282000	2730000	26.411	Psma5;PSMA5
5449999872	2300000000	248000000	105000000	3969999872	1920000000	65.018	Grn		3874999936	176500000	2944999936	65.018	Grn
0	0	0	0	0	0	32.591	Asgr1		0	0	0	32.591	Asgr1
NaN	NaN	NaN	NaN	NaN	NaN	14.759	Rpl22;RPL22		#DIV/0!	#DIV/0!	#DIV/0!	14.759	Rpl22;RPL22
6030000	15500000	223000	572000	6840000	15000000	51.564	Cap1		10765000	397500	10920000	51.564	Cap1
NaN	NaN	NaN	NaN	NaN	NaN	34.883	Pura;PURA		#DIV/0!	#DIV/0!	#DIV/0!	34.883	Pura;PURA
2820000	3230000	940000	1080000	2440000	2430000	13.293	Rpl34;RPL34		3025000	1010000	2435000	13.293	Rpl34;RPL34
NaN	NaN	NaN	NaN	NaN	NaN	26.588	Hsd17b8;H2-Ke6		#DIV/0!	#DIV/0!	#DIV/0!	26.588	Hsd17b8;H2-Ke6
2210000	3250000	158000	232000	2210000	2820000	23.489	Rab7a;RAB7A		2730000	195000	2515000	23.489	Rab7a;RAB7A
NaN	NaN	NaN	NaN	NaN	NaN	41.835	Hsd17b2		#DIV/0!	#DIV/0!	#DIV/0!	41.835	Hsd17b2
NaN	NaN	NaN	NaN	NaN	NaN	39.565	Pon1		#DIV/0!	#DIV/0!	#DIV/0!	39.565	Pon1
0	0	0	0	0	0	15.126	Fabp2		0	0	0	15.126	Fabp2
6240000	5580000	1250000	1120000	5720000	5040000	13.373	Rps20;RPS20		5910000	1185000	5380000	13.373	Rps20;RPS20
NaN	NaN	NaN	NaN	NaN	NaN	44.76	Actr2;ACTR2		#DIV/0!	#DIV/0!	#DIV/0!	44.76	Actr2;ACTR2
NaN	NaN	NaN	NaN	NaN	NaN	14.865	Rpl23;RPL23		#DIV/0!	#DIV/0!	#DIV/0!	14.865	Rpl23;RPL23
NaN	NaN	NaN	NaN	NaN	NaN	37.377	Gnb1;GNB1		#DIV/0!	#DIV/0!	#DIV/0!	37.377	Gnb1;GNB1
3880000	10200000	646000	1700000	4820000	6710000	19.462	Tpt1		7040000	1173000	5765000	19.462	Tpt1
30800000	15400000	6170000	3070000	24200000	12800000	11.651	Rplp2		23100000	4620000	18500000	11.651	Rplp2
8920000	0	446000	0	8920000	0	49.906	Tubb2a;TUBB2A		4460000	223000	4460000	49.906	Tubb2a;TUBB2A
2561500160	985500032	512300000	197100000	1677500032	1022499968	13.988	Hist2h2ac;HIST2H2AC;Hist2h2aa1		1773500096	354700000	1350000000	13.988	Hist2h2ac;HIST2H2AC;Hist2h2aa1
36500000	14300000	2430000	952000	70200000	23600000	29.729	Cdv3		25400000	1691000	46900000	29.729	Cdv3
NaN	NaN	NaN	NaN	NaN	NaN	72.65	Samhd1		#DIV/0!	#DIV/0!	#DIV/0!	72.65	Samhd1
2060000000	1770000000	344000000	294000000	2020000000	1570000000	9.3267	Ndufa4		1915000000	319000000	1795000000	9.3267	Ndufa4
NaN	NaN	NaN	NaN	NaN	NaN	25.709	Gstm7;Gst		#DIV/0!	#DIV/0!	#DIV/0!	25.709	Gstm7;Gst
2720000	8220000	130000	392000	3530000	6310000	47.624	Acp6		5470000	261000	4920000	47.624	Acp6
1920000	7860000	148000	605000	2790000	4550000	35.015	Pdxk		4890000	376500	3670000	35.015	Pdxk
1520000	10200000	108000	731000	1690000	8690000	25.172	Fahd1		5860000	419500	5190000	25.172	Fahd1
8570000	32900000	612000	2350000	13600000	29800000	30.448	Hyi		20735000	1481000	21700000	30.448	Hyi
2710000	20000000	135000	1000000	11500000	12600000	46.6	Scrn2		11355000	567500	12050000	46.6	Scrn2
NaN	NaN	NaN	NaN	NaN	NaN	32.032	Isoc1;ISOC1		#DIV/0!	#DIV/0!	#DIV/0!	32.032	Isoc1;ISOC1
NaN	NaN	NaN	NaN	NaN	NaN	39.832	Eif3h		#DIV/0!	#DIV/0!	#DIV/0!	39.832	Eif3h
0	0	0	0	0	0	28.9	Cela1		0	0	0	28.9	Cela1
217000000	1020000000	14400000	68100000	218000000	832000000	35.286	Acy3		618500000	41250000	525000000	35.286	Acy3
41300000	95100000	1880000	4320000	29300000	88200000	43.953	Acaa1a		68200000	3100000	58750000	43.953	Acaa1a
19400000	23100000	1760000	2100000	16400000	17200000	66.741	Atad3		21250000	1930000	16800000	66.741	Atad3
90100000	23600000	3470000	907000	88300000	23700000	56.598	Arfgap2		56850000	2188500	56000000	56.598	Arfgap2
NaN	NaN	NaN	NaN	NaN	NaN	28.308	Nipsnap3b		#DIV/0!	#DIV/0!	#DIV/0!	28.308	Nipsnap3b
NaN	NaN	NaN	NaN	NaN	NaN	15.944	Cotl1		#DIV/0!	#DIV/0!	#DIV/0!	15.944	Cotl1
7360000	10300000	920000	1290000	9200000	6490000	21.984	Ndufb9		8830000	1105000	7845000	21.984	Ndufb9
140000000	56300000	23400000	9390000	152000000	53100000	16.318	Cyb5b		98150000	16395000	102550000	16.318	Cyb5b
NaN	NaN	NaN	NaN	NaN	NaN	64.217	Atic		#DIV/0!	#DIV/0!	#DIV/0!	64.217	Atic
51900000	89000000	3050000	5240000	57600000	76400000	31.381	Ddah1		70450000	4145000	67000000	31.381	Ddah1
20500000	2640000	2050000	264000	18000000	5630000	16.355	Ube2v1		11570000	1157000	11815000	16.355	Ube2v1
113000000	12500000	5360000	596000	117000000	5760000	55.843	Ccdc47		62750000	2978000	61380000	55.843	Ccdc47
6870000	0	286000	0	6870000	0	46.797	Snx5		3435000	143000	3435000	46.797	Snx5
919000000	668000000	91900000	66800000	816000000	688000000	21.024	Ndufb10		793500000	79350000	752000000	21.024	Ndufb10
NaN	NaN	NaN	NaN	NaN	NaN	39.735	H2afy;H2AFY		#DIV/0!	#DIV/0!	#DIV/0!	39.735	H2afy;H2AFY
373000000	317000000	62100000	52900000	322000000	276000000	12.575	Ndufa7		345000000	57500000	299000000	12.575	Ndufa7
NaN	NaN	NaN	NaN	NaN	NaN	15.197	RPS24;Rps24		#DIV/0!	#DIV/0!	#DIV/0!	15.197	RPS24;Rps24
NaN	NaN	NaN	NaN	NaN	NaN	46.292	ACOT2;ACOT1		#DIV/0!	#DIV/0!	#DIV/0!	46.292	ACOT2;ACOT1
14500000	0	904000	0	14500000	0	47.804	SNX6;Snx6		7250000	452000	7250000	47.804	SNX6;Snx6
NaN	NaN	NaN	NaN	NaN	NaN	80.998	CAST		#DIV/0!	#DIV/0!	#DIV/0!	80.998	CAST
NaN	NaN	NaN	NaN	NaN	NaN	42.179	ACY1;ABHD14A-ACY1		#DIV/0!	#DIV/0!	#DIV/0!	42.179	ACY1;ABHD14A-ACY1
NaN	NaN	NaN	NaN	NaN	NaN	25.895	NUDT5		#DIV/0!	#DIV/0!	#DIV/0!	25.895	NUDT5
NaN	NaN	NaN	NaN	NaN	NaN	50.431	CS		#DIV/0!	#DIV/0!	#DIV/0!	50.431	CS
NaN	NaN	NaN	NaN	NaN	NaN	79.621	DNM1L		#DIV/0!	#DIV/0!	#DIV/0!	79.621	DNM1L
NaN	NaN	NaN	NaN	NaN	NaN	44.634	UQCRC2		#DIV/0!	#DIV/0!	#DIV/0!	44.634	UQCRC2
NaN	NaN	NaN	NaN	NaN	NaN	16.378	RPL36A;Rpl36a		#DIV/0!	#DIV/0!	#DIV/0!	16.378	RPL36A;Rpl36a
NaN	NaN	NaN	NaN	NaN	NaN	23.803	DCXR		#DIV/0!	#DIV/0!	#DIV/0!	23.803	DCXR
343000000	35700000	34300000	3570000	338000000	32600000	14.285	PDCD5;P		189350000	18935000	185300000	14.285	PDCD5;P
NaN	NaN	NaN	NaN	NaN	NaN	49.512	HAT1;Hat1		#DIV/0!	#DIV/0!	#DIV/0!	49.512	HAT1;Hat1
NaN	NaN	NaN	NaN	NaN	NaN	59.271	PPM1G		#DIV/0!	#DIV/0!	#DIV/0!	59.271	PPM1G
NaN	NaN	NaN	NaN	NaN	NaN	37.578	COPS5;Cops5		#DIV/0!	#DIV/0!	#DIV/0!	37.578	COPS5;Cops5
NaN	NaN	NaN	NaN	NaN	NaN	34.063	SGTA		#DIV/0!	#DIV/0!	#DIV/0!	34.063	SGTA
NaN	NaN	NaN	NaN	NaN	NaN	89.594	UFL1		#DIV/0!	#DIV/0!	#DIV/0!	89.594	UFL1
NaN	NaN	NaN	NaN	NaN	NaN	66.9	AIFM1		#DIV/0!	#DIV/0!	#DIV/0!	66.9	AIFM1
NaN	NaN	NaN	NaN	NaN	NaN	37.893	TOMM40		#DIV/0!	#DIV/0!	#DIV/0!	37.893	TOMM40
NaN	NaN	NaN	NaN	NaN	NaN	55.928	FGB		#DIV/0!	#DIV/0!	#DIV/0!	55.928	FGB
NaN	NaN	NaN	NaN	NaN	NaN	84.87	TFRC		#DIV/0!	#DIV/0!	#DIV/0!	84.87	TFRC
NaN	NaN	NaN	NaN	NaN	NaN	28.415	SNRPA1;Snrpa1		#DIV/0!	#DIV/0!	#DIV/0!	28.415	SNRPA1;Snrpa1
NaN	NaN	NaN	NaN	NaN	NaN	39.455	ALDOC		#DIV/0!	#DIV/0!	#DIV/0!	39.455	ALDOC
5130000	3490000	109000	74300	5130000	3030000	96.695	PYGB;Pygb		4310000	91650	4080000	96.695	PYGB;Pygb
NaN	NaN	NaN	NaN	NaN	NaN	50.27	ACADM		#DIV/0!	#DIV/0!	#DIV/0!	50.27	ACADM
2900000	0	100000	0	2900000	0	55.704	SRP54;Srp54		1450000	50000	1450000	55.704	SRP54;Srp54
NaN	NaN	NaN	NaN	NaN	NaN	26.182	UCHL3		#DIV/0!	#DIV/0!	#DIV/0!	26.182	UCHL3
NaN	NaN	NaN	NaN	NaN	NaN	46.374	FAH		#DIV/0!	#DIV/0!	#DIV/0!	46.374	FAH
NaN	NaN	NaN	NaN	NaN	NaN	66.69	CTPS1;Ctps1		#DIV/0!	#DIV/0!	#DIV/0!	66.69	CTPS1;Ctps1
NaN	NaN	NaN	NaN	NaN	NaN	105.21	ITIH2		#DIV/0!	#DIV/0!	#DIV/0!	105.21	ITIH2
NaN	NaN	NaN	NaN	NaN	NaN	90.069	RRM1		#DIV/0!	#DIV/0!	#DIV/0!	90.069	RRM1
NaN	NaN	NaN	NaN	NaN	NaN	24.763	EEF1B2		#DIV/0!	#DIV/0!	#DIV/0!	24.763	EEF1B2
NaN	NaN	NaN	NaN	NaN	NaN	38.044	DNAJB1		#DIV/0!	#DIV/0!	#DIV/0!	38.044	DNAJB1
NaN	NaN	NaN	NaN	NaN	NaN	59.75	ATP5A1		#DIV/0!	#DIV/0!	#DIV/0!	59.75	ATP5A1
NaN	NaN	NaN	NaN	NaN	NaN	57.206	ALDH1B1		#DIV/0!	#DIV/0!	#DIV/0!	57.206	ALDH1B1
NaN	NaN	NaN	NaN	NaN	NaN	32.996	ATP5C1		#DIV/0!	#DIV/0!	#DIV/0!	32.996	ATP5C1
NaN	NaN	NaN	NaN	NaN	NaN	61.448	PGM1		#DIV/0!	#DIV/0!	#DIV/0!	61.448	PGM1
NaN	NaN	NaN	NaN	NaN	NaN	42.592	FEN1;Fen1		#DIV/0!	#DIV/0!	#DIV/0!	42.592	FEN1;Fen1
NaN	NaN	NaN	NaN	NaN	NaN	36.426	MDH1		#DIV/0!	#DIV/0!	#DIV/0!	36.426	MDH1
NaN	NaN	NaN	NaN	NaN	NaN	41.924	ACAA2		#DIV/0!	#DIV/0!	#DIV/0!	41.924	ACAA2
NaN	NaN	NaN	NaN	NaN	NaN	57.548	LMAN1		#DIV/0!	#DIV/0!	#DIV/0!	57.548	LMAN1
NaN	NaN	NaN	NaN	NaN	NaN	34.165	SULT1A1;SULT1A2		#DIV/0!	#DIV/0!	#DIV/0!	34.165	SULT1A1;SULT1A2
NaN	NaN	NaN	NaN	NaN	NaN	42.272	GALK1		#DIV/0!	#DIV/0!	#DIV/0!	42.272	GALK1
1650000	0	331000	0	1650000	0	26.788	HDGF		825000	165500	825000	26.788	HDGF
NaN	NaN	NaN	NaN	NaN	NaN	14.395	SUB1		#DIV/0!	#DIV/0!	#DIV/0!	14.395	SUB1
92295000	56975000	7676500	4738500	86295000	52280000	19.463	CNBP;Cnbp		74635000	6207500	69287500	19.463	CNBP;Cnbp
NaN	NaN	NaN	NaN	NaN	NaN	35.594	PPP2CA;Ppp2ca		#DIV/0!	#DIV/0!	#DIV/0!	35.594	PPP2CA;Ppp2ca
NaN	NaN	NaN	NaN	NaN	NaN	102.36	EIF4G2		#DIV/0!	#DIV/0!	#DIV/0!	102.36	EIF4G2
NaN	NaN	NaN	NaN	NaN	NaN	29.096	TFAM		#DIV/0!	#DIV/0!	#DIV/0!	29.096	TFAM
NaN	NaN	NaN	NaN	NaN	NaN	48.227	KHDRBS1;Kh		#DIV/0!	#DIV/0!	#DIV/0!	48.227	KHDRBS1;Kh
NaN	NaN	NaN	NaN	NaN	NaN	59.594	PDIA5		#DIV/0!	#DIV/0!	#DIV/0!	59.594	PDIA5
NaN	NaN	NaN	NaN	NaN	NaN	87.133	USP10		#DIV/0!	#DIV/0!	#DIV/0!	87.133	USP10
NaN	NaN	NaN	NaN	NaN	NaN	74.423	ACOX1		#DIV/0!	#DIV/0!	#DIV/0!	74.423	ACOX1
NaN	NaN	NaN	NaN	NaN	NaN	41.564	PPP1R7		#DIV/0!	#DIV/0!	#DIV/0!	41.564	PPP1R7
NaN	NaN	NaN	NaN	NaN	NaN	26.183	TSN;Tsn;T		#DIV/0!	#DIV/0!	#DIV/0!	26.183	TSN;Tsn;T
NaN	NaN	NaN	NaN	NaN	NaN	54.529	FSCN1		#DIV/0!	#DIV/0!	#DIV/0!	54.529	FSCN1
NaN	NaN	NaN	NaN	NaN	NaN	143.7	RRP12		#DIV/0!	#DIV/0!	#DIV/0!	143.7	RRP12
NaN	NaN	NaN	NaN	NaN	NaN	61.206	HP1BP3		#DIV/0!	#DIV/0!	#DIV/0!	61.206	HP1BP3
NaN	NaN	NaN	NaN	NaN	NaN	42.502	EIF3M;Eif3m		#DIV/0!	#DIV/0!	#DIV/0!	42.502	EIF3M;Eif3m
NaN	NaN	NaN	NaN	NaN	NaN	74.976	ARHGAP18		#DIV/0!	#DIV/0!	#DIV/0!	74.976	ARHGAP18
NaN	NaN	NaN	NaN	NaN	NaN	118.71	IPO4		#DIV/0!	#DIV/0!	#DIV/0!	118.71	IPO4
NaN	NaN	NaN	NaN	NaN	NaN	18.925	PCNP		#DIV/0!	#DIV/0!	#DIV/0!	18.925	PCNP
NaN	NaN	NaN	NaN	NaN	NaN	28.787	ANP32B		#DIV/0!	#DIV/0!	#DIV/0!	28.787	ANP32B
NaN	NaN	NaN	NaN	NaN	NaN	49.963	HGD		#DIV/0!	#DIV/0!	#DIV/0!	49.963	HGD
NaN	NaN	NaN	NaN	NaN	NaN	37.765	GALM		#DIV/0!	#DIV/0!	#DIV/0!	37.765	GALM
9000000	1090000	3000000	363000	9000000	944000	42.486	PHYHIPL;Phyhipl		5045000	1681500	4972000	42.486	PHYHIPL;Phyhipl
NaN	NaN	NaN	NaN	NaN	NaN	26.923	HSD17B10		#DIV/0!	#DIV/0!	#DIV/0!	26.923	HSD17B10
NaN	NaN	NaN	NaN	NaN	NaN	85.424	ACO2		#DIV/0!	#DIV/0!	#DIV/0!	85.424	ACO2
NaN	NaN	NaN	NaN	NaN	NaN	35.548	CPPED1		#DIV/0!	#DIV/0!	#DIV/0!	35.548	CPPED1
NaN	NaN	NaN	NaN	NaN	NaN	22.655	PYM1		#DIV/0!	#DIV/0!	#DIV/0!	22.655	PYM1
NaN	NaN	NaN	NaN	NaN	NaN	21.498	ADI1		#DIV/0!	#DIV/0!	#DIV/0!	21.498	ADI1
NaN	NaN	NaN	NaN	NaN	NaN	32.544	PECR		#DIV/0!	#DIV/0!	#DIV/0!	32.544	PECR
NaN	NaN	NaN	NaN	NaN	NaN	108.58	XRN2;Xrn2		#DIV/0!	#DIV/0!	#DIV/0!	108.58	XRN2;Xrn2
NaN	NaN	NaN	NaN	NaN	NaN	18.681	DCTPP1		#DIV/0!	#DIV/0!	#DIV/0!	18.681	DCTPP1
NaN	NaN	NaN	NaN	NaN	NaN	136.31	XPO5		#DIV/0!	#DIV/0!	#DIV/0!	136.31	XPO5
NaN	NaN	NaN	NaN	NaN	NaN	43.618	ZCCHC3;Zcchc3		#DIV/0!	#DIV/0!	#DIV/0!	43.618	ZCCHC3;Zcchc3
NaN	NaN	NaN	NaN	NaN	NaN	35.419	CRYL1		#DIV/0!	#DIV/0!	#DIV/0!	35.419	CRYL1
NaN	NaN	NaN	NaN	NaN	NaN	15.892	CARHSP1		#DIV/0!	#DIV/0!	#DIV/0!	15.892	CARHSP1
NaN	NaN	NaN	NaN	NaN	NaN	88.583	AFG3L2		#DIV/0!	#DIV/0!	#DIV/0!	88.583	AFG3L2
68100000	56200000	3780000	3120000	56800000	24200000	45.854	Serpina1c;Serpina1a;		62150000	3450000	40500000	45.854	Serpina1c;Serpina1a;
NaN	NaN	NaN	NaN	NaN	NaN	115.13	Itgam		#DIV/0!	#DIV/0!	#DIV/0!	115.13	Itgam
NaN	NaN	NaN	NaN	NaN	NaN	36.766	Bub3		#DIV/0!	#DIV/0!	#DIV/0!	36.766	Bub3
768000	610000	154000	122000	678000	563000	18.101	Rpl18;Rpl		689000	138000	620500	18.101	Rpl18;Rpl
NaN	NaN	NaN	NaN	NaN	NaN	83.665	Gphn;GPHN		#DIV/0!	#DIV/0!	#DIV/0!	83.665	Gphn;GPHN
NaN	NaN	NaN	NaN	NaN	NaN	81.467	Asph		#DIV/0!	#DIV/0!	#DIV/0!	81.467	Asph
21100000	18600000	879000	776000	14000000	20600000	50.535	Mpp1		19850000	827500	17300000	50.535	Mpp1
266000000	30100000	38100000	4310000	159000000	24900000	23.478	Clta		148050000	21205000	91950000	23.478	Clta
49200000	21000000	3080000	1310000	44700000	14900000	35.181	Hnrnph3		35100000	2195000	29800000	35.181	Hnrnph3
0	2630000	0	79800	0	2280000	69.921	Dglucy		1315000	39900	1140000	69.921	Dglucy
190000000	149000000	7320000	5720000	118000000	113000000	56.712	Acbd5		169500000	6520000	115500000	56.712	Acbd5
NaN	NaN	NaN	NaN	NaN	NaN	55.726	Ctsa		#DIV/0!	#DIV/0!	#DIV/0!	55.726	Ctsa
0	0	0	0	0	0	61.51	Ces1e		0	0	0	61.51	Ces1e
0	693000	0	115000	0	601000	30.534	Gclm		346500	57500	300500	30.534	Gclm
7840000	12700000	560000	904000	7450000	14500000	40.703	Psmd4;PSMD4		10270000	732000	10975000	40.703	Psmd4;PSMD4
NaN	NaN	NaN	NaN	NaN	NaN	35.173	Sult3a1		#DIV/0!	#DIV/0!	#DIV/0!	35.173	Sult3a1
NaN	NaN	NaN	NaN	NaN	NaN	26.336	Gamt		#DIV/0!	#DIV/0!	#DIV/0!	26.336	Gamt
261000000	49500000	11900000	2250000	255000000	55900000	45.745	Dnaja2;DNAJA2		155250000	7075000	155450000	45.745	Dnaja2;DNAJA2
10800000	45400000	677000	2840000	14100000	19600000	35.774	Pdlim1		28100000	1758500	16850000	35.774	Pdlim1
6910000	7500000	203000	220000	6910000	6500000	84.998	Pigr		7205000	211500	6705000	84.998	Pigr
NaN	NaN	NaN	NaN	NaN	NaN	53.873	Ddc		#DIV/0!	#DIV/0!	#DIV/0!	53.873	Ddc
NaN	NaN	NaN	NaN	NaN	NaN	24.57	Hprt1		#DIV/0!	#DIV/0!	#DIV/0!	24.57	Hprt1
0	0	0	0	0	0	28.913	Cela2a		0	0	0	28.913	Cela2a
1950000000	333000000	216000000	37000000	1980000000	341000000	25.171	Cltb;CLTB		1141500000	126500000	1160500000	25.171	Cltb;CLTB
49900000	155000000	3560000	11100000	55000000	156000000	23.014	Hspb1		102450000	7330000	105500000	23.014	Hspb1
NaN	NaN	NaN	NaN	NaN	NaN	22.031	Btf3;BTF3		#DIV/0!	#DIV/0!	#DIV/0!	22.031	Btf3;BTF3
NaN	NaN	NaN	NaN	NaN	NaN	39.344	Hmbs		#DIV/0!	#DIV/0!	#DIV/0!	39.344	Hmbs
45400000	56300000	1570000	1940000	37100000	52700000	61.055	Ces1c		50850000	1755000	44900000	61.055	Ces1c
NaN	NaN	NaN	NaN	NaN	NaN	54.357	Wars		#DIV/0!	#DIV/0!	#DIV/0!	54.357	Wars
NaN	NaN	NaN	NaN	NaN	NaN	67.277	Canx		#DIV/0!	#DIV/0!	#DIV/0!	67.277	Canx
NaN	NaN	NaN	NaN	NaN	NaN	50.02	Adss;ADSS		#DIV/0!	#DIV/0!	#DIV/0!	50.02	Adss;ADSS
NaN	NaN	NaN	NaN	NaN	NaN	48.968	Eif5		#DIV/0!	#DIV/0!	#DIV/0!	48.968	Eif5
NaN	NaN	NaN	NaN	NaN	NaN	51.596	Cops2;COPS2		#DIV/0!	#DIV/0!	#DIV/0!	51.596	Cops2;COPS2
13600000	55100000	1360000	5510000	9690000	47000000	20.697	Arf1;ARF1;Arf3		34350000	3435000	28345000	20.697	Arf1;ARF1;Arf3
NaN	NaN	NaN	NaN	NaN	NaN	13.527	Snrpd2;SNRPD2		#DIV/0!	#DIV/0!	#DIV/0!	13.527	Snrpd2;SNRPD2
289000000	452000000	96400000	151000000	158000000	281000000	7.8409	Rps28;RPS28		370500000	123700000	219500000	7.8409	Rps28;RPS28
0	0	0	0	0	0	23.432	Rac1		0	0	0	23.432	Rac1
978000	2840000	109000	316000	1360000	1660000	57.477	Cct2		1909000	212500	1510000	57.477	Cct2
NaN	NaN	NaN	NaN	NaN	NaN	54.079	Anxa11		#DIV/0!	#DIV/0!	#DIV/0!	54.079	Anxa11
90700000	67300000	2590000	1920000	92600000	55300000	65.622	Acsm3		79000000	2255000	73950000	65.622	Acsm3
104000000	455000000	7990000	35000000	94000000	494000000	21.778	Prdx2		279500000	21495000	294000000	21.778	Prdx2
NaN	NaN	NaN	NaN	NaN	NaN	28.467	Tpm4		#DIV/0!	#DIV/0!	#DIV/0!	28.467	Tpm4
NaN	NaN	NaN	NaN	NaN	NaN	33.879	Fetub		#DIV/0!	#DIV/0!	#DIV/0!	33.879	Fetub
NaN	NaN	NaN	NaN	NaN	NaN	55.496	Etnppl		#DIV/0!	#DIV/0!	#DIV/0!	55.496	Etnppl
0	0	0	0	0	0	63.352	Ces3b		0	0	0	63.352	Ces3b
NaN	NaN	NaN	NaN	NaN	NaN	46.415	Txndc5		#DIV/0!	#DIV/0!	#DIV/0!	46.415	Txndc5
NaN	NaN	NaN	NaN	NaN	NaN	46.306	Hdhd5		#DIV/0!	#DIV/0!	#DIV/0!	46.306	Hdhd5
107000000	75000000	17800000	12500000	93300000	58500000	12.097	Cisd1		91000000	15150000	75900000	12.097	Cisd1
31800000	68000000	2650000	5670000	36500000	55900000	30.114	Pnpo		49900000	4160000	46200000	30.114	Pnpo
NaN	NaN	NaN	NaN	NaN	NaN	45.536	Psmd6		#DIV/0!	#DIV/0!	#DIV/0!	45.536	Psmd6
24800000	14100000	576000	327000	23500000	12700000	87.142	Vwa5a		19450000	451500	18100000	87.142	Vwa5a
0	512000	0	39300	0	443000	26.856	Nudt7		256000	19650	221500	26.856	Nudt7
4090000	2120000	409000	212000	12700000	5720000	26.422	2210010C04Rik		3105000	310500	9210000	26.422	2210010C04Rik
240000000	153000000	20000000	12800000	194000000	146000000	27.61	Ociad1		196500000	16400000	170000000	27.61	Ociad1
NaN	NaN	NaN	NaN	NaN	NaN	42.574	Serpinb1a		#DIV/0!	#DIV/0!	#DIV/0!	42.574	Serpinb1a
18400000	47700000	735000	1910000	16200000	45300000	52.767	Cndp2		33050000	1322500	30750000	52.767	Cndp2
15400000	10600000	616000	423000	10700000	5550000	47.262	Plin3		13000000	519500	8125000	47.262	Plin3
NaN	NaN	NaN	NaN	NaN	NaN	61.761	Acot12		#DIV/0!	#DIV/0!	#DIV/0!	61.761	Acot12
NaN	NaN	NaN	NaN	NaN	NaN	106.6	Erap1		#DIV/0!	#DIV/0!	#DIV/0!	106.6	Erap1
0	4100000	0	410000	0	3850000	28.135	Ctrl		2050000	205000	1925000	28.135	Ctrl
0	0	0	0	0	0	23.648	Sdf2l1		0	0	0	23.648	Sdf2l1
NaN	NaN	NaN	NaN	NaN	NaN	20.791	Gnpnat1;GNPNAT1		#DIV/0!	#DIV/0!	#DIV/0!	20.791	Gnpnat1;GNPNAT1
35800000	51000000	3980000	5660000	30700000	35000000	20.524	Arpc3		43400000	4820000	32850000	20.524	Arpc3
NaN	NaN	NaN	NaN	NaN	NaN	22.965	Psmb3		#DIV/0!	#DIV/0!	#DIV/0!	22.965	Psmb3
NaN	NaN	NaN	NaN	NaN	NaN	28.911	Ccs		#DIV/0!	#DIV/0!	#DIV/0!	28.911	Ccs
209000000	10000000	11600000	556000	221000000	5930000	53.912	Coro1b		109500000	6078000	113465000	53.912	Coro1b
NaN	NaN	NaN	NaN	NaN	NaN	44.669	Asah1		#DIV/0!	#DIV/0!	#DIV/0!	44.669	Asah1
NaN	NaN	NaN	NaN	NaN	NaN	74.414	Padi4		#DIV/0!	#DIV/0!	#DIV/0!	74.414	Padi4
NaN	NaN	NaN	NaN	NaN	NaN	50.569	Nfs1		#DIV/0!	#DIV/0!	#DIV/0!	50.569	Nfs1
388000	4370000	20400	230000	695000	2630000	37.808	Cryzl2		2379000	125200	1662500	37.808	Cryzl2
148000000	12900000	2380000	208000	136000000	15600000	141.44	HDLBP		80450000	1294000	75800000	141.44	HDLBP
NaN	NaN	NaN	NaN	NaN	NaN	68.898	CES2		#DIV/0!	#DIV/0!	#DIV/0!	68.898	CES2
NaN	NaN	NaN	NaN	NaN	NaN	28.683	C11orf54		#DIV/0!	#DIV/0!	#DIV/0!	28.683	C11orf54
NaN	NaN	NaN	NaN	NaN	NaN	65.702	CTNNBL1;Ctnnbl1;C		#DIV/0!	#DIV/0!	#DIV/0!	65.702	CTNNBL1;Ctnnbl1;C
NaN	NaN	NaN	NaN	NaN	NaN	28.864	SBDS		#DIV/0!	#DIV/0!	#DIV/0!	28.864	SBDS
NaN	NaN	NaN	NaN	NaN	NaN	24.75	SOD2		#DIV/0!	#DIV/0!	#DIV/0!	24.75	SOD2
NaN	NaN	NaN	NaN	NaN	NaN	59.717	CPNE1		#DIV/0!	#DIV/0!	#DIV/0!	59.717	CPNE1
NaN	NaN	NaN	NaN	NaN	NaN	77.592	MCM5;Mcm5		#DIV/0!	#DIV/0!	#DIV/0!	77.592	MCM5;Mcm5
NaN	NaN	NaN	NaN	NaN	NaN	20.217	PSMD10		#DIV/0!	#DIV/0!	#DIV/0!	20.217	PSMD10
NaN	NaN	NaN	NaN	NaN	NaN	52.949	SEC61A1;Sec61a1		#DIV/0!	#DIV/0!	#DIV/0!	52.949	SEC61A1;Sec61a1
NaN	NaN	NaN	NaN	NaN	NaN	19.311	NAA50;Naa50		#DIV/0!	#DIV/0!	#DIV/0!	19.311	NAA50;Naa50
NaN	NaN	NaN	NaN	NaN	NaN	48.103	POLDIP3		#DIV/0!	#DIV/0!	#DIV/0!	48.103	POLDIP3
NaN	NaN	NaN	NaN	NaN	NaN	111.98	SEC24C		#DIV/0!	#DIV/0!	#DIV/0!	111.98	SEC24C
NaN	NaN	NaN	NaN	NaN	NaN	28.329	SRSF1;Srsf1		#DIV/0!	#DIV/0!	#DIV/0!	28.329	SRSF1;Srsf1
NaN	NaN	NaN	NaN	NaN	NaN	139.38	NOMO3;NOMO2		#DIV/0!	#DIV/0!	#DIV/0!	139.38	NOMO3;NOMO2
NaN	NaN	NaN	NaN	NaN	NaN	17.546	SNRPN;Snrpb		#DIV/0!	#DIV/0!	#DIV/0!	17.546	SNRPN;Snrpb
0	0	0	0	0	0	20.457	MYL12A		0	0	0	20.457	MYL12A
250000000	137000000	62600000	34300000	262000000	194000000	14.914	H3F3B;H3f3a;H3F3A		193500000	48450000	228000000	14.914	H3F3B;H3f3a;H3F3A
NaN	NaN	NaN	NaN	NaN	NaN	35.102	PDXK		#DIV/0!	#DIV/0!	#DIV/0!	35.102	PDXK
NaN	NaN	NaN	NaN	NaN	NaN	18.491	ATP5H		#DIV/0!	#DIV/0!	#DIV/0!	18.491	ATP5H
NaN	NaN	NaN	NaN	NaN	NaN	48.962	AGFG2		#DIV/0!	#DIV/0!	#DIV/0!	48.962	AGFG2
NaN	NaN	NaN	NaN	NaN	NaN	19.206	TXNDC12		#DIV/0!	#DIV/0!	#DIV/0!	19.206	TXNDC12
NaN	NaN	NaN	NaN	NaN	NaN	15.936	SOD1		#DIV/0!	#DIV/0!	#DIV/0!	15.936	SOD1
32900000	33200000	2990000	3020000	22100000	25500000	39.324	AHSG		33050000	3005000	23800000	39.324	AHSG
NaN	NaN	NaN	NaN	NaN	NaN	48.534	OAT		#DIV/0!	#DIV/0!	#DIV/0!	48.534	OAT
NaN	NaN	NaN	NaN	NaN	NaN	97.147	PYGL		#DIV/0!	#DIV/0!	#DIV/0!	97.147	PYGL
NaN	NaN	NaN	NaN	NaN	NaN	49.973	RNH1		#DIV/0!	#DIV/0!	#DIV/0!	49.973	RNH1
NaN	NaN	NaN	NaN	NaN	NaN	35.079	ETFA		#DIV/0!	#DIV/0!	#DIV/0!	35.079	ETFA
19200000	0	3210000	0	19200000	0	11.676	HMGA1;Hmga1		9600000	1605000	9600000	11.676	HMGA1;Hmga1
NaN	NaN	NaN	NaN	NaN	NaN	38.388	EIF2S2		#DIV/0!	#DIV/0!	#DIV/0!	38.388	EIF2S2
NaN	NaN	NaN	NaN	NaN	NaN	61.719	ALDH4A1		#DIV/0!	#DIV/0!	#DIV/0!	61.719	ALDH4A1
NaN	NaN	NaN	NaN	NaN	NaN	12.712	DDT		#DIV/0!	#DIV/0!	#DIV/0!	12.712	DDT
NaN	NaN	NaN	NaN	NaN	NaN	56.806	NMT1		#DIV/0!	#DIV/0!	#DIV/0!	56.806	NMT1
NaN	NaN	NaN	NaN	NaN	NaN	72.691	SDHA		#DIV/0!	#DIV/0!	#DIV/0!	72.691	SDHA
NaN	NaN	NaN	NaN	NaN	NaN	37.54	TALDO1		#DIV/0!	#DIV/0!	#DIV/0!	37.54	TALDO1
NaN	NaN	NaN	NaN	NaN	NaN	89.301	NOP2;Nop2		#DIV/0!	#DIV/0!	#DIV/0!	89.301	NOP2;Nop2
NaN	NaN	NaN	NaN	NaN	NaN	16.561	RPL27A		#DIV/0!	#DIV/0!	#DIV/0!	16.561	RPL27A
NaN	NaN	NaN	NaN	NaN	NaN	83.308	LSS		#DIV/0!	#DIV/0!	#DIV/0!	83.308	LSS
NaN	NaN	NaN	NaN	NaN	NaN	61.312	SARS		#DIV/0!	#DIV/0!	#DIV/0!	61.312	SARS
NaN	NaN	NaN	NaN	NaN	NaN	101.89	MCM2;M		#DIV/0!	#DIV/0!	#DIV/0!	101.89	MCM2;M
NaN	NaN	NaN	NaN	NaN	NaN	57.214	ALDH5A1		#DIV/0!	#DIV/0!	#DIV/0!	57.214	ALDH5A1
141000000	41900000	28300000	8390000	95800000	33100000	12.259	ERH;Erh		91450000	18345000	64450000	12.259	ERH;Erh
NaN	NaN	NaN	NaN	NaN	NaN	32.728	RPL6		#DIV/0!	#DIV/0!	#DIV/0!	32.728	RPL6
NaN	NaN	NaN	NaN	NaN	NaN	104.64	AP1B1		#DIV/0!	#DIV/0!	#DIV/0!	104.64	AP1B1
NaN	NaN	NaN	NaN	NaN	NaN	74.403	TTLL12		#DIV/0!	#DIV/0!	#DIV/0!	74.403	TTLL12
20200000	2180000	918000	99200	20200000	1890000	68.259	CLINT1;Clint1		11190000	508600	11045000	68.259	CLINT1;Clint1
NaN	NaN	NaN	NaN	NaN	NaN	25.734	PAFAH1B3		#DIV/0!	#DIV/0!	#DIV/0!	25.734	PAFAH1B3
NaN	NaN	NaN	NaN	NaN	NaN	42.153	ADRM1		#DIV/0!	#DIV/0!	#DIV/0!	42.153	ADRM1
NaN	NaN	NaN	NaN	NaN	NaN	36.067	DECR1		#DIV/0!	#DIV/0!	#DIV/0!	36.067	DECR1
NaN	NaN	NaN	NaN	NaN	NaN	40.423	UCHL5		#DIV/0!	#DIV/0!	#DIV/0!	40.423	UCHL5
NaN	NaN	NaN	NaN	NaN	NaN	57.129	PDZK1		#DIV/0!	#DIV/0!	#DIV/0!	57.129	PDZK1
NaN	NaN	NaN	NaN	NaN	NaN	29.946	CENPV		#DIV/0!	#DIV/0!	#DIV/0!	29.946	CENPV
0	0	0	0	0	0	32.749	PABPN1;Pabpn1		0	0	0	32.749	PABPN1;Pabpn1
NaN	NaN	NaN	NaN	NaN	NaN	102.35	TNPO1;Tnpo1		#DIV/0!	#DIV/0!	#DIV/0!	102.35	TNPO1;Tnpo1
NaN	NaN	NaN	NaN	NaN	NaN	60.741	FAM114A1		#DIV/0!	#DIV/0!	#DIV/0!	60.741	FAM114A1
NaN	NaN	NaN	NaN	NaN	NaN	93.487	NUP93		#DIV/0!	#DIV/0!	#DIV/0!	93.487	NUP93
NaN	NaN	NaN	NaN	NaN	NaN	65.358	CHDH		#DIV/0!	#DIV/0!	#DIV/0!	65.358	CHDH
NaN	NaN	NaN	NaN	NaN	NaN	71.949	COQ8A		#DIV/0!	#DIV/0!	#DIV/0!	71.949	COQ8A
NaN	NaN	NaN	NaN	NaN	NaN	42.835	NDRG1		#DIV/0!	#DIV/0!	#DIV/0!	42.835	NDRG1
2590000	0	259000	0	2590000	0	41.489	SH3GL1		1295000	129500	1295000	41.489	SH3GL1
NaN	NaN	NaN	NaN	NaN	NaN	100.67	SRRT;Srrt		#DIV/0!	#DIV/0!	#DIV/0!	100.67	SRRT;Srrt
NaN	NaN	NaN	NaN	NaN	NaN	47.707	WDR12;Wdr12		#DIV/0!	#DIV/0!	#DIV/0!	47.707	WDR12;Wdr12
NaN	NaN	NaN	NaN	NaN	NaN	33.932	ABHD10		#DIV/0!	#DIV/0!	#DIV/0!	33.932	ABHD10
NaN	NaN	NaN	NaN	NaN	NaN	38.711	MRPL39		#DIV/0!	#DIV/0!	#DIV/0!	38.711	MRPL39
NaN	NaN	NaN	NaN	NaN	NaN	53.488	ATXN10		#DIV/0!	#DIV/0!	#DIV/0!	53.488	ATXN10
NaN	NaN	NaN	NaN	NaN	NaN	35.668	GRHPR		#DIV/0!	#DIV/0!	#DIV/0!	35.668	GRHPR
NaN	NaN	NaN	NaN	NaN	NaN	74.175	SLC25A13		#DIV/0!	#DIV/0!	#DIV/0!	74.175	SLC25A13
NaN	NaN	NaN	NaN	NaN	NaN	57.563	FARSA		#DIV/0!	#DIV/0!	#DIV/0!	57.563	FARSA
NaN	NaN	NaN	NaN	NaN	NaN	42.033	POLDIP2		#DIV/0!	#DIV/0!	#DIV/0!	42.033	POLDIP2
NaN	NaN	NaN	NaN	NaN	NaN	269.76	TLN1		#DIV/0!	#DIV/0!	#DIV/0!	269.76	TLN1
NaN	NaN	NaN	NaN	NaN	NaN	111.08	SEC23IP;Sec23ip		#DIV/0!	#DIV/0!	#DIV/0!	111.08	SEC23IP;Sec23ip
123000000	5170000	5610000	235000	119000000	4910000	52.793	Tuba4a;TUBA4A		64085000	2922500	61955000	52.793	Tuba4a;TUBA4A
NaN	NaN	NaN	NaN	NaN	NaN	55.293	Camk2d;CAMK2D		#DIV/0!	#DIV/0!	#DIV/0!	55.293	Camk2d;CAMK2D
NaN	NaN	NaN	NaN	NaN	NaN	53.051	Txnrd2		#DIV/0!	#DIV/0!	#DIV/0!	53.051	Txnrd2
NaN	NaN	NaN	NaN	NaN	NaN	36.812	Rprd1b;RPRD1B		#DIV/0!	#DIV/0!	#DIV/0!	36.812	Rprd1b;RPRD1B
2970000	0	135000	0	2970000	0	43.446	Pcyt2		1485000	67500	1485000	43.446	Pcyt2
NaN	NaN	NaN	NaN	NaN	NaN	52.223	Ttc38		#DIV/0!	#DIV/0!	#DIV/0!	52.223	Ttc38
NaN	NaN	NaN	NaN	NaN	NaN	42.467	Prpsap1		#DIV/0!	#DIV/0!	#DIV/0!	42.467	Prpsap1
3610000	4020000	27300	30400	3580000	3470000	280.5	Flna		3815000	28850	3525000	280.5	Flna
NaN	NaN	NaN	NaN	NaN	NaN	37.697	Hsd3b7		#DIV/0!	#DIV/0!	#DIV/0!	37.697	Hsd3b7
3990000	2700000	666000	450000	2600000	1990000	16.966	Gm17669;Rpl29		3345000	558000	2295000	16.966	Gm17669;Rpl29
485000000	184000000	60700000	22900000	490000000	97800000	13.897	Fus		334500000	41800000	293900000	13.897	Fus
153350000	62850000	10020000	4120000	129400000	83150000	28.696	Tpm1		108100000	7070000	106275000	28.696	Tpm1
NaN	NaN	NaN	NaN	NaN	NaN	63.221	Faah		#DIV/0!	#DIV/0!	#DIV/0!	63.221	Faah
NaN	NaN	NaN	NaN	NaN	NaN	91.721	Ap1g1;AP1G1		#DIV/0!	#DIV/0!	#DIV/0!	91.721	Ap1g1;AP1G1
0	1350000	0	48100	0	1170000	54.831	Ugdh		675000	24050	585000	54.831	Ugdh
NaN	NaN	NaN	NaN	NaN	NaN	34.567	Cope;Co		#DIV/0!	#DIV/0!	#DIV/0!	34.567	Cope;Co
NaN	NaN	NaN	NaN	NaN	NaN	119.49	Ipo7;IPO7		#DIV/0!	#DIV/0!	#DIV/0!	119.49	Ipo7;IPO7
NaN	NaN	NaN	NaN	NaN	NaN	21.606	Dhfr		#DIV/0!	#DIV/0!	#DIV/0!	21.606	Dhfr
9980000	8630000	1250000	1080000	8400000	5190000	25.976	Mtco2		9305000	1165000	6795000	25.976	Mtco2
40049999872	76700000256	3640000000	6974999552	37849997312	161999994880	15.84	Hbb-b1		58375000064	5307499776	99924996096	15.84	Hbb-b1
68600000	123000000	8570000	15300000	51800000	127000000	14.65	Fabp4;FABP4		95800000	11935000	89400000	14.65	Fabp4;FABP4
283000000	983000000	13500000	46800000	209000000	878000000	35.611	Mdh2		633000000	30150000	543500000	35.611	Mdh2
322800000	188850000	35630000	20835000	353000000	173000000	21.266	Hist1h1c		255825000	28232500	263000000	21.266	Hist1h1c
144000000	110000000	16000000	12200000	160000000	140000000	14.866	Lgals1		127000000	14100000	150000000	14.866	Lgals1
0	1145000	0	71500	0	995000	42.031	Hsd3b3		572500	35750	497500	42.031	Hsd3b3
121000000	7620000	3890000	246000	114000000	9670000	51.572	Fkbp4		64310000	2068000	61835000	51.572	Fkbp4
46400000	11800000	2730000	693000	35400000	14900000	33.997	Aimp1		29100000	1711500	25150000	33.997	Aimp1
84500000	200000000	5280000	12500000	56700000	164000000	22.576	Tagln		142250000	8890000	110350000	22.576	Tagln
2810000	5820000	312000	647000	4520000	4810000	32.967	Capza2		4315000	479500	4665000	32.967	Capza2
NaN	NaN	NaN	NaN	NaN	NaN	53.662	Gsr		#DIV/0!	#DIV/0!	#DIV/0!	53.662	Gsr
87200000	78200000	2640000	2370000	114000000	79800000	57.844	Pkm		82700000	2505000	96900000	57.844	Pkm
1710000000	2249999872	244000000	321000000	1440000000	1940000000	13.02	Ndufs6		1979999936	282500000	1690000000	13.02	Ndufs6
7650000	12400000	956000	1550000	8530000	11000000	14.173	Snu13;SNU13		10025000	1253000	9765000	14.173	Snu13;SNU13
NaN	NaN	NaN	NaN	NaN	NaN	20.825	Rap1b;RAP1B		#DIV/0!	#DIV/0!	#DIV/0!	20.825	Rap1b;RAP1B
2550000128	2380000000	426000000	397000000	2860000000	1980000000	10.458	Timm13		2465000064	411500000	2420000000	10.458	Timm13
1850000	5350000	308000	891000	1850000	4630000	15.807	Rps23;RPS23		3600000	599500	3240000	15.807	Rps23;RPS23
NaN	NaN	NaN	NaN	NaN	NaN	29.891	Psmb7		#DIV/0!	#DIV/0!	#DIV/0!	29.891	Psmb7
NaN	NaN	NaN	NaN	NaN	NaN	59.623	Cct5		#DIV/0!	#DIV/0!	#DIV/0!	59.623	Cct5
NaN	NaN	NaN	NaN	NaN	NaN	22.417	Isoc2a		#DIV/0!	#DIV/0!	#DIV/0!	22.417	Isoc2a
9290000	574000	422000	26100	6700000	4990000	54.087	G3bp2;G3BP2		4932000	224050	5845000	54.087	G3bp2;G3BP2
2740000	0	137000	0	2740000	0	52.376	Ctsc		1370000	68500	1370000	52.376	Ctsc
NaN	NaN	NaN	NaN	NaN	NaN	29.116	Psmb4		#DIV/0!	#DIV/0!	#DIV/0!	29.116	Psmb4
2110000000	781000000	704000000	260000000	1810000000	978000000	8.2355	Atp5i		1445500000	482000000	1394000000	8.2355	Atp5i
16700000	26600000	984000	1560000	18300000	22600000	38.221	Pcbp2;PCBP2		21650000	1272000	20450000	38.221	Pcbp2;PCBP2
18500000	28700000	1680000	2610000	17200000	24300000	31.852	Echdc2		23600000	2145000	20750000	31.852	Echdc2
157000000	190000000	7140000	8640000	361000000	330000000	50.498	Ndufv3		173500000	7890000	345500000	50.498	Ndufv3
NaN	NaN	NaN	NaN	NaN	NaN	62.939	Pyroxd2		#DIV/0!	#DIV/0!	#DIV/0!	62.939	Pyroxd2
NaN	NaN	NaN	NaN	NaN	NaN	43.123	Mvk		#DIV/0!	#DIV/0!	#DIV/0!	43.123	Mvk
NaN	NaN	NaN	NaN	NaN	NaN	52.028	Rmdn3		#DIV/0!	#DIV/0!	#DIV/0!	52.028	Rmdn3
NaN	NaN	NaN	NaN	NaN	NaN	46.297	Prrc1		#DIV/0!	#DIV/0!	#DIV/0!	46.297	Prrc1
NaN	NaN	NaN	NaN	NaN	NaN	69.858	Mocs1		#DIV/0!	#DIV/0!	#DIV/0!	69.858	Mocs1
3150000	49600000	315000	4960000	2810000	44000000	23.895	Orm1		26375000	2637500	23405000	23.895	Orm1
1190000000	1300000000	149000000	163000000	891000000	1290000000	20.824	Gm2a		1245000000	156000000	1090500000	20.824	Gm2a
NaN	NaN	NaN	NaN	NaN	NaN	25.378	Psmb6		#DIV/0!	#DIV/0!	#DIV/0!	25.378	Psmb6
3810000	46200000	346000	4200000	4700000	38500000	27.634	Gstt2		25005000	2273000	21600000	27.634	Gstt2
NaN	NaN	NaN	NaN	NaN	NaN	54.201	Fdxr		#DIV/0!	#DIV/0!	#DIV/0!	54.201	Fdxr
44400000	28200000	4030000	2560000	55600000	54600000	20.02	Jpt2		36300000	3295000	55100000	20.02	Jpt2
NaN	NaN	NaN	NaN	NaN	NaN	12.254	Rpl36;RPL36		#DIV/0!	#DIV/0!	#DIV/0!	12.254	Rpl36;RPL36
NaN	NaN	NaN	NaN	NaN	NaN	40.528	Zadh2		#DIV/0!	#DIV/0!	#DIV/0!	40.528	Zadh2
1110000000	406000000	42900000	15600000	1700000000	416000000	68.839	Eif4b		758000000	29250000	1058000000	68.839	Eif4b
NaN	NaN	NaN	NaN	NaN	NaN	112.8	Iars2		#DIV/0!	#DIV/0!	#DIV/0!	112.8	Iars2
NaN	NaN	NaN	NaN	NaN	NaN	38.117	Ahsa1		#DIV/0!	#DIV/0!	#DIV/0!	38.117	Ahsa1
10300000	6310000	1150000	701000	10300000	5470000	53.998	Pdhx		8305000	925500	7885000	53.998	Pdhx
NaN	NaN	NaN	NaN	NaN	NaN	134.19	Lars		#DIV/0!	#DIV/0!	#DIV/0!	134.19	Lars
858000	11300000	85800	1130000	1600000	8740000	28.096	Mettl7a1		6079000	607900	5170000	28.096	Mettl7a1
NaN	NaN	NaN	NaN	NaN	NaN	34.54	Pgp		#DIV/0!	#DIV/0!	#DIV/0!	34.54	Pgp
14500000	51200000	604000	2140000	12400000	50100000	59.672	Ugt3a2		32850000	1372000	31250000	59.672	Ugt3a2
NaN	NaN	NaN	NaN	NaN	NaN	43.131	Hacd3		#DIV/0!	#DIV/0!	#DIV/0!	43.131	Hacd3
0	0	0	0	0	0	21.722	Pla2g12b		0	0	0	21.722	Pla2g12b
NaN	NaN	NaN	NaN	NaN	NaN	60.112	Dhcr24		#DIV/0!	#DIV/0!	#DIV/0!	60.112	Dhcr24
NaN	NaN	NaN	NaN	NaN	NaN	23.275	Spryd4		#DIV/0!	#DIV/0!	#DIV/0!	23.275	Spryd4
NaN	NaN	NaN	NaN	NaN	NaN	44.547	Tardbp;TARDBP		#DIV/0!	#DIV/0!	#DIV/0!	44.547	Tardbp;TARDBP
NaN	NaN	NaN	NaN	NaN	NaN	57.147	Dars		#DIV/0!	#DIV/0!	#DIV/0!	57.147	Dars
785000000	403000000	131000000	67200000	762000000	338000000	12.648	Ndufs5		594000000	99100000	550000000	12.648	Ndufs5
43000000	29100000	1540000	1040000	43100000	35300000	67.839	Kars		36050000	1290000	39200000	67.839	Kars
NaN	NaN	NaN	NaN	NaN	NaN	49.335	Tymp		#DIV/0!	#DIV/0!	#DIV/0!	49.335	Tymp
173000000	183000000	34600000	36600000	143000000	165000000	13.36	Ndufa5		178000000	35600000	154000000	13.36	Ndufa5
0	0	0	0	0	0	28.904	Cela3b		0	0	0	28.904	Cela3b
52400000	148000000	6550000	18400000	61200000	117000000	14.164	Ndufc2		100200000	12475000	89100000	14.164	Ndufc2
666000000	381000000	111000000	63500000	599000000	390000000	9.7681	Uqcrq		523500000	87250000	494500000	9.7681	Uqcrq
1190000000	950000000	170000000	136000000	1110000000	1030000000	17.008	Fis1		1070000000	153000000	1070000000	17.008	Fis1
9240000	86100000	1320000	12300000	0	66300000	15.183	Acot13		47670000	6810000	33150000	15.183	Acot13
89600000	26000000	7460000	2170000	75700000	20500000	24.72	Psmd9		57800000	4815000	48100000	24.72	Psmd9
114000000	217000000	14300000	27100000	115000000	152000000	14.379	Bola1		165500000	20700000	133500000	14.379	Bola1
NaN	NaN	NaN	NaN	NaN	NaN	52.895	Psmd12		#DIV/0!	#DIV/0!	#DIV/0!	52.895	Psmd12
8020000	1690000	1150000	241000	9990000	2840000	38.988	Dcps		4855000	695500	6415000	38.988	Dcps
1020000000	390000000	145000000	55800000	932000000	380000000	21.708	Mrpl12		705000000	100400000	656000000	21.708	Mrpl12
NaN	NaN	NaN	NaN	NaN	NaN	94.525	Lonp2;LONP2		#DIV/0!	#DIV/0!	#DIV/0!	94.525	Lonp2;LONP2
NaN	NaN	NaN	NaN	NaN	NaN	24.683	Ndufs7		#DIV/0!	#DIV/0!	#DIV/0!	24.683	Ndufs7
NaN	NaN	NaN	NaN	NaN	NaN	28.721	Pycr3		#DIV/0!	#DIV/0!	#DIV/0!	28.721	Pycr3
NaN	NaN	NaN	NaN	NaN	NaN	60.705	Lactb;LACTB		#DIV/0!	#DIV/0!	#DIV/0!	60.705	Lactb;LACTB
199000000	25600000	4330000	555000	226000000	18000000	84.059	Lima1		112300000	2442500	122000000	84.059	Lima1
NaN	NaN	NaN	NaN	NaN	NaN	42.722	Myg1		#DIV/0!	#DIV/0!	#DIV/0!	42.722	Myg1
1120000	31700000	46500	1320000	4510000	24500000	47.489	Acot3		16410000	683250	14505000	47.489	Acot3
0	0	0	0	0	0	47.571	Iigp1		0	0	0	47.571	Iigp1
0	0	0	0	0	0	36.102	Hsd17b6		0	0	0	36.102	Hsd17b6
NaN	NaN	NaN	NaN	NaN	NaN	47.597	Aadat		#DIV/0!	#DIV/0!	#DIV/0!	47.597	Aadat
10200000	56800000	1020000	5680000	12600000	26900000	21.862			33500000	3350000	19750000	21.862	0
NaN	NaN	NaN	NaN	NaN	NaN	77.843	RAVER1		#DIV/0!	#DIV/0!	#DIV/0!	77.843	RAVER1
NaN	NaN	NaN	NaN	NaN	NaN	77.813	DDX42;Ddx42		#DIV/0!	#DIV/0!	#DIV/0!	77.813	DDX42;Ddx42
NaN	NaN	NaN	NaN	NaN	NaN	46.494	PACSIN3;PA		#DIV/0!	#DIV/0!	#DIV/0!	46.494	PACSIN3;PA
NaN	NaN	NaN	NaN	NaN	NaN	56.732	ILVBL		#DIV/0!	#DIV/0!	#DIV/0!	56.732	ILVBL
NaN	NaN	NaN	NaN	NaN	NaN	33.711	PCYT1A		#DIV/0!	#DIV/0!	#DIV/0!	33.711	PCYT1A
NaN	NaN	NaN	NaN	NaN	NaN	53.371	GPS1		#DIV/0!	#DIV/0!	#DIV/0!	53.371	GPS1
NaN	NaN	NaN	NaN	NaN	NaN	81.673	APEH		#DIV/0!	#DIV/0!	#DIV/0!	81.673	APEH
NaN	NaN	NaN	NaN	NaN	NaN	30.9	GNPDA1		#DIV/0!	#DIV/0!	#DIV/0!	30.9	GNPDA1
NaN	NaN	NaN	NaN	NaN	NaN	18.72	SKP1;Skp1		#DIV/0!	#DIV/0!	#DIV/0!	18.72	SKP1;Skp1
NaN	NaN	NaN	NaN	NaN	NaN	36.064	COPS6		#DIV/0!	#DIV/0!	#DIV/0!	36.064	COPS6
NaN	NaN	NaN	NaN	NaN	NaN	38.753	UBA5		#DIV/0!	#DIV/0!	#DIV/0!	38.753	UBA5
NaN	NaN	NaN	NaN	NaN	NaN	139.09	DCTN1;Dctn1		#DIV/0!	#DIV/0!	#DIV/0!	139.09	DCTN1;Dctn1
NaN	NaN	NaN	NaN	NaN	NaN	128.48	MYO1B		#DIV/0!	#DIV/0!	#DIV/0!	128.48	MYO1B
NaN	NaN	NaN	NaN	NaN	NaN	28.821	EEF1D		#DIV/0!	#DIV/0!	#DIV/0!	28.821	EEF1D
NaN	NaN	NaN	NaN	NaN	NaN	64.872	SLC3A2		#DIV/0!	#DIV/0!	#DIV/0!	64.872	SLC3A2
NaN	NaN	NaN	NaN	NaN	NaN	24.366	NAP1L1		#DIV/0!	#DIV/0!	#DIV/0!	24.366	NAP1L1
37700000	90200000	4710000	11300000	25600000	32200000	17.047	PFDN5;Pfdn5		63950000	8005000	28900000	17.047	PFDN5;Pfdn5
NaN	NaN	NaN	NaN	NaN	NaN	152.53	GIGYF2		#DIV/0!	#DIV/0!	#DIV/0!	152.53	GIGYF2
NaN	NaN	NaN	NaN	NaN	NaN	33.792	MRPL4		#DIV/0!	#DIV/0!	#DIV/0!	33.792	MRPL4
NaN	NaN	NaN	NaN	NaN	NaN	58.182	SARS2;S		#DIV/0!	#DIV/0!	#DIV/0!	58.182	SARS2;S
5570000	301000	111000	6030	4900000	930000	83.474	EPS15L1		2935500	58515	2915000	83.474	EPS15L1
NaN	NaN	NaN	NaN	NaN	NaN	121.32	AP3B1;Ap3b1		#DIV/0!	#DIV/0!	#DIV/0!	121.32	AP3B1;Ap3b1
NaN	NaN	NaN	NaN	NaN	NaN	81.879	GOLIM4		#DIV/0!	#DIV/0!	#DIV/0!	81.879	GOLIM4
NaN	NaN	NaN	NaN	NaN	NaN	32.113	PIR		#DIV/0!	#DIV/0!	#DIV/0!	32.113	PIR
NaN	NaN	NaN	NaN	NaN	NaN	53.818	TOM1		#DIV/0!	#DIV/0!	#DIV/0!	53.818	TOM1
NaN	NaN	NaN	NaN	NaN	NaN	10.058	BANF1		#DIV/0!	#DIV/0!	#DIV/0!	10.058	BANF1
NaN	NaN	NaN	NaN	NaN	NaN	23.772	BAG2		#DIV/0!	#DIV/0!	#DIV/0!	23.772	BAG2
NaN	NaN	NaN	NaN	NaN	NaN	20.776	NDUFB10		#DIV/0!	#DIV/0!	#DIV/0!	20.776	NDUFB10
NaN	NaN	NaN	NaN	NaN	NaN	187.15	C3		#DIV/0!	#DIV/0!	#DIV/0!	187.15	C3
NaN	NaN	NaN	NaN	NaN	NaN	40.732	HLA-A		#DIV/0!	#DIV/0!	#DIV/0!	40.732	HLA-A
NaN	NaN	NaN	NaN	NaN	NaN	34.095	CDK1;Cdk1;CD		#DIV/0!	#DIV/0!	#DIV/0!	34.095	CDK1;Cdk1;CD
NaN	NaN	NaN	NaN	NaN	NaN	52.948	EPHX1		#DIV/0!	#DIV/0!	#DIV/0!	52.948	EPHX1
NaN	NaN	NaN	NaN	NaN	NaN	37.821	CTSB		#DIV/0!	#DIV/0!	#DIV/0!	37.821	CTSB
NaN	NaN	NaN	NaN	NaN	NaN	52.221	UMPS		#DIV/0!	#DIV/0!	#DIV/0!	52.221	UMPS
NaN	NaN	NaN	NaN	NaN	NaN	39.233	PDHB		#DIV/0!	#DIV/0!	#DIV/0!	39.233	PDHB
NaN	NaN	NaN	NaN	NaN	NaN	129.63	PC		#DIV/0!	#DIV/0!	#DIV/0!	129.63	PC
NaN	NaN	NaN	NaN	NaN	NaN	57.41	HARS		#DIV/0!	#DIV/0!	#DIV/0!	57.41	HARS
NaN	NaN	NaN	NaN	NaN	NaN	92.468	HSP90B1		#DIV/0!	#DIV/0!	#DIV/0!	92.468	HSP90B1
NaN	NaN	NaN	NaN	NaN	NaN	21.364	HIST1H1C		#DIV/0!	#DIV/0!	#DIV/0!	21.364	HIST1H1C
NaN	NaN	NaN	NaN	NaN	NaN	40.589	PRKACA;Prkaca		#DIV/0!	#DIV/0!	#DIV/0!	40.589	PRKACA;Prkaca
NaN	NaN	NaN	NaN	NaN	NaN	20.511	ARF4		#DIV/0!	#DIV/0!	#DIV/0!	20.511	ARF4
NaN	NaN	NaN	NaN	NaN	NaN	58.993	SCP2		#DIV/0!	#DIV/0!	#DIV/0!	58.993	SCP2
NaN	NaN	NaN	NaN	NaN	NaN	73.776	CPT2		#DIV/0!	#DIV/0!	#DIV/0!	73.776	CPT2
NaN	NaN	NaN	NaN	NaN	NaN	54.416	DDX6		#DIV/0!	#DIV/0!	#DIV/0!	54.416	DDX6
NaN	NaN	NaN	NaN	NaN	NaN	31.73	STOM		#DIV/0!	#DIV/0!	#DIV/0!	31.73	STOM
NaN	NaN	NaN	NaN	NaN	NaN	88.278	DPP4		#DIV/0!	#DIV/0!	#DIV/0!	88.278	DPP4
NaN	NaN	NaN	NaN	NaN	NaN	139.76	TPP2		#DIV/0!	#DIV/0!	#DIV/0!	139.76	TPP2
605000000	815000000	151000000	204000000	419000000	495000000	9.0714	NEDD8;Nedd8;NEDD8-MDP1		710000000	177500000	457000000	9.0714	NEDD8;Nedd8;NEDD8-MDP1
NaN	NaN	NaN	NaN	NaN	NaN	40.542	DRG1;Drg1		#DIV/0!	#DIV/0!	#DIV/0!	40.542	DRG1;Drg1
NaN	NaN	NaN	NaN	NaN	NaN	96.557	MCM4;Mcm4		#DIV/0!	#DIV/0!	#DIV/0!	96.557	MCM4;Mcm4
NaN	NaN	NaN	NaN	NaN	NaN	48.115	FDFT1		#DIV/0!	#DIV/0!	#DIV/0!	48.115	FDFT1
NaN	NaN	NaN	NaN	NaN	NaN	87.334	STAT1		#DIV/0!	#DIV/0!	#DIV/0!	87.334	STAT1
NaN	NaN	NaN	NaN	NaN	NaN	14.551	RPL35		#DIV/0!	#DIV/0!	#DIV/0!	14.551	RPL35
NaN	NaN	NaN	NaN	NaN	NaN	23.277	ATP5O		#DIV/0!	#DIV/0!	#DIV/0!	23.277	ATP5O
NaN	NaN	NaN	NaN	NaN	NaN	32.551	PSMD8		#DIV/0!	#DIV/0!	#DIV/0!	32.551	PSMD8
NaN	NaN	NaN	NaN	NaN	NaN	39.829	VASP		#DIV/0!	#DIV/0!	#DIV/0!	39.829	VASP
NaN	NaN	NaN	NaN	NaN	NaN	52.891	METAP2		#DIV/0!	#DIV/0!	#DIV/0!	52.891	METAP2
NaN	NaN	NaN	NaN	NaN	NaN	23.482	RAB5C		#DIV/0!	#DIV/0!	#DIV/0!	23.482	RAB5C
NaN	NaN	NaN	NaN	NaN	NaN	65.562	GPC3;Gpc3		#DIV/0!	#DIV/0!	#DIV/0!	65.562	GPC3;Gpc3
71000000	32700000	2090000	961000	49700000	55000000	39.75	IST1		51850000	1525500	52350000	39.75	IST1
NaN	NaN	NaN	NaN	NaN	NaN	23.545	RAB2A;Rab2a		#DIV/0!	#DIV/0!	#DIV/0!	23.545	RAB2A;Rab2a
506000	16100000	56200	1780000	12900000	12900000	21.258	CDC42;Cdc42		8303000	918100	12900000	21.258	CDC42;Cdc42
NaN	NaN	NaN	NaN	NaN	NaN	16.537	LYZ		#DIV/0!	#DIV/0!	#DIV/0!	16.537	LYZ
NaN	NaN	NaN	NaN	NaN	NaN	26.925	CSNK2B;Csnk2b;CSNK2		#DIV/0!	#DIV/0!	#DIV/0!	26.925	CSNK2B;Csnk2b;CSNK2
NaN	NaN	NaN	NaN	NaN	NaN	23.671	SARNP		#DIV/0!	#DIV/0!	#DIV/0!	23.671	SARNP
NaN	NaN	NaN	NaN	NaN	NaN	100.83	EXOSC10		#DIV/0!	#DIV/0!	#DIV/0!	100.83	EXOSC10
NaN	NaN	NaN	NaN	NaN	NaN	57.398	PPAT		#DIV/0!	#DIV/0!	#DIV/0!	57.398	PPAT
NaN	NaN	NaN	NaN	NaN	NaN	80.109	TRAP1		#DIV/0!	#DIV/0!	#DIV/0!	80.109	TRAP1
609000000	181000000	35800000	10700000	478000000	227000000	70.754	PICALM;Picalm		395000000	23250000	352500000	70.754	PICALM;Picalm
NaN	NaN	NaN	NaN	NaN	NaN	26.319	IDI1		#DIV/0!	#DIV/0!	#DIV/0!	26.319	IDI1
NaN	NaN	NaN	NaN	NaN	NaN	83.629	BOP1		#DIV/0!	#DIV/0!	#DIV/0!	83.629	BOP1
NaN	NaN	NaN	NaN	NaN	NaN	162.46	EEA1		#DIV/0!	#DIV/0!	#DIV/0!	162.46	EEA1
NaN	NaN	NaN	NaN	NaN	NaN	48.121	PDIA6		#DIV/0!	#DIV/0!	#DIV/0!	48.121	PDIA6
NaN	NaN	NaN	NaN	NaN	NaN	30.845	QPRT		#DIV/0!	#DIV/0!	#DIV/0!	30.845	QPRT
NaN	NaN	NaN	NaN	NaN	NaN	37.031	MAPRE2;Mapre2		#DIV/0!	#DIV/0!	#DIV/0!	37.031	MAPRE2;Mapre2
NaN	NaN	NaN	NaN	NaN	NaN	34.559	TOMM34		#DIV/0!	#DIV/0!	#DIV/0!	34.559	TOMM34
NaN	NaN	NaN	NaN	NaN	NaN	39.028	C9orf64		#DIV/0!	#DIV/0!	#DIV/0!	39.028	C9orf64
NaN	NaN	NaN	NaN	NaN	NaN	44.667	ARFGAP1		#DIV/0!	#DIV/0!	#DIV/0!	44.667	ARFGAP1
NaN	NaN	NaN	NaN	NaN	NaN	41.401	BRIX1		#DIV/0!	#DIV/0!	#DIV/0!	41.401	BRIX1
NaN	NaN	NaN	NaN	NaN	NaN	73.114	KHSRP		#DIV/0!	#DIV/0!	#DIV/0!	73.114	KHSRP
NaN	NaN	NaN	NaN	NaN	NaN	15.641	FAM136A		#DIV/0!	#DIV/0!	#DIV/0!	15.641	FAM136A
NaN	NaN	NaN	NaN	NaN	NaN	46.51	SUCLG2		#DIV/0!	#DIV/0!	#DIV/0!	46.51	SUCLG2
7470000	0	467000	0	7470000	0	40.513	DNAJB11;Dnajb11		3735000	233500	3735000	40.513	DNAJB11;Dnajb11
NaN	NaN	NaN	NaN	NaN	NaN	54.163	CPVL		#DIV/0!	#DIV/0!	#DIV/0!	54.163	CPVL
NaN	NaN	NaN	NaN	NaN	NaN	60.593	ACBD3		#DIV/0!	#DIV/0!	#DIV/0!	60.593	ACBD3
NaN	NaN	NaN	NaN	NaN	NaN	35.171	FN3K		#DIV/0!	#DIV/0!	#DIV/0!	35.171	FN3K
NaN	NaN	NaN	NaN	NaN	NaN	46.48	APMAP		#DIV/0!	#DIV/0!	#DIV/0!	46.48	APMAP
NaN	NaN	NaN	NaN	NaN	NaN	43.614	LYAR		#DIV/0!	#DIV/0!	#DIV/0!	43.614	LYAR
NaN	NaN	NaN	NaN	NaN	NaN	33.419	MRPL15		#DIV/0!	#DIV/0!	#DIV/0!	33.419	MRPL15
NaN	NaN	NaN	NaN	NaN	NaN	70.729	SRP68		#DIV/0!	#DIV/0!	#DIV/0!	70.729	SRP68
NaN	NaN	NaN	NaN	NaN	NaN	36.567	Prmt1;PRMT1		#DIV/0!	#DIV/0!	#DIV/0!	36.567	Prmt1;PRMT1
NaN	NaN	NaN	NaN	NaN	NaN	204.57	Kif13b;KIF13B		#DIV/0!	#DIV/0!	#DIV/0!	204.57	Kif13b;KIF13B
0	0	0	0	0	0	57.188	Cyp4a10;Cyp4a32		0	0	0	57.188	Cyp4a10;Cyp4a32
NaN	NaN	NaN	NaN	NaN	NaN	60.336	Fggy		#DIV/0!	#DIV/0!	#DIV/0!	60.336	Fggy
276000	13600000	17300	850000	729000	11600000	29.424	Hsd17b13		6938000	433650	6164500	29.424	Hsd17b13
NaN	NaN	NaN	NaN	NaN	NaN	35.256	Mgll		#DIV/0!	#DIV/0!	#DIV/0!	35.256	Mgll
NaN	NaN	NaN	NaN	NaN	NaN	102.37	Mars		#DIV/0!	#DIV/0!	#DIV/0!	102.37	Mars
NaN	NaN	NaN	NaN	NaN	NaN	46.2	Pafah2		#DIV/0!	#DIV/0!	#DIV/0!	46.2	Pafah2
273000000	99700000	24800000	9060000	274000000	86900000	19.803	Ndufs4		186350000	16930000	180450000	19.803	Ndufs4
145000000	63200000	9650000	4220000	139000000	94700000	26.159	Psme2		104100000	6935000	116850000	26.159	Psme2
NaN	NaN	NaN	NaN	NaN	NaN	23.183	Mthfsl;Mthfs		#DIV/0!	#DIV/0!	#DIV/0!	23.183	Mthfsl;Mthfs
547000000	1140000000	137000000	284000000	591000000	1180000000	7.3384	Atox1		843500000	210500000	885500000	7.3384	Atox1
NaN	NaN	NaN	NaN	NaN	NaN	58.121	Cyp3a25;Cyp3a59		#DIV/0!	#DIV/0!	#DIV/0!	58.121	Cyp3a25;Cyp3a59
0	2220000	0	246000	0	1920000	26.511	Eif6		1110000	123000	960000	26.511	Eif6
138000000	50400000	15300000	5600000	112000000	36200000	16.369	Edf1;EDF1		94200000	10450000	74100000	16.369	Edf1;EDF1
NaN	NaN	NaN	NaN	NaN	NaN	34.49	Ppt1		#DIV/0!	#DIV/0!	#DIV/0!	34.49	Ppt1
439000000	3030000128	87700000	606000000	359000000	1800000000	11.309	Apoa2		1734500064	346850000	1079500000	11.309	Apoa2
128000000	179000000	18200000	25500000	117000000	132000000	11.675	Txn		153500000	21850000	124500000	11.675	Txn
0	0	0	0	0	0	56.949	Cyp2d9		0	0	0	56.949	Cyp2d9
NaN	NaN	NaN	NaN	NaN	NaN	57.106	Slc2a2		#DIV/0!	#DIV/0!	#DIV/0!	57.106	Slc2a2
3110000	6240000	389000	780000	2940000	5580000	27.414	Lgals3		4675000	584500	4260000	27.414	Lgals3
1120000000	2130000000	58900000	112000000	970000000	2310000128	32.191	Tpi1		1625000000	85450000	1640000064	32.191	Tpi1
71000000	145000000	23700000	48200000	73900000	109000000	11.922	Fkbp1a		108000000	35950000	91450000	11.922	Fkbp1a
NaN	NaN	NaN	NaN	NaN	NaN	23.396	Psmb9		#DIV/0!	#DIV/0!	#DIV/0!	23.396	Psmb9
NaN	NaN	NaN	NaN	NaN	NaN	50.254	Adssl1		#DIV/0!	#DIV/0!	#DIV/0!	50.254	Adssl1
4290000	2540000	195000	115000	2320000	1660000	54.848	Vtn		3415000	155000	1990000	54.848	Vtn
247000000	305000000	41200000	50900000	199000000	219000000	12.504	Mif		276000000	46050000	209000000	12.504	Mif
36500000	21700000	2810000	1670000	44300000	11100000	26.157	Atp6v1e1;ATP6V1E1		29100000	2240000	27700000	26.157	Atp6v1e1;ATP6V1E1
NaN	NaN	NaN	NaN	NaN	NaN	46.67	Pafah1b1;PAFAH1B1		#DIV/0!	#DIV/0!	#DIV/0!	46.67	Pafah1b1;PAFAH1B1
NaN	NaN	NaN	NaN	NaN	NaN	18.518	Reg1		#DIV/0!	#DIV/0!	#DIV/0!	18.518	Reg1
9850000	4730000	895000	430000	6850000	4850000	20.123	Fdx1		7290000	662500	5850000	20.123	Fdx1
8240000	4700000	192000	109000	14500000	4150000	74.237	Lmna		6470000	150500	9325000	74.237	Lmna
0	5620000	0	331000	0	4400000	42.785	Idh3g;IDH3G		2810000	165500	2200000	42.785	Idh3g;IDH3G
NaN	NaN	NaN	NaN	NaN	NaN	52.088	Gck		#DIV/0!	#DIV/0!	#DIV/0!	52.088	Gck
NaN	NaN	NaN	NaN	NaN	NaN	95.313	Eef2		#DIV/0!	#DIV/0!	#DIV/0!	95.313	Eef2
NaN	NaN	NaN	NaN	NaN	NaN	22.406	Ube2k;UBE2K		#DIV/0!	#DIV/0!	#DIV/0!	22.406	Ube2k;UBE2K
5610000	2290000	623000	254000	4930000	2660000	29.506	Psme3;PSME3		3950000	438500	3795000	29.506	Psme3;PSME3
NaN	NaN	NaN	NaN	NaN	NaN	11.078	Rpl37;RPL37		#DIV/0!	#DIV/0!	#DIV/0!	11.078	Rpl37;RPL37
13900000	24400000	2320000	4060000	14500000	16200000	12.861	Mtpn		19150000	3190000	15350000	12.861	Mtpn
31400000	27500000	5240000	4580000	24300000	26900000	17.04	Rps15;RPS15		29450000	4910000	25600000	17.04	Rps15;RPS15
NaN	NaN	NaN	NaN	NaN	NaN	13.17	Elob;ELOB		#DIV/0!	#DIV/0!	#DIV/0!	13.17	Elob;ELOB
3300000	3100000	549000	516000	2960000	2700000	12.784	Rpl30;RPL30		3200000	532500	2830000	12.784	Rpl30;RPL30
NaN	NaN	NaN	NaN	NaN	NaN	25.053	Eif4e		#DIV/0!	#DIV/0!	#DIV/0!	25.053	Eif4e
NaN	NaN	NaN	NaN	NaN	NaN	58.004	Cct6a		#DIV/0!	#DIV/0!	#DIV/0!	58.004	Cct6a
72700000	19900000	3310000	907000	77500000	11700000	38.618	Apoh		46300000	2108500	44600000	38.618	Apoh
NaN	NaN	NaN	NaN	NaN	NaN	47.655	Rbbp4;RBBP4		#DIV/0!	#DIV/0!	#DIV/0!	47.655	Rbbp4;RBBP4
NaN	NaN	NaN	NaN	NaN	NaN	56.553	A1bg		#DIV/0!	#DIV/0!	#DIV/0!	56.553	A1bg
5260000	5660000	202000	218000	5510000	7270000	66.289	Plbd2		5460000	210000	6390000	66.289	Plbd2
NaN	NaN	NaN	NaN	NaN	NaN	28.274	Dhrs11		#DIV/0!	#DIV/0!	#DIV/0!	28.274	Dhrs11
13200000	670000	264000	13400	5030000	1070000	94.208	Hspa4		6935000	138700	3050000	94.208	Hspa4
17700000	10200000	709000	408000	10700000	16900000	61.041	Ugt2b36		13950000	558500	13800000	61.041	Ugt2b36
NaN	NaN	NaN	NaN	NaN	NaN	83.043	Dtx3l		#DIV/0!	#DIV/0!	#DIV/0!	83.043	Dtx3l
NaN	NaN	NaN	NaN	NaN	NaN	120.79	Acly		#DIV/0!	#DIV/0!	#DIV/0!	120.79	Acly
NaN	NaN	NaN	NaN	NaN	NaN	47.057	Cpa2;CPA2		#DIV/0!	#DIV/0!	#DIV/0!	47.057	Cpa2;CPA2
0	3180000	0	159000	0	3460000	38.752	Hp		1590000	79500	1730000	38.752	Hp
NaN	NaN	NaN	NaN	NaN	NaN	35.332	Azgp1		#DIV/0!	#DIV/0!	#DIV/0!	35.332	Azgp1
NaN	NaN	NaN	NaN	NaN	NaN	176.43	Uggt1		#DIV/0!	#DIV/0!	#DIV/0!	176.43	Uggt1
NaN	NaN	NaN	NaN	NaN	NaN	47.69	Sugct		#DIV/0!	#DIV/0!	#DIV/0!	47.69	Sugct
263000000	9110000	11000000	379000	268000000	4330000	63.845	Mtdh		136055000	5689500	136165000	63.845	Mtdh
156650000	57630000	14120000	5236000	163650000	65415000	26.8	Efhd2		107140000	9678000	114532500	26.8	Efhd2
NaN	NaN	NaN	NaN	NaN	NaN	60.876	Ugt2b34		#DIV/0!	#DIV/0!	#DIV/0!	60.876	Ugt2b34
NaN	NaN	NaN	NaN	NaN	NaN	50.723	Prodh2		#DIV/0!	#DIV/0!	#DIV/0!	50.723	Prodh2
4980000	5390000	108000	117000	3990000	1690000	112.98	Atp1a1		5185000	112500	2840000	112.98	Atp1a1
NaN	NaN	NaN	NaN	NaN	NaN	25.414	Cbr4		#DIV/0!	#DIV/0!	#DIV/0!	25.414	Cbr4
10400000	5510000	1300000	689000	12200000	7770000	11.154	Dap;DAP		7955000	994500	9985000	11.154	Dap;DAP
NaN	NaN	NaN	NaN	NaN	NaN	40.079	Twf1		#DIV/0!	#DIV/0!	#DIV/0!	40.079	Twf1
0	3270000	0	297000	0	2830000	27.403	Gstt3		1635000	148500	1415000	27.403	Gstt3
0	4230000	0	325000	0	5040000	38.768	Capg		2115000	162500	2520000	38.768	Capg
NaN	NaN	NaN	NaN	NaN	NaN	35.796	Atg3;ATG3		#DIV/0!	#DIV/0!	#DIV/0!	35.796	Atg3;ATG3
670000000	512000000	134000000	102000000	663000000	413000000	15.081	Ndufb4		591000000	118000000	538000000	15.081	Ndufb4
21400000	15200000	3060000	2170000	20200000	13300000	14.015	Txndc17		18300000	2615000	16750000	14.015	Txndc17
129000000	117000000	5860000	5340000	97700000	156000000	40.709	Nsfl1c		123000000	5600000	126850000	40.709	Nsfl1c
107000000	92900000	35600000	31000000	54900000	45100000	11.43	Ptms		99950000	33300000	50000000	11.43	Ptms
3850000	6630000	549000	946000	2950000	4660000	24.911	Tmed10		5240000	747500	3805000	24.911	Tmed10
NaN	NaN	NaN	NaN	NaN	NaN	21.897	Itpa		#DIV/0!	#DIV/0!	#DIV/0!	21.897	Itpa
NaN	NaN	NaN	NaN	NaN	NaN	47.874	Acadsb		#DIV/0!	#DIV/0!	#DIV/0!	47.874	Acadsb
NaN	NaN	NaN	NaN	NaN	NaN	35	Rmdn1		#DIV/0!	#DIV/0!	#DIV/0!	35	Rmdn1
107000000	219000000	17800000	36600000	106000000	205000000	11.871	Glrx		163000000	27200000	155500000	11.871	Glrx
1080000000	1360000000	216000000	272000000	1150000000	1330000000	11.042	Timm8a1;TIMM8A		1220000000	244000000	1240000000	11.042	Timm8a1;TIMM8A
NaN	NaN	NaN	NaN	NaN	NaN	43.02	Tfg		#DIV/0!	#DIV/0!	#DIV/0!	43.02	Tfg
NaN	NaN	NaN	NaN	NaN	NaN	106.98	Uso1		#DIV/0!	#DIV/0!	#DIV/0!	106.98	Uso1
0	0	0	0	0	0	27.656	Pmm2		0	0	0	27.656	Pmm2
0	3410000	0	227000	0	2960000	24.33			1705000	113500	1480000	24.33	0
106000000	17400000	3210000	527000	98600000	18000000	113.46	BAG6;BAT3		61700000	1868500	58300000	113.46	BAG6;BAT3
NaN	NaN	NaN	NaN	NaN	NaN	9.9601	ELOC;Eloc		#DIV/0!	#DIV/0!	#DIV/0!	9.9601	ELOC;Eloc
NaN	NaN	NaN	NaN	NaN	NaN	22.024	GPX4		#DIV/0!	#DIV/0!	#DIV/0!	22.024	GPX4
NaN	NaN	NaN	NaN	NaN	NaN	46.65	IVD		#DIV/0!	#DIV/0!	#DIV/0!	46.65	IVD
NaN	NaN	NaN	NaN	NaN	NaN	72.54	TM9SF4		#DIV/0!	#DIV/0!	#DIV/0!	72.54	TM9SF4
NaN	NaN	NaN	NaN	NaN	NaN	127.83	COBLL1		#DIV/0!	#DIV/0!	#DIV/0!	127.83	COBLL1
NaN	NaN	NaN	NaN	NaN	NaN	51.802	FTO		#DIV/0!	#DIV/0!	#DIV/0!	51.802	FTO
NaN	NaN	NaN	NaN	NaN	NaN	18.906	JPT2		#DIV/0!	#DIV/0!	#DIV/0!	18.906	JPT2
NaN	NaN	NaN	NaN	NaN	NaN	11.758	PTMA		#DIV/0!	#DIV/0!	#DIV/0!	11.758	PTMA
NaN	NaN	NaN	NaN	NaN	NaN	133.06	POLR2B		#DIV/0!	#DIV/0!	#DIV/0!	133.06	POLR2B
NaN	NaN	NaN	NaN	NaN	NaN	42.123	HADH		#DIV/0!	#DIV/0!	#DIV/0!	42.123	HADH
NaN	NaN	NaN	NaN	NaN	NaN	29.168	ARRB1;Arrb1		#DIV/0!	#DIV/0!	#DIV/0!	29.168	ARRB1;Arrb1
NaN	NaN	NaN	NaN	NaN	NaN	52.269	CPSF6		#DIV/0!	#DIV/0!	#DIV/0!	52.269	CPSF6
NaN	NaN	NaN	NaN	NaN	NaN	57.56	API5;Api5		#DIV/0!	#DIV/0!	#DIV/0!	57.56	API5;Api5
NaN	NaN	NaN	NaN	NaN	NaN	36.805	MRPS22		#DIV/0!	#DIV/0!	#DIV/0!	36.805	MRPS22
NaN	NaN	NaN	NaN	NaN	NaN	98.401	AMPD2;Ampd2		#DIV/0!	#DIV/0!	#DIV/0!	98.401	AMPD2;Ampd2
NaN	NaN	NaN	NaN	NaN	NaN	51.201	DLAT		#DIV/0!	#DIV/0!	#DIV/0!	51.201	DLAT
NaN	NaN	NaN	NaN	NaN	NaN	11.345	RPS27L;Rps27l		#DIV/0!	#DIV/0!	#DIV/0!	11.345	RPS27L;Rps27l
NaN	NaN	NaN	NaN	NaN	NaN	78.77	NUP88		#DIV/0!	#DIV/0!	#DIV/0!	78.77	NUP88
NaN	NaN	NaN	NaN	NaN	NaN	223.69	KIAA0368;ECM29		#DIV/0!	#DIV/0!	#DIV/0!	223.69	KIAA0368;ECM29
NaN	NaN	NaN	NaN	NaN	NaN	15.156	SRSF2		#DIV/0!	#DIV/0!	#DIV/0!	15.156	SRSF2
NaN	NaN	NaN	NaN	NaN	NaN	31.704	MRPS7		#DIV/0!	#DIV/0!	#DIV/0!	31.704	MRPS7
NaN	NaN	NaN	NaN	NaN	NaN	22.095	EIF3K		#DIV/0!	#DIV/0!	#DIV/0!	22.095	EIF3K
NaN	NaN	NaN	NaN	NaN	NaN	55.102	HDAC1;Hdac1;Gm10093		#DIV/0!	#DIV/0!	#DIV/0!	55.102	HDAC1;Hdac1;Gm10093
NaN	NaN	NaN	NaN	NaN	NaN	16.442	EIF1AY;Eif1ax		#DIV/0!	#DIV/0!	#DIV/0!	16.442	EIF1AY;Eif1ax
NaN	NaN	NaN	NaN	NaN	NaN	123.9	TCERG1;Tcerg1		#DIV/0!	#DIV/0!	#DIV/0!	123.9	TCERG1;Tcerg1
NaN	NaN	NaN	NaN	NaN	NaN	144.73	PFAS		#DIV/0!	#DIV/0!	#DIV/0!	144.73	PFAS
NaN	NaN	NaN	NaN	NaN	NaN	21.127	SURF4;Surf4		#DIV/0!	#DIV/0!	#DIV/0!	21.127	SURF4;Surf4
NaN	NaN	NaN	NaN	NaN	NaN	146.56	TBC1D4;Tbc1d4		#DIV/0!	#DIV/0!	#DIV/0!	146.56	TBC1D4;Tbc1d4
NaN	NaN	NaN	NaN	NaN	NaN	60.029	KPNA6;Kpna6		#DIV/0!	#DIV/0!	#DIV/0!	60.029	KPNA6;Kpna6
NaN	NaN	NaN	NaN	NaN	NaN	57.673	DKC1		#DIV/0!	#DIV/0!	#DIV/0!	57.673	DKC1
NaN	NaN	NaN	NaN	NaN	NaN	60.13	CPNE3		#DIV/0!	#DIV/0!	#DIV/0!	60.13	CPNE3
NaN	NaN	NaN	NaN	NaN	NaN	29.062	EIF3J		#DIV/0!	#DIV/0!	#DIV/0!	29.062	EIF3J
NaN	NaN	NaN	NaN	NaN	NaN	47.355	FLOT1		#DIV/0!	#DIV/0!	#DIV/0!	47.355	FLOT1
NaN	NaN	NaN	NaN	NaN	NaN	29.644	DDAH2		#DIV/0!	#DIV/0!	#DIV/0!	29.644	DDAH2
NaN	NaN	NaN	NaN	NaN	NaN	61.397	GLUD1;GLUD2		#DIV/0!	#DIV/0!	#DIV/0!	61.397	GLUD1;GLUD2
NaN	NaN	NaN	NaN	NaN	NaN	34.234	CYB5R3		#DIV/0!	#DIV/0!	#DIV/0!	34.234	CYB5R3
NaN	NaN	NaN	NaN	NaN	NaN	25.565	MT-CO2		#DIV/0!	#DIV/0!	#DIV/0!	25.565	MT-CO2
NaN	NaN	NaN	NaN	NaN	NaN	22.974	RBP4		#DIV/0!	#DIV/0!	#DIV/0!	22.974	RBP4
NaN	NaN	NaN	NaN	NaN	NaN	35.061	ATP1B1		#DIV/0!	#DIV/0!	#DIV/0!	35.061	ATP1B1
NaN	NaN	NaN	NaN	NaN	NaN	33.186	ASGR1		#DIV/0!	#DIV/0!	#DIV/0!	33.186	ASGR1
115000000	7550000	5730000	378000	87400000	10400000	47.766	TUBB;Tubb5		61275000	3054000	48900000	47.766	TUBB;Tubb5
NaN	NaN	NaN	NaN	NaN	NaN	54.636	FH		#DIV/0!	#DIV/0!	#DIV/0!	54.636	FH
NaN	NaN	NaN	NaN	NaN	NaN	31.279	SNRPA		#DIV/0!	#DIV/0!	#DIV/0!	31.279	SNRPA
NaN	NaN	NaN	NaN	NaN	NaN	54.177	DLD		#DIV/0!	#DIV/0!	#DIV/0!	54.177	DLD
NaN	NaN	NaN	NaN	NaN	NaN	60.586	CBSL;CBS		#DIV/0!	#DIV/0!	#DIV/0!	60.586	CBSL;CBS
NaN	NaN	NaN	NaN	NaN	NaN	13.696	COX5B		#DIV/0!	#DIV/0!	#DIV/0!	13.696	COX5B
4230000	1490000	111000	39300	4230000	1300000	90.725	TOP1;Top1		2860000	75150	2765000	90.725	TOP1;Top1
NaN	NaN	NaN	NaN	NaN	NaN	48.275	FDPS		#DIV/0!	#DIV/0!	#DIV/0!	48.275	FDPS
NaN	NaN	NaN	NaN	NaN	NaN	35.853	AKR1B1		#DIV/0!	#DIV/0!	#DIV/0!	35.853	AKR1B1
NaN	NaN	NaN	NaN	NaN	NaN	40.089	YBX3		#DIV/0!	#DIV/0!	#DIV/0!	40.089	YBX3
NaN	NaN	NaN	NaN	NaN	NaN	44.969	RCC1		#DIV/0!	#DIV/0!	#DIV/0!	44.969	RCC1
NaN	NaN	NaN	NaN	NaN	NaN	12.587	ATP5J		#DIV/0!	#DIV/0!	#DIV/0!	12.587	ATP5J
NaN	NaN	NaN	NaN	NaN	NaN	41.213	CSNK2A2		#DIV/0!	#DIV/0!	#DIV/0!	41.213	CSNK2A2
NaN	NaN	NaN	NaN	NaN	NaN	37.567	GPD1		#DIV/0!	#DIV/0!	#DIV/0!	37.567	GPD1
NaN	NaN	NaN	NaN	NaN	NaN	48.141	CALR		#DIV/0!	#DIV/0!	#DIV/0!	48.141	CALR
NaN	NaN	NaN	NaN	NaN	NaN	36.032	HMOX2		#DIV/0!	#DIV/0!	#DIV/0!	36.032	HMOX2
NaN	NaN	NaN	NaN	NaN	NaN	41.465	LRPAP1		#DIV/0!	#DIV/0!	#DIV/0!	41.465	LRPAP1
NaN	NaN	NaN	NaN	NaN	NaN	128.25	RFC1		#DIV/0!	#DIV/0!	#DIV/0!	128.25	RFC1
NaN	NaN	NaN	NaN	NaN	NaN	44.424	MAP2K2		#DIV/0!	#DIV/0!	#DIV/0!	44.424	MAP2K2
NaN	NaN	NaN	NaN	NaN	NaN	42.785	HSD17B2		#DIV/0!	#DIV/0!	#DIV/0!	42.785	HSD17B2
NaN	NaN	NaN	NaN	NaN	NaN	14.57	SRP14		#DIV/0!	#DIV/0!	#DIV/0!	14.57	SRP14
1740000	0	69400	0	0	0	61.89	TXLNA		870000	34700	0	61.89	TXLNA
NaN	NaN	NaN	NaN	NaN	NaN	75.491	TMPO		#DIV/0!	#DIV/0!	#DIV/0!	75.491	TMPO
NaN	NaN	NaN	NaN	NaN	NaN	80.699	PREP		#DIV/0!	#DIV/0!	#DIV/0!	80.699	PREP
NaN	NaN	NaN	NaN	NaN	NaN	33.269	RPIA		#DIV/0!	#DIV/0!	#DIV/0!	33.269	RPIA
NaN	NaN	NaN	NaN	NaN	NaN	10.112	SRP9		#DIV/0!	#DIV/0!	#DIV/0!	10.112	SRP9
NaN	NaN	NaN	NaN	NaN	NaN	57.861	KPNA2;		#DIV/0!	#DIV/0!	#DIV/0!	57.861	KPNA2;
NaN	NaN	NaN	NaN	NaN	NaN	78.839	THOP1		#DIV/0!	#DIV/0!	#DIV/0!	78.839	THOP1
NaN	NaN	NaN	NaN	NaN	NaN	42.966	BCAT1		#DIV/0!	#DIV/0!	#DIV/0!	42.966	BCAT1
NaN	NaN	NaN	NaN	NaN	NaN	65.304	EEFSEC		#DIV/0!	#DIV/0!	#DIV/0!	65.304	EEFSEC
NaN	NaN	NaN	NaN	NaN	NaN	10.932	HSPE1		#DIV/0!	#DIV/0!	#DIV/0!	10.932	HSPE1
NaN	NaN	NaN	NaN	NaN	NaN	57.293	HMGCS1		#DIV/0!	#DIV/0!	#DIV/0!	57.293	HMGCS1
NaN	NaN	NaN	NaN	NaN	NaN	50.435	ARHGAP1		#DIV/0!	#DIV/0!	#DIV/0!	50.435	ARHGAP1
NaN	NaN	NaN	NaN	NaN	NaN	79.494	EHHADH		#DIV/0!	#DIV/0!	#DIV/0!	79.494	EHHADH
NaN	NaN	NaN	NaN	NaN	NaN	20.63	PDAP1		#DIV/0!	#DIV/0!	#DIV/0!	20.63	PDAP1
NaN	NaN	NaN	NaN	NaN	NaN	51.212	FKBP5		#DIV/0!	#DIV/0!	#DIV/0!	51.212	FKBP5
13600000	4330000	544000	173000	4740000	5000000	61.494	SNW1;Snw1		8965000	358500	4870000	61.494	SNW1;Snw1
NaN	NaN	NaN	NaN	NaN	NaN	49.601	BYSL;Bysl		#DIV/0!	#DIV/0!	#DIV/0!	49.601	BYSL;Bysl
NaN	NaN	NaN	NaN	NaN	NaN	32.233	MLEC		#DIV/0!	#DIV/0!	#DIV/0!	32.233	MLEC
NaN	NaN	NaN	NaN	NaN	NaN	70.973	TRIM25		#DIV/0!	#DIV/0!	#DIV/0!	70.973	TRIM25
NaN	NaN	NaN	NaN	NaN	NaN	56.195	PSMD5		#DIV/0!	#DIV/0!	#DIV/0!	56.195	PSMD5
1890000	1280000	52500	35600	2180000	729000	62.138	XPNPEP1;Xpnpep1		1585000	44050	1454500	62.138	XPNPEP1;Xpnpep1
NaN	NaN	NaN	NaN	NaN	NaN	33.582	CIAPIN1		#DIV/0!	#DIV/0!	#DIV/0!	33.582	CIAPIN1
NaN	NaN	NaN	NaN	NaN	NaN	77.15	TMEM214		#DIV/0!	#DIV/0!	#DIV/0!	77.15	TMEM214
NaN	NaN	NaN	NaN	NaN	NaN	19.856	NDUFAF2		#DIV/0!	#DIV/0!	#DIV/0!	19.856	NDUFAF2
NaN	NaN	NaN	NaN	NaN	NaN	32.935	HSD17B11		#DIV/0!	#DIV/0!	#DIV/0!	32.935	HSD17B11
NaN	NaN	NaN	NaN	NaN	NaN	58.743	PSPC1;Pspc1		#DIV/0!	#DIV/0!	#DIV/0!	58.743	PSPC1;Pspc1
NaN	NaN	NaN	NaN	NaN	NaN	85.95	PNPT1		#DIV/0!	#DIV/0!	#DIV/0!	85.95	PNPT1
NaN	NaN	NaN	NaN	NaN	NaN	39.542	TFB1M;Tfb1m		#DIV/0!	#DIV/0!	#DIV/0!	39.542	TFB1M;Tfb1m
NaN	NaN	NaN	NaN	NaN	NaN	17.276	MAGOHB		#DIV/0!	#DIV/0!	#DIV/0!	17.276	MAGOHB
NaN	NaN	NaN	NaN	NaN	NaN	64.244	FKBP10;Fkbp10		#DIV/0!	#DIV/0!	#DIV/0!	64.244	FKBP10;Fkbp10
NaN	NaN	NaN	NaN	NaN	NaN	39.31	SNRNP40;Snrnp40		#DIV/0!	#DIV/0!	#DIV/0!	39.31	SNRNP40;Snrnp40
NaN	NaN	NaN	NaN	NaN	NaN	44.596	MRPL38		#DIV/0!	#DIV/0!	#DIV/0!	44.596	MRPL38
NaN	NaN	NaN	NaN	NaN	NaN	32.004	PGAM5		#DIV/0!	#DIV/0!	#DIV/0!	32.004	PGAM5
NaN	NaN	NaN	NaN	NaN	NaN	22.345	ABHD14B		#DIV/0!	#DIV/0!	#DIV/0!	22.345	ABHD14B
NaN	NaN	NaN	NaN	NaN	NaN	27.325	TBCB		#DIV/0!	#DIV/0!	#DIV/0!	27.325	TBCB
NaN	NaN	NaN	NaN	NaN	NaN	41.92	VAT1		#DIV/0!	#DIV/0!	#DIV/0!	41.92	VAT1
NaN	NaN	NaN	NaN	NaN	NaN	33.112	TSNAX;DISC1		#DIV/0!	#DIV/0!	#DIV/0!	33.112	TSNAX;DISC1
NaN	NaN	NaN	NaN	NaN	NaN	56.44	DNAJC7		#DIV/0!	#DIV/0!	#DIV/0!	56.44	DNAJC7
18900000	8310000	1570000	693000	9960000	18200000	27.277	TMED9;Tmed9		13605000	1131500	14080000	27.277	TMED9;Tmed9
NaN	NaN	NaN	NaN	NaN	NaN	37.66	AGMAT		#DIV/0!	#DIV/0!	#DIV/0!	37.66	AGMAT
NaN	NaN	NaN	NaN	NaN	NaN	10.135	SF3B5		#DIV/0!	#DIV/0!	#DIV/0!	10.135	SF3B5
NaN	NaN	NaN	NaN	NaN	NaN	80.651	NLN		#DIV/0!	#DIV/0!	#DIV/0!	80.651	NLN
NaN	NaN	NaN	NaN	NaN	NaN	73.964	GTPBP4;Gtpbp4		#DIV/0!	#DIV/0!	#DIV/0!	73.964	GTPBP4;Gtpbp4
NaN	NaN	NaN	NaN	NaN	NaN	141.29	UBE2O;Ube2o		#DIV/0!	#DIV/0!	#DIV/0!	141.29	UBE2O;Ube2o
NaN	NaN	NaN	NaN	NaN	NaN	50.646	DDX47;Ddx47		#DIV/0!	#DIV/0!	#DIV/0!	50.646	DDX47;Ddx47
NaN	NaN	NaN	NaN	NaN	NaN	31.705	MRPL46		#DIV/0!	#DIV/0!	#DIV/0!	31.705	MRPL46
NaN	NaN	NaN	NaN	NaN	NaN	43.955	POFUT1;Pofut1		#DIV/0!	#DIV/0!	#DIV/0!	43.955	POFUT1;Pofut1
NaN	NaN	NaN	NaN	NaN	NaN	27.924	PNO1;Pno1		#DIV/0!	#DIV/0!	#DIV/0!	27.924	PNO1;Pno1
NaN	NaN	NaN	NaN	NaN	NaN	13.832	PHPT1		#DIV/0!	#DIV/0!	#DIV/0!	13.832	PHPT1
NaN	NaN	NaN	NaN	NaN	NaN	68.639	KLC4		#DIV/0!	#DIV/0!	#DIV/0!	68.639	KLC4
NaN	NaN	NaN	NaN	NaN	NaN	97.394	RBM12;Gm28036		#DIV/0!	#DIV/0!	#DIV/0!	97.394	RBM12;Gm28036
NaN	NaN	NaN	NaN	NaN	NaN	75.406	DDX18;Ddx18		#DIV/0!	#DIV/0!	#DIV/0!	75.406	DDX18;Ddx18
NaN	NaN	NaN	NaN	NaN	NaN	82.588	DPP3		#DIV/0!	#DIV/0!	#DIV/0!	82.588	DPP3
NaN	NaN	NaN	NaN	NaN	NaN	37.551	MAT2B		#DIV/0!	#DIV/0!	#DIV/0!	37.551	MAT2B
NaN	NaN	NaN	NaN	NaN	NaN	102.13	AASS		#DIV/0!	#DIV/0!	#DIV/0!	102.13	AASS
NaN	NaN	NaN	NaN	NaN	NaN	12.249	ATPIF1		#DIV/0!	#DIV/0!	#DIV/0!	12.249	ATPIF1
NaN	NaN	NaN	NaN	NaN	NaN	25.565	AK3		#DIV/0!	#DIV/0!	#DIV/0!	25.565	AK3
NaN	NaN	NaN	NaN	NaN	NaN	27.56	MRTO4;Mrto4		#DIV/0!	#DIV/0!	#DIV/0!	27.56	MRTO4;Mrto4
NaN	NaN	NaN	NaN	NaN	NaN	25.497	GSTK1		#DIV/0!	#DIV/0!	#DIV/0!	25.497	GSTK1
NaN	NaN	NaN	NaN	NaN	NaN	46.939	AP3M1;Ap3m1		#DIV/0!	#DIV/0!	#DIV/0!	46.939	AP3M1;Ap3m1
NaN	NaN	NaN	NaN	NaN	NaN	29.395	MRPS18B		#DIV/0!	#DIV/0!	#DIV/0!	29.395	MRPS18B
NaN	NaN	NaN	NaN	NaN	NaN	21.831	NDUFB9		#DIV/0!	#DIV/0!	#DIV/0!	21.831	NDUFB9
NaN	NaN	NaN	NaN	NaN	NaN	51.504	SHPK		#DIV/0!	#DIV/0!	#DIV/0!	51.504	SHPK
NaN	NaN	NaN	NaN	NaN	NaN	92.386	CHMP4A		#DIV/0!	#DIV/0!	#DIV/0!	92.386	CHMP4A
NaN	NaN	NaN	NaN	NaN	NaN	31.17			#DIV/0!	#DIV/0!	#DIV/0!	31.17	0
51500000	51300000	12900000	12800000	50900000	32900000	11.778	Igkc		51400000	12850000	41900000	11.778	Igkc
3300000	2090000	21300	13500	3300000	1820000	288.69	Col6a3;Col6		2695000	17400	2560000	288.69	Col6a3;Col6
45400000	59500000	4540000	5950000	32700000	54800000	18.884	Snx12		52450000	5245000	43750000	18.884	Snx12
7690000	16300000	769000	1630000	7690000	14100000	28.406	Capns1		11995000	1199500	10895000	28.406	Capns1
NaN	NaN	NaN	NaN	NaN	NaN	33.338	Auh		#DIV/0!	#DIV/0!	#DIV/0!	33.338	Auh
NaN	NaN	NaN	NaN	NaN	NaN	69.084	Lmnb2		#DIV/0!	#DIV/0!	#DIV/0!	69.084	Lmnb2
7690000	13500000	961000	1690000	7000000	11000000	11.74	Pcbd2		10595000	1325500	9000000	11.74	Pcbd2
5210000	2210000	111000	47000	2390000	2850000	89.795	Tgm1		3710000	79000	2620000	89.795	Tgm1
5590000	1390000	114000	28300	3570000	1300000	85.621	Mia2		3490000	71150	2435000	85.621	Mia2
13500000	39600000	792000	2330000	23600000	13100000	64.988	Ewsr1;EWSR1		26550000	1561000	18350000	64.988	Ewsr1;EWSR1
NaN	NaN	NaN	NaN	NaN	NaN	11.225	Ube2i		#DIV/0!	#DIV/0!	#DIV/0!	11.225	Ube2i
3560000	7690000	49400	107000	0	9260000	215.05	Hcfc1;HCFC1		5625000	78200	4630000	215.05	Hcfc1;HCFC1
7570000	21500000	315000	896000	6100000	18100000	60.073	Ugt1a5		14535000	605500	12100000	60.073	Ugt1a5
NaN	NaN	NaN	NaN	NaN	NaN	45.822	Htra2		#DIV/0!	#DIV/0!	#DIV/0!	45.822	Htra2
NaN	NaN	NaN	NaN	NaN	NaN	16.137	Vps29;VPS29		#DIV/0!	#DIV/0!	#DIV/0!	16.137	Vps29;VPS29
NaN	NaN	NaN	NaN	NaN	NaN	60.231	Atl3;ATL3		#DIV/0!	#DIV/0!	#DIV/0!	60.231	Atl3;ATL3
654000000	1370000000	34400000	72300000	575000000	1100000000	30.2	Gm20390;Nme2		1012000000	53350000	837500000	30.2	Gm20390;Nme2
NaN	NaN	NaN	NaN	NaN	NaN	44.774	Serpinb6a;Serpinb6		#DIV/0!	#DIV/0!	#DIV/0!	44.774	Serpinb6a;Serpinb6
NaN	NaN	NaN	NaN	NaN	NaN	51.278	Sf3a2;SF3A2		#DIV/0!	#DIV/0!	#DIV/0!	51.278	Sf3a2;SF3A2
67800000	35800000	3390000	1790000	47000000	24700000	59.465	Ptbp3		51800000	2590000	35850000	59.465	Ptbp3
145000000	63200000	9650000	4220000	139000000	94700000	27.411	Psme1		104100000	6935000	116850000	27.411	Psme1
NaN	NaN	NaN	NaN	NaN	NaN	44.887	Irgm1		#DIV/0!	#DIV/0!	#DIV/0!	44.887	Irgm1
NaN	NaN	NaN	NaN	NaN	NaN	19.331	Ngp		#DIV/0!	#DIV/0!	#DIV/0!	19.331	Ngp
NaN	NaN	NaN	NaN	NaN	NaN	114.65	Man2b1		#DIV/0!	#DIV/0!	#DIV/0!	114.65	Man2b1
705000000	1530000000	78400000	169000000	683000000	1360000000	13.077	Ddt		1117500000	123700000	1021500000	13.077	Ddt
NaN	NaN	NaN	NaN	NaN	NaN	36.384	Anxa3		#DIV/0!	#DIV/0!	#DIV/0!	36.384	Anxa3
NaN	NaN	NaN	NaN	NaN	NaN	57.783	Cyp2j5		#DIV/0!	#DIV/0!	#DIV/0!	57.783	Cyp2j5
21500000	24500000	1960000	2230000	19700000	28000000	21.867	Pdcd6;PDCD6		23000000	2095000	23850000	21.867	Pdcd6;PDCD6
NaN	NaN	NaN	NaN	NaN	NaN	29.758	Mtx2		#DIV/0!	#DIV/0!	#DIV/0!	29.758	Mtx2
NaN	NaN	NaN	NaN	NaN	NaN	29.8	Clpp;CLPP		#DIV/0!	#DIV/0!	#DIV/0!	29.8	Clpp;CLPP
NaN	NaN	NaN	NaN	NaN	NaN	24.794	Lypla2;LYPLA2		#DIV/0!	#DIV/0!	#DIV/0!	24.794	Lypla2;LYPLA2
NaN	NaN	NaN	NaN	NaN	NaN	41.11	H2-D1		#DIV/0!	#DIV/0!	#DIV/0!	41.11	H2-D1
NaN	NaN	NaN	NaN	NaN	NaN	40.489	Gnai2;GNAI2		#DIV/0!	#DIV/0!	#DIV/0!	40.489	Gnai2;GNAI2
647000000	1210000000	28100000	52500000	851000000	1190000000	39.355	Aldoa		928500000	40300000	1020500000	39.355	Aldoa
0	0	0	0	0	0	26.203	Prss2		0	0	0	26.203	Prss2
NaN	NaN	NaN	NaN	NaN	NaN	77.837	Ltf		#DIV/0!	#DIV/0!	#DIV/0!	77.837	Ltf
13000000	103000000	811000	6430000	11300000	88200000	40.32	Nudt19		58000000	3620500	49750000	40.32	Nudt19
NaN	NaN	NaN	NaN	NaN	NaN	26.247	Apcs		#DIV/0!	#DIV/0!	#DIV/0!	26.247	Apcs
NaN	NaN	NaN	NaN	NaN	NaN	28.774	Klk1		#DIV/0!	#DIV/0!	#DIV/0!	28.774	Klk1
25700000	30800000	1280000	1540000	20300000	35700000	45.681	Lamp2		28250000	1410000	28000000	45.681	Lamp2
16600000	73400000	975000	4320000	17200000	66700000	28.127	Prdx3		45000000	2647500	41950000	28.127	Prdx3
NaN	NaN	NaN	NaN	NaN	NaN	35.877	Tsta3		#DIV/0!	#DIV/0!	#DIV/0!	35.877	Tsta3
13700000	34700000	1140000	2890000	17200000	18700000	23.713	Ppib		24200000	2015000	17950000	23.713	Ppib
1080000	2180000	108000	218000	956000	2000000	25.564	Gsta4		1630000	163000	1478000	25.564	Gsta4
674000	5330000	135000	1070000	3800000	17800000	10.294	S100a8		3002000	602500	10800000	10.294	S100a8
51300000	21100000	900000	370000	47800000	14400000	117.43	Map4		36200000	635000	31100000	117.43	Map4
NaN	NaN	NaN	NaN	NaN	NaN	47.756	Ssb		#DIV/0!	#DIV/0!	#DIV/0!	47.756	Ssb
1110000000	310000000	139000000	38800000	986000000	259000000	11.93	Pvalb		710000000	88900000	622500000	11.93	Pvalb
NaN	NaN	NaN	NaN	NaN	NaN	23.035	Rab18;RAB18		#DIV/0!	#DIV/0!	#DIV/0!	23.035	Rab18;RAB18
NaN	NaN	NaN	NaN	NaN	NaN	46.646	Plin2		#DIV/0!	#DIV/0!	#DIV/0!	46.646	Plin2
NaN	NaN	NaN	NaN	NaN	NaN	37.17	Ctsh		#DIV/0!	#DIV/0!	#DIV/0!	37.17	Ctsh
NaN	NaN	NaN	NaN	NaN	NaN	33.213	Sult2a1;Sult2a4		#DIV/0!	#DIV/0!	#DIV/0!	33.213	Sult2a1;Sult2a4
2560000000	592000000	135000000	31100000	2609999872	467000000	42.215	Lrpap1		1576000000	83050000	1538499936	42.215	Lrpap1
0	0	0	0	0	0	55.606	Cyp2c37		0	0	0	55.606	Cyp2c37
NaN	NaN	NaN	NaN	NaN	NaN	52.22	Eif3e;EIF3E		#DIV/0!	#DIV/0!	#DIV/0!	52.22	Eif3e;EIF3E
NaN	NaN	NaN	NaN	NaN	NaN	14.653	Vbp1;VBP1		#DIV/0!	#DIV/0!	#DIV/0!	14.653	Vbp1;VBP1
4850000	10000000	808000	1670000	5800000	7760000	13.916	Snrpd3;SNRPD3		7425000	1239000	6780000	13.916	Snrpd3;SNRPD3
NaN	NaN	NaN	NaN	NaN	NaN	49.03	Etf1;ETF1		#DIV/0!	#DIV/0!	#DIV/0!	49.03	Etf1;ETF1
NaN	NaN	NaN	NaN	NaN	NaN	22.142	Vsnl1;VSNL1		#DIV/0!	#DIV/0!	#DIV/0!	22.142	Vsnl1;VSNL1
NaN	NaN	NaN	NaN	NaN	NaN	13.015	Rps26;RPS26;RPS26P		#DIV/0!	#DIV/0!	#DIV/0!	13.015	Rps26;RPS26;RPS26P
49000000	117000000	5450000	13000000	53200000	106000000	14.957	Pfn1		83000000	9225000	79600000	14.957	Pfn1
258000000	126000000	12900000	6290000	252000000	143000000	42.019	Actc1;ACTC1;Acta1		192000000	9595000	197500000	42.019	Actc1;ACTC1;Acta1
NaN	NaN	NaN	NaN	NaN	NaN	40.691	Urod		#DIV/0!	#DIV/0!	#DIV/0!	40.691	Urod
NaN	NaN	NaN	NaN	NaN	NaN	9.584	Gchfr		#DIV/0!	#DIV/0!	#DIV/0!	9.584	Gchfr
NaN	NaN	NaN	NaN	NaN	NaN	59.262	G6pdx		#DIV/0!	#DIV/0!	#DIV/0!	59.262	G6pdx
4650000	11400000	77500	190000	16100000	36700000	134.85	Egfr		8025000	133750	26400000	134.85	Egfr
NaN	NaN	NaN	NaN	NaN	NaN	137.61	Eif5b		#DIV/0!	#DIV/0!	#DIV/0!	137.61	Eif5b
NaN	NaN	NaN	NaN	NaN	NaN	19.407	Reg2		#DIV/0!	#DIV/0!	#DIV/0!	19.407	Reg2
NaN	NaN	NaN	NaN	NaN	NaN	63.928	Prkaa1;PRKAA1		#DIV/0!	#DIV/0!	#DIV/0!	63.928	Prkaa1;PRKAA1
NaN	NaN	NaN	NaN	NaN	NaN	49.835	Tapbp		#DIV/0!	#DIV/0!	#DIV/0!	49.835	Tapbp
NaN	NaN	NaN	NaN	NaN	NaN	44.97	Aarsd1;Gm27029		#DIV/0!	#DIV/0!	#DIV/0!	44.97	Aarsd1;Gm27029
NaN	NaN	NaN	NaN	NaN	NaN	29.965	Htatip2		#DIV/0!	#DIV/0!	#DIV/0!	29.965	Htatip2
37400000	158000000	1500000	6320000	38500000	112000000	38.225	Gpd1l;GPD1L		97700000	3910000	75250000	38.225	Gpd1l;GPD1L
NaN	NaN	NaN	NaN	NaN	NaN	46.784	Ifi47		#DIV/0!	#DIV/0!	#DIV/0!	46.784	Ifi47
147000000	27000000	6990000	1280000	156000000	17400000	48.699	Dbnl		87000000	4135000	86700000	48.699	Dbnl
NaN	NaN	NaN	NaN	NaN	NaN	51.225	Mindy1		#DIV/0!	#DIV/0!	#DIV/0!	51.225	Mindy1
NaN	NaN	NaN	NaN	NaN	NaN	91.83	Mogs		#DIV/0!	#DIV/0!	#DIV/0!	91.83	Mogs
6710000	2320000	516000	179000	6710000	2010000	60.211	Epn1		4515000	347500	4360000	60.211	Epn1
NaN	NaN	NaN	NaN	NaN	NaN	29.227	Pef1		#DIV/0!	#DIV/0!	#DIV/0!	29.227	Pef1
0	0	0	0	0	0	57.943	Gpt2		0	0	0	57.943	Gpt2
40400000	8530000	1300000	275000	20900000	10900000	64.403	Eif2a		24465000	787500	15900000	64.403	Eif2a
31000000	5450000	1350000	237000	19900000	6240000	64.279	Nars		18225000	793500	13070000	64.279	Nars
NaN	NaN	NaN	NaN	NaN	NaN	43.221	Metap1		#DIV/0!	#DIV/0!	#DIV/0!	43.221	Metap1
NaN	NaN	NaN	NaN	NaN	NaN	144.27	Iars		#DIV/0!	#DIV/0!	#DIV/0!	144.27	Iars
NaN	NaN	NaN	NaN	NaN	NaN	26.424	Cml2		#DIV/0!	#DIV/0!	#DIV/0!	26.424	Cml2
NaN	NaN	NaN	NaN	NaN	NaN	56.775	Cyp51a1		#DIV/0!	#DIV/0!	#DIV/0!	56.775	Cyp51a1
NaN	NaN	NaN	NaN	NaN	NaN	32.314	Taco1		#DIV/0!	#DIV/0!	#DIV/0!	32.314	Taco1
NaN	NaN	NaN	NaN	NaN	NaN	75.634	Fermt3		#DIV/0!	#DIV/0!	#DIV/0!	75.634	Fermt3
NaN	NaN	NaN	NaN	NaN	NaN	117.37	Pitrm1		#DIV/0!	#DIV/0!	#DIV/0!	117.37	Pitrm1
NaN	NaN	NaN	NaN	NaN	NaN	35.377	Aimp2		#DIV/0!	#DIV/0!	#DIV/0!	35.377	Aimp2
NaN	NaN	NaN	NaN	NaN	NaN	38.224	Gale		#DIV/0!	#DIV/0!	#DIV/0!	38.224	Gale
NaN	NaN	NaN	NaN	NaN	NaN	45.255	Ido2		#DIV/0!	#DIV/0!	#DIV/0!	45.255	Ido2
29600000	26500000	3700000	3310000	120000000	61700000	17.156	Ssbp1		28050000	3505000	90850000	17.156	Ssbp1
50800000	40600000	2540000	2030000	43700000	40200000	46.717	Serpina3n		45700000	2285000	41950000	46.717	Serpina3n
4630000	4410000	178000	170000	4630000	3820000	50.898	L2hgdh		4520000	174000	4225000	50.898	L2hgdh
NaN	NaN	NaN	NaN	NaN	NaN	34.975	Dera		#DIV/0!	#DIV/0!	#DIV/0!	34.975	Dera
29800000	55000000	1490000	2750000	21500000	46500000	50.964	Scpep1		42400000	2120000	34000000	50.964	Scpep1
NaN	NaN	NaN	NaN	NaN	NaN	46.244	Gmppa;GMPPA		#DIV/0!	#DIV/0!	#DIV/0!	46.244	Gmppa;GMPPA
NaN	NaN	NaN	NaN	NaN	NaN	54.735	Mlycd		#DIV/0!	#DIV/0!	#DIV/0!	54.735	Mlycd
10900000	18600000	1550000	2660000	5120000	26100000	17.982	Mydgf		14750000	2105000	15610000	17.982	Mydgf
NaN	NaN	NaN	NaN	NaN	NaN	17.66	Nudcd2		#DIV/0!	#DIV/0!	#DIV/0!	17.66	Nudcd2
132000000	227000000	18900000	32500000	87700000	267000000	10.916	Ndufa2		179500000	25700000	177350000	10.916	Ndufa2
854000000	1170000000	107000000	146000000	673000000	1150000000	14.255	Pfdn1;PFDN1		1012000000	126500000	911500000	14.255	Pfdn1;PFDN1
0	3760000	0	289000	0	3260000	34.155	Slc25a11		1880000	144500	1630000	34.155	Slc25a11
3690000	716000	527000	102000	1830000	750000	24.977	Spcs2		2203000	314500	1290000	24.977	Spcs2
319000000	89500000	6790000	1910000	311000000	59800000	77.648	Hnrnpm		204250000	4350000	185400000	77.648	Hnrnpm
NaN	NaN	NaN	NaN	NaN	NaN	100.81	Coro7		#DIV/0!	#DIV/0!	#DIV/0!	100.81	Coro7
[truncated: 3,310 more rows]
