# Supplementary material for: Molecular harvesting with electroporation for tissue profiling
Source: Sci Rep. 2019 Oct 31;9:15750. doi: 10.1038/s41598-019-51634-7 (PMC6823461; doi:10.1038/s41598-019-51634-7)
Supplement: Supplementary file 4 — Table S3 LiveVsKidneyProteomics [file 41598_2019_51634_MOESM4_ESM.xlsx]

## Sheet: Sheet1
Gene names_	LFQ intensity Kidney_1	LFQ intensity Kidney_4	LFQ intensity Liver_2	LFQ intensity Liver 3	LFQ intensity Liver 4	diffKL
Hbb-b1;Hbb-bs	39199997952	192000000000	15000000512	209000005632	2020000006144	-632400005120
Hba-a1;Hba	45599997952	138000007168	37499998208	146000003072	1619999981568	-5.09367e+11
Fabp1	4650000	501000	7169999872	93299998720	333000015872	-1.44487e+11
Prdx1	547000000	1860000000	636000000	71199997952	236999999488	-101741832480
Dbi;Dbi	12851434496	14200000512	57003487232	37399998464	234000007168	-9.59421e+10
Cps1	2550000	0	1670000000	264999993344	6929999872	-9.11987e+10
Rida	592000000	2220000000	288000000	29899999232	247000006656	-9.099e+10
Ca3	58500000	48900000	1700000000	77299998720	128000000000	-6.89463e+10
Hspe1	9530000384	8640000000	3630000128	20500000768	161999994880	-5.29583e+10
Bhmt	883000	4200000	765000000	147000000512	5699999744	-5.11525e+10
Gm20441	840000	2560000	1430000	25099999232	98000003072	-41032110768
Ass1	75500000	361000000	500000000	115000000512	7420000256	-4.07551e+10
Arg1	0	0	656000000	55800000512	64799997952	-4.04187e+10
Gstm1	261000000	1130000000	661000000	65899999232	56399998976	-4.02915e+10
Fah	68800000	353000000	184000000	38000001024	66400002048	-3.46504e+10
Aldh1a1	0	0	178000000	46100000768	57000001536	-34426000768
Sod1	11200000000	18200000512	5409999872	86699999232	48099999744	-3.20367e+10
Alb	27399999488	43000000512	17699999744	153000001536	30499999744	-31866667008
Acaa2	14900000	22400000	683000000	63900000256	26699999232	-30409016496
Rgn	0	0	264000000	74399997952	16499999744	-30387999232
Aldob	1490000000	6870000128	2289999872	88600002560	10200000512	-29516667584
Ppia	1000000000	1870000000	248000000	21600000000	70499999744	-2.93477e+10
Acat1	260000000	537000000	212000000	19800000512	64299999232	-2.77055e+10
Etfa	348000000	803000000	178000000	22200000512	62000001024	-27550500512
Adh1	44300000	139000000	103000000	51999997952	30699999232	-2.75093e+10
Gstz1	147000000	319000000	385000000	9809999872	71199997952	-2.68987e+10
Prdx6	129000000	570000000	214000000	19299999744	61900001280	-2.67885e+10
Acat3;Acat2	8140000	99000000	94800000	19900000256	57799999488	-2.5878e+10
Gsta3	595000000	737000000	6240000000	58900000768	13500000256	-2.55473e+10
Atp5b	94000000	232000000	185000000	74199998464	1830000000	-25241999488
Cat	672000000	2080000000	1110000000	67100000256	10400000000	-2.48273e+10
Sord	50300000	142000000	145000000	27499999232	44800000000	-2.40522e+10
Hmgcs2	756000	768000	703000000	49899999232	21400000512	-2.40002e+10
Aldh1l1	1900000	11200000	17900000	69800001536	1050000000	-2.36161e+10
Gpx1	252000000	348000000	101000000	19700000768	46000001024	-21633667264
Scp2	1320000000	2849999872	1490000000	21899999232	44400001024	-20511666816
Gnmt	2650000	0	37500000	26400000000	33400000512	-19944508504
Atp5a1	283000000	644000000	337000000	57300000768	2720000000	-19655500256
Ddt	683000000	1360000000	641000000	10700000256	50500001792	-1.95922e+10
Gstp1;Gstp3	32950000	39150000	54625000	14200000512	43599998976	-1.92488e+10
Hist1h2bq;Hist1h2bp;Hist1h2bk	2140000000	560000000	248000000	54400000000	3040000000	-1.78793e+10
Ces1d	37100000	52700000	222000000	33999998976	19299999744	-17795766240
Abhd14b	323000000	641000000	76700000	4750000128	48399998976	-1.72602e+10
Otc	0	0	276000000	20899999744	28000000000	-1.6392e+10
Ahcy	8710000	47300000	110000000	44600000512	4169999872	-1.62653e+10
Fbp1	49000000	214000000	74600000	26499999744	22499999744	-1.62267e+10
Actb	1530000000	1500000000	1460000000	46499999744	4819999744	-1.60783e+10
Got1	19700000	74300000	29000000	12400000000	35499999232	-1.59293e+10
Atp5j	9740000256	4120000000	49500000256	2609999872	16199999488	-15839999744
P4hb	4560000	8440000	45700000	45700001792	115000000	-1.52804e+10
Glud1	26700000	65500000	242000000	42199998464	3180000000	-1.51612e+10
Hgd	0	15700000	8620000	12300000256	31000000512	-1.44284e+10
Hspa5	8140000	4360000	36000000	43100000256	28600000	-1.4382e+10
Aldh2	19600000	155000000	397000000	31499999232	10700000256	-1.41117e+10
Gm8797;Uba52	13699999744	11299999744	37499998208	2769999872	36999999488	-13256666112
Akr1c6	62700000	13900000	184000000	34400002048	4030000128	-1.2833e+10
Got2	1460000	93800000	77400000	32800000000	5520000000	-1.27515e+10
Mat1a	0	402000	53000000	35999997952	2140000000	-1.27308e+10
Cyb5a	295000000	109000000	7059999744	25400000512	5409999872	-12421333376
Acox1	326000000	1000000000	305000000	22499999744	15900000256	-1.22387e+10
Ldhb;Ldha	184950000	381500000	80750000	23800000512	11800000512	-1.16104e+10
Amy2;Amy2a1	0	0	324000	32899999744	10200000	-1.09702e+10
Hpd	0	0	37500000	30300000256	1580000000	-10639166752
Pcx;Pc	14800000	29100000	67100000	31700000768	13900000	-1.05717e+10
Apoa2	359000000	1800000000	3750000128	707000000	29400000512	-10206166880
Uox	0	0	214000000	27299999744	2529999872	-1.00147e+10
Decr1	12800000	67300000	36300000	6710000128	23000000512	-9.87538e+09
Hspa8	119000000	227000000	184000000	27399999488	1950000000	-9671666496
Haao	24800000	83900000	56500000	19200000000	9550000128	-9.54782e+09
Park7	605000000	849000000	257000000	7459999744	22200000512	-9.24533e+09
Blvrb	64400000	213000000	98300000	4009999872	23399999488	-9030733120
Ca2;Car2	112000000	426000000	11500000	2900000000	24600000512	-8.9015e+09
Glul	37600000	9610000	26800000	10300000256	16300000256	-8.852e+09
Snx31	0	0	0	757000000	25699999744	-8.819e+09
Mpst	89600000	185000000	127000000	3700000000	22900000768	-8771700256
Sardh	6340000	4840000	21300000	25099999232	113000000	-8.40584e+09
Idh1	55900000	176000000	88800000	24800000000	607000000	-8382650000
Pebp1	169000000	303000000	53500000	17899999232	6920000000	-8.05517e+09
Gstt1	4730000	12100000	9080000	5619999744	17999998976	-7.86794e+09
Pcbd1	492000000	970000000	261000000	6899999744	18400000000	-7789333248
Gm11273;Cox5b	1300000000	1840000000	7870000128	5870000128	14300000256	-7.77667e+09
Adk	10800000	5780000	215000000	21300000768	1380000000	-7.62338e+09
Eci1	38800000	71200000	58200000	4350000128	18599999488	-7614399872
Cox4i1	2220000000	2510000128	1920000000	3700000000	24099999744	-7.54167e+09
Mup2	104000000	104000000	239000000	22599999488	6670000	-7.51122e+09
Sod2	208000000	434000000	112000000	3780000000	19499999232	-7.47633e+09
Pgk1	125000000	333000000	191000000	19000000512	3840000000	-7.448e+09
Cyp2d26	0	0	5420000	4529999872	17500000256	-7.34514e+09
Gapdh;Gapdhs	282400000	414700000	182600000	20400001024	2030000000	-7.18898e+09
Hadh	75900000	170000000	141000000	18599999488	3140000000	-7170716496
Hadha	2490000	5420000	14700000	21099999232	47900000	-7050244744
Aspdh	5100000	15100000	6480000	5009999872	16000000000	-6.99539e+09
Ftl1	658000000	271000000	8830000128	6529999872	6960000000	-6975500000
Aldh6a1	22500000	287000000	53000000	20400001024	885000000	-6957917008
H3f3a;Hist2h3c1	262000000	194000000	52300000	21099999232	240000000	-6.90277e+09
Urah	0	0	484000000	4310000128	15900000256	-6898000128
Ttr	580000000	1680000000	175000000	1480000000	22100000768	-6.78833e+09
Mdh1	141000000	324000000	76800000	17200001024	3529999872	-6.7031e+09
Cox5a	1610000000	864000000	7320000000	10599999488	5710000128	-6.63967e+09
Acaa1a	29300000	88200000	75400000	9649999872	10300000256	-6616383376
Ca1	69400000	241000000	0	942000000	19200000000	-6558800000
Glyat	131000000	117000000	38900000	4609999872	15200000000	-6.4923e+09
Alad	2590000	4520000	8890000	10599999488	8430000128	-6.34274e+09
Aldh4a1	60800000	129000000	151000000	16199999488	2860000000	-6308766496
Dmgdh	454000	3710000	47300000	17799999488	318000000	-6.05302e+09
Hint1	441000000	684000000	170000000	4760000000	14899999744	-6.0475e+09
Ndufa4	2020000000	1570000000	1130000000	2660000000	19399999488	-5.935e+09
Mdh2	209000000	878000000	191000000	4310000128	13900000256	-5.59017e+09
Msra	61500000	104000000	16000000	3380000000	13200000000	-5449250000
Pdia3	59200000	69200000	172000000	15900000256	446000000	-5.4418e+09
Calm3;Calm2;Calm1	178000000	9030000	9610000384	6710000128	87500000	-5.37565e+09
Cyp2d10	0	0	76200000	1690000000	14200000512	-5.32207e+09
Psap	6529999872	2880000000	24600000512	3260000000	2169999872	-5305000192
Selenbp1;Selenbp2;Sele	53600000	467000000	168000000	11299999744	5049999872	-5245699872
Hacl1	0	0	31200000	8679999488	6840000000	-5.18373e+09
Sult1a1	0	0	9960000	9749999616	5660000256	-5139986624
Ugt1a9;Ugt1a5;Ugt1a10	6100000	18100000	73100000	15299999744	78500000	-5138433248
Etfb	379000000	741000000	208000000	15000000512	1880000000	-5.136e+09
Hmgcl	96600000	62700000	65800000	4920000000	10599999488	-5115616496
Mgst1	0	0	147000000	2680000000	12000000000	-4.94233e+09
S100a8	3800000	17800000	4090000	1670000000	13100000256	-4913896752
Hsd17b10	5080000	36800000	12000000	4569999872	10200000512	-4.90639e+09
Prdx2	94000000	494000000	56900000	2929999872	12600000512	-4.90163e+09
Tubb4b;Tubb4a	940000000	30300000	9050000	16099999744	0	-4884533248
Spr	36000000	106000000	63400000	4300000256	10200000512	-4.78347e+09
Cyp2c29	0	0	69500000	10200000512	3830000128	-4.69983e+09
Cox6a1	47300000	36200000	48200000	3070000128	11000000512	-4664316880
Akr1a1	491000000	1470000000	86000000	8640000000	8160000000	-4.64817e+09
Uqcrfs1	469000000	261000000	240000000	3840000000	10899999744	-4628333248
Ephx2	5160000	10300000	32000000	11200000000	2660000000	-4.62294e+09
Ak3	188000000	234000000	171000000	3440000000	10800000000	-4.59267e+09
Pfn1	53200000	106000000	21700000	3580000000	10400000000	-4.58763e+09
Als2	0	0	0	1700000000	11699999744	-4.46667e+09
Esd	20500000	46800000	18000000	5809999872	7670000128	-4.46568e+09
Hist2h2ac;Hist2h2aa1;H2afj;Hist1h2aa;Hist1h2ap	1677500032	1022499968	32750000	17100000256	173000000	-4.41858e+09
Echs1	77800000	49600000	46900000	12600000512	663000000	-4372933504
Cyp2c50;Cyp2c54;Cyp2c37	0	0	6100000	3689999872	9159999488	-4.28537e+09
Adh5	0	12600000	9070000	11200000000	1400000000	-4.19672e+09
Mif	199000000	219000000	165000000	3809999872	9200000000	-4182666624
Timm8b	622000000	495000000	4720000000	NaN	NaN	-4161500000
Eno1;Eno3	296000000	595000000	248500000	12400000000	1160000000	-4.15733e+09
Hspa9	201000000	195000000	78700000	12199999488	616000000	-4.10023e+09
Asl	17000000	48000000	69700000	11699999744	615000000	-4095733248
Cyb5r3	0	13100000	29100000	1510000000	10400000000	-3973150000
Inmt	14000000	85700000	30100000	7230000128	4609999872	-3906850000
Nipsnap1	12900000	35500000	34500000	8560000000	3140000000	-3887300000
Hnrnpa2b1	356000000	430000000	148000000	11200000000	1460000000	-3.87633e+09
Aldh9a1	15100000	48800000	21800000	4569999872	6860000256	-3.78532e+09
Glo1	25300000	34000000	81600000	5729999872	5520000000	-3.74755e+09
Hoga1	4960000	28000000	12800000	1320000000	9939999744	-3.74112e+09
Pcbp1;Pcbp3	43700000	51285000	8000000	3000000000	8350000128	-3.73851e+09
Tkfc	18400000	62000000	72300000	9589999616	1610000000	-3.71723e+09
Tst	21800000	53700000	80500000	8899999744	2150000128	-3672416624
Dap	12200000	7770000	751000000	2680000000	7550000128	-3650348376
D10Jhu81e	279000000	234000000	90700000	3689999872	7609999872	-3.5404e+09
Uroc1	0	0	12500000	9429999616	1140000000	-3527499872
Lap3	33600000	58600000	18100000	10099999744	509000000	-3.49627e+09
Gpd1	38500000	112000000	38800000	5390000128	5270000128	-3491016752
Cmbl	16300000	82600000	22700000	2110000000	8409999872	-3.46478e+09
Rps3a	0	5300000	9300000	10200000512	67200000	-3.42285e+09
Atp5f1	128000000	342000000	155000000	3400000000	7249999872	-3366666624
Ttc36	41800000	19900000	4640000000	3870000128	1640000000	-3352483376
Pfn1	53200000	106000000	21700000	1010000000	9260000256	-3350966752
Hebp1	23000000	66000000	48500000	2720000000	7240000000	-3.29167e+09
Pygb;Pygl;	5130000	3030000	6340000	9710000128	114000000	-3.2727e+09
Hist1h1d	45000000	26000000	4350000	9920000000	0	-3.27262e+09
Bdh1	3050000	23400000	15900000	7280000000	2550000128	-3.26874e+09
Ctrb1	0	0	0	9710000128	0	-3.23667e+09
Rps19	721000000	573000000	127000000	9639999488	1870000000	-3.232e+09
Acads	9490000	18900000	13200000	7480000000	2190000128	-3213538376
Gm10250;Atp5h	854000000	300000000	423000000	8209999872	2720000000	-3.20733e+09
Suclg1	7250000	26800000	8500000	9470000128	130000000	-3185808376
4931406C07Rik	14900000	76300000	4710000	6150000128	3470000128	-3162636752
Rrbp1	82900000	8640000	512000000	8520000000	476000000	-3.12356e+09
Agmat	0	0	2040000	4659999744	4700000256	-3120680000
Pgls	18900000	26600000	58700000	1330000000	8000000000	-3.10682e+09
Hadhb	1060000	7940000	91400000	9130000384	109000000	-3.10563e+09
Pgm1	5180000	0	3320000	9139999744	96900000	-3077483248
Ftcd	0	0	50200000	9089999872	44500000	-3061566624
Sdha	9370000	69300000	16600000	9200000000	75500000	-3.05803e+09
Tkt	24100000	131000000	56500000	8880000000	470000000	-3057950000
Hint2	401000000	496000000	579000000	2750000128	7169999872	-3.05117e+09
Agxt	0	0	3290000	5699999744	3400000000	-3.03443e+09
Vcp	0	9170000	9560000	8970000384	19200000	-2.995e+09
Pah	18900000	2490000	7560000	8960000000	38400000	-2.99129e+09
Fasn	0	0	9010000	8899999744	5790000	-2.9716e+09
Rps15	24300000	26900000	12900000	7800000000	1160000000	-2.96537e+09
Aldh7a1	0	1610000	1750000	6620000256	2190000128	-2936445128
Timm13	2860000000	1980000000	8510000128	1450000000	6099999744	-2.93333e+09
Suclg2	24500000	13900000	15900000	8730000384	51500000	-2.91327e+09
Acat3;Acat2	8140000	99000000	94800000	4520000000	4240000000	-2898030000
Prdx5;Prd	4750000128	8760000512	205000000	4710000128	24000000000	-2883333056
Lypla1	35100000	55700000	10900000	1650000000	7080000000	-2.86823e+09
Pgam1;Pgam2	158600000	387350016	88500000	5249999872	4080000000	-2.86652e+09
Rps12-ps3;Rps12	845000000	1070000000	480000000	7670000128	3270000128	-2849166752
Tuba1c;Tuba1a;Tuba1b	329000000	17700000	32500000	8890000384	11700000	-2.80472e+09
Ivd	9430000	19500000	14900000	4220000000	4169999872	-2.78717e+09
Atp5o	550000000	1080000000	262000000	9740000256	696000000	-2.751e+09
Rpl23a-ps3;Rpl23a	4070000	4930000	3520000	8060000256	116000000	-2722006752
Fam136a	360000000	401000000	7129999872	490000000	1640000000	-2706166624
Sfxn1	12300000	36100000	25600000	540000000	7489999872	-2.661e+09
Atp5c1	8300000	8300000	15200000	7889999872	83400000	-2654566624
Krt76	355000000	809000000	3230000128	NaN	NaN	-2648000128
Nit2	12200000	30000000	8880000	2710000128	5280000000	-2645193376
Acadl	22400000	45900000	36000000	7360000000	503000000	-2598850000
Fh	38300000	76700000	21200000	6460000256	1370000000	-2559566752
Gc	1200000000	1410000000	5779999744	5470000128	197000000	-2510666624
Ak2	53100000	61000000	54400000	6430000128	1180000000	-2.49775e+09
Mthfd1	9690000	14100000	14900000	7180000256	296000000	-2485071752
H3f3a;Hist2h3c1	262000000	194000000	52300000	8049999872	0	-2472766624
Cstb	92300000	239000000	84000000	801000000	6940000256	-2.44268e+09
Aldh8a1	1950000	6160000	7460000	6590000128	642000000	-2409098376
Timm8a1	1150000000	1330000000	7920000000	965000000	2010000000	-2.39167e+09
Ppa1	0	0	3210000	6409999872	744000000	-2385736624
Rpl6	807000	766000	3670000	7139999744	0	-2380436748
Hsd17b4	8190000	46500000	18500000	7049999872	137000000	-2.37449e+09
Grhpr	49800000	104000000	43000000	2740000000	4540000256	-2.3641e+09
Khk	11500000	30400000	9150000	6360000000	766000000	-2.35743e+09
Gstm1;Gstm2	132660000	574150016	333110016	2740000000	5030000128	-2.34763e+09
Cbr1	7750000	11700000	23500000	5670000128	1290000000	-2318108376
Acaa1a	29300000	88200000	75400000	4449999872	2550000128	-2.29972e+09
Rack1	0	0	3700000	4360000000	2529999872	-2.2979e+09
Timm9	1830000000	2169999872	10899999744	17600000	1960000000	-2292533312
B2m	368000000	308000000	754000000	769000000	6339999744	-2.283e+09
Acadm	124000000	474000000	122000000	7449999872	136000000	-2.27033e+09
Qdpr;	4280000	9690000	2230000	5640000000	1140000000	-2.25376e+09
Agxt2	0	0	8330000	2020000000	4720000000	-2.24944e+09
Pdia6	3310000	5300000	1150000	6750000128	9780000	-2249338376
Acsf2	0	0	2690000	6680000000	45600000	-2.24276e+09
Atox1	591000000	1180000000	604000000	1680000000	7070000128	-2.2325e+09
Aco1	12300000	80200000	18500000	6630000128	126000000	-2.21192e+09
Pbld1	12600000	28600000	25200000	6129999872	504000000	-2.19913e+09
Bphl	36000000	65800000	44800000	6169999872	531000000	-2.1977e+09
Ehhadh	8680000	406000000	23800000	7009999872	135000000	-2.18226e+09
Cyp2f2	0	0	45400000	1120000000	5360000000	-2.17513e+09
Apoe	267000000	93400000	538000000	6329999872	63500000	-2.1303e+09
Tpi1	970000000	2310000128	326000000	4110000128	6830000128	-2.11533e+09
Ctsd	97100000	121000000	109000000	2169999872	4310000128	-2.08728e+09
Apoc1	510000000	861000000	1190000000	343000000	6720000000	-2065500000
Slc25a5	62200000	713000000	207000000	6089999872	971000000	-2035066624
Hspd1	1260000000	582000000	318000000	8499999744	0	-2018333248
Sec14l2	0	0	7730000	5910000128	121000000	-2.01291e+09
Mup15;Mup1;Mup2;Mup18;Mup6	412364992	257295008	1584000000	5420000256	0	-1999836752
Fam136a	360000000	401000000	7129999872	0	0	-1996166624
Gstk1	42700000	51900000	25500000	3289999872	2809999872	-1994533248
Etfdh	14100000	16200000	67300000	5360000000	583000000	-1.98828e+09
Hsd11b1	0	0	5460000	5880000000	52600000	-1.97935e+09
Grn	3969999872	1920000000	9200000000	1870000000	3660000000	-1965000064
Fth1	144000000	84700000	2230000128	2590000128	1380000000	-1952316752
Pdia4	9840000	16400000	15800000	5859999744	6240000	-1.94756e+09
Rpsa	14800000	20800000	24800000	5820000256	31500000	-1940966752
Pipox	8900000	45900000	6820000	4470000128	1380000000	-1924873376
Gcdh	1120000	5030000	7480000	5430000128	344000000	-1.92409e+09
Sds	0	0	2310000	4819999744	931000000	-1.91777e+09
Uqcrh	57900000	33300000	3520000000	2340000000	0	-1.90773e+09
Gpt2	0	0	10400000	4780000256	909000000	-1.8998e+09
Rps10	301000000	197000000	52600000	5350000128	997000000	-1.8842e+09
Rpl12	5880000	15600000	8440000	4720000000	948000000	-1.88141e+09
Acadvl	25400000	25100000	24700000	5670000128	15100000	-1.87802e+09
Shmt1	1790000	6880000	41800000	5219999744	383000000	-1.87726e+09
Hagh	47300000	98500000	57000000	2790000128	3000000000	-1.8761e+09
Papss2	0	0	0	5569999872	51800000	-1.87393e+09
Uqcrc1	5480000	38100000	17000000	5630000128	28100000	-1.86991e+09
Phb	40900000	70200000	77500000	5369999872	308000000	-1.86295e+09
Hibadh	25200000	7140000	1400000	3049999872	2529999872	-1.8443e+09
Cryz	103000000	437000000	18600000	4280000000	1990000000	-1826200000
C3	138000000	255000000	15100000	5440000000	585000000	-1.81687e+09
Ces3a	0	0	108000000	4550000128	763000000	-1.807e+09
Sdhb	50900000	91700000	37600000	4470000128	1110000000	-1801233376
Idh2	64800000	181000000	31700000	5379999744	334000000	-1792333248
Ugp2	24000000	25900000	57800000	5180000256	199000000	-1787316752
Ces1	0	0	5430000	5340000256	0	-1.78181e+09
Uqcrc2	63800000	123000000	63700000	4769999872	723000000	-1.75883e+09
H1f0	102000000	51200000	15000000	5340000256	144000000	-1.7564e+09
Ndrg2	0	0	13300000	5110000128	138000000	-1.75377e+09
Taldo1	29900000	79700000	18800000	5340000256	20200000	-1.7382e+09
Ptms	54900000	45100000	1880000000	3110000128	333000000	-1724333376
Rdh7;Hsd17b6	0	0	32600000	5120000000	18100000	-1.72357e+09
Rps17	9950000	2240000	0	5080000000	99300000	-1.72034e+09
Vapa	130000000	34200000	15500000	418000000	4969999872	-1719066624
Ndufv3	1390000000	444000000	5500000256	343000000	2050000000	-1.714e+09
Pecr	24700000	324000000	12100000	2660000000	2950000128	-1699683376
Ces1f	83500000	156000000	160000000	4560000000	720000000	-1.69358e+09
Cyp2c29	0	0	69500000	985000000	4020000000	-1691500000
Pzp	10300000	85300000	41200000	4979999744	185000000	-1.6876e+09
Phb2	25100000	55000000	22600000	4920000000	178000000	-1.66682e+09
Aldh2	19600000	155000000	397000000	3320000000	1540000000	-1.66503e+09
Ywhae;Ywhaq	1850000	3000000	1505000	4979999744	0	-1.65808e+09
Suox	6190000	57600000	9360000	4960000000	82600000	-1.65209e+09
Tpm3;Tpm3-rs7	37300000	12700000	30100000	4830000128	156000000	-1647033376
Ctsb	30800000	18900000	52200000	3510000128	1430000000	-1.63922e+09
Rps21	107000000	174000000	146000000	1410000000	3609999872	-1.5815e+09
Rps5;	2520000	17700000	3130000	4670000128	77700000	-1.5735e+09
Gm45808;Bax	1650000	1850000	1350000	2070000000	2649999872	-1.57203e+09
Fmo5	0	0	6340000	4689999872	18700000	-1.57168e+09
Ndufv2	204000000	245000000	134000000	924000000	4329999872	-1.5715e+09
Hdlbp	136000000	15600000	34100000	4889999872	15300000	-1570666624
Gm10036;Rpl11;Gm5093	2860000	13200000	4660000	4440000000	248000000	-1556190000
Cyb5b	152000000	53100000	1140000000	3140000000	653000000	-1.54178e+09
Cpt2	1500000	12200000	14800000	4529999872	26100000	-1.51678e+09
Cs;Csl	30500000	71200000	28000000	1650000000	2990000128	-1.50515e+09
Rpn1	3730000	4010000	19000000	4419999744	27600000	-1.485e+09
Ywhag	44800000	20000000	33200000	4190000128	281000000	-1.469e+09
Cyp2c50;Cyp2c54;Cyp2c37	0	0	6100000	1200000000	3190000128	-1.46537e+09
Ckm	58000000	32500000	83600000	4369999872	16900000	-1444916624
Pkm	114000000	79800000	116000000	4449999872	45200000	-1440166624
Dpys	0	0	18000000	4160000000	142000000	-1440000000
Aifm1	0	3740000	4140000	4289999872	22200000	-1.43691e+09
Nit1	2330000	1880000	6520000	1220000000	3070000128	-1430068376
Rps3	0	0	0	4190000128	27300000	-1.40577e+09
Fga	105000000	80400000	21900000	3950000128	512000000	-1401933376
Rps8	1470000	1090000	0	4180000000	0	-1.39205e+09
Ywhaz	36000000	46800000	24900000	4230000128	43700000	-1.39147e+09
Tufm	115000000	117000000	58700000	4280000000	141000000	-1.37723e+09
Pbld1	12600000	28600000	25200000	4009999872	143000000	-1.37213e+09
Eif4a2	15200000	9860000	8450000	4110000128	0	-1.36029e+09
Tpt1	4820000	6710000	3620000	4089999872	0	-1.35877e+09
Kyat3	5240000	2190000	0	3920000000	159000000	-1.35595e+09
Psmb2	0	1660000	513000	710000000	3340000000	-1349341000
Pck1	4210000	36100000	9320000	4009999872	84400000	-1347751624
Cela1	0	0	0	4020000000	0	-1340000000
Cyp2e1	0	0	50900000	3220000000	748000000	-1.33963e+09
Cpb1	0	0	0	3969999872	24000000	-1.33133e+09
Ndufs6	1440000000	1940000000	1630000000	1550000000	5849999872	-1.32e+09
Ugt2b5;Ugt2b17;Ugt2b38	10700000	16900000	88000000	3720000000	183000000	-1.31653e+09
Gstt2	4700000	38500000	1260000	453000000	3560000000	-1.31649e+09
Rps11	5140000	0	5530000	3900000000	40000000	-1.31261e+09
Rps16	1030000	3280000	1990000	3729999872	169000000	-1.29817e+09
Gm10260;Rps18	417000000	277000000	55700000	4729999872	136000000	-1293566624
Pabpc1	465000000	375000000	384000000	3710000128	1030000000	-1.288e+09
Khsrp	399000000	125000000	211000000	818000000	3569999872	-1.271e+09
Stard10	0	0	10500000	3729999872	26800000	-1255766624
Ech1	2010000	1900000	1940000	3630000128	138000000	-1.25469e+09
Slc27a2	3700000	77500000	1860000	3880000000	0	-1.25335e+09
Rps28	158000000	281000000	87700000	2310000128	2010000000	-1249733376
Bckdha	7030000	0	26200000	3630000128	84300000	-1243318376
Pnp	24700000	57800000	13500000	3630000128	187000000	-1235583376
Acta1;Actc1;Acta2	252000000	143000000	314000000	3860000000	124000000	-1.23517e+09
Slc25a13	0	7220000	8580000	3520000000	177000000	-1.23158e+09
Eef1d	168000000	73500000	331000000	2889999872	831000000	-1229916624
Shmt2	4640000	21700000	0	3649999872	36400000	-1.21563e+09
Prss2	0	0	0	3540000000	79200000	-1206400000
Bola1	115000000	152000000	150000000	116000000	3670000128	-1.1785e+09
Eif5a;Eif5a2	17600000	4920000	8130000	3300000000	190000000	-1.15478e+09
S100a9	5200000	2560000	3730000	1550000000	1890000000	-1144030000
Akr7a2	41500000	74000000	66200000	3220000000	315000000	-1142650000
Rps20	5720000	5040000	5710000	3129999872	265000000	-1.12819e+09
Aldh1a7	0	0	4460000	1930000000	1410000000	-1114820000
Mtco2	8400000	5190000	10900000	2710000128	626000000	-1108838376
Galm	4590000	15900000	5630000	831000000	2520000000	-1.10863e+09
Grpel1	16600000	28800000	178000000	1570000000	1640000000	-1.10663e+09
Nedd8	419000000	495000000	937000000	399000000	3329999872	-1.09833e+09
Pgrmc1	0	0	64100000	3230000128	0	-1098033376
Fmo1	2320000	3960000	10000000	3230000128	39400000	-1089993376
Fabp5	34300000	79100000	45000000	1690000000	1690000000	-1.08497e+09
Ethe1	50800000	90400000	13100000	1320000000	2120000000	-1.08043e+09
Atp5i	1810000000	978000000	707000000	5280000000	1430000000	-1.07833e+09
Ahsg	22100000	25500000	29800000	2340000000	920000000	-1072800000
Cycs	1200000000	1060000000	40600000	5939999744	627000000	-1072533248
Serpina1c;Serpina1a;	56800000	24200000	123000000	3049999872	126000000	-1059166624
Rps14	4750000	11100000	3530000	2710000128	469000000	-1052918376
Urad	0	0	92800000	996000000	2050000000	-1.04627e+09
Dbt	0	1060000	943000	2640000000	492000000	-1.04378e+09
Rps13	48900000	36300000	16600000	3220000000	0	-1.03627e+09
Ndufc2	61200000	117000000	22700000	95400000	3240000000	-1.03027e+09
Acsl1	148000	179000	27600000	3030000128	22300000	-1026469876
Gm5218;Gm17669;Rpl29	2600000	1990000	3310000	2940000000	124000000	-1.02014e+09
Bhmt	883000	4200000	765000000	2249999872	0	-1.00246e+09
Mt1	16500000	12500000	174000000	2440000000	434000000	-1001500000
Ubqln1	276000000	204000000	693000000	580000000	2440000000	-9.97667e+08
Glrx	106000000	205000000	134000000	763000000	2560000000	-9.96833e+08
Gstt3	0	2830000	0	2420000000	562000000	-992585000
Dld	206000000	264000000	51600000	3480000000	80000000	-9.68867e+08
Acot2;Acot1	4510000	24500000	4350000	1630000000	1310000000	-966945000
2210010C04Rik	12700000	5720000	6480000	2910000128	11400000	-9.6675e+08
Dlst	7630000	19300000	5610000	2889999872	32300000	-9.62505e+08
Myh9	0	0	0	2849999872	0	-9.5e+08
Fabp2	0	0	42500000	1900000000	896000000	-9.46167e+08
Rpl31;Rpl	19400000	0	8520000	2600000000	257000000	-9.45473e+08
Plpbp	4130000	15500000	3860000	628000000	2220000000	-940805000
Txn	117000000	132000000	195000000	1900000000	1070000000	-930500000
Vapb	643000000	168000000	51800000	650000000	3289999872	-9.251e+08
Acy1	59600000	332000000	572000	2920000000	439000000	-9.24057e+08
Ssr4	66700000	101000000	112000000	431000000	2470000128	-920483376
Igkc	50900000	32900000	13800000	2870000128	0	-9.19367e+08
Acot13	0	66300000	0	662000000	2190000128	-9.17517e+08
Me1	3470000	11600000	7960000	2720000000	9480000	-904945000
Reep6	1340000	1340000	18100000	65500000	2609999872	-896526624
Hyi	13600000	29800000	14800000	1520000000	1190000000	-8.86567e+08
Methig1;Mettl7a1	1600000	8740000	2670000	803000000	1860000000	-8.83387e+08
Fdps	0	0	2960000	2540000000	98000000	-880320000
Hnrnpk	931000000	286000000	129000000	4270000128	19500000	-864333376
Rplp2	24200000	12800000	96800000	2329999872	207000000	-8.59433e+08
Sar1b	0	3910000	6640000	974000000	1600000000	-8.58258e+08
Dstn	8910000	9200000	1320000	1310000000	1260000000	-8.48052e+08
Cyc1	0	818000	7270000	2480000000	51700000	-8.45914e+08
Ldhd	353000000	445000000	31400000	3630000128	68900000	-844433376
Aco2	225000000	614000000	168000000	3520000000	74200000	-8.34567e+08
Fkbp2	2600000	3460000	1690000	940000000	1570000000	-834200000
Cela2a	0	0	0	2500000000	0	-8.33333e+08
Hist1h4a	5070000128	2340000000	311000000	12800000000	470000000	-821999936
Cisd1	93300000	58500000	51300000	1370000000	1230000000	-8.07867e+08
Ganab	22900000	0	4240000	2400000000	51900000	-8.07263e+08
Pnlip	0	0	0	2420000000	0	-8.06667e+08
Akr1c14	1790000	7880000	2060000	2400000000	24800000	-8.04118e+08
Abhd11	259000	1030000	0	764000000	1650000000	-8.04022e+08
Plg	6270000	20900000	29300000	1830000000	569000000	-7.95848e+08
Rpl30	2960000	2700000	1450000	2390000128	0	-7.9432e+08
Mp68;2010107E04Rik	25800000	27500000	7410000	268000000	2180000000	-791820000
Tubb2a	8920000	0	0	2380000000	0	-7.88873e+08
Slc25a3	23200000	165000000	43200000	2070000000	526000000	-7.85633e+08
Hspb1	55000000	156000000	0	5450000	2620000000	-769650000
Rpl7	0	0	2570000	2300000000	0	-7.67523e+08
Rps23	1850000	4630000	0	2180000000	118000000	-762760000
Glrx5	88000000	20400000	533000000	650000000	1250000000	-756800000
Ndufv1	3000000	2980000	0	2220000000	34900000	-7.48643e+08
Immt	65400000	50700000	49600000	2360000000	6310000	-7.47253e+08
Hmgcs2	756000	768000	703000000	1510000000	0	-7.36905e+08
Ube2n	154000000	147000000	17000000	725000000	1920000000	-7.36833e+08
Manf	295000000	277000000	702000000	1410000000	956000000	-7.36667e+08
Sult1a1	0	0	9960000	1830000000	357000000	-732320000
Acsm2;Acsm1	633324992	1110949888	21550000	4720000000	24300000	-7.16479e+08
Nucb1	216000000	39500000	1380000000	1120000000	23900000	-713550000
Cox7a2	20000000	7350000	88900000	102000000	1980000000	-7.09958e+08
Glod4	995000	1900000	920000	2100000000	27700000	-708092500
Slc25a10	0	22200000	0	527000000	1630000000	-707900000
Rdx	1140000000	229000000	99200000	4020000000	50700000	-7.05467e+08
Psme1	139000000	94700000	1160000000	1300000000	0	-703150000
Ogdh	6540000	36900000	1390000	1960000000	203000000	-6.99743e+08
Arhgdia	3660000	12400000	7610000	1710000000	398000000	-6.97173e+08
Sec14l4	0	0	43400000	2010000000	37800000	-6.97067e+08
Dhrs4	6780000	38800000	6270000	2040000000	107000000	-6.94967e+08
Anxa5	4770000	4840000	0	2090000000	0	-6.91862e+08
Aadac	0	0	5030000	1980000000	86600000	-6.90543e+08
Pnpo	36500000	55900000	30600000	1000000000	1170000000	-6.87333e+08
S100a10	143000000	109000000	129000000	567000000	1710000000	-676000000
Cyp2a12	0	0	16500000	1750000000	261000000	-6.75833e+08
Rpl18	678000	563000	1100000	1990000000	0	-663079500
Mrpl12	932000000	380000000	2449999872	295000000	1180000000	-6.52333e+08
Serpina1c;Serpina1a;	56800000	24200000	123000000	1750000000	199000000	-6.50167e+08
Ufm1	52900000	55200000	28400000	386000000	1680000000	-6.44083e+08
Prdx3	17200000	66700000	10200000	1210000000	837000000	-6.43783e+08
Pcbp1;Pcbp2;Pcbp3	18300000	22600000	5970000	806000000	1170000000	-6.40207e+08
Snx3	119000000	179000000	26500000	459000000	1870000000	-6.36167e+08
Akr1b1;Akr1b3	11800000	232000000	18100000	1820000000	422000000	-6.31467e+08
	12600000	26900000	110000000	203000000	1640000000	-631250000
Ufc1	13600000	15100000	10800000	381000000	1540000000	-6.29583e+08
Chdh	10400000	25700000	12500000	1600000000	315000000	-624450000
Nnt	1190000	5700000	0	1850000000	33500000	-6.24388e+08
Ppif	8980000	7670000	0	737000000	1150000000	-620675000
Hist1h1c;Hist1h1d	353000000	173000000	17075000	2630000128	0	-619358376
Hpx	169000000	185000000	10500000	2249999872	89200000	-6.06233e+08
Cpa1	0	0	0	1790000000	0	-5.96667e+08
Ndufa2	87700000	267000000	20700000	630000000	1670000000	-5.96217e+08
Mecr	0	20400000	1970000	714000000	1100000000	-5.95123e+08
Coq8a	47200000	20400000	174000000	912000000	790000000	-5.91533e+08
Eea1	10800000	5070000	16100000	148000000	1630000000	-5.90098e+08
Arpc3	30700000	35000000	30800000	398000000	1440000000	-5.90083e+08
Rab1a;Rab1A;R;Rab1b	10745000	16140000	8080000	715000000	1080000000	-5.87584e+08
Rps25	17100000	3060000	2950000	1750000000	19300000	-580670000
Rab14	4890000	6800000	3220000	283000000	1470000000	-5.79562e+08
Fgb	16800000	0	3750000	1700000000	41500000	-573350000
Try5;Gm5771;Prss1	0	0	0	1630000000	88600000	-5.72867e+08
Cpox	501000	762000	2100000	1690000000	16200000	-5.68802e+08
Rpl15;Gm10020	0	4170000	10400000	1700000000	0	-5.68048e+08
Pccb	0	4710000	0	1710000000	0	-567645000
Psma3	0	0	0	1700000000	0	-5.66667e+08
Sri	61100000	95000000	31000000	120000000	1780000000	-5.65617e+08
Tln1;Tln2	39410000	15450000	18600000	1620000000	133000000	-5.63103e+08
Cps1	2550000	0	1670000000	2170000	0	-556115000
Myl6;My	32200000	15500000	23100000	1680000000	11700000	-547750000
Ndufb1	76900000	55700000	125000000	278000000	1430000000	-544700000
Rpl34	2440000	2430000	0	1580000000	58400000	-5.43698e+08
Arf1;Arf3;Arf2	9690000	47000000	4040000	814000000	883000000	-5.38668e+08
Pdhb	1130000	0	611000	1530000000	72000000	-5.33639e+08
Cltc	0	1300000	0	1570000000	19900000	-5.29317e+08
Psma7	7110000	11900000	26700000	1470000000	118000000	-5.28728e+08
Rpn2	0	868000	3220000	1580000000	0	-527306000
Rpl10a	24000000	24000000	11200000	1380000000	257000000	-525400000
Kng1	9330000	9460000	10300000	1590000000	0	-5.24038e+08
Cox7b	0	15300000	0	283000000	1310000000	-523350000
COA4	108000000	85200000	618000000	NaN	NaN	-521400000
Mcee	6380000	13100000	5820000	326000000	1250000000	-5.17533e+08
Lasp1;Lasp1	355804992	199304992	505000000	1390000000	454000000	-505445008
Mavs	14800000	4080000	26700000	478000000	1030000000	-5.02127e+08
Ppib	17200000	18700000	12100000	1050000000	498000000	-5.02083e+08
Idi1	4340000	17800000	4870000	886000000	637000000	-498220000
Ube2l3	70200000	147000000	37600000	716000000	1060000000	-4.95933e+08
Pla2g12b	0	0	840000000	191000000	454000000	-495000000
Chchd10	5550000	6180000	106000000	67800000	1320000000	-4.92068e+08
Snd1	17500000	1280000	1330000	1480000000	0	-4.84387e+08
Fdx1	6850000	4850000	100000000	1210000000	148000000	-480150000
Ugt2b1	0	0	5040000	1430000000	0	-4.78347e+08
Eif4h	149000000	148000000	335000000	596000000	949000000	-4.78167e+08
Ctrl	0	3850000	0	1430000000	0	-4.74742e+08
Mup15;Mup1	816000000	509000000	3060000000	347000000	0	-4.73167e+08
Myh4	1140000000	635000000	1360000000	NaN	NaN	-472500000
Eci3;Eci2	12825000	44720000	6455000	1340000000	144000000	-4.68046e+08
Cdv3	70200000	23600000	625000000	625000000	291000000	-4.66767e+08
Echdc2	17200000	24300000	6280000	591000000	857000000	-464010000
Idh3a	52000000	71600000	5890000	1490000000	71500000	-4.60663e+08
Gsta4	956000	2000000	843000	1360000000	22500000	-4.59636e+08
Mvp	4270000	0	10200000	1370000000	0	-4.57932e+08
Usmg5	64300000	87800000	31200000	228000000	1340000000	-4.57017e+08
Crot	1530000	20500000	4070000	1400000000	0	-4.57008e+08
Gm10073;Rplp1	0	1070000	1940000	1320000000	47300000	-4.55878e+08
Hnrnpd	13000000	15000000	5720000	1390000000	11600000	-4.55107e+08
Tstd1	14200000	11200000	71100000	70100000	1250000000	-4.51033e+08
Nudt7	0	443000	2670000	722000000	621000000	-4.48335e+08
Ttpa	0	0	1080000	700000000	614000000	-438360000
Iqgap2	1060000	0	0	1120000000	195000000	-4.37803e+08
Amacr	76900000	511000000	42900000	2030000000	113000000	-4.34683e+08
Psmc5	0	0	0	1300000000	0	-4.33333e+08
Gclc	2480000	2540000	2520000	1300000000	0	-4.31663e+08
Phyh	3430000	7370000	0	1220000000	88800000	-4.30867e+08
Cela3b	0	0	0	1290000000	0	-430000000
Dlat	0	3890000	976000	911000000	367000000	-4.2438e+08
Psma5	2420000	3040000	5030000	1190000000	84500000	-423780000
Adhfe1	2850000	10700000	3500000	481000000	792000000	-418725000
Fam25c	9370000	69400000	473000000	0	893000000	-4.15948e+08
Bag3	18900000	5730000	125000000	57400000	1100000000	-4.15152e+08
Gbe1	0	0	5430000	1230000000	0	-411810000
Mccc2	3540000	16200000	10800000	1210000000	33100000	-4.08097e+08
Ces3b	0	0	5350000	1140000000	71900000	-405750000
Erh	95800000	33100000	90400000	456000000	864000000	-4.05683e+08
Lipa	13600000	19700000	51000000	154000000	1060000000	-4.05017e+08
Gvin1	0	0	404000000	NaN	NaN	-404000000
Hmgn2	95000000	12400000	31300000	1240000000	92100000	-4.00767e+08
Psme1	139000000	94700000	1160000000	386000000	3450000	-3.99633e+08
Gdi2	1020000	4340000	1360000	1200000000	0	-3.97773e+08
Sdf2l1	0	0	951000	484000000	705000000	-3.9665e+08
Pter	1180000	36800000	0	1240000000	6800000	-396610000
Serpinc1;Se	6410000	4870000	30700000	1170000000	0	-3.94593e+08
Gaa	218000000	317000000	1300000000	174000000	499000000	-3.90167e+08
Fkbp1a	73900000	109000000	10900000	473000000	959000000	-3.89517e+08
Tpmt	3500000	7150000	6650000	998000000	177000000	-3.88558e+08
Gpi	13000000	53900000	3370000	1260000000	0	-3.87673e+08
Aldoa	851000000	1190000000	622000000	2780000000	822000000	-387500000
Scpep1	21500000	46500000	17300000	263000000	982000000	-3.86767e+08
Coq9	3230000	5160000	54500000	1100000000	0	-3.80638e+08
Sumo2	66100000	27000000	209000000	219000000	851000000	-3.79783e+08
Vim;Des	33355000	5690000	9300000	1150000000	23800000	-3.74844e+08
Jpt2	55600000	54600000	248000000	60000000	969000000	-3.70567e+08
Keg1	477000000	336000000	29700000	1220000000	1080000000	-3.70067e+08
Pdxk	2790000	4550000	3500000	1020000000	89600000	-3.67363e+08
Rac3;Rac1	0	0	0	485000000	610000000	-365000000
Chchd5	427000000	419000000	2220000000	55100000	81800000	-3.62633e+08
Mtpn	14500000	16200000	41000000	700000000	382000000	-3.58983e+08
Cyp2d22	0	0	4510000	252000000	810000000	-3.55503e+08
Rpl38	15700000	15100000	3450000	885000000	222000000	-354750000
Ctsc	2740000	0	74800000	367000000	622000000	-353230000
Dcxr	3210000	11300000	0	984000000	87500000	-3.49912e+08
Ankef1	128000000	76700000	1310000000	40200000	0	-3.47717e+08
Cyp2c50;Cyp2c54;Cyp2c37	0	0	6100000	698000000	339000000	-347700000
S100a11	256000000	529000000	134000000	407000000	1660000000	-3.41167e+08
Lgals3	2940000	5580000	0	139000000	885000000	-3.37073e+08
Eef1a1	232000000	237000000	232000000	1480000000	0	-3.36167e+08
Cdc42	12900000	12900000	9140000	342000000	694000000	-335480000
Rnase1	0	0	0	1000000000	0	-3.33333e+08
Pdlim1	14100000	19600000	3330000	268000000	775000000	-3.31927e+08
Hmgb1	6120000	5800000	0	955000000	49500000	-3.28873e+08
Cnbp;Cnbp	86295000	52280000	108000000	642000000	442000000	-3.28046e+08
Cox7a2l	14100000	18800000	4540000	12600000	1010000000	-325930000
Slirp	98500000	45000000	55400000	82200000	1040000000	-3.20783e+08
Ndufab1	1770000	2530000	449000000	515000000	0	-3.19183e+08
Ddx3x;D1Pas1	110000000	0	2350000	1120000000	0	-3.19117e+08
Bpnt1	0	12200000	18900000	955000000	0	-3.18533e+08
Cox6b1	15600000000	10400000000	19000000512	3849999872	17100000256	-316666880
Xylb	0	19000000	7820000	653000000	313000000	-3.15107e+08
Ybx1	530000000	42400000	87200000	1650000000	64800000	-3.14467e+08
Ndufv3	361000000	330000000	656000000	337000000	983000000	-3.13167e+08
Acox2	0	12400000	4890000	950000000	0	-3.12097e+08
Ppp2r1a	3140000	0	5290000	919000000	9840000	-3.09807e+08
Ndufs3	41400000	71800000	17400000	834000000	245000000	-3.08867e+08
Psmc6	675000	506000	449000	905000000	0	-3.01226e+08
Acad11	1150000	9060000	0	894000000	19100000	-2.99262e+08
Cap1	6840000	15000000	1610000	911000000	16200000	-2.98683e+08
Cryzl2	695000	2630000	1810000	289000000	607000000	-297607500
Dazap1	3260000	7170000	0	333000000	574000000	-2.97118e+08
S100a13	886000000	178000000	2409999872	0	74700000	-2.96233e+08
Gss	1380000	8320000	0	774000000	128000000	-2.95817e+08
Sult1a1	0	0	9960000	783000000	92200000	-2.95053e+08
Cyp2d10	0	0	76200000	381000000	425000000	-2.94067e+08
Chchd2;Zbed5	173000000	81600000	66800000	456000000	741000000	-2.93967e+08
Clps	0	226000	526000	880000000	0	-2.93396e+08
Psmd11	813000	0	0	881000000	0	-2.9326e+08
Atp5e	60100000	227000000	12300000	1000000000	292000000	-2.91217e+08
Serpina3k	43700000	40200000	15400000	953000000	29600000	-2.90717e+08
Actn2;Actn4	23500000	15120000	24900000	904000000	0	-2.90323e+08
Ik	7640000	463000	1730000	880000000	0	-289858500
Fahd1	1690000	8690000	0	777000000	103000000	-2.88143e+08
Cfl1	144000000	166000000	44400000	950000000	322000000	-283800000
Dpy30	147000000	66000000	765000000	89200000	316000000	-2.83567e+08
Glyctk	1090000	1780000	0	847000000	0	-2.80898e+08
Ces1d	37100000	52700000	222000000	754000000	0	-2.80433e+08
Hist1h1b	92300000	58200000	4880000	1060000000	0	-279710000
Pdia2	0	0	0	834000000	0	-278000000
Cfl2	3330000	4640000	4400000	442000000	387000000	-273815000
Pmm2	0	0	0	514000000	297000000	-2.70333e+08
Tsc22d1;T	214000000	298000000	1350000000	0	222000000	-268000000
Ndufa12	68200000	149000000	3200000	500000000	625000000	-2.67467e+08
Igfbp4	267000000	78300000	1250000000	0	67100000	-2.66383e+08
Hnrnph1	8030000	4870000	2310000	789000000	25300000	-2.65753e+08
Timm10b;Gm45799	364000000	238000000	1700000000	0	0	-2.65667e+08
Hsd17b11	729000	11600000	1060000	814000000	0	-2.65522e+08
Ndufa11	0	1810000	562000	0	777000000	-2.58282e+08
Dnaja1	77800000	126000000	48100000	841000000	190000000	-257800000
Ephx1	0	0	12300000	734000000	22100000	-2.56133e+08
Eif1	12900000	6280000	16000000	415000000	365000000	-2.55743e+08
	16000000	18900000	251000000	0	563000000	-2.53883e+08
Ndufa9	9710000	29500000	13800000	794000000	10500000	-2.53162e+08
Ppa2	42500000	10200000	3880000	816000000	13600000	-2.51477e+08
Dynll2	7660000	15100000	11900000	512000000	255000000	-2.48253e+08
Eif4ebp2	86700000	64000000	232000000	129000000	605000000	-246650000
Ugt2b5;Ugt2b17;Ugt2b38	10700000	16900000	88000000	660000000	32600000	-246400000
Tecr	0	998000	2290000	696000000	38900000	-245231000
Dmd	42600000	33600000	282000000	NaN	NaN	-243900000
Snx12	32700000	54800000	13000000	97000000	748000000	-242250000
Hnrnpf	2200000	0	0	729000000	0	-241900000
Eef1b2	815000	0	2280000	694000000	29100000	-2.41386e+08
Mycbp	163000000	38200000	959000000	65200000	0	-240800000
Fau	8770000	1450000	8570000	729000000	0	-2.40747e+08
Arpp19	19100000	23200000	251000000	67700000	457000000	-2.37417e+08
Rpl13	9690000	17200000	20900000	729000000	0	-2.36522e+08
Pm20d1	13400000	24600000	39200000	705000000	10200000	-2.32467e+08
Slit3	47300000	0	0	0	768000000	-232350000
Hp	0	3460000	89400000	378000000	225000000	-229070000
Lactb2	59900000	137000000	7970000	964000000	9750000	-228790000
Apoc3	53500000	27000000	329000000	314000000	164000000	-228750000
Fabp4	51800000	127000000	0	942000000	7740000	-227180000
Tuba4a	119000000	4910000	3580000	856000000	0	-2.24572e+08
Clta	159000000	24900000	247000000	696000000	0	-2.22383e+08
Ndufb8	158000000	118000000	232000000	295000000	553000000	-222000000
Lrrc59	4390000	6590000	2080000	679000000	0	-2.21537e+08
Psmd4	7450000	14500000	12500000	675000000	0	-2.18192e+08
Pdcd6ip	11200000	4120000	15100000	661000000	0	-2.17707e+08
Cct2	1360000	1660000	1540000	656000000	0	-217670000
Acot2;Acot1	4510000	24500000	4350000	342000000	345000000	-215945000
Hsdl2	1530000	2280000	142000000	506000000	0	-214095000
Snrpg	0	959000	0	141000000	501000000	-213520500
Eif4g1	10400000	0	0	470000000	186000000	-2.13467e+08
Pdcd6	19700000	28000000	136000000	243000000	329000000	-212150000
Sec31a	38400000	27200000	5460000	626000000	102000000	-2.11687e+08
Ube2v1	18000000	5630000	4310000	290000000	371000000	-209955000
Scly	2690000	0	0	616000000	13400000	-208455000
Gm3139;Gm3183;Gm3286	0	0	206000000	NaN	NaN	-206000000
Dnajb11	7470000	0	0	565000000	62000000	-205265000
Timm44	146000000	29500000	241000000	631000000	0	-2.02917e+08
Sec61b;Gm10320	50200000	51500000	31400000	634000000	92300000	-2.01717e+08
Vdac1	43200000	105000000	18100000	674000000	128000000	-1.99267e+08
Ndufb9	9200000	6490000	2530000	561000000	45700000	-1.95232e+08
Hist1h1e	267000000	149000000	33500000	1170000000	0	-1.93167e+08
Scrn2	11500000	12600000	6780000	607000000	0	-1.92543e+08
Apeh	3920000	5320000	0	520000000	63800000	-189980000
Ddb1	118000000	4580000	665000000	87000000	0	-1.89377e+08
Top1	4230000	1300000	0	83500000	488000000	-187735000
Apoc4	9910000	13800000	46600000	0	551000000	-187345000
Urah	0	0	484000000	0	76600000	-1.86867e+08
Mydgf	5120000	26100000	27700000	425000000	154000000	-1.86623e+08
Cnpy2	4690000	1790000	232000000	334000000	0	-1.85427e+08
Lpp	9650000	7510000	110000000	128000000	334000000	-1.82087e+08
Ugt1a9;Ugt1a5;Ugt1a10	6100000	18100000	73100000	505000000	0	-180600000
Ugt3a2	12400000	50100000	8080000	425000000	202000000	-1.80443e+08
Ddx5	16400000	15600000	0	587000000	0	-1.79667e+08
Atp5j2	75900000	138000000	15000000	732000000	110000000	-1.78717e+08
Ccdc58	1010000000	1560000000	3240000000	526000000	624000000	-1.78333e+08
Ncl	94800000	2740000	1740000	678000000	0	-177810000
Ywhah	6610000	3350000	13200000	531000000	0	-176420000
Ehd3	0	0	5160000	522000000	0	-175720000
Srp54b	2900000	0	433000	332000000	193000000	-1.73694e+08
Clpx	28500000	401000	682000	562000000	0	-1.7311e+08
Sf1	73800000	31700000	46800000	210000000	419000000	-1.72517e+08
Dhtkd1;Ist1	49700000	55000000	35100000	601000000	35800000	-1.71617e+08
Ugdh	0	1170000	0	516000000	0	-171415000
Arpc1b	12800000	10000000	17900000	333000000	195000000	-1.70567e+08
Fubp1	161000000	48400000	11800000	104000000	707000000	-1.69567e+08
Capza2	4520000	4810000	16900000	505000000	0	-1.69302e+08
Hrg	11700000	0	0	214000000	311000000	-169150000
Tubb5	87400000	10400000	8640000	641000000	0	-1.67647e+08
Rab6b;Rab6a	5110000	9700000	3710000	140000000	379000000	-1.66832e+08
Arf4	8930000	13700000	12400000	101000000	418000000	-1.65818e+08
Tpp1	13200000	8440000	5570000	331000000	193000000	-1.65703e+08
Gatd1	0	1360000	0	26100000	470000000	-1.64687e+08
Cyp2a12	0	0	16500000	408000000	67800000	-164100000
Pcbd2	7000000	11000000	3740000	196000000	317000000	-1.63247e+08
Lmna	14500000	4150000	0	517000000	0	-1.63008e+08
Crip1	2290000	4440000	2240000	176000000	318000000	-1.62048e+08
Creld2	1250000	2260000	301000000	189000000	0	-1.61578e+08
Dglucy	0	2280000	0	161000000	325000000	-160860000
Stbd1	1330000	2320000	344000000	140000000	0	-1.59508e+08
St13	67300000	0	0	572000000	5120000	-1.58723e+08
Iigp1	0	0	4350000	469000000	0	-1.57783e+08
Coasy	7380000	20300000	0	514000000	0	-1.57493e+08
Dynlrb1	124000000	265000000	104000000	57800000	890000000	-156100000
Gspt1;Gspt2	17800000	16000000	15700000	503000000	0	-156000000
	0	2960000	0	93800000	373000000	-154120000
Gjb1	0	0	1940000	126000000	333000000	-1.53647e+08
Anxa1;Arid1a	8450000	4505000	5050000	197000000	277000000	-1.53206e+08
Tpd52l2	16300000	6540000	6320000	487000000	0	-153020000
Acot2;Acot1;Acot4	3790000	15145000	4245000	413000000	68300000	-1.52381e+08
Myl12a;Myl12b	0	0	20600000	435000000	0	-1.51867e+08
Acp1	12800000	21000000	11500000	279000000	212000000	-150600000
Gm6793;Gm9242	38800000	53300000	28000000	559000000	0	-1.49617e+08
Farsa	0	1020000	2300000	447000000	0	-1.49257e+08
Anxa2	7710000	27200000	22200000	455000000	21900000	-1.48912e+08
Ndufs8	73800000	42900000	52000000	501000000	68600000	-148850000
Gngt2	28200000	28300000	177000000	NaN	NaN	-148750000
Stip1	4060000	0	0	452000000	0	-1.48637e+08
Nampt	24500000	7670000	3980000	489000000	0	-1.48242e+08
Ptbp1	47000000	24700000	8630000	382000000	160000000	-1.47693e+08
Tpm1;Tpm1	129400000	83150000	192500000	349000000	219000000	-147225000
Asgr1	0	0	45500000	394000000	0	-146500000
Prdx4	51300000	126000000	33200000	482000000	189000000	-1.46083e+08
JPT1	9060000	2310000	53900000	65400000	336000000	-1.46082e+08
Dbi	19700000	19700000	165000000	NaN	NaN	-145300000
Mdp1	41900000	74600000	23700000	151000000	435000000	-1.44983e+08
Trap1	2080000	0	2700000	386000000	49200000	-1.44927e+08
Ddah1	57600000	76400000	19000000	595000000	20600000	-1.44533e+08
Pdlim5	60200000	25100000	35200000	200000000	326000000	-1.44417e+08
Atp5d	1180000000	1120000000	1380000000	2060000000	431000000	-1.40333e+08
Txndc17	20200000	13300000	12300000	395000000	60000000	-1.39017e+08
Sptan1	18600000	5370000	0	440000000	0	-1.34682e+08
H3f3a;Hist2h3c1	262000000	194000000	52300000	1030000000	0	-1.32767e+08
Plin3	10700000	5550000	21000000	331000000	68400000	-1.32008e+08
Try5;Gm5771;Prss1	0	0	0	396000000	0	-132000000
Cfh	5910000	2310000	0	406000000	0	-1.31223e+08
Cndp2	16200000	45300000	877000	485000000	0	-131209000
Bpgm	4760000	28300000	0	276000000	167000000	-1.31137e+08
Opa1	2740000	0	0	395000000	0	-1.30297e+08
Acp6	3530000	6310000	0	394000000	11100000	-1.30113e+08
Apoo	39000000	38000000	0	108000000	397000000	-1.29833e+08
Snrpd3	5800000	7760000	0	407000000	0	-1.28887e+08
Gm8797;Uba52	13699999744	11299999744	37499998208	384000000	0	-1.28e+08
Ces2c;Ces2b;Ces2g	2120000	1280000	0	389000000	0	-1.27967e+08
As3mt	0	2270000	0	381000000	0	-125865000
Eprs	302000000	14100000	8580000	841000000	0	-1.25143e+08
Hmga1	19200000	0	0	404000000	0	-1.25067e+08
Hnrnpa1	11900000	10000000	8820000	293000000	106000000	-124990000
Gm20498;Synj2bp	14900000	12100000	21200000	102000000	291000000	-1.24567e+08
Jup	19800000	38900000	102000000	124000000	235000000	-1.24317e+08
Hdgf	1650000	0	0	374000000	0	-1.23842e+08
Ndufa5	143000000	165000000	80800000	643000000	106000000	-122600000
Lcp1	5790000	0	7830000	367000000	0	-1.22048e+08
Acad12;Acad10	1900000	13400000	983000	240000000	148000000	-122011000
Snrpc	4740000	2570000	4410000	61200000	311000000	-1.21882e+08
Acot2;Acot1	4510000	24500000	4350000	389000000	12500000	-1.20778e+08
Pcyt2	2970000	0	2460000	359000000	0	-1.19002e+08
Mocs2	11300000	18900000	15300000	81100000	305000000	-118700000
L2hgdh	4630000	3820000	0	79600000	283000000	-1.16642e+08
Pdhx	10300000	5470000	4780000	365000000	0	-115375000
Acsm5	6650000	2260000	4260000	331000000	22400000	-114765000
Lgals1	160000000	140000000	21200000	364000000	408000000	-114400000
Tmed10	2950000	4660000	2860000	351000000	0	-1.14148e+08
Msn	214000000	24800000	13200000	253000000	432000000	-1.13333e+08
Dnaja3	0	6260000	7560000	341000000	0	-1.13057e+08
Mug1;Mug2	11400000	8810000	45800000	301000000	21300000	-112595000
Ces1e	0	0	16100000	320000000	0	-1.12033e+08
Plec	896000	0	0	234000000	102000000	-111552000
Sec22b	0	0	4060000	329000000	0	-111020000
Rdh7;Hsd17b6	0	0	32600000	299000000	0	-1.10533e+08
Clu	2100000	0	10600000	171000000	146000000	-108150000
Tpm3;Tpm3-rs7	37300000	12700000	30100000	369000000	0	-1.08033e+08
Fkbp4	114000000	9670000	47200000	461000000	0	-107565000
Triap1	424000000	376000000	1450000000	41400000	30100000	-1.07167e+08
Cct4	0	0	0	314000000	0	-1.04667e+08
Acss3	1930000	0	1500000	314000000	0	-1.04202e+08
Mbl2	0	0	6000000	306000000	0	-104000000
Gng5	0	0	0	0	312000000	-104000000
Sf3b5	50000000	30400000	360000000	24400000	45300000	-1.03033e+08
Cuta	3130000	8410000	11300000	60900000	254000000	-1.02963e+08
Sdhaf4	36200000	10700000	126000000	NaN	NaN	-102550000
Copz1	0	1800000	0	307000000	0	-1.01433e+08
Minos1	70000000	77600000	52600000	0	469000000	-1.00067e+08
Nrn1	2680000	0	101000000	NaN	NaN	-99660000
H2afj;Hist1h2aa;Hist1h2ap;H2afv;H2afz	131800000	74400000	0	486000000	122000000	-9.95667e+07
Plbd2	5510000	7270000	10700000	95000000	211000000	-9.91767e+07
Mcfd2	0	0	21300000	276000000	0	-99100000
Gclm	0	601000	714000	297000000	0	-98937500
Bsg	34800000	5830000	84100000	271000000	0	-9.80517e+07
Ewsr1	23600000	13100000	13100000	177000000	156000000	-9.70167e+07
Pfdn5	25600000	32200000	30400000	0	343000000	-9.55667e+07
Fahd2a;Fahd2	103000000	19600000	5000000	216000000	247000000	-94700000
Ociad1	194000000	146000000	213000000	196000000	384000000	-9.43333e+07
Rab10	0	9820000	12200000	146000000	136000000	-9.31567e+07
Tf	405000000	1510000000	152000000	2920000000	79600000	-9.30333e+07
Snrpd1	1910000	6710000	0	290000000	0	-9.23567e+07
Tmsb15l;Tmsb15b2	23300000	27500000	264000000	0	89000000	-9.22667e+07
Spcs2	1830000	750000	1860000	134000000	141000000	-9.09967e+07
Chil3	5650000	13700000	0	0	298000000	-8.96583e+07
Hsp90ab1;Hsp90aa1	76150000	10510000	13830000	385000000	0	-8.96133e+07
H2afj;Hist1h2aa;Hist1h2ap	175000000	115000000	0	702000000	0	-89000000
Atp2a2;Atp2a3	5300000	3590000	5850000	213000000	60900000	-88805000
Pygm	37200000	28400000	49700000	0	315000000	-8.87667e+07
Ndufb3	292000000	249000000	79800000	290000000	707000000	-8.84333e+07
Serpinf2	29000000	14100000	15400000	178000000	134000000	-8.75833e+07
Tmsb15b1	0	0	20100000	127000000	114000000	-8.70333e+07
Sh3bgrl	14000000	19000000	9670000	231000000	67400000	-86190000
Eif6	0	1920000	0	261000000	0	-86040000
Gstm1	261000000	1130000000	661000000	193000000	1490000000	-8.58333e+07
Caprin1	0	11100000	10500000	202000000	60400000	-8.54167e+07
Hmgn1	158000000	3790000	13400000	483000000	0	-8.45717e+07
Aimp1	35400000	14900000	12000000	316000000	0	-8.41833e+07
	35200000	25600000	230000000	0	112000000	-83600000
Snu13	8530000	11000000	6360000	219000000	53300000	-8.31217e+07
Ppbp	65600000	125000000	108000000	0	425000000	-8.23667e+07
Cacul1	75200000	59900000	449000000	0	0	-8.21167e+07
Vtn	2320000	1660000	47200000	205000000	0	-8.20767e+07
Mia3	0	0	51000000	106000000	86400000	-8.11333e+07
Sept9	5460000	5770000	14600000	199000000	45800000	-8.08517e+07
Rdh7;Hsd17b6	0	0	32600000	209000000	0	-8.05333e+07
Isg15	0	1570000	0	23500000	220000000	-8.03817e+07
Hypk	0	845000	145000000	95000000	0	-79577500
Prkar2a	32000000	0	0	221000000	65500000	-79500000
Cnn3	3730000	11500000	0	261000000	0	-79385000
Arfgap2	88300000	23700000	68100000	258000000	76700000	-7.82667e+07
Mtap	0	841000	0	90400000	145000000	-7.80462e+07
Nars	19900000	6240000	27200000	198000000	47400000	-7.77967e+07
Cast	37300000	16300000	26300000	96900000	190000000	-77600000
Cluh	19700000	2040000	27600000	235000000	0	-7.66633e+07
Pnpla8	26700000	15000000	97500000	NaN	NaN	-76650000
Apom	11200000	33000000	5420000	18800000	270000000	-7.59733e+07
Carhsp1	12200000	12700000	3410000	38600000	222000000	-7.55533e+07
Hbb-bh1;Hbb-bh0	2590000	8710000	0	12600000	231000000	-75550000
Akr1c6	62700000	13900000	184000000	157000000	0	-7.53667e+07
Gpt2	0	0	10400000	215000000	0	-7.51333e+07
Rnaset2b;Rnaset2a	97200000	93900000	111000000	137000000	260000000	-7.37833e+07
Tbca	17200000	9920000	106000000	156000000	0	-7.37733e+07
Psmd9	75700000	20500000	82000000	240000000	42700000	-7.34667e+07
Lgmn	1340000	1370000	1780000	155000000	64600000	-7.24383e+07
Rbpms	32600000	19400000	25700000	54700000	214000000	-7.21333e+07
Mrpl50	25500000	38500000	31100000	0	280000000	-71700000
S100a1	0	0	1440000	212000000	0	-7.11467e+07
Atad3a;Atad3	16400000	17200000	39900000	222000000	0	-70500000
Grhpr	49800000	104000000	43000000	87100000	312000000	-7.04667e+07
Lsm2	0	0	0	61100000	150000000	-7.03667e+07
Hpcal1	70400000	56700000	60200000	0	341000000	-7.01833e+07
Lamp2	20300000	35700000	25400000	180000000	88800000	-7.00667e+07
Erp29	4030000	1800000	3400000	213000000	0	-6.92183e+07
Myh8	133000000	64900000	168000000	NaN	NaN	-69050000
Rbpms2	10000000	16100000	0	36300000	207000000	-68050000
Pigr	6910000	6500000	7810000	216000000	0	-6.78983e+07
Reep5	14500000	18500000	0	73700000	179000000	-6.77333e+07
Ociad2	11500000	12000000	21600000	46900000	168000000	-6.70833e+07
C6	0	0	66400000	NaN	NaN	-66400000
Fn1	161000000	1500000	10100000	432000000	0	-6.61167e+07
Ctsz	35000000	17100000	24800000	156000000	94600000	-65750000
Edf1	112000000	36200000	12700000	347000000	58600000	-6.53333e+07
Arhgdib	0	0	0	196000000	0	-6.53333e+07
Myh1	145000000	51300000	163000000	NaN	NaN	-64850000
Sept11	5430000	0	0	202000000	0	-6.46183e+07
Scamp3	6870000	5190000	24600000	40500000	146000000	-6.43367e+07
Eif4a2	15200000	9860000	8450000	222000000	0	-6.42867e+07
Npc2	66800000	214000000	18000000	108000000	488000000	-6.42667e+07
Gsn	48900000	6460000	0	268000000	7580000	-64180000
Mbnl1;Mbnl2	16050000	7015000	3480000	57600000	165000000	-63827500
Aga	11100000	6550000	7770000	64600000	145000000	-6.36317e+07
Hsbp1	5870000	3330000	68100000	NaN	NaN	-63500000
Iscu	114000000	102000000	15500000	115000000	383000000	-6.31667e+07
Ddi2	121000000	30800000	151000000	38800000	224000000	-6.20333e+07
Smim20	2630000	0	0	0	189000000	-61685000
Mrpl49	10300000	10400000	3550000	24400000	187000000	-61300000
Arf5	5090000	5700000	6140000	78400000	115000000	-6.11183e+07
Alyref;Alyref2	139000000	67700000	6280000	487000000	0	-6.10767e+07
Pnkd	2290000	3620000	7640000	44200000	139000000	-6.06583e+07
Hmgn5	8170000	0	20200000	174000000	0	-6.06483e+07
Kars	43100000	35300000	28700000	270000000	0	-6.03667e+07
Cmpk1	112000000	38000000	65900000	213000000	126000000	-5.99667e+07
Inip	9640000	2400000	65300000	NaN	NaN	-59280000
Pcnp	208000000	116000000	488000000	71700000	104000000	-5.92333e+07
Rbx1	0	1540000	0	77000000	103000000	-59230000
Mat1a	0	402000	53000000	125000000	0	-5.91323e+07
Gk	80900000	89100000	0	431000000	0	-5.86667e+07
Rdh7;Hsd17b6	0	0	32600000	143000000	0	-5.85333e+07
Acp1	12800000	21000000	11500000	76300000	136000000	-57700000
Acadl	22400000	45900000	36000000	239000000	0	-5.75167e+07
Eif4a2	15200000	9860000	8450000	201000000	0	-5.72867e+07
Samd15	10700000	8470000	66800000	NaN	NaN	-57215000
Dcps	9990000	2840000	6130000	184000000	0	-5.69617e+07
Ugt1a9;Ugt1a5;Ugt1a10	6100000	18100000	73100000	134000000	0	-5.69333e+07
Apool	6530000	7070000	0	189000000	0	-56200000
Ugt1a9;Ugt1a5;Ugt1a10	6100000	18100000	73100000	101000000	29100000	-5.56333e+07
Xrcc5	0	9950000	179000000	0	1950000	-5.53417e+07
Rbbp9	2000000	7600000	2550000	45700000	131000000	-54950000
Sult1d1	680000000	113000000	18000000	1040000000	295000000	-54500000
Cyp4a12a	0	0	9940000	153000000	0	-5.43133e+07
Ppif	8980000	7670000	0	32500000	155000000	-54175000
Stat3	5830000	0	0	171000000	0	-54085000
Capza2	4520000	4810000	16900000	159000000	0	-5.39683e+07
Dsp	9560000	30000000	221000000	0	0	-5.38867e+07
Idh3g	0	4400000	0	167000000	0	-5.34667e+07
Coa7	38300000	26200000	193000000	63300000	0	-5.31833e+07
Sec61g	412000	0	3320000	64400000	90400000	-5.25007e+07
Gfer	5900000	12000000	13700000	90700000	79800000	-52450000
Gm9774;Adrm1	1650000	0	13000000	126000000	20800000	-5.24417e+07
Hist1h1a	912000	698000	0	159000000	0	-52195000
Pttg1ip	35200000	14900000	77200000	NaN	NaN	-52150000
Rbm14	11100000	8730000	3570000	182000000	0	-5.19417e+07
Hspa4	5030000	1070000	8960000	154000000	0	-51270000
Ensa	0	0	16100000	52300000	85000000	-5.11333e+07
Tgoln1;Tgoln2	14800000	3420000	60100000	NaN	NaN	-50990000
Lgals3bp	2630000	2290000	16400000	143000000	0	-5.06733e+07
Mup2;Mup18;Mup6	8730000	5590000	108000000	64200000	0	-50240000
Saa1	49400000	863000000	900000000	168000000	451000000	-5.01333e+07
Hnrnph1	8030000	4870000	2310000	165000000	0	-49320000
Col6a3;Col6	3300000	1820000	0	155000000	0	-4.91067e+07
Hdgf	1650000	0	0	148000000	0	-4.85083e+07
Selenoo	10400000	0	5440000	155000000	0	-48280000
Hyi	13600000	29800000	14800000	0	195000000	-4.82333e+07
Tmed9	9960000	18200000	11100000	126000000	49700000	-4.81867e+07
Abracl	872000	7220000	0	156000000	0	-47954000
Atp1a1	3990000	1690000	0	152000000	0	-4.78267e+07
Marcksl1	0	4620000	93300000	54500000	0	-4.69567e+07
Ugt2b5;Ugt2b17;Ugt2b38	10700000	16900000	88000000	93500000	0	-46700000
Sec24d	0	0	0	79700000	59700000	-4.64667e+07
Mpc2	697000	768000	0	69700000	70300000	-4.59342e+07
Ap2m1	7320000	0	5260000	143000000	0	-45760000
Txn2	1730000	0	2270000	137000000	0	-4.55583e+07
Rab7a	2210000	2820000	1620000	101000000	41400000	-4.54917e+07
Mrpl53	5910000	0	2760000	58200000	82500000	-44865000
Rbp1	6680000	0	0	124000000	20300000	-44760000
Hsd3b3;Gm4450;Hsd3b5	0	995000	1135000	103000000	30300000	-4.43142e+07
Epb41l2	16700000	6650000	165000000	2700000	0	-44225000
Higd1a	3580000	0	0	0	137000000	-4.38767e+07
Snx6	14500000	0	0	153000000	0	-43750000
Pkm	114000000	79800000	116000000	305000000	0	-4.34333e+07
Sfpq	4330000	4610000	31300000	112000000	0	-4.32967e+07
Igfbp2	9360000	12100000	53100000	NaN	NaN	-42370000
Mia2	3570000	1300000	54500000	78600000	0	-4.19317e+07
Ptpn18;Ptpn18	0	0	41600000	0	83900000	-4.18333e+07
Srsf3;Gm12355	9410000	2880000	0	143000000	0	-4.15217e+07
Cd59a	15900000	7730000	53200000	NaN	NaN	-41385000
Rab1b	3490000	3880000	4660000	0	130000000	-4.12017e+07
Fxn	7750000	0	44900000	NaN	NaN	-41025000
Tmed4	27200000	31400000	6680000	91900000	112000000	-4.08933e+07
Psme3	4930000	2660000	0	134000000	0	-4.08717e+07
Hnrnpab	13400000	9880000	6340000	151000000	0	-4.08067e+07
Mcrip1	13800000	7710000	31100000	13500000	110000000	-4.07783e+07
Cmc1	219000000	214000000	582000000	65600000	124000000	-40700000
Pabpn1	0	0	1460000	120000000	0	-4.04867e+07
Gorasp2	14200000	7780000	10500000	68700000	74000000	-4.00767e+07
Smpdl3a	6080000	9480000	0	46300000	96400000	-3.97867e+07
Sf3b4	2870000	2730000	2350000	0	125000000	-39650000
Ehd1	42700000	1380000	1520000	182000000	0	-3.91333e+07
G3bp2	6700000	4990000	5730000	128000000	0	-3.87317e+07
Enpp2	1250000	1540000	39700000	NaN	NaN	-38305000
Vwa5a	23500000	12700000	3120000	166000000	0	-3.82733e+07
Ndufb2	3910000	5530000	50400000	77300000	0	-3.78467e+07
Cfb	9730000	11900000	0	145000000	0	-3.75183e+07
Borcs7	23200000	9860000	54000000	NaN	NaN	-37470000
Glrx3	26400000	929000	0	153000000	0	-37335500
Lrp1	0	0	11600000	99300000	0	-3.69667e+07
Lasp1;Lasp1	355804992	199304992	505000000	309000000	129000000	-3.67783e+07
Epn1	6710000	2010000	4600000	118000000	0	-3.65067e+07
Mbl1	6720000	20800000	9440000	141000000	0	-3.63867e+07
Slc38a3	0	0	2350000	106000000	0	-3.61167e+07
Fam213a	2840000	2220000	1040000	31200000	83400000	-3.60167e+07
Coro1b	221000000	5930000	9430000	439000000	0	-3.60117e+07
Uqcr10	104000000	30500000	23800000	98600000	186000000	-35550000
Eif2a	20900000	10900000	15800000	138000000	0	-3.53667e+07
Dtd1	26100000	7690000	25200000	98000000	33200000	-3.52383e+07
Mrps31	42200000	14600000	62700000	NaN	NaN	-34300000
Rab11b;Rab11a	259000000	263000000	43700000	589000000	253000000	-3.42333e+07
Grb2	0	4890000	0	110000000	0	-3.42217e+07
Maged1	0	0	34200000	NaN	NaN	-34200000
Snx5	6870000	0	0	112000000	0	-3.38983e+07
Fhit	1050000	0	0	103000000	0	-3.38083e+07
Grcc10	9530000	36000000	23600000	0	146000000	-3.37683e+07
Ostc	0	0	933000	27700000	72500000	-33711000
Pgd	0	2130000	0	104000000	0	-3.36017e+07
Eef1d	15200000	11800000	23700000	117000000	0	-33400000
Eif4ebp1	1600000	0	54400000	23700000	24100000	-3.32667e+07
Cox19	28100000	27100000	60700000	NaN	NaN	-33100000
Sh3bgrl3	20100000	22700000	0	163000000	0	-3.29333e+07
Atp6v1b2;Atp6v1b1	13500000	40800000	0	179000000	0	-3.25167e+07
Ddah2	3240000	2680000	0	0	106000000	-3.23733e+07
Ufd1	5090000	1780000	0	107000000	0	-3.22317e+07
Timm50	8610000	9870000	0	124000000	0	-3.20933e+07
Crym	5420000	1790000	0	107000000	0	-3.20617e+07
Ugt2b5;Ugt2b17;Ugt2b38	10700000	16900000	88000000	48200000	0	-31600000
Rnase4	2050000	6830000	0	108000000	0	-31560000
Tagln	56700000	164000000	8080000	53900000	363000000	-31310000
Tomm5	0	10700000	27200000	0	81900000	-3.10167e+07
Pym1	66900000	10600000	161000000	48000000	0	-3.09167e+07
Capns1	7690000	14100000	0	79100000	46300000	-30905000
Banf1	25700000	23100000	57600000	0	108000000	-30800000
Rpl35	7950000	0	0	104000000	0	-3.06917e+07
Pyurf	4440000	1010000	28200000	22400000	49600000	-30675000
Gimap4	0	538000	0	92700000	0	-30631000
Hcls1	8600000	0	34700000	NaN	NaN	-30400000
Cmc4	84000000	53800000	99300000	NaN	NaN	-30400000
Ak1	33100000	7450000	15500000	136000000	0	-30225000
Chp1	116000000	23500000	242000000	57900000	0	-3.02167e+07
Sgta	9820000	1690000	14300000	90800000	0	-2.92783e+07
Ces1d	37100000	52700000	222000000	0	0	-29100000
Ss18	8490000	10800000	38500000	NaN	NaN	-28855000
Igbp1	28400000	7560000	83700000	56800000	0	-2.88533e+07
Chmp4b	0	0	6930000	38800000	40500000	-2.87433e+07
Cnpy3	0	0	56500000	28100000	0	-28200000
Pcmt1	1550000	4880000	0	0	93700000	-2.80183e+07
Stoml2	7150000	10200000	0	108000000	0	-27325000
Hnrnpul1	3940000	4810000	23000000	71300000	0	-2.70583e+07
Cdc26	26600000	12700000	46700000	NaN	NaN	-27050000
Mprip	2400000	3220000	29500000	NaN	NaN	-26690000
Syap1	17000000	0	3050000	102000000	0	-2.65167e+07
Rbp4	37200000	69300000	16000000	176000000	47200000	-2.64833e+07
Pf4	30900000	31000000	0	37700000	134000000	-2.62833e+07
Ptpa	0	3560000	0	43200000	40900000	-2.62533e+07
Mustn1	16100000	27000000	35300000	0	108000000	-2.62167e+07
Sirt4	11200000	1500000	21700000	74800000	0	-2.58167e+07
Diablo	0	0	25300000	NaN	NaN	-25300000
Twsg1	4420000	2060000	28300000	NaN	NaN	-25060000
Tcea1	231000000	13600000	7860000	131000000	303000000	-2.49867e+07
Clint1	20200000	1890000	0	108000000	0	-24955000
Ckm	58000000	32500000	83600000	127000000	0	-24950000
Cct3	0	1440000	1160000	75800000	0	-2.49333e+07
Tmpo	47100000	5450000	6600000	147000000	0	-24925000
Cdkn1b	31500000	28600000	93500000	19200000	51800000	-2.47833e+07
Xpnpep1	2180000	729000	358000	78300000	0	-2.47648e+07
Fam162a	3700000	0	0	79300000	0	-2.45833e+07
Sarnp	8570000	0	0	85900000	0	-2.43483e+07
Acbd5	118000000	113000000	150000000	186000000	82700000	-2.40667e+07
Serf2;Serf1	18500000	10300000	23700000	91500000	0	-24000000
Dctn2	13600000	3460000	9140000	87800000	0	-2.37833e+07
Naa10	4570000	3640000	12100000	29700000	40300000	-2.32617e+07
Psmd2	0	0	13400000	56300000	0	-2.32333e+07
Angptl3	0	0	22800000	NaN	NaN	-22800000
Vcl	0	2000000	0	69800000	0	-2.22667e+07
Matr3	20000000	0	0	59600000	34400000	-2.13333e+07
Eps15l1	4900000	930000	0	72400000	0	-2.12183e+07
Hsd17b11	729000	11600000	1060000	80800000	0	-2.11222e+07
Sec16b	0	0	21100000	NaN	NaN	-21100000
Ywhaq	3700000	6000000	3010000	74700000	0	-2.10533e+07
Gpihbp1	0	0	20600000	NaN	NaN	-20600000
Map4	47800000	14400000	22200000	132000000	0	-20300000
Sdr39u1	0	1010000	0	15000000	46900000	-2.01283e+07
Sra1	0	12800000	43700000	21800000	13800000	-2.00333e+07
Slc25a11	0	3260000	0	64900000	0	-2.00033e+07
Psmd4	7450000	14500000	12500000	80200000	0	-19925000
Dync1li1	5010000	0	31900000	0	35200000	-1.98617e+07
Coa6	716000000	249000000	1390000000	117000000	0	-1.98333e+07
Ubxn1	58300000	15200000	4370000	165000000	0	-1.97067e+07
Mtss1	0	0	59000000	0	0	-1.96667e+07
Cmc2	152000000	93000000	321000000	29600000	75700000	-19600000
Afm	9310000	0	48700000	22900000	0	-1.92117e+07
Tgm1	2390000	2850000	4400000	60700000	0	-19080000
Gatm	2690000	4310000	2590000	64800000	0	-1.89633e+07
Nme1	61400000	59400000	7570000	159000000	71100000	-1.88233e+07
Rab5c	7820000	7280000	2660000	0	76000000	-18670000
Hnrnpa0	4610000	1290000	0	64300000	0	-1.84833e+07
Atp6v1e1	44300000	11100000	0	138000000	0	-18300000
Sec24b	0	0	0	0	53900000	-1.79667e+07
Hao2	3170000	40900000	0	120000000	0	-17965000
Orm1	2810000	44000000	5430000	118000000	0	-1.77383e+07
Nap1l4	0	0	0	53000000	0	-1.76667e+07
Pcp4l1	0	0	15200000	0	37700000	-1.76333e+07
Lamp1	10300000	8780000	81500000	0	0	-1.76267e+07
Marcks	24300000	7550000	52400000	48000000	0	-1.75417e+07
Denr	3180000	0	4500000	52400000	0	-1.73767e+07
Epb41	38700000	1930000	4820000	108000000	0	-1.72917e+07
1110065P20Rik	11400000	7470000	26700000	NaN	NaN	-17265000
Col1a2	15400000	20500000	35200000	NaN	NaN	-17250000
Apon	0	0	17200000	NaN	NaN	-17200000
Hcfc1	0	9260000	0	64800000	0	-16970000
Borcs8	0	0	12900000	0	37500000	-16800000
Srsf4	3020000	0	0	54000000	0	-16490000
Gtf2a1	5120000	4940000	21400000	NaN	NaN	-16370000
Map7	31400000	0	31900000	NaN	NaN	-16200000
Clic1	0	1340000	0	50400000	0	-16130000
Lsm8	686000	745000	1130000	49300000	0	-16094500
Limd1	14700000	10300000	28300000	NaN	NaN	-15800000
Uqcrc1	5480000	38100000	17000000	95300000	0	-1.56433e+07
Galnt18	0	0	15600000	NaN	NaN	-15600000
Lsm3	2600000	0	9290000	41000000	0	-1.54633e+07
Scoc	9690000	12300000	79300000	0	0	-1.54383e+07
Gpd1	38500000	112000000	38800000	233000000	0	-15350000
Plaa	15500000	0	0	69300000	0	-15350000
Basp1	7950000	6250000	22400000	NaN	NaN	-15300000
Lsm5	362000	904000	2640000	14500000	30500000	-15247000
Hykk	2560000	0	0	49400000	0	-1.51867e+07
Adh5	0	12600000	9070000	43100000	12000000	-15090000
Arpc4	6940000	19100000	4390000	79900000	0	-1.50767e+07
Hsd17b11	729000	11600000	1060000	62200000	0	-1.49222e+07
Igf1	15100000	23100000	73400000	0	28200000	-1.47667e+07
Gatad2b	15400000	5770000	25300000	NaN	NaN	-14715000
Atrx	0	0	14700000	NaN	NaN	-14700000
Gltp	2310000	4700000	0	0	54500000	-1.46617e+07
Armc1	24700000	0	2790000	76700000	0	-1.41467e+07
Bcap31	161000000	26900000	36900000	287000000	0	-1.40167e+07
Aldoc	5260000	1970000	6640000	46200000	0	-1.39983e+07
Apoh	77500000	11700000	3680000	172000000	0	-13960000
Myh3	90000000	25700000	71600000	NaN	NaN	-13750000
Acsm3	92600000	55300000	0	263000000	0	-1.37167e+07
Tomm22	1640000	0	20400000	22700000	0	-1.35467e+07
Chtop	3130000	1720000	0	47400000	0	-13375000
Tomm6	14800000	9080000	13600000	27900000	34300000	-1.33267e+07
Ubqln2	36100000	21600000	77500000	0	48900000	-1.32833e+07
Oxsr1	2660000	1860000	0	46300000	0	-1.31733e+07
Zfand6	11800000	0	15500000	0	41500000	-13100000
Lrg1	2860000	8070000	938000	54200000	0	-1.29143e+07
Ddrgk1	108000000	0	24800000	99700000	76000000	-1.28333e+07
Uqcc3	57300000	44100000	184000000	1240000	5270000	-1.28033e+07
Capg	0	5040000	0	45600000	0	-12680000
Mcrip2	75700000	13000000	20900000	0	150000000	-1.26167e+07
Myo9b	155000000	0	90100000	NaN	NaN	-12600000
Ttc32	9370000	10000000	22200000	NaN	NaN	-12515000
Ugt1a9;Ugt1a5;Ugt1a10	6100000	18100000	73100000	0	0	-1.22667e+07
Ugt1a9;Ugt1a5;Ugt1a10	6100000	18100000	73100000	0	0	-1.22667e+07
Ciapin1	6360000	0	0	46100000	0	-1.21867e+07
Npepl1	0	4700000	0	43500000	0	-12150000
Map7d1	5480000	3200000	16400000	NaN	NaN	-12060000
Nup62	1500000	0	2760000	0	35500000	-1.20033e+07
Amotl2	0	0	11900000	NaN	NaN	-11900000
Tom1	12700000	0	17800000	NaN	NaN	-11450000
Lsm4	1330000	914000	0	37700000	0	-1.14447e+07
Slc25a12	0	904000	0	34800000	0	-11148000
Prorsd1	27100000	21600000	35400000	NaN	NaN	-11050000
Aplp2	237000	0	10800000	NaN	NaN	-10681500
Aip	1720000	764000	494000	35100000	0	-1.06227e+07
Ndufaf2	28800000	17400000	75700000	24700000	0	-1.03667e+07
Blvra	48500000	20900000	0	135000000	0	-10300000
Retnlg	8800000	18500000	9310000	0	62400000	-1.02533e+07
FAM120A	14700000	6830000	11200000	51800000	0	-10235000
Scfd1	3160000	0	0	35400000	0	-10220000
Spta1	4350000	5920000	5650000	39600000	0	-9.94833e+06
Csad	0	4300000	0	29200000	7000000	-9.91667e+06
Cd99	8080000	0	13900000	NaN	NaN	-9860000
Idh3b	23200000	7130000	0	61700000	13000000	-9735000
Hbb-bs	11300000	26100000	0	11200000	73800000	-9.63333e+06
Larp1	9050000	8160000	29000000	25000000	0	-9395000
Prg4	30200000	15400000	32100000	NaN	NaN	-9300000
Gm5814;Mrfap1	12300000	0	15300000	NaN	NaN	-9150000
Camp	0	0	0	0	27100000	-9.03333e+06
Tnnt3	5440000	0	11500000	NaN	NaN	-8780000
Kpna4	2170000	4000000	3370000	32200000	0	-8.77167e+06
Slc16a7	3870000	0	10600000	NaN	NaN	-8665000
Nit1	2330000	1880000	6520000	25200000	0	-8.46833e+06
Zfand2b	0	0	0	0	25300000	-8.43333e+06
Yap1	23700000	28400000	47200000	26000000	29700000	-8250000
Tdp2	2260000	0	9380000	NaN	NaN	-8250000
Siae	0	0	8240000	NaN	NaN	-8240000
Zfp207;Znf207	42700000	34600000	46800000	NaN	NaN	-8150000
Ythdf3	9790000	20600000	33100000	36700000	0	-8.07167e+06
Eif3a	52200000	1890000	6440000	98800000	0	-8035000
Dnajb2	25900000	10300000	55500000	22900000	0	-8.03333e+06
Ppdpf	0	0	7990000	NaN	NaN	-7990000
Mtatp8	0	0	7940000	NaN	NaN	-7940000
Tnks1bp1	16300000	7040000	0	58300000	0	-7.76333e+06
Bcl2l13	22900000	0	11500000	46100000	0	-7750000
Rac3;Rac1	0	0	0	9370000	13500000	-7.62333e+06
Nenf	11400000	0	13300000	NaN	NaN	-7600000
Hopx	0	0	7500000	NaN	NaN	-7500000
Arpc5l	1130000	0	0	23700000	0	-7335000
Nucb2	9640000	1190000	3900000	34300000	0	-7.31833e+06
Upp2	1840000	5390000	10900000	NaN	NaN	-7285000
Cd74	9960000	9200000	16700000	NaN	NaN	-7120000
Evl	3800000	0	8990000	NaN	NaN	-7090000
Pcmtd2	965000	0	7500000	NaN	NaN	-7017500
Sorbs2	1790000	0	1300000	22300000	0	-6.97167e+06
Csde1	84300000	0	0	147000000	0	-6850000
Myh7	83000000	42900000	69600000	NaN	NaN	-6650000
Cyp2a12	0	0	16500000	3310000	0	-6.60333e+06
Ppp3r1	5370000	4660000	25400000	8980000	0	-6445000
Fyb1	0	0	6430000	NaN	NaN	-6430000
Shtn1	3160000	0	8000000	NaN	NaN	-6420000
Pdxdc1	11600000	2750000	2260000	38200000	0	-6.31167e+06
Try10	7110000	2740000	8160000	0	25500000	-6295000
Vps37c	0	0	6200000	NaN	NaN	-6200000
Mff	35400000	12100000	9210000	0	80300000	-6.08667e+06
Emcn	7500000	11900000	15600000	NaN	NaN	-5900000
Nmt1	5340000	0	0	25700000	0	-5.89667e+06
Pkp1	1160000	2530000	7520000	NaN	NaN	-5675000
Nsd1	4040000	0	7660000	NaN	NaN	-5640000
Bcas2	1370000	0	0	18900000	0	-5615000
Sp1	5960000	0	8530000	NaN	NaN	-5550000
Lmnb1	0	0	0	16400000	0	-5.46667e+06
Ltbp4	4670000	0	7740000	NaN	NaN	-5405000
Ank1	6860000	2390000	0	30000000	0	-5375000
Gar1	12400000	2930000	0	39000000	0	-5335000
Flna	3580000	3470000	0	26500000	0	-5.30833e+06
	6260000	1430000	9080000	NaN	NaN	-5235000
Bckdha	7030000	0	26200000	0	0	-5.21833e+06
Sptbn1	43800000	20500000	43700000	68100000	0	-5.11667e+06
Fstl1	817000	0	5510000	NaN	NaN	-5101500
Gid8	2780000	0	19400000	0	0	-5.07667e+06
Txlna	0	0	6010000	9160000	0	-5.05667e+06
Vdac2	2760000	7210000	2610000	27500000	0	-5.05167e+06
App	13200000	11300000	17300000	NaN	NaN	-5050000
Cox17	459000000	236000000	860000000	27400000	170000000	-4.96667e+06
Tax1bp3	11100000	10600000	0	0	47400000	-4950000
Myef2	13700000	0	11800000	NaN	NaN	-4950000
Igfbp3	6260000	4110000	10100000	NaN	NaN	-4915000
Guk1	2840000	6020000	0	27900000	0	-4870000
Scamp2	33100000	10200000	5530000	27900000	45300000	-4.59333e+06
Slc25a4	0	4620000	0	20600000	0	-4.55667e+06
Dynll2	7660000	15100000	11900000	35600000	0	-4.45333e+06
Purb	22200000	3940000	0	52500000	0	-4430000
Hccs	7820000	5200000	10900000	NaN	NaN	-4390000
Ube2v1	18000000	5630000	4310000	44200000	0	-4355000
St13	67300000	0	0	114000000	0	-4350000
Oxld1	2380000	0	5480000	NaN	NaN	-4290000
Cd300lg	1940000	4290000	7390000	NaN	NaN	-4275000
Ctla2a	7580000	12700000	14400000	NaN	NaN	-4260000
Tpp2	1070000	0	0	14200000	0	-4.19833e+06
Apod	7680000	0	24100000	0	0	-4.19333e+06
Ttn	2080000	0	4910000	NaN	NaN	-3870000
Ttc39c	1960000	0	4830000	NaN	NaN	-3850000
Slain2	0	13200000	10400000	NaN	NaN	-3800000
Bst2	7950000	0	7770000	NaN	NaN	-3795000
Upf1	1640000	8580000	8850000	NaN	NaN	-3740000
Pxn	31100000	7100000	0	68100000	0	-3600000
Dnm1l	8740000	0	0	23800000	0	-3.56333e+06
Znrf2	0	0	3560000	NaN	NaN	-3560000
Myh13	283000	0	3620000	NaN	NaN	-3478500
Mup7	8460000	7840000	34600000	0	0	-3.38333e+06
Wipf1	0	3140000	4930000	NaN	NaN	-3360000
Man1a	0	0	3320000	NaN	NaN	-3320000
Rragd	6580000	4890000	9030000	NaN	NaN	-3295000
Nrgn	0	2260000	4410000	NaN	NaN	-3280000
Dync1li2	13100000	5600000	12500000	NaN	NaN	-3150000
Pygb;Pygl;	5130000	3030000	6340000	15300000	0	-3.13333e+06
Snw1	4740000	5000000	5860000	12200000	5860000	-3.10333e+06
Naglu	0	0	0	4720000	4250000	-2990000
Stam;Stam2	17900000	7050000	5900000	40300000	0	-2925000
Ddx19a	57000000	3970000	7380000	92800000	0	-2.90833e+06
Gpld1	0	0	2840000	NaN	NaN	-2840000
Epn2	19000000	8420000	16500000	NaN	NaN	-2790000
Gatc	1630000	0	3560000	NaN	NaN	-2745000
Try5;Gm5771;Prss1	0	0	0	8150000	0	-2.71667e+06
Golga5	1030000	0	3170000	NaN	NaN	-2655000
Clec4f	0	0	2590000	NaN	NaN	-2590000
Lyz1	2980000	3460000	5790000	NaN	NaN	-2570000
Shank3	962000	0	2790000	NaN	NaN	-2309000
Cops8	11400000	10100000	5080000	33900000	0	-2.24333e+06
Acyp2	35200000	80400000	0	0	180000000	-2200000
Tbc1d8b	12700000	0	8520000	NaN	NaN	-2170000
Prdx6	129000000	570000000	214000000	841000000	0	-2.16667e+06
Npc1	346000	0	2320000	NaN	NaN	-2147000
Arsb	13500000	15200000	2810000	46400000	0	-2.05333e+06
Ssr3	3580000	1520000	4460000	NaN	NaN	-1910000
Sod3	23300000	7410000	2060000	49700000	0	-1.89833e+06
Arhgap24	2240000	1670000	3750000	NaN	NaN	-1795000
Vcpip1	6170000	1760000	5690000	NaN	NaN	-1725000
Mns1	0	0	1690000	NaN	NaN	-1690000
Smim12	16400000	18500000	19100000	NaN	NaN	-1650000
Gimap8	5620000	0	4350000	NaN	NaN	-1540000
Dhrs7b	5550000	0	0	12900000	0	-1525000
Fam8a1	5590000	0	4310000	NaN	NaN	-1515000
Apof	656000	999000	2300000	NaN	NaN	-1472500
Chmp1a	12400000	4190000	1950000	27100000	0	-1.38833e+06
Hdac4	1850000	0	2300000	NaN	NaN	-1375000
Cog2	1150000	0	0	5770000	0	-1.34833e+06
Mindy2	4150000	0	3380000	NaN	NaN	-1305000
Mtus1	8770000	6660000	9020000	NaN	NaN	-1305000
Cab39	5500000	2900000	4500000	11900000	0	-1.26667e+06
Cnot3	2530000	0	2480000	NaN	NaN	-1215000
	2840000	0	2610000	NaN	NaN	-1190000
Gpx3	13500000	21000000	0	54400000	0	-883333
Sipa1l3	5580000	0	3660000	NaN	NaN	-870000
Bmp2k	1900000	0	1800000	NaN	NaN	-850000
Emc7	5790000	12800000	0	30300000	0	-805000
Adsl	4380000	5690000	7560000	9880000	0	-778333
Ngef	6220000	4040000	17700000	0	0	-770000
Trip11	2070000	0	1780000	NaN	NaN	-745000
Ngrn	1170000	0	1320000	NaN	NaN	-735000
Ilkap	0	0	2190000	0	0	-730000
Egfr	16100000	36700000	6300000	20600000	54100000	-600000
H2-Ab1	14300000	5370000	10400000	NaN	NaN	-565000
Tsc22d4	2910000	0	2000000	NaN	NaN	-545000
Mup20	2000000	0	4380000	0	0	-460000
Sdhaf2	11900000	6850000	16900000	12600000	0	-458333
Gm9046	16800000	0	0	26400000	0	-400000
Qki	12600000	0	0	20000000	0	-366667
Rpusd3	286000	417000	702000	NaN	NaN	-350500
Gng11	2930000	0	1810000	NaN	NaN	-345000
Ccdc90b	8920000	14600000	12100000	NaN	NaN	-340000
Col4a2	0	0	878000	0	0	-292667
Son	1850000	0	1170000	NaN	NaN	-245000
Arhgap17	0	274000	1120000	0	0	-236333
Serpina3k	43700000	40200000	15400000	111000000	0	-183333
Dag1	14100000	0	7220000	NaN	NaN	-170000
Rdh13	3620000	2030000	2990000	NaN	NaN	-165000
Ube2g1	547000	350000	568000	NaN	NaN	-119500
Amy2;Amy2a1	0	0	324000	0	0	-108000
Cfp	7050000	9750000	25500000	0	0	-100000
Clec3b	14400000	6020000	10300000	NaN	NaN	-90000
Commd10	2300000	0	1220000	NaN	NaN	-70000
Ift20	674000	0	377000	NaN	NaN	-40000
Hmox1	1730000	0	2700000	0	0	-35000
Prpf3	2550000	0	1310000	NaN	NaN	-35000
Lsp1	0	0	0	0	0	0
Ddx3y	0	0	0	0	0	0
Eif1b	0	0	0	0	0	0
Wars2	0	0	0	0	0	0
Irf2bp2	0	0	0	0	0	0
Cnn1	0	0	0	NaN	NaN	0
Myh2	0	0	0	NaN	NaN	0
Obscn	0	0	0	NaN	NaN	0
Reck	0	0	0	NaN	NaN	0
Ube2c	0	0	0	NaN	NaN	0
Tmem109	0	0	0	NaN	NaN	0
Kdelc1	0	0	0	NaN	NaN	0
Ythdf2	0	0	0	NaN	NaN	0
Tnnc1	0	0	0	NaN	NaN	0
Mkrn1	0	0	0	NaN	NaN	0
Gm20537	0	0	0	NaN	NaN	0
Zbtb21	0	0	0	NaN	NaN	0
Il16	0	0	0	NaN	NaN	0
Hs1bp3	0	0	0	NaN	NaN	0
Afap1l2	0	0	0	NaN	NaN	0
Gm5414	0	0	0	NaN	NaN	0
Zwint	0	0	0	NaN	NaN	0
Ssna1	0	0	0	NaN	NaN	0
Nupr1	0	0	0	NaN	NaN	0
Dnajb6	42400000	970000	21600000	NaN	NaN	85000
Mrpl40	46500000	20100000	5310000	94300000	0	96666.7
Dsg1b;Dsg1c;Dsg1a	690000	1240000	860000	NaN	NaN	105000
Pea15	4050000	5540000	13800000	0	0	195000
Lpl	285000	137000	0	NaN	NaN	211000
Tbl1xr1	428000	0	0	NaN	NaN	214000
Strn4	5580000	0	2560000	NaN	NaN	230000
Zyx	14400000	10600000	12100000	24700000	0	233333
Rarres2	471000	0	0	NaN	NaN	235500
Spast	1440000	686000	827000	NaN	NaN	236000
Ddn	482000	0	0	NaN	NaN	241000
Nol4;Nol4l	1670000	0	581000	NaN	NaN	254000
Nhlrc3	3060000	3090000	2820000	NaN	NaN	255000
Tmem51	3950000	0	1720000	NaN	NaN	255000
Pabpc4;Gm10110;Pa	45200000	15300000	39400000	50500000	0	283333
Supv3l1	567000	0	0	NaN	NaN	283500
Tarsl2	584000	0	0	0	0	292000
Cdkn2c	8430000	8850000	8330000	NaN	NaN	310000
Pcif1	1430000	288000	532000	NaN	NaN	327000
Igkv12-46	0	670000	0	0	0	335000
Amdhd2	0	689000	0	0	0	344500
Lamtor1	14300000	3770000	2970000	23100000	0	345000
Svip	1470000	1110000	941000	NaN	NaN	349000
Pik3r4	713000	0	0	NaN	NaN	356500
Spa17	742000	0	0	NaN	NaN	371000
Soat1	770000	0	0	NaN	NaN	385000
Bod1l	5540000	2700000	3710000	NaN	NaN	410000
R3hdm1	835000	0	0	NaN	NaN	417500
Chordc1	0	856000	0	NaN	NaN	428000
Lmtk2	865000	0	0	NaN	NaN	432500
Synpo	872000	0	0	NaN	NaN	436000
Tdrp	3690000	530000	1670000	NaN	NaN	440000
Golgb1	905000	0	0	NaN	NaN	452500
Ptk2b	918000	0	0	NaN	NaN	459000
Tjp2	929000	0	0	NaN	NaN	464500
Appl1	942000	0	0	NaN	NaN	471000
Hdac5	945000	0	0	NaN	NaN	472500
Bin2	39200000	13500000	47500000	0	30100000	483333
Slc12a7	1100000	0	0	NaN	NaN	550000
Sart1	1110000	0	0	NaN	NaN	555000
Rrs1	1190000	0	0	0	0	595000
Psma7	7110000	11900000	26700000	0	0	605000
Pde1a	1210000	0	0	NaN	NaN	605000
Shroom2	1240000	0	0	NaN	NaN	620000
Cdkn2aip	1250000	0	0	NaN	NaN	625000
Ncoa1	1270000	0	0	NaN	NaN	635000
Itgb1	1320000	0	0	NaN	NaN	660000
Sfrp1	1320000	0	0	NaN	NaN	660000
Sprr2k;Sprr2b	0	1350000	0	NaN	NaN	675000
Tom1l2	1360000	0	0	NaN	NaN	680000
Myo5b	1360000	0	0	NaN	NaN	680000
Golga2	1800000	167000	299000	NaN	NaN	684500
Lsm5	1380000	0	0	NaN	NaN	690000
Mtfr1	1060000	361000	0	NaN	NaN	710500
Atxn3	10400000	0	4460000	NaN	NaN	740000
Evc	1520000	0	0	NaN	NaN	760000
Gak;Ga	0	1530000	0	NaN	NaN	765000
Cgref1	1580000	0	0	NaN	NaN	790000
Ubap1	1130000	458000	0	NaN	NaN	794000
Usp47	1600000	0	0	NaN	NaN	800000
	2910000	2870000	2080000	NaN	NaN	810000
Thoc2	1670000	0	0	0	0	835000
Galns	0	1720000	0	NaN	NaN	860000
Hmgb2	25200000	0	0	35200000	0	866667
Slc4a11	1800000	0	0	NaN	NaN	900000
Dus3l	1860000	0	0	NaN	NaN	930000
Sorbs3	2240000	712000	504000	NaN	NaN	972000
Sin3a	1950000	0	0	NaN	NaN	975000
Ppp1r10	1970000	0	0	NaN	NaN	985000
Smtnl2	1990000	0	0	NaN	NaN	995000
Cand1	2030000	0	0	NaN	NaN	1015000
Cpm	1300000	739000	0	NaN	NaN	1019500
Rasip1	2060000	0	0	0	0	1030000
Srp68	63100000	2500000	11000000	84300000	0	1.03333e+06
Pex1	2090000	0	0	NaN	NaN	1045000
Abi1	2100000	0	0	0	0	1050000
Pcf11	2160000	0	0	NaN	NaN	1080000
Tdrd3	2170000	0	0	NaN	NaN	1085000
Clip2	1610000	587000	0	NaN	NaN	1098500
Hnrnpf	2200000	0	0	0	0	1100000
Snap47	2270000	0	0	NaN	NaN	1135000
Exoc6	2270000	0	0	NaN	NaN	1135000
Ccdc6	2280000	0	0	0	0	1140000
Ahctf1	2310000	0	0	NaN	NaN	1155000
Uap1l1	898000	1420000	0	NaN	NaN	1159000
Nav2	2360000	0	0	NaN	NaN	1180000
Pbx1	2380000	0	0	NaN	NaN	1190000
Shc2;Shc1	1130000	1260000	0	NaN	NaN	1195000
Cyp20a1	2400000	0	0	NaN	NaN	1200000
Plcb3	2420000	0	0	NaN	NaN	1210000
Gkap1	2430000	0	0	NaN	NaN	1215000
Misp	2450000	0	0	NaN	NaN	1225000
Lamtor5	47100000	39800000	44300000	0	82300000	1250000
Bdh2	0	2500000	0	NaN	NaN	1250000
Ppfibp2;Ppfibp1	2530000	0	0	NaN	NaN	1265000
Cdk2ap1	14500000	6900000	9430000	NaN	NaN	1270000
Amfr	5230000	0	1330000	NaN	NaN	1285000
Plekha7	2580000	0	0	NaN	NaN	1290000
Sh3gl2	2590000	0	0	0	0	1295000
Gm45808;Bax	1650000	1850000	1350000	0	0	1300000
Ly6d	3240000	1900000	1270000	NaN	NaN	1300000
Tff2	2610000	0	0	NaN	NaN	1305000
Med11	2620000	0	0	NaN	NaN	1310000
Trip12	1910000	724000	0	NaN	NaN	1317000
Rnf214	2640000	0	0	NaN	NaN	1320000
Pdlim3	2650000	0	0	NaN	NaN	1325000
Crebbp	0	2660000	0	NaN	NaN	1330000
Rbfox2	2660000	0	0	NaN	NaN	1330000
Mnt	5380000	1670000	2150000	NaN	NaN	1375000
Tubgcp3	2770000	0	0	NaN	NaN	1385000
Fam103a1;Gm	5720000	11400000	21500000	0	0	1.39333e+06
Lamtor4	1570000	1240000	0	NaN	NaN	1405000
Slc4a4	1600000	1210000	0	NaN	NaN	1405000
Vamp3;Vamp2	16250000	18550000	17950000	30000000	0	1.41667e+06
Ctnnbip1	2860000	0	0	0	0	1430000
U2af2	2880000	0	0	0	0	1440000
Cdc42ep4	2890000	0	0	NaN	NaN	1445000
Psip1	11500000	0	0	12900000	0	1450000
Clasp2	2910000	0	0	NaN	NaN	1455000
Dsc1	1480000	1440000	0	NaN	NaN	1460000
Exoc7;E	2950000	0	0	NaN	NaN	1475000
Rsrc1	2970000	0	0	NaN	NaN	1485000
Bad	3020000	0	0	NaN	NaN	1510000
Gipc2	3100000	0	0	NaN	NaN	1550000
Bmpr2	6470000	4840000	4090000	NaN	NaN	1565000
Cdh11	2710000	448000	0	NaN	NaN	1579000
Arhgap35	3200000	0	0	NaN	NaN	1600000
Dao	0	3370000	0	NaN	NaN	1685000
Lama5	2050000	1320000	0	NaN	NaN	1685000
Rbm6	3420000	0	0	NaN	NaN	1710000
Ppm1h	3420000	0	0	NaN	NaN	1710000
Myo1c	3100000	339000	0	0	0	1719500
Cnot2	3480000	0	0	NaN	NaN	1740000
Gnl1	3530000	0	0	NaN	NaN	1765000
Xab2	3550000	0	0	0	0	1775000
Slc12a3	3550000	0	0	NaN	NaN	1775000
Mrps14	3550000	0	0	NaN	NaN	1775000
Ppig	3560000	0	0	NaN	NaN	1780000
Smad3	3570000	0	0	NaN	NaN	1785000
Dnajb5	5660000	1180000	1630000	NaN	NaN	1790000
Bsdc1	3270000	1490000	1750000	0	0	1.79667e+06
Ncor1	2060000	1540000	0	NaN	NaN	1800000
Acbd3	3610000	0	0	0	0	1805000
Dctn3	3630000	0	0	NaN	NaN	1815000
Ncbp3	3630000	0	0	NaN	NaN	1815000
Tes	3670000	0	0	NaN	NaN	1835000
Gypc	3680000	0	0	0	0	1840000
Cpeb4	3770000	0	0	NaN	NaN	1885000
Stk24	3810000	0	0	NaN	NaN	1905000
Igfbp6	3830000	0	0	NaN	NaN	1915000
Bcl2l1	7330000	0	1740000	NaN	NaN	1925000
Nufip2	4110000	0	334000	0	0	1.94367e+06
Vti1b	54400000	14300000	32400000	NaN	NaN	1950000
Tor1aip1	3920000	0	0	NaN	NaN	1960000
Polr1d	4030000	0	0	0	0	2015000
Mkl2	4050000	0	0	NaN	NaN	2025000
Cisd2	4980000	1070000	985000	NaN	NaN	2040000
Dhx29	4130000	0	0	NaN	NaN	2065000
Raly;Ra	15200000	0	0	16600000	0	2.06667e+06
Plin4	4150000	0	0	NaN	NaN	2075000
Mob1a;Mob1b	14900000	5120000	0	23700000	0	2110000
Gng2	4240000	0	0	NaN	NaN	2120000
Nup50	4310000	0	0	NaN	NaN	2155000
Hmbox1	4830000	218000	344000	NaN	NaN	2180000
Plin1	4370000	0	0	NaN	NaN	2185000
Hdac6	4390000	0	0	NaN	NaN	2195000
Postn	4400000	0	0	NaN	NaN	2200000
Osbpl3	4450000	0	0	NaN	NaN	2225000
Anks4b	4480000	0	0	NaN	NaN	2240000
Plekhg3	21600000	4280000	10700000	NaN	NaN	2240000
Tax1bp1	4510000	0	0	NaN	NaN	2255000
Ift140	4530000	0	0	NaN	NaN	2265000
	4610000	0	0	NaN	NaN	2305000
Bin1	4630000	0	0	NaN	NaN	2315000
Sncg	4640000	0	0	NaN	NaN	2320000
Notch2	4710000	0	0	NaN	NaN	2355000
Akr1c18	4240000	589000	0	NaN	NaN	2414500
Tbc1d13;Tbc1d	4830000	0	0	NaN	NaN	2415000
Sdhaf1	8730000	2740000	3320000	NaN	NaN	2415000
Srek1	4870000	0	0	NaN	NaN	2435000
Zfp638	4880000	0	0	NaN	NaN	2440000
Zc3h11a	4580000	307000	0	NaN	NaN	2443500
Atp2a2;Atp2a3	5300000	3590000	5850000	0	0	2495000
Ptpn2	4990000	0	0	NaN	NaN	2495000
Dnph1	5020000	0	0	0	0	2510000
Agfg1	10100000	0	7620000	0	0	2510000
Ect2	726000	4310000	0	0	0	2518000
Arih1	5050000	0	0	0	0	2525000
Sh3glb1	5090000	143000	120000	0	0	2576500
Sltm	10400000	3190000	4210000	NaN	NaN	2585000
Arhgap6	5200000	0	0	NaN	NaN	2600000
Gpalpp1	5220000	0	0	NaN	NaN	2610000
Ak1	33100000	7450000	15500000	0	37400000	2.64167e+06
Ube3a	3870000	1420000	0	NaN	NaN	2645000
Sqstm1	13400000	0	0	12000000	0	2700000
Cherp	5410000	0	0	NaN	NaN	2705000
Gopc	5440000	0	0	NaN	NaN	2720000
Usp8	5480000	0	0	NaN	NaN	2740000
Ubqln4	4400000	2290000	1800000	0	0	2745000
Dip2b	5500000	0	0	NaN	NaN	2750000
Cygb	12700000	14400000	10800000	NaN	NaN	2750000
Rock1	6720000	3200000	6590000	0	0	2.76333e+06
Brk1	52700000	61500000	163000000	0	0	2.76667e+06
Dnaja2	255000000	55900000	126000000	196000000	136000000	2.78333e+06
Slc47a1	3320000	2310000	0	NaN	NaN	2815000
Apoa5	15700000	13500000	35200000	0	0	2.86667e+06
Ppp1r1b	3780000	2030000	0	NaN	NaN	2905000
Nup153	3190000	2680000	0	0	0	2935000
Camsap3	5920000	0	0	0	0	2960000
Golga4	3020000	2950000	0	NaN	NaN	2985000
Lemd3	18500000	6500000	9510000	NaN	NaN	2990000
Atad2b	6090000	0	0	NaN	NaN	3045000
Rsl1d1	6120000	0	0	NaN	NaN	3060000
Nelfe	6130000	0	0	NaN	NaN	3065000
Nck1	5490000	712000	0	NaN	NaN	3101000
Rbmxl1	5340000	874000	0	NaN	NaN	3107000
Stat1	6330000	0	0	0	0	3165000
Lsm14a	6360000	0	0	0	0	3180000
Cryl1	4130000	22300000	0	30000000	0	3215000
Llgl2	4960000	1480000	0	NaN	NaN	3220000
Tbc1d1	6530000	0	0	NaN	NaN	3265000
Prrc2b	6550000	0	0	NaN	NaN	3275000
Zfand1;Z	6570000	0	0	NaN	NaN	3285000
Ranbp1	5300000	5940000	7000000	0	0	3.28667e+06
Nelfa	5310000	2440000	1710000	0	0	3305000
Rab5c	7820000	7280000	2660000	9980000	0	3.33667e+06
Snap23	70100000	34100000	112000000	34200000	0	3.36667e+06
Baiap2	5010000	1880000	0	NaN	NaN	3445000
Cwc15	6950000	0	0	0	0	3475000
Arfip1;Arfip1	16475000	1840000	2365000	14600000	0	3502500
Sf3b6	3600000	3510000	0	0	0	3555000
Gtf2i	7130000	0	0	0	0	3565000
Rab3ip	6300000	861000	0	NaN	NaN	3580500
Znf598	7180000	0	0	NaN	NaN	3590000
Ctcf	9200000	0	3010000	0	0	3.59667e+06
Snx4	13000000	0	0	8630000	0	3.62333e+06
Spats2	7290000	0	0	NaN	NaN	3645000
Faf2	7360000	0	0	0	0	3680000
Lamtor3	3950000	3460000	0	NaN	NaN	3705000
Retnla	3920000	3520000	0	NaN	NaN	3720000
Coq5	3910000	3560000	0	0	0	3735000
Glod5	4720000	2810000	0	NaN	NaN	3765000
Irf3	7600000	0	0	NaN	NaN	3800000
Ap3d1	7630000	0	0	0	0	3815000
Rab5c	7820000	7280000	2660000	8430000	0	3.85333e+06
Tinag	7740000	0	0	NaN	NaN	3870000
Mta2	7790000	0	0	0	0	3895000
Ccdc12	16800000	4700000	6850000	NaN	NaN	3900000
Ubap2	7820000	0	0	0	0	3910000
Amn	3030000	4900000	0	NaN	NaN	3965000
Tppp3	3830000	4110000	0	0	0	3970000
Rnf2	7970000	0	0	NaN	NaN	3985000
Ankhd1	7980000	0	0	NaN	NaN	3990000
Prnp	7980000	0	0	NaN	NaN	3990000
Pcdh1	8020000	0	0	NaN	NaN	4010000
Tpr	6290000	1760000	0	0	0	4025000
Tcof1	8070000	0	0	NaN	NaN	4035000
Git1	8110000	0	0	NaN	NaN	4055000
Gga2	8110000	0	0	NaN	NaN	4055000
Rbm39	8120000	0	0	0	0	4060000
Tmcc3	8130000	0	0	NaN	NaN	4065000
Mvd	27800000	2310000	2250000	30700000	0	4.07167e+06
Washc1	8340000	0	0	NaN	NaN	4170000
Mrpl57	5720000	2860000	0	NaN	NaN	4290000
Gpkow	6660000	2070000	0	NaN	NaN	4365000
Col1a1	23400000	17500000	35100000	12900000	0	4450000
Snapin	4540000	6430000	3090000	0	0	4455000
Nisch	7380000	1650000	0	0	0	4515000
Thap4	2690000	6360000	0	NaN	NaN	4525000
Bid	9060000	0	0	NaN	NaN	4530000
Pxdn	7390000	1730000	0	NaN	NaN	4560000
Inpp5d	5550000	3750000	0	NaN	NaN	4650000
Vasp	18900000	5480000	22600000	0	0	4.65667e+06
Pet100	9390000	0	0	NaN	NaN	4695000
Zc3h4	9390000	0	0	NaN	NaN	4695000
Arhgef12	9430000	0	0	NaN	NaN	4715000
Stk4	9430000	0	0	NaN	NaN	4715000
Slc5a8	2250000	7250000	0	NaN	NaN	4750000
Lyrm9	11200000	5920000	3810000	NaN	NaN	4750000
Myo18a	9610000	0	0	NaN	NaN	4805000
Gigyf2	21400000	0	5940000	11700000	0	4820000
Rilp	10500000	6160000	3510000	NaN	NaN	4820000
Dnajc1	9780000	0	0	NaN	NaN	4890000
Clcc1	9800000	0	0	NaN	NaN	4900000
Phyhipl	9000000	944000	0	0	0	4972000
Mapre1	6980000	3000000	0	NaN	NaN	4990000
Saa2	0	103000000	46500000	NaN	NaN	5000000
Sec16a	8350000	1650000	0	NaN	NaN	5000000
Lemd2	10000000	0	0	NaN	NaN	5000000
Elavl1	6080000	7310000	4790000	0	0	5.09833e+06
Ren2;Ren1	7910000	2310000	0	NaN	NaN	5110000
Plcl1	15200000	0	2470000	NaN	NaN	5130000
Ranbp3	9510000	768000	0	0	0	5139000
Wasf2	10300000	0	0	0	0	5150000
Plekha6	10500000	0	0	NaN	NaN	5250000
Nsfl1c	97700000	156000000	31700000	185000000	148000000	5.28333e+06
Ybx3	14100000	4700000	12100000	0	0	5.36667e+06
Sntb2	10200000	625000	0	NaN	NaN	5412500
Tbcc	4550000	6480000	0	NaN	NaN	5515000
Cnn2	0	11100000	0	0	0	5550000
Eps8	8490000	2650000	0	NaN	NaN	5570000
Pds5a	11200000	0	0	0	0	5600000
Limch1	11200000	0	0	NaN	NaN	5600000
Hbb-y	45100000	11200000	2930000	0	64700000	5.60667e+06
Ankrd17	11300000	0	0	NaN	NaN	5650000
Rtf1	4450000	6860000	0	NaN	NaN	5655000
Slc12a1	5000000	6410000	0	NaN	NaN	5705000
Pycard	6220000	5340000	0	0	0	5780000
Plekha7	11600000	0	0	NaN	NaN	5800000
	9340000	2300000	0	0	0	5820000
Efl1	11800000	0	0	NaN	NaN	5900000
Cdk11b	17700000	0	2950000	NaN	NaN	5900000
Hars	8640000	3210000	0	0	0	5925000
Trim28	11600000	1860000	2380000	0	0	5.93667e+06
Slk	11900000	0	0	NaN	NaN	5950000
Mapt	8670000	3320000	0	NaN	NaN	5995000
Bag5	13900000	0	947000	NaN	NaN	6003000
Gm28048;Commd1	5410000	6650000	0	NaN	NaN	6030000
Eml3	12100000	0	0	NaN	NaN	6050000
Otud7b	12200000	0	0	NaN	NaN	6100000
Srsf3;Gm12355	9410000	2880000	0	0	0	6145000
Smim24	12400000	0	0	NaN	NaN	6200000
Afg3l2	15600000	6020000	3880000	9910000	0	6.21333e+06
Numb	8430000	4030000	0	NaN	NaN	6230000
Fhl1	8110000	4360000	0	NaN	NaN	6235000
Rsu1	63100000	5820000	1330000	38500000	44700000	6.28333e+06
Mmgt1	4400000	8170000	0	NaN	NaN	6285000
Ccdc50	9150000	3450000	0	0	0	6300000
Tacc2	12600000	0	0	NaN	NaN	6300000
Zdhhc11	12700000	0	0	NaN	NaN	6350000
Eef1e1	9830000	9680000	10100000	0	0	6.38833e+06
Fam241b	5430000	7440000	0	NaN	NaN	6435000
Synpo	13100000	0	0	NaN	NaN	6550000
Sarg	7470000	5700000	0	NaN	NaN	6585000
Ncoa3;Nco	13300000	0	0	NaN	NaN	6650000
	15200000	0	902000	NaN	NaN	6698000
Arhgef18	13400000	0	0	NaN	NaN	6700000
Exoc3	13600000	0	0	NaN	NaN	6800000
Atg16l1	13700000	0	0	NaN	NaN	6850000
Syf2	10400000	3310000	0	NaN	NaN	6855000
Pdia3	59200000	69200000	172000000	0	0	6.86667e+06
Lum	66900000	50200000	51600000	NaN	NaN	6950000
Ubxn7	9460000	4730000	0	0	0	7095000
Pin1	7300000	6990000	0	0	0	7145000
Phactr2	11000000	3290000	0	NaN	NaN	7145000
Gstz1	147000000	319000000	385000000	57500000	235000000	7.16667e+06
Snap29	47800000	33600000	33500000	NaN	NaN	7200000
Retn	10300000	4430000	0	NaN	NaN	7365000
Ly6a	4640000	10100000	0	NaN	NaN	7370000
Pet117	11100000	6060000	1200000	NaN	NaN	7380000
Cab39l	11700000	3160000	0	NaN	NaN	7430000
Bola2	40100000	43500000	21500000	27800000	53800000	7.43333e+06
Sipa1l1	14900000	0	0	NaN	NaN	7450000
Pkn1	17800000	6860000	4860000	NaN	NaN	7470000
Tmx4	15100000	0	0	NaN	NaN	7550000
Fnbp1l	9550000	5580000	0	NaN	NaN	7565000
Acin1	15300000	0	0	0	0	7650000
Clmn	15300000	0	0	NaN	NaN	7650000
Mpp1	14000000	20600000	4340000	24600000	0	7.65333e+06
Palm3	15400000	0	0	NaN	NaN	7700000
Vill	13800000	1610000	0	NaN	NaN	7705000
Akap8	15700000	0	0	NaN	NaN	7850000
Ppp1r12b	12300000	3510000	0	NaN	NaN	7905000
Bsnd	15900000	0	0	NaN	NaN	7950000
Aif1	7810000	8170000	0	NaN	NaN	7990000
Aif1l	13500000	2540000	0	NaN	NaN	8020000
Psmb1	7430000	12200000	5330000	0	0	8.03833e+06
C2cd2l	16200000	0	0	NaN	NaN	8100000
Dpep1	13000000	3240000	0	NaN	NaN	8120000
Cux1	13500000	2820000	0	NaN	NaN	8160000
Ak4	923000000	978000000	180000000	747000000	1900000000	8.16667e+06
Sf3a1	18600000	13800000	24000000	0	0	8200000
Smim1	6830000	9600000	0	NaN	NaN	8215000
Spag9	13100000	3390000	0	0	0	8245000
Arfip2	16800000	0	0	NaN	NaN	8400000
Lrrc45	16400000	26100000	12800000	NaN	NaN	8450000
Ubap2l	73300000	9190000	25600000	72700000	0	8.47833e+06
Mep1a	5690000	11300000	0	NaN	NaN	8495000
Nedd1	13200000	4030000	0	NaN	NaN	8615000
Wfdc3	12100000	5210000	0	NaN	NaN	8655000
Clic4	28300000	12500000	0	35200000	0	8.66667e+06
Srp72	17500000	0	0	0	0	8750000
Tfam	104000000	30200000	15700000	159000000	0	8.86667e+06
Pank1	11900000	13800000	3980000	NaN	NaN	8870000
Ubqln1	276000000	204000000	693000000	0	0	9000000
Diaph1	18000000	0	0	NaN	NaN	9000000
Wbp11	18000000	3370000	4750000	0	0	9.10167e+06
Aak1	15200000	3020000	0	NaN	NaN	9110000
Sdc4	36700000	0	9220000	NaN	NaN	9130000
Pik3c2a	15200000	3430000	0	NaN	NaN	9315000
Hddc3	44400000	35100000	64300000	26900000	0	9350000
Cfd	18800000	0	0	0	0	9400000
Acox3	0	19000000	0	NaN	NaN	9500000
Aftph	19100000	0	0	NaN	NaN	9550000
Luzp1	24400000	0	2590000	NaN	NaN	9610000
Ccdc9	27600000	0	4180000	NaN	NaN	9620000
Cc2d1b	19300000	0	0	NaN	NaN	9650000
Pawr	18600000	5490000	6740000	0	0	9.79833e+06
Hnrnpd	13000000	15000000	5720000	6870000	0	9.80333e+06
Serpinh1	35300000	9420000	3880000	33000000	0	1.00667e+07
Sp3	20300000	0	0	NaN	NaN	10150000
Fkbp15	20800000	0	0	NaN	NaN	10400000
Atp6v1a	8770000	12100000	0	0	0	10435000
Pdcd10	20300000	1690000	1430000	0	0	1.05183e+07
Nid2	21600000	8340000	4430000	NaN	NaN	10540000
Mylk	30700000	20400000	15000000	NaN	NaN	10550000
Dido1	21200000	0	0	NaN	NaN	10600000
Tmem9b;T	14000000	7210000	0	NaN	NaN	10605000
Nup98	7740000	16600000	4600000	0	0	1.06367e+07
Mep1b	4910000	16500000	0	NaN	NaN	10705000
Snx18	22700000	5990000	3640000	NaN	NaN	10705000
Washc2	22300000	0	1290000	0	0	10720000
Fxr2;Fxr1	21900000	0	0	0	0	10950000
Fam76a	22100000	0	0	NaN	NaN	11050000
Pex14	43200000	3460000	3940000	32600000	0	11150000
Ubtf	22400000	0	0	NaN	NaN	11200000
Smtn	19100000	3580000	0	NaN	NaN	11340000
Atp23	25600000	20100000	11400000	NaN	NaN	11450000
Iqgap1	64100000	0	0	61400000	0	1.15833e+07
Hscb	30900000	10200000	8950000	NaN	NaN	11600000
Ranbp2	6280000	19800000	3740000	0	0	1.17933e+07
Ttc9c	8800000	14800000	0	NaN	NaN	11800000
Crk	141000000	78600000	10500000	53400000	230000000	1.18333e+07
Dnajc12	11200000	12500000	0	NaN	NaN	11850000
Dnajb4	23700000	5890000	8450000	0	0	1.19783e+07
Hnrnpd	13000000	15000000	5720000	0	0	1.20933e+07
Huwe1	24500000	0	0	NaN	NaN	12250000
Card19	22600000	2050000	0	NaN	NaN	12325000
Atp1b1	18400000	6370000	0	0	0	12385000
Ylpm1	28500000	3370000	3520000	NaN	NaN	12415000
Samd9l	25000000	0	0	NaN	NaN	12500000
Cirbp	17000000	8100000	0	0	0	12550000
Dnajb12	31300000	8640000	7280000	NaN	NaN	12690000
Gramd1b	25500000	0	0	NaN	NaN	12750000
Ripk1	12200000	19000000	2800000	NaN	NaN	12800000
Thrap3	33800000	0	4100000	NaN	NaN	12800000
Etfrf1	14400000	11400000	0	NaN	NaN	12900000
Parva	23500000	2410000	0	NaN	NaN	12955000
Folr1	19800000	6430000	0	NaN	NaN	13115000
Osbpl8	25900000	8930000	4250000	NaN	NaN	13165000
Mtfr1l	33100000	4560000	5630000	NaN	NaN	13200000
Pum1	20700000	5750000	0	NaN	NaN	13225000
Zfp185;Znf185	16600000	9900000	0	NaN	NaN	13250000
Ccdc47	117000000	5760000	4260000	140000000	0	1.32933e+07
Ptma	636000000	239000000	895000000	357000000	19200000	1.37667e+07
Zc3h14	30100000	2870000	2710000	NaN	NaN	13775000
Ahsg	22100000	25500000	29800000	0	0	1.38667e+07
Msrb2	30900000	41100000	21800000	NaN	NaN	14200000
Gosr2	22400000	6120000	0	NaN	NaN	14260000
Dsc3	15400000	13300000	0	NaN	NaN	14350000
Nqo1	2080000	27000000	0	0	0	14540000
Ptbp1	47000000	24700000	8630000	55000000	0	14640000
Efhd2;Efhd1	163650000	65415000	207500000	58000000	34000000	1.46992e+07
Lrrfip2	41700000	3160000	7720000	NaN	NaN	14710000
Hnrnpc	55600000	756000	0	40300000	0	1.47447e+07
Izumo1r	0	55100000	12700000	NaN	NaN	14850000
Tpm3;Tpm3-rs7	37300000	12700000	30100000	0	0	1.49667e+07
Igsf10	0	30200000	0	NaN	NaN	15100000
Zc3h6	8130000	22300000	0	NaN	NaN	15215000
Rab11fip3	30700000	0	0	NaN	NaN	15350000
Coro1a	198000000	22800000	30000000	255000000	0	15400000
Stx6	33100000	1260000	1700000	NaN	NaN	15480000
Brd4	23000000	15900000	3880000	NaN	NaN	15570000
Kdm4a	66200000	0	17500000	NaN	NaN	15600000
Atxn2	53700000	15700000	10700000	46100000	0	1.57667e+07
Tomm34	19300000	12300000	0	NaN	NaN	15800000
Arhgap18	26000000	6250000	0	NaN	NaN	16125000
Rbm27	32300000	0	0	NaN	NaN	16150000
Bola3	27800000	15500000	5390000	NaN	NaN	16260000
Pip4k2c	32100000	836000	0	NaN	NaN	16468000
Mrps36	20900000	12200000	0	NaN	NaN	16550000
Ccar1	15600000	52700000	44200000	0	8290000	1.66533e+07
Slc12a2	40100000	5700000	6170000	NaN	NaN	16730000
Ndufaf8	31400000	27500000	12700000	NaN	NaN	16750000
Csrp1	51200000	36700000	0	81300000	0	16850000
Ubac2	35900000	2410000	2220000	NaN	NaN	16935000
Arfgap3	20100000	25300000	16200000	0	0	17300000
Crkl	32700000	5210000	4510000	0	0	1.74517e+07
Kif5b	57800000	10200000	23500000	26100000	0	1.74667e+07
Tubb2b	35000000	0	0	NaN	NaN	17500000
Swap70	38100000	3260000	3110000	NaN	NaN	17570000
Guca2b	19000000	16700000	0	NaN	NaN	17850000
Atp6v1g3	28700000	7430000	0	NaN	NaN	18065000
Gas2	36300000	0	0	0	0	18150000
Mylpf	36300000	0	0	NaN	NaN	18150000
Cst6	22000000	14500000	0	NaN	NaN	18250000
Ly6c1	16400000	20100000	0	NaN	NaN	18250000
Ndufaf4;Nduf	30100000	8330000	2490000	0	0	18385000
Slc4a4;S	36400000	1190000	0	NaN	NaN	18795000
Reps1	33200000	4550000	0	NaN	NaN	18875000
Fmr1;Fxr2;Fxr1	33000000	7200000	2290000	0	0	1.93367e+07
Rab1a;Rab1A;R	18000000	28400000	11500000	0	0	1.93667e+07
Alpl	23200000	15600000	0	NaN	NaN	19400000
Parp3	33500000	5390000	0	NaN	NaN	19445000
Nudt19	11300000	88200000	0	69600000	21000000	19550000
Saa4	33700000	104000000	6340000	32600000	108000000	19870000
Zfyve19	28900000	13900000	4540000	0	0	1.98867e+07
Ptk2	34300000	16500000	5160000	NaN	NaN	20240000
Pacsin2	70100000	0	0	44100000	0	20350000
Sf3b2	52500000	11600000	33500000	0	0	2.08833e+07
Dlg1	65000000	0	931000	33600000	0	2.09897e+07
Espn	27300000	14700000	0	NaN	NaN	21000000
Itih5	42200000	0	0	NaN	NaN	21100000
Ssbp1	120000000	61700000	30700000	178000000	0	2.12833e+07
Gm11992	8870000	33800000	0	NaN	NaN	21335000
Osbpl6	43000000	0	0	NaN	NaN	21500000
Stk3	43100000	0	0	NaN	NaN	21550000
Itsn2	39600000	3750000	0	NaN	NaN	21675000
Oxct1	2890000	40500000	0	NaN	NaN	21695000
Strn3	45600000	0	3150000	0	0	21750000
Aamdc	17700000	26200000	0	0	0	21950000
Afdn	56900000	1740000	6610000	14900000	0	22150000
Hnrnph3	44700000	14900000	0	0	22500000	22300000
Ccar2	43800000	11400000	0	15200000	0	2.25333e+07
Tubb5;Tubb2a	48160000	5200000	4320000	7620000	0	22700000
Smim4	31300000	14400000	0	NaN	NaN	22850000
Znf706	36900000	20200000	5570000	NaN	NaN	22980000
Prrc2a	40700000	5630000	0	0	0	23165000
Slc35a4	13500000	34100000	992000	0	0	2.34693e+07
Tjp1	92700000	0	24700000	42900000	0	2.38167e+07
Agrn	49700000	1020000	0	NaN	NaN	25360000
Eif3g	67500000	3340000	663000	29500000	0	2.53657e+07
Pak3	49900000	15500000	0	21300000	0	25600000
Palld	56500000	14200000	8900000	NaN	NaN	26450000
Tmod3	69400000	7670000	3940000	14500000	17400000	2.65883e+07
Scamp1	59400000	2530000	4250000	NaN	NaN	26715000
Sorbs1	44900000	9150000	0	NaN	NaN	27025000
Eml4	72500000	5870000	21100000	13800000	0	2.75517e+07
Epb41l3	64200000	0	4520000	NaN	NaN	27580000
Them7	14000000	41400000	0	NaN	NaN	27700000
Ddx19a	57000000	3970000	7380000	0	0	28025000
Pfdn2	81000000	39500000	25300000	70800000	0	2.82167e+07
Tcn2	34000000	24400000	0	NaN	NaN	29200000
Lyrm2	51300000	18800000	5500000	NaN	NaN	29550000
Ptprk	48300000	11500000	0	NaN	NaN	29900000
Cyp4b1;Cyp4	1730000	68100000	3670000	NaN	NaN	31245000
Dhtkd1;Ist1	49700000	55000000	35100000	27400000	0	3.15167e+07
Pdlim2	31400000	33400000	0	NaN	NaN	32400000
Plvap	49700000	15100000	0	NaN	NaN	32400000
Arhgef2	69200000	0	1940000	NaN	NaN	32660000
Trip10	67700000	2470000	2220000	NaN	NaN	32865000
Ywhaz	36000000	46800000	24900000	0	0	33100000
Fnbp1	67300000	0	0	NaN	NaN	33650000
Ak2	53100000	61000000	54400000	15400000	0	3.37833e+07
Fam107b	144000000	69100000	190000000	26900000	0	34250000
Anpep	42900000	26800000	0	0	0	34850000
Tma7	71300000	49700000	41600000	35300000	0	3.48667e+07
Ptpn11	29700000	40100000	0	0	0	34900000
Col15a1	54500000	16300000	0	NaN	NaN	35400000
Sec16a	66100000	15300000	15500000	0	0	3.55333e+07
Mrpl43	30500000	40700000	0	NaN	NaN	35600000
Gosr1	67100000	11800000	6530000	4960000	0	35620000
Stmn2	78900000	15900000	35200000	0	0	3.56667e+07
Dmtn	66600000	5910000	0	0	0	36255000
Habp4	61400000	11600000	0	NaN	NaN	36500000
Ndrg1	38200000	36000000	0	NaN	NaN	37100000
Ablim1	130000000	14000000	34700000	NaN	NaN	37300000
Dnajb1	113000000	11500000	24700000	NaN	NaN	37550000
Tjp1	92700000	0	24700000	0	0	3.81167e+07
Tpd52	81000000	13200000	26800000	0	0	3.81667e+07
4833439L19Rik;P33monox	61900000	18600000	1710000	NaN	NaN	38540000
Dnajc19	56900000	30400000	0	1210000	13000000	3.89133e+07
Prrc2c	106000000	21200000	24500000	NaN	NaN	39100000
Acyp1	77800000	155000000	4570000	89300000	134000000	4.04433e+07
Ndufa7	322000000	276000000	46600000	532000000	195000000	4.11333e+07
Snrpb2	58500000	32400000	12200000	0	0	4.13833e+07
Immt	65400000	50700000	49600000	0	0	4.15167e+07
Sftpb	64400000	19200000	0	NaN	NaN	41800000
Dbnl	156000000	17400000	4550000	127000000	0	42850000
Igfbp7	99000000	101000000	57000000	NaN	NaN	43000000
Rbm3	125000000	75600000	16700000	155000000	0	4.30667e+07
Msh6	118000000	0	46200000	0	0	43600000
Dync1i2	58300000	40900000	17200000	0	0	4.38667e+07
Cda	249000000	366000000	23000000	126000000	640000000	44500000
Arpc1a	55400000	50600000	6590000	18800000	0	4.45367e+07
0610012G03Rik	31300000	58000000	0	NaN	NaN	44650000
Lin7c	69000000	51500000	0	43900000	0	4.56167e+07
Ppp1r21	91300000	849000	0	NaN	NaN	46074500
Ppp1r12a	71000000	21800000	0	NaN	NaN	46400000
Pdzd11	63400000	45600000	6760000	NaN	NaN	47740000
Vamp8	66900000	94200000	78500000	19200000	0	4.79833e+07
Mrpl41	53800000	43500000	0	0	0	48650000
Mybbp1a	98200000	767000	0	NaN	NaN	49483500
Mrps26	61700000	38500000	0	0	0	50100000
Cst3	69200000	41500000	10400000	0	0	5.18833e+07
Manf	295000000	277000000	702000000	0	0	52000000
Coa5	95300000	41600000	16200000	NaN	NaN	52250000
Hsp90ab1	124000000	17300000	22700000	32400000	0	5.22833e+07
Ccdc124	104000000	34200000	16500000	NaN	NaN	52600000
Bag6;Bag	98600000	18000000	13300000	0	0	5.38667e+07
Ddx11	1900000	108000000	761000	NaN	NaN	54189000
Phactr4	106000000	3300000	1170000	0	0	54260000
Atp5l	112000000	156000000	14500000	93100000	130000000	54800000
Cgnl1	102000000	7640000	0	NaN	NaN	54820000
Csrp2	72400000	38600000	0	NaN	NaN	55500000
Ambp	39900000	105000000	9810000	40300000	0	5.57467e+07
Sf3b1	145000000	9330000	14900000	42500000	0	5.80317e+07
Rad23b	111000000	161000000	58000000	175000000	0	5.83333e+07
Tuba1c;Tuba1a;Tuba1b	329000000	17700000	32500000	312000000	0	5.85167e+07
Szrd1	232000000	64400000	170000000	45400000	53500000	5.85667e+07
Ndufs4	274000000	86900000	17400000	348000000	0	58650000
Rufy3	126000000	18600000	13500000	NaN	NaN	58800000
Numa1	120000000	381000	0	0	0	60190500
Lima1	226000000	18000000	11300000	174000000	0	6.02333e+07
Ndufa13	209000000	173000000	21700000	319000000	48100000	61400000
Stx7	102000000	24200000	4330000	0	0	6.16567e+07
Acy3	218000000	832000000	4730000	722000000	663000000	6.17567e+07
Calb1	122000000	1620000	0	NaN	NaN	61810000
Sumf2	131000000	23300000	20600000	0	22900000	62650000
Coa3	217000000	45600000	67100000	NaN	NaN	64200000
Hdlbp	136000000	15600000	34100000	0	0	6.44333e+07
Triobp	137000000	6870000	3750000	NaN	NaN	68185000
Susd2	80300000	58500000	0	NaN	NaN	69400000
Dnajc2	141000000	7650000	4040000	NaN	NaN	70285000
Nt5dc3	345000000	0	102000000	NaN	NaN	70500000
Snx1	166000000	2660000	0	37400000	0	7.18633e+07
Myl1	189000000	96000000	211000000	0	0	7.21667e+07
Chchd6	130000000	39400000	11100000	NaN	NaN	73600000
Eny2	133000000	200000000	124000000	79200000	69200000	75700000
Col18a1	112000000	43600000	0	NaN	NaN	77800000
Zeb2	25300000	170000000	17200000	NaN	NaN	80450000
Myo6	190000000	2340000	0	10300000	35600000	80870000
Sorbs1	181000000	13300000	16200000	NaN	NaN	80950000
Add3	156000000	11500000	3280000	0	0	8.26567e+07
Chchd1	114000000	71800000	9220000	NaN	NaN	83680000
Dtnb	148000000	81800000	30300000	NaN	NaN	84600000
Ndufb5	244000000	37700000	47200000	81200000	37900000	8.54167e+07
Snrpa	148000000	86500000	30900000	NaN	NaN	86350000
Pfdn6	403000000	456000000	642000000	43700000	343000000	86600000
Epb41l1	157000000	17300000	0	NaN	NaN	87150000
Hnrnpm	311000000	59800000	26000000	261000000	0	8.97333e+07
Ppp1r1a	94000000	92600000	0	NaN	NaN	93300000
Mtdh	268000000	4330000	0	128000000	0	9.34983e+07
Ppp1r12c	133000000	54700000	0	NaN	NaN	93850000
Pdcd5	338000000	32600000	113000000	159000000	0	9.46333e+07
Tagln2	842000000	1200000000	153000000	515000000	2110000000	95000000
Gsta1;Gsta2	96100000	168000000	9440000	33600000	64300000	96270000
Cttn	205000000	90900000	9270000	142000000	0	9.75267e+07
Dnajc8	210000000	49600000	31500000	NaN	NaN	98300000
Lmo7	184000000	15000000	0	0	0	99500000
Akr1c21	261000000	45300000	0	131000000	26700000	1.00583e+08
Hspa8	119000000	227000000	184000000	32700000	0	1.00767e+08
Pam16;Gm9803	312000000	223000000	166000000	NaN	NaN	101500000
Cd2ap	185000000	26900000	3150000	0	0	104900000
Snx2	466000000	56100000	26500000	360000000	78100000	1.06183e+08
Add1	207000000	13600000	12300000	0	0	106200000
Serbp1	427000000	39400000	170000000	208000000	0	107200000
Eno3	205000000	140000000	116000000	73200000	0	1.09433e+08
Ahsp	130000000	199000000	117000000	0	46300000	1.10067e+08
Ywhab	408000000	121000000	208000000	254000000	0	110500000
Hspa8	119000000	227000000	184000000	0	0	1.11667e+08
Eps8l2	275000000	63400000	52000000	NaN	NaN	117200000
Selenbp1;Selenbp2;Sele	53600000	467000000	168000000	0	254000000	1.19633e+08
Rab11fip5	231000000	12000000	367000	NaN	NaN	121133000
Pgk1	125000000	333000000	191000000	0	129000000	1.22333e+08
2210011C24Rik	133000000	121000000	0	NaN	NaN	127000000
Calml4	132000000	131000000	0	NaN	NaN	131500000
Tff1	203000000	141000000	36700000	NaN	NaN	135300000
C4b	132000000	209000000	2550000	82900000	12500000	137850000
Cobll1	330000000	161000000	105000000	208000000	0	1.41167e+08
Slc9a3r2	266000000	61100000	21100000	NaN	NaN	142450000
Ank3	258000000	38000000	0	NaN	NaN	148000000
Saa1	49400000	863000000	900000000	0	0	156200000
Retnlb	161000000	162000000	3450000	NaN	NaN	158050000
G3bp1	314000000	45000000	7440000	47300000	0	1.61253e+08
RTRAF	291000000	131000000	74800000	64100000	0	164700000
Ankrd6	246000000	112000000	13000000	NaN	NaN	166000000
Rbmx	400000000	110000000	16900000	234000000	0	1.71367e+08
Khsrp	399000000	125000000	211000000	0	56100000	1.72967e+08
Ndufb4	663000000	413000000	71700000	890000000	124000000	176100000
Cacybp	309000000	51700000	12300000	0	0	176250000
Serbp1	427000000	39400000	170000000	0	0	1.76533e+08
Enah	319000000	40300000	0	0	0	179650000
Ndufv2	204000000	245000000	134000000	0	0	1.79833e+08
Chchd7	334000000	68800000	21300000	NaN	NaN	180100000
Sult1c2	264000000	99800000	0	0	0	181900000
Ctnnd1	592000000	52400000	315000000	94400000	0	1.85733e+08
Ahcyl2;Ahc	484000000	66200000	5540000	105000000	157000000	185920000
Mapt	244000000	149000000	7210000	NaN	NaN	189290000
Ndufb7	671000000	456000000	197000000	319000000	592000000	1.94167e+08
Gm20390;Nme2	575000000	1100000000	70700000	599000000	1260000000	1.94267e+08
Timm10	1560000000	1100000000	3320000000	45400000	39700000	1.94967e+08
Pakap;Akap2	321000000	88400000	8300000	NaN	NaN	196400000
Palm	489000000	25800000	0	0	177000000	198400000
Tns1	403000000	96700000	49900000	NaN	NaN	199950000
Umod	197000000	209000000	0	NaN	NaN	203000000
[truncated: 78 more rows]
