# Supplementary material for: Molecular harvesting with electroporation for tissue profiling
Source: Sci Rep. 2019 Oct 31;9:15750. doi: 10.1038/s41598-019-51634-7 (PMC6823461; doi:10.1038/s41598-019-51634-7)
Supplement: Supplementary file 5 — Table S4 LiverVsKidney Process [file 41598_2019_51634_MOESM5_ESM.xlsx]

## Sheet: GOPROCESS (2)
GO Term	Description	P-value	FDR q-value	Enrichment	N	B	n	b	Genes
GO:0044281	small molecule metabolic process	2.34e-50	1.9e-46	2.72	1731	323	333	169	[Fasn - fatty acid synthase, Hsd17b4 - hydroxysteroid (17-beta) dehydrogenase 4, Hadha - hydroxyacyl-coenzyme a dehydrogenase/3-ketoacyl-coenzyme a thiolase/enoyl-coenzyme a hydratase (trifunctional protein), alpha subunit, Uox - urate oxidase, Hspa8 - heat shock protein 8, Arg1 - arginase, liver, Fah - fumarylacetoacetate hydrolase, Gpd1 - glycerol-3-phosphate dehydrogenase 1 (soluble), Decr1 - …
GO:0006082	organic acid metabolic process	6.13e-44	2.48e-40	3.4	1731	209	285	117	[Fasn - fatty acid synthase, Hsd17b4 - hydroxysteroid (17-beta) dehydrogenase 4, Hadha - hydroxyacyl-coenzyme a dehydrogenase/3-ketoacyl-coenzyme a thiolase/enoyl-coenzyme a hydratase (trifunctional protein), alpha subunit, Uox - urate oxidase, Arg1 - arginase, liver, Fah - fumarylacetoacetate hydrolase, Decr1 - 2,4-dienoyl coa reductase 1, mitochondrial, Suclg2 - succinate-coenzyme a ligase, gdp…
GO:0043436	oxoacid metabolic process	7.64e-43	2.06e-39	3.39	1731	206	285	115	[Fasn - fatty acid synthase, Hsd17b4 - hydroxysteroid (17-beta) dehydrogenase 4, Hadha - hydroxyacyl-coenzyme a dehydrogenase/3-ketoacyl-coenzyme a thiolase/enoyl-coenzyme a hydratase (trifunctional protein), alpha subunit, Arg1 - arginase, liver, Fah - fumarylacetoacetate hydrolase, Decr1 - 2,4-dienoyl coa reductase 1, mitochondrial, Suclg2 - succinate-coenzyme a ligase, gdp-forming, beta subuni…
GO:0019752	carboxylic acid metabolic process	1.87e-41	3.78e-38	3.36	1731	204	285	113	[Fasn - fatty acid synthase, Hsd17b4 - hydroxysteroid (17-beta) dehydrogenase 4, Hadha - hydroxyacyl-coenzyme a dehydrogenase/3-ketoacyl-coenzyme a thiolase/enoyl-coenzyme a hydratase (trifunctional protein), alpha subunit, Arg1 - arginase, liver, Fah - fumarylacetoacetate hydrolase, Decr1 - 2,4-dienoyl coa reductase 1, mitochondrial, Suclg2 - succinate-coenzyme a ligase, gdp-forming, beta subuni…
GO:0055114	oxidation-reduction process	1.13e-37	1.84e-34	2.37	1731	218	510	152	[Fasn - fatty acid synthase, Hsd17b4 - hydroxysteroid (17-beta) dehydrogenase 4, Hadha - hydroxyacyl-coenzyme a dehydrogenase/3-ketoacyl-coenzyme a thiolase/enoyl-coenzyme a hydratase (trifunctional protein), alpha subunit, Ndufa9 - nadh dehydrogenase (ubiquinone) 1 alpha subcomplex, 9, Uox - urate oxidase, Gpd1 - glycerol-3-phosphate dehydrogenase 1 (soluble), Ndufa11 - nadh dehydrogenase (ubiqu…
GO:0044282	small molecule catabolic process	8.09e-36	1.09e-32	4.49	1731	91	292	69	[Hsd17b4 - hydroxysteroid (17-beta) dehydrogenase 4, Hadha - hydroxyacyl-coenzyme a dehydrogenase/3-ketoacyl-coenzyme a thiolase/enoyl-coenzyme a hydratase (trifunctional protein), alpha subunit, Acat1 - acetyl-coenzyme a acetyltransferase 1, Uox - urate oxidase, Hadhb - hydroxyacyl-coenzyme a dehydrogenase/3-ketoacyl-coenzyme a thiolase/enoyl-coenzyme a hydratase (trifunctional protein), beta su…
GO:0008152	metabolic process	4.76e-35	5.51e-32	1.42	1731	914	547	411	[Vcp - valosin containing protein, Acadl - acyl-coenzyme a dehydrogenase, long-chain, Cyp2e1 - cytochrome p450, family 2, subfamily e, polypeptide 1, Suclg2 - succinate-coenzyme a ligase, gdp-forming, beta subunit, Acadm - acyl-coenzyme a dehydrogenase, medium chain, Cyp2f2 - cytochrome p450, family 2, subfamily f, polypeptide 2, Eif1 - eukaryotic translation initiation factor 1, Acadvl - acyl-co…
GO:0016054	organic acid catabolic process	2.93e-30	2.97e-27	4.72	1731	72	285	56	[Hsd17b4 - hydroxysteroid (17-beta) dehydrogenase 4, Acat1 - acetyl-coenzyme a acetyltransferase 1, Hadha - hydroxyacyl-coenzyme a dehydrogenase/3-ketoacyl-coenzyme a thiolase/enoyl-coenzyme a hydratase (trifunctional protein), alpha subunit, Hadhb - hydroxyacyl-coenzyme a dehydrogenase/3-ketoacyl-coenzyme a thiolase/enoyl-coenzyme a hydratase (trifunctional protein), beta subunit, Arg1 - arginas…
GO:0046395	carboxylic acid catabolic process	2.93e-30	2.64e-27	4.72	1731	72	285	56	[Hsd17b4 - hydroxysteroid (17-beta) dehydrogenase 4, Acat1 - acetyl-coenzyme a acetyltransferase 1, Hadha - hydroxyacyl-coenzyme a dehydrogenase/3-ketoacyl-coenzyme a thiolase/enoyl-coenzyme a hydratase (trifunctional protein), alpha subunit, Hadhb - hydroxyacyl-coenzyme a dehydrogenase/3-ketoacyl-coenzyme a thiolase/enoyl-coenzyme a hydratase (trifunctional protein), beta subunit, Arg1 - arginas…
GO:0071704	organic substance metabolic process	6.56e-30	5.32e-27	1.46	1731	816	524	360	[Fasn - fatty acid synthase, Hadha - hydroxyacyl-coenzyme a dehydrogenase/3-ketoacyl-coenzyme a thiolase/enoyl-coenzyme a hydratase (trifunctional protein), alpha subunit, Fau - finkel-biskis-reilly murine sarcoma virus (fbr-musv) ubiquitously expressed (fox derived), Ndufa9 - nadh dehydrogenase (ubiquinone) 1 alpha subcomplex, 9, Fah - fumarylacetoacetate hydrolase, Decr1 - 2,4-dienoyl coa reduc…
GO:0051186	cofactor metabolic process	6.16e-27	4.54e-24	2.6	1731	145	460	100	[Fasn - fatty acid synthase, Hsd17b4 - hydroxysteroid (17-beta) dehydrogenase 4, Gpd1 - glycerol-3-phosphate dehydrogenase 1 (soluble), Vcp - valosin containing protein, Pkm - pyruvate kinase, muscle, Suclg2 - succinate-coenzyme a ligase, gdp-forming, beta subunit, Ahcy - s-adenosylhomocysteine hydrolase, Gstt3 - glutathione s-transferase, theta 3, Pgk1 - phosphoglycerate kinase 1, Adhfe1 - alcoh…
GO:0032787	monocarboxylic acid metabolic process	6.35e-27	4.29e-24	2.74	1731	116	480	88	[Fasn - fatty acid synthase, Hsd17b4 - hydroxysteroid (17-beta) dehydrogenase 4, Acat1 - acetyl-coenzyme a acetyltransferase 1, Hadha - hydroxyacyl-coenzyme a dehydrogenase/3-ketoacyl-coenzyme a thiolase/enoyl-coenzyme a hydratase (trifunctional protein), alpha subunit, Hadhb - hydroxyacyl-coenzyme a dehydrogenase/3-ketoacyl-coenzyme a thiolase/enoyl-coenzyme a hydratase (trifunctional protein), …
GO:0017144	drug metabolic process	3.02e-26	1.88e-23	2.6	1731	143	457	98	[Hspa8 - heat shock protein 8, Fah - fumarylacetoacetate hydrolase, Vcp - valosin containing protein, Cyp2e1 - cytochrome p450, family 2, subfamily e, polypeptide 1, Pkm - pyruvate kinase, muscle, Suclg2 - succinate-coenzyme a ligase, gdp-forming, beta subunit, Cyp2f2 - cytochrome p450, family 2, subfamily f, polypeptide 2, Ahcy - s-adenosylhomocysteine hydrolase, Chchd10 - coiled-coil-helix-coil…
GO:0044237	cellular metabolic process	5.98e-26	3.46e-23	1.44	1731	794	524	346	[Fasn - fatty acid synthase, Hadha - hydroxyacyl-coenzyme a dehydrogenase/3-ketoacyl-coenzyme a thiolase/enoyl-coenzyme a hydratase (trifunctional protein), alpha subunit, Fau - finkel-biskis-reilly murine sarcoma virus (fbr-musv) ubiquitously expressed (fox derived), Ndufa9 - nadh dehydrogenase (ubiquinone) 1 alpha subcomplex, 9, Fah - fumarylacetoacetate hydrolase, Decr1 - 2,4-dienoyl coa reduc…
GO:0009056	catabolic process	2.33e-24	1.26e-21	2.43	1731	279	294	115	[Hsd17b4 - hydroxysteroid (17-beta) dehydrogenase 4, Hadha - hydroxyacyl-coenzyme a dehydrogenase/3-ketoacyl-coenzyme a thiolase/enoyl-coenzyme a hydratase (trifunctional protein), alpha subunit, Uox - urate oxidase, Arg1 - arginase, liver, Hspa8 - heat shock protein 8, Fah - fumarylacetoacetate hydrolase, Gpd1 - glycerol-3-phosphate dehydrogenase 1 (soluble), Decr1 - 2,4-dienoyl coa reductase 1,…
GO:1901605	alpha-amino acid metabolic process	2.97e-23	1.5e-20	5.32	1731	61	224	42	[Acat1 - acetyl-coenzyme a acetyltransferase 1, Glul - glutamate-ammonia ligase (glutamine synthetase), Sds - serine dehydratase, Mthfd1 - methylenetetrahydrofolate dehydrogenase (nadp+ dependent), methenyltetrahydrofolate cyclohydrolase, formyltetrahydrofolate synthase, Arg1 - arginase, liver, Fah - fumarylacetoacetate hydrolase, Cps1 - carbamoyl-phosphate synthetase 1, Agxt - alanine-glyoxylate…
GO:0044238	primary metabolic process	5.91e-22	2.82e-19	1.45	1731	749	493	309	[Fasn - fatty acid synthase, Hadha - hydroxyacyl-coenzyme a dehydrogenase/3-ketoacyl-coenzyme a thiolase/enoyl-coenzyme a hydratase (trifunctional protein), alpha subunit, Fah - fumarylacetoacetate hydrolase, Vcp - valosin containing protein, Decr1 - 2,4-dienoyl coa reductase 1, mitochondrial, Suclg2 - succinate-coenzyme a ligase, gdp-forming, beta subunit, Acadl - acyl-coenzyme a dehydrogenase, …
GO:0044248	cellular catabolic process	7.84e-22	3.53e-19	2.47	1731	251	288	103	[Hsd17b4 - hydroxysteroid (17-beta) dehydrogenase 4, Hadha - hydroxyacyl-coenzyme a dehydrogenase/3-ketoacyl-coenzyme a thiolase/enoyl-coenzyme a hydratase (trifunctional protein), alpha subunit, Uox - urate oxidase, Arg1 - arginase, liver, Hspa8 - heat shock protein 8, Fah - fumarylacetoacetate hydrolase, Decr1 - 2,4-dienoyl coa reductase 1, mitochondrial, Vcp - valosin containing protein, Acadl…
GO:1901564	organonitrogen compound metabolic process	1.3e-20	5.53e-18	1.59	1731	550	460	233	[Fasn - fatty acid synthase, Fah - fumarylacetoacetate hydrolase, Vcp - valosin containing protein, Acadl - acyl-coenzyme a dehydrogenase, long-chain, Suclg2 - succinate-coenzyme a ligase, gdp-forming, beta subunit, Acadm - acyl-coenzyme a dehydrogenase, medium chain, Ahcy - s-adenosylhomocysteine hydrolase, Chchd10 - coiled-coil-helix-coiled-coil-helix domain containing 10, Adhfe1 - alcohol dehy…
GO:1901575	organic substance catabolic process	1.52e-20	6.17e-18	2.47	1731	234	294	98	[Hsd17b4 - hydroxysteroid (17-beta) dehydrogenase 4, Hadha - hydroxyacyl-coenzyme a dehydrogenase/3-ketoacyl-coenzyme a thiolase/enoyl-coenzyme a hydratase (trifunctional protein), alpha subunit, Uox - urate oxidase, Arg1 - arginase, liver, Hspa8 - heat shock protein 8, Fah - fumarylacetoacetate hydrolase, Gpd1 - glycerol-3-phosphate dehydrogenase 1 (soluble), Decr1 - 2,4-dienoyl coa reductase 1,…
GO:0006732	coenzyme metabolic process	6.24e-20	2.41e-17	2.81	1731	87	460	65	[Fasn - fatty acid synthase, Hsd17b4 - hydroxysteroid (17-beta) dehydrogenase 4, Tkt - transketolase, Acat1 - acetyl-coenzyme a acetyltransferase 1, Gpd1 - glycerol-3-phosphate dehydrogenase 1 (soluble), Gpi1 - glucose phosphate isomerase 1, Vcp - valosin containing protein, Suclg2 - succinate-coenzyme a ligase, gdp-forming, beta subunit, Pkm - pyruvate kinase, muscle, Ahcy - s-adenosylhomocystei…
GO:0006520	cellular amino acid metabolic process	4.85e-19	1.79e-16	4.43	1731	75	224	43	[Acat1 - acetyl-coenzyme a acetyltransferase 1, Glul - glutamate-ammonia ligase (glutamine synthetase), Sds - serine dehydratase, Mthfd1 - methylenetetrahydrofolate dehydrogenase (nadp+ dependent), methenyltetrahydrofolate cyclohydrolase, formyltetrahydrofolate synthase, Arg1 - arginase, liver, Fah - fumarylacetoacetate hydrolase, Cps1 - carbamoyl-phosphate synthetase 1, Agxt - alanine-glyoxylate…
GO:0009058	biosynthetic process	2.3e-18	8.12e-16	1.79	1731	295	519	158	[Fasn - fatty acid synthase, Fau - finkel-biskis-reilly murine sarcoma virus (fbr-musv) ubiquitously expressed (fox derived), Ndufa9 - nadh dehydrogenase (ubiquinone) 1 alpha subcomplex, 9, Arg1 - arginase, liver, Gpd1 - glycerol-3-phosphate dehydrogenase 1 (soluble), Tufm - tu translation elongation factor, mitochondrial, Vcp - valosin containing protein, Pkm - pyruvate kinase, muscle, Eif1 - eu…
GO:0072329	monocarboxylic acid catabolic process	3.94e-18	1.33e-15	3.43	1731	40	480	38	[Hsd17b4 - hydroxysteroid (17-beta) dehydrogenase 4, Echs1 - enoyl coenzyme a hydratase, short chain, 1, mitochondrial, Hadha - hydroxyacyl-coenzyme a dehydrogenase/3-ketoacyl-coenzyme a thiolase/enoyl-coenzyme a hydratase (trifunctional protein), alpha subunit, Acat1 - acetyl-coenzyme a acetyltransferase 1, Pck1 - phosphoenolpyruvate carboxykinase 1, cytosolic, Hadhb - hydroxyacyl-coenzyme a deh…
GO:0006631	fatty acid metabolic process	6.1e-18	1.98e-15	2.79	1731	75	480	58	[Fasn - fatty acid synthase, Hsd17b4 - hydroxysteroid (17-beta) dehydrogenase 4, Hadha - hydroxyacyl-coenzyme a dehydrogenase/3-ketoacyl-coenzyme a thiolase/enoyl-coenzyme a hydratase (trifunctional protein), alpha subunit, Acat1 - acetyl-coenzyme a acetyltransferase 1, Hadhb - hydroxyacyl-coenzyme a dehydrogenase/3-ketoacyl-coenzyme a thiolase/enoyl-coenzyme a hydratase (trifunctional protein), …
GO:1901566	organonitrogen compound biosynthetic process	7.31e-18	2.28e-15	1.93	1731	167	618	115	[Fau - finkel-biskis-reilly murine sarcoma virus (fbr-musv) ubiquitously expressed (fox derived), Arg1 - arginase, liver, Tufm - tu translation elongation factor, mitochondrial, Pkm - pyruvate kinase, muscle, Eif1 - eukaryotic translation initiation factor 1, Acadm - acyl-coenzyme a dehydrogenase, medium chain, Apoe - apolipoprotein e, Pdhx - pyruvate dehydrogenase complex, component x, Nampt - n…
GO:1901606	alpha-amino acid catabolic process	8.07e-17	2.42e-14	5.96	1731	35	224	27	[Acat1 - acetyl-coenzyme a acetyltransferase 1, Sds - serine dehydratase, Arg1 - arginase, liver, Fah - fumarylacetoacetate hydrolase, Agxt - alanine-glyoxylate aminotransferase, Glud1 - glutamate dehydrogenase 1, Otc - ornithine transcarbamylase, Ahcy - s-adenosylhomocysteine hydrolase, Got1 - glutamate oxaloacetate transaminase 1, soluble, Uroc1 - urocanase domain containing 1, Got2 - glutamate…
GO:0044249	cellular biosynthetic process	9.77e-17	2.83e-14	1.8	1731	267	519	144	[Fasn - fatty acid synthase, Fau - finkel-biskis-reilly murine sarcoma virus (fbr-musv) ubiquitously expressed (fox derived), Ndufa9 - nadh dehydrogenase (ubiquinone) 1 alpha subcomplex, 9, Arg1 - arginase, liver, Tufm - tu translation elongation factor, mitochondrial, Vcp - valosin containing protein, Pkm - pyruvate kinase, muscle, Eif1 - eukaryotic translation initiation factor 1, Acadm - acyl-…
GO:1901576	organic substance biosynthetic process	1.7e-16	4.76e-14	1.76	1731	284	518	150	[Fasn - fatty acid synthase, Ndufa9 - nadh dehydrogenase (ubiquinone) 1 alpha subcomplex, 9, Fau - finkel-biskis-reilly murine sarcoma virus (fbr-musv) ubiquitously expressed (fox derived), Arg1 - arginase, liver, Gpd1 - glycerol-3-phosphate dehydrogenase 1 (soluble), Tufm - tu translation elongation factor, mitochondrial, Vcp - valosin containing protein, Pkm - pyruvate kinase, muscle, Eif1 - eu…
GO:0043603	cellular amide metabolic process	2.89e-16	7.8e-14	2.15	1731	138	519	89	[Fasn - fatty acid synthase, Hsd17b4 - hydroxysteroid (17-beta) dehydrogenase 4, Acat1 - acetyl-coenzyme a acetyltransferase 1, Fau - finkel-biskis-reilly murine sarcoma virus (fbr-musv) ubiquitously expressed (fox derived), Arg1 - arginase, liver, Hspa8 - heat shock protein 8, Tufm - tu translation elongation factor, mitochondrial, Suclg2 - succinate-coenzyme a ligase, gdp-forming, beta subunit,…
GO:0009063	cellular amino acid catabolic process	2.95e-16	7.71e-14	5.8	1731	36	224	27	[Acat1 - acetyl-coenzyme a acetyltransferase 1, Sds - serine dehydratase, Arg1 - arginase, liver, Fah - fumarylacetoacetate hydrolase, Agxt - alanine-glyoxylate aminotransferase, Glud1 - glutamate dehydrogenase 1, Otc - ornithine transcarbamylase, Ahcy - s-adenosylhomocysteine hydrolase, Got1 - glutamate oxaloacetate transaminase 1, soluble, Uroc1 - urocanase domain containing 1, Got2 - glutamate…
GO:0055086	nucleobase-containing small molecule metabolic process	1.33e-15	3.38e-13	2.32	1731	125	460	77	[Fasn - fatty acid synthase, Hsd17b4 - hydroxysteroid (17-beta) dehydrogenase 4, Tkt - transketolase, Acat1 - acetyl-coenzyme a acetyltransferase 1, Uox - urate oxidase, Hspa8 - heat shock protein 8, Gpd1 - glycerol-3-phosphate dehydrogenase 1 (soluble), Hint1 - histidine triad nucleotide binding protein 1, Gpi1 - glucose phosphate isomerase 1, Vcp - valosin containing protein, Pkm - pyruvate kin…
GO:0006629	lipid metabolic process	1.75e-15	4.3e-13	2.63	1731	165	279	70	[Fasn - fatty acid synthase, Hsd17b4 - hydroxysteroid (17-beta) dehydrogenase 4, Hadha - hydroxyacyl-coenzyme a dehydrogenase/3-ketoacyl-coenzyme a thiolase/enoyl-coenzyme a hydratase (trifunctional protein), alpha subunit, Acat1 - acetyl-coenzyme a acetyltransferase 1, Hadhb - hydroxyacyl-coenzyme a dehydrogenase/3-ketoacyl-coenzyme a thiolase/enoyl-coenzyme a hydratase (trifunctional protein), …
GO:0044255	cellular lipid metabolic process	2.66e-15	6.35e-13	2.16	1731	127	524	83	[Fasn - fatty acid synthase, Hsd17b4 - hydroxysteroid (17-beta) dehydrogenase 4, Acat1 - acetyl-coenzyme a acetyltransferase 1, Hadha - hydroxyacyl-coenzyme a dehydrogenase/3-ketoacyl-coenzyme a thiolase/enoyl-coenzyme a hydratase (trifunctional protein), alpha subunit, Hadhb - hydroxyacyl-coenzyme a dehydrogenase/3-ketoacyl-coenzyme a thiolase/enoyl-coenzyme a hydratase (trifunctional protein), …
GO:0009062	fatty acid catabolic process	7.32e-15	1.7e-12	3.39	1731	34	480	32	[Hsd17b4 - hydroxysteroid (17-beta) dehydrogenase 4, Acat1 - acetyl-coenzyme a acetyltransferase 1, Hadha - hydroxyacyl-coenzyme a dehydrogenase/3-ketoacyl-coenzyme a thiolase/enoyl-coenzyme a hydratase (trifunctional protein), alpha subunit, Echs1 - enoyl coenzyme a hydratase, short chain, 1, mitochondrial, Pck1 - phosphoenolpyruvate carboxykinase 1, cytosolic, Hadhb - hydroxyacyl-coenzyme a deh…
GO:0006790	sulfur compound metabolic process	8.65e-15	1.95e-12	4.14	1731	70	221	37	[Fasn - fatty acid synthase, Hsd17b4 - hydroxysteroid (17-beta) dehydrogenase 4, Acat1 - acetyl-coenzyme a acetyltransferase 1, Hagh - hydroxyacyl glutathione hydrolase, Mthfd1 - methylenetetrahydrofolate dehydrogenase (nadp+ dependent), methenyltetrahydrofolate cyclohydrolase, formyltetrahydrofolate synthase, Cps1 - carbamoyl-phosphate synthetase 1, Agxt - alanine-glyoxylate aminotransferase, Su…
GO:0006575	cellular modified amino acid metabolic process	2.86e-14	6.27e-12	3.99	1731	46	311	33	[Hagh - hydroxyacyl glutathione hydrolase, Mthfd1 - methylenetetrahydrofolate dehydrogenase (nadp+ dependent), methenyltetrahydrofolate cyclohydrolase, formyltetrahydrofolate synthase, Acadl - acyl-coenzyme a dehydrogenase, long-chain, Acadm - acyl-coenzyme a dehydrogenase, medium chain, Gnmt - glycine n-methyltransferase, Ahcy - s-adenosylhomocysteine hydrolase, Gstm1 - glutathione s-transferase…
GO:0044283	small molecule biosynthetic process	4.62e-14	9.86e-12	3.67	1731	100	198	42	[Fasn - fatty acid synthase, Acat1 - acetyl-coenzyme a acetyltransferase 1, Glul - glutamate-ammonia ligase (glutamine synthetase), Khk - ketohexokinase, Mthfd1 - methylenetetrahydrofolate dehydrogenase (nadp+ dependent), methenyltetrahydrofolate cyclohydrolase, formyltetrahydrofolate synthase, Cps1 - carbamoyl-phosphate synthetase 1, Gpd1 - glycerol-3-phosphate dehydrogenase 1 (soluble), Hint1 -…
GO:0019637	organophosphate metabolic process	7.07e-14	1.47e-11	1.88	1731	141	619	95	[Fasn - fatty acid synthase, Hsd17b4 - hydroxysteroid (17-beta) dehydrogenase 4, Tkt - transketolase, Acat1 - acetyl-coenzyme a acetyltransferase 1, Hspa8 - heat shock protein 8, Gpd1 - glycerol-3-phosphate dehydrogenase 1 (soluble), Hint1 - histidine triad nucleotide binding protein 1, Gpi1 - glucose phosphate isomerase 1, Vcp - valosin containing protein, Suclg2 - succinate-coenzyme a ligase, g…
GO:0006753	nucleoside phosphate metabolic process	7.47e-14	1.51e-11	2.31	1731	111	460	68	[Fasn - fatty acid synthase, Hsd17b4 - hydroxysteroid (17-beta) dehydrogenase 4, Tkt - transketolase, Acat1 - acetyl-coenzyme a acetyltransferase 1, Hspa8 - heat shock protein 8, Gpd1 - glycerol-3-phosphate dehydrogenase 1 (soluble), Hint1 - histidine triad nucleotide binding protein 1, Gpi1 - glucose phosphate isomerase 1, Vcp - valosin containing protein, Pkm - pyruvate kinase, muscle, Suclg2 -…
GO:0043648	dicarboxylic acid metabolic process	7.67e-14	1.52e-11	3.39	1731	39	432	33	[Pck1 - phosphoenolpyruvate carboxykinase 1, cytosolic, Glul - glutamate-ammonia ligase (glutamine synthetase), Mthfd1 - methylenetetrahydrofolate dehydrogenase (nadp+ dependent), methenyltetrahydrofolate cyclohydrolase, formyltetrahydrofolate synthase, Suclg2 - succinate-coenzyme a ligase, gdp-forming, beta subunit, Glud1 - glutamate dehydrogenase 1, Got1 - glutamate oxaloacetate transaminase 1,…
GO:0009117	nucleotide metabolic process	9.93e-14	1.92e-11	2.33	1731	110	460	68	[Fasn - fatty acid synthase, Hsd17b4 - hydroxysteroid (17-beta) dehydrogenase 4, Tkt - transketolase, Acat1 - acetyl-coenzyme a acetyltransferase 1, Hspa8 - heat shock protein 8, Gpd1 - glycerol-3-phosphate dehydrogenase 1 (soluble), Gpi1 - glucose phosphate isomerase 1, Hint1 - histidine triad nucleotide binding protein 1, Vcp - valosin containing protein, Pkm - pyruvate kinase, muscle, Suclg2 -…
GO:0006807	nitrogen compound metabolic process	1.33e-13	2.52e-11	1.32	1731	670	619	316	[Fasn - fatty acid synthase, Fau - finkel-biskis-reilly murine sarcoma virus (fbr-musv) ubiquitously expressed (fox derived), Fah - fumarylacetoacetate hydrolase, Vcp - valosin containing protein, Suclg2 - succinate-coenzyme a ligase, gdp-forming, beta subunit, Acadl - acyl-coenzyme a dehydrogenase, long-chain, Eif1 - eukaryotic translation initiation factor 1, Acadm - acyl-coenzyme a dehydrogena…
GO:0034641	cellular nitrogen compound metabolic process	3.62e-13	6.68e-11	1.4	1731	391	725	230	[Fasn - fatty acid synthase, Fau - finkel-biskis-reilly murine sarcoma virus (fbr-musv) ubiquitously expressed (fox derived), Rbpms2 - rna binding protein with multiple splicing 2, Vcp - valosin containing protein, Suclg2 - succinate-coenzyme a ligase, gdp-forming, beta subunit, Acadl - acyl-coenzyme a dehydrogenase, long-chain, Acadm - acyl-coenzyme a dehydrogenase, medium chain, Eif1 - eukaryot…
GO:0006635	fatty acid beta-oxidation	7.82e-13	1.41e-10	4.92	1731	29	279	23	[Hsd17b4 - hydroxysteroid (17-beta) dehydrogenase 4, Acat1 - acetyl-coenzyme a acetyltransferase 1, Hadha - hydroxyacyl-coenzyme a dehydrogenase/3-ketoacyl-coenzyme a thiolase/enoyl-coenzyme a hydratase (trifunctional protein), alpha subunit, Echs1 - enoyl coenzyme a hydratase, short chain, 1, mitochondrial, Eci1 - enoyl-coenzyme a delta isomerase 1, Hadhb - hydroxyacyl-coenzyme a dehydrogenase/3…
GO:0072521	purine-containing compound metabolic process	2.58e-12	4.55e-10	2.39	1731	92	449	57	[Fasn - fatty acid synthase, Hsd17b4 - hydroxysteroid (17-beta) dehydrogenase 4, Acat1 - acetyl-coenzyme a acetyltransferase 1, Uox - urate oxidase, Hspa8 - heat shock protein 8, Hint1 - histidine triad nucleotide binding protein 1, Gpi1 - glucose phosphate isomerase 1, Vcp - valosin containing protein, Suclg2 - succinate-coenzyme a ligase, gdp-forming, beta subunit, Pkm - pyruvate kinase, muscle…
GO:0034440	lipid oxidation	6.23e-12	1.07e-09	5.29	1731	33	218	22	[Hsd17b4 - hydroxysteroid (17-beta) dehydrogenase 4, Acat1 - acetyl-coenzyme a acetyltransferase 1, Hadha - hydroxyacyl-coenzyme a dehydrogenase/3-ketoacyl-coenzyme a thiolase/enoyl-coenzyme a hydratase (trifunctional protein), alpha subunit, Echs1 - enoyl coenzyme a hydratase, short chain, 1, mitochondrial, Eci1 - enoyl-coenzyme a delta isomerase 1, Hadhb - hydroxyacyl-coenzyme a dehydrogenase/3…
GO:0019395	fatty acid oxidation	6.23e-12	1.05e-09	5.29	1731	33	218	22	[Hsd17b4 - hydroxysteroid (17-beta) dehydrogenase 4, Echs1 - enoyl coenzyme a hydratase, short chain, 1, mitochondrial, Hadha - hydroxyacyl-coenzyme a dehydrogenase/3-ketoacyl-coenzyme a thiolase/enoyl-coenzyme a hydratase (trifunctional protein), alpha subunit, Acat1 - acetyl-coenzyme a acetyltransferase 1, Eci1 - enoyl-coenzyme a delta isomerase 1, Hadhb - hydroxyacyl-coenzyme a dehydrogenase/3…
GO:0044242	cellular lipid catabolic process	6.68e-12	1.11e-09	3.68	1731	54	279	32	[Hsd17b4 - hydroxysteroid (17-beta) dehydrogenase 4, Hadha - hydroxyacyl-coenzyme a dehydrogenase/3-ketoacyl-coenzyme a thiolase/enoyl-coenzyme a hydratase (trifunctional protein), alpha subunit, Acat1 - acetyl-coenzyme a acetyltransferase 1, Echs1 - enoyl coenzyme a hydratase, short chain, 1, mitochondrial, Pck1 - phosphoenolpyruvate carboxykinase 1, cytosolic, Hadhb - hydroxyacyl-coenzyme a deh…
GO:0046394	carboxylic acid biosynthetic process	1.25e-11	2.03e-09	3.6	1731	54	285	32	[Fasn - fatty acid synthase, Glul - glutamate-ammonia ligase (glutamine synthetase), Khk - ketohexokinase, Sds - serine dehydratase, Mthfd1 - methylenetetrahydrofolate dehydrogenase (nadp+ dependent), methenyltetrahydrofolate cyclohydrolase, formyltetrahydrofolate synthase, Cps1 - carbamoyl-phosphate synthetase 1, Agxt - alanine-glyoxylate aminotransferase, Pkm - pyruvate kinase, muscle, Glud1 - …
GO:1901360	organic cyclic compound metabolic process	1.8e-11	2.86e-09	1.45	1731	371	623	193	[Fasn - fatty acid synthase, Fah - fumarylacetoacetate hydrolase, Vcp - valosin containing protein, Cyp2e1 - cytochrome p450, family 2, subfamily e, polypeptide 1, Suclg2 - succinate-coenzyme a ligase, gdp-forming, beta subunit, Cyp2f2 - cytochrome p450, family 2, subfamily f, polypeptide 2, Chchd10 - coiled-coil-helix-coiled-coil-helix domain containing 10, Pdhx - pyruvate dehydrogenase complex,…
GO:0006081	cellular aldehyde metabolic process	2.13e-11	3.32e-09	5.16	1731	30	235	21	[Aldob - aldolase b, fructose-bisphosphate, Tkt - transketolase, Park7 - parkinson disease (autosomal recessive, early onset) 7, Khk - ketohexokinase, Hagh - hydroxyacyl glutathione hydrolase, Agxt - alanine-glyoxylate aminotransferase, Tpi1 - triosephosphate isomerase 1, Idh2 - isocitrate dehydrogenase 2 (nadp+), mitochondrial, Adh1 - alcohol dehydrogenase 1 (class i), Taldo1 - transaldolase 1, …
GO:0016053	organic acid biosynthetic process	2.71e-11	4.14e-09	3.53	1731	55	285	32	[Fasn - fatty acid synthase, Glul - glutamate-ammonia ligase (glutamine synthetase), Khk - ketohexokinase, Sds - serine dehydratase, Mthfd1 - methylenetetrahydrofolate dehydrogenase (nadp+ dependent), methenyltetrahydrofolate cyclohydrolase, formyltetrahydrofolate synthase, Cps1 - carbamoyl-phosphate synthetase 1, Agxt - alanine-glyoxylate aminotransferase, Pkm - pyruvate kinase, muscle, Glud1 - …
GO:0030258	lipid modification	4.13e-11	6.2e-09	4.81	1731	38	218	23	[Hsd17b4 - hydroxysteroid (17-beta) dehydrogenase 4, Echs1 - enoyl coenzyme a hydratase, short chain, 1, mitochondrial, Hadha - hydroxyacyl-coenzyme a dehydrogenase/3-ketoacyl-coenzyme a thiolase/enoyl-coenzyme a hydratase (trifunctional protein), alpha subunit, Acat1 - acetyl-coenzyme a acetyltransferase 1, Eci1 - enoyl-coenzyme a delta isomerase 1, Hadhb - hydroxyacyl-coenzyme a dehydrogenase/3…
GO:0016042	lipid catabolic process	7.88e-11	1.16e-08	3.19	1731	70	279	36	[Hsd17b4 - hydroxysteroid (17-beta) dehydrogenase 4, Hadha - hydroxyacyl-coenzyme a dehydrogenase/3-ketoacyl-coenzyme a thiolase/enoyl-coenzyme a hydratase (trifunctional protein), alpha subunit, Acat1 - acetyl-coenzyme a acetyltransferase 1, Echs1 - enoyl coenzyme a hydratase, short chain, 1, mitochondrial, Pck1 - phosphoenolpyruvate carboxykinase 1, cytosolic, Ces3a - carboxylesterase 3a, Hadhb…
GO:1901565	organonitrogen compound catabolic process	9.25e-11	1.34e-08	2.65	1731	110	285	48	[Acat1 - acetyl-coenzyme a acetyltransferase 1, Uox - urate oxidase, Sds - serine dehydratase, Hspa8 - heat shock protein 8, Arg1 - arginase, liver, Fah - fumarylacetoacetate hydrolase, Hint1 - histidine triad nucleotide binding protein 1, Agxt - alanine-glyoxylate aminotransferase, Bckdha - branched chain ketoacid dehydrogenase e1, alpha polypeptide, Vcp - valosin containing protein, Ctrb1 - chy…
GO:1901135	carbohydrate derivative metabolic process	1e-10	1.42e-08	1.58	1731	119	895	97	[Fasn - fatty acid synthase, Hsd17b4 - hydroxysteroid (17-beta) dehydrogenase 4, Hspa8 - heat shock protein 8, Gpd1 - glycerol-3-phosphate dehydrogenase 1 (soluble), Vcp - valosin containing protein, Pkm - pyruvate kinase, muscle, Suclg2 - succinate-coenzyme a ligase, gdp-forming, beta subunit, Chchd10 - coiled-coil-helix-coiled-coil-helix domain containing 10, Pdhx - pyruvate dehydrogenase compl…
GO:0006163	purine nucleotide metabolic process	1.37e-10	1.91e-08	2.02	1731	83	619	60	[Fasn - fatty acid synthase, Hsd17b4 - hydroxysteroid (17-beta) dehydrogenase 4, Acat1 - acetyl-coenzyme a acetyltransferase 1, Hspa8 - heat shock protein 8, Hint1 - histidine triad nucleotide binding protein 1, Gpi1 - glucose phosphate isomerase 1, Vcp - valosin containing protein, Suclg2 - succinate-coenzyme a ligase, gdp-forming, beta subunit, Pkm - pyruvate kinase, muscle, Pdhx - pyruvate deh…
GO:0019693	ribose phosphate metabolic process	1.53e-10	2.11e-08	2.01	1731	85	619	61	[Fasn - fatty acid synthase, Hsd17b4 - hydroxysteroid (17-beta) dehydrogenase 4, Tkt - transketolase, Acat1 - acetyl-coenzyme a acetyltransferase 1, Hspa8 - heat shock protein 8, Hint1 - histidine triad nucleotide binding protein 1, Gpi1 - glucose phosphate isomerase 1, Vcp - valosin containing protein, Suclg2 - succinate-coenzyme a ligase, gdp-forming, beta subunit, Pkm - pyruvate kinase, muscle…
GO:0009150	purine ribonucleotide metabolic process	2.61e-10	3.52e-08	2.03	1731	80	619	58	[Fasn - fatty acid synthase, Hsd17b4 - hydroxysteroid (17-beta) dehydrogenase 4, Acat1 - acetyl-coenzyme a acetyltransferase 1, Hspa8 - heat shock protein 8, Hint1 - histidine triad nucleotide binding protein 1, Gpi1 - glucose phosphate isomerase 1, Vcp - valosin containing protein, Suclg2 - succinate-coenzyme a ligase, gdp-forming, beta subunit, Pkm - pyruvate kinase, muscle, Chchd10 - coiled-co…
GO:0044271	cellular nitrogen compound biosynthetic process	3.33e-10	4.43e-08	1.65	1731	190	607	110	[Fau - finkel-biskis-reilly murine sarcoma virus (fbr-musv) ubiquitously expressed (fox derived), Arg1 - arginase, liver, Tufm - tu translation elongation factor, mitochondrial, Vcp - valosin containing protein, Pkm - pyruvate kinase, muscle, Acadm - acyl-coenzyme a dehydrogenase, medium chain, Eif1 - eukaryotic translation initiation factor 1, Nampt - nicotinamide phosphoribosyltransferase, Eif4…
GO:0016999	antibiotic metabolic process	3.71e-10	4.85e-08	2.89	1731	46	430	33	[Pdhb - pyruvate dehydrogenase (lipoamide) beta, Pck1 - phosphoenolpyruvate carboxykinase 1, cytosolic, Suclg2 - succinate-coenzyme a ligase, gdp-forming, beta subunit, Ugt2b1 - udp glucuronosyltransferase 2 family, polypeptide b1, Idh2 - isocitrate dehydrogenase 2 (nadp+), mitochondrial, Adh1 - alcohol dehydrogenase 1 (class i), Adh5 - alcohol dehydrogenase 5 (class iii), chi polypeptide, Prdx3 …
GO:0009072	aromatic amino acid family metabolic process	5.57e-10	7.16e-08	9.12	1731	12	174	11	[Pcbd1 - pterin 4 alpha carbinolamine dehydratase/dimerization cofactor of hepatocyte nuclear factor 1 alpha (tcf1) 1, Pah - phenylalanine hydroxylase, Hgd - homogentisate 1, 2-dioxygenase, Spr - sepiapterin reductase, Uroc1 - urocanase domain containing 1, Mthfd1 - methylenetetrahydrofolate dehydrogenase (nadp+ dependent), methenyltetrahydrofolate cyclohydrolase, formyltetrahydrofolate synthase,…
GO:0009259	ribonucleotide metabolic process	6.09e-10	7.72e-08	2	1731	81	619	58	[Fasn - fatty acid synthase, Hsd17b4 - hydroxysteroid (17-beta) dehydrogenase 4, Acat1 - acetyl-coenzyme a acetyltransferase 1, Hspa8 - heat shock protein 8, Hint1 - histidine triad nucleotide binding protein 1, Gpi1 - glucose phosphate isomerase 1, Vcp - valosin containing protein, Suclg2 - succinate-coenzyme a ligase, gdp-forming, beta subunit, Pkm - pyruvate kinase, muscle, Pdhx - pyruvate deh…
GO:0090407	organophosphate biosynthetic process	9.33e-10	1.16e-07	2.03	1731	76	618	55	[Tkt - transketolase, Acat1 - acetyl-coenzyme a acetyltransferase 1, Gpi1 - glucose phosphate isomerase 1, Pkm - pyruvate kinase, muscle, Pdhx - pyruvate dehydrogenase complex, component x, Nampt - nicotinamide phosphoribosyltransferase, Idi1 - isopentenyl-diphosphate delta isomerase, Pgk1 - phosphoglycerate kinase 1, Aspdh - aspartate dehydrogenase domain containing, Ak2 - adenylate kinase 2, Ck…
GO:0005975	carbohydrate metabolic process	1.37e-09	1.68e-07	2.44	1731	57	497	40	[Pdhb - pyruvate dehydrogenase (lipoamide) beta, Pck1 - phosphoenolpyruvate carboxykinase 1, cytosolic, Sds - serine dehydratase, Khk - ketohexokinase, Hagh - hydroxyacyl glutathione hydrolase, Gpd1 - glycerol-3-phosphate dehydrogenase 1 (soluble), Gpi1 - glucose phosphate isomerase 1, Pkm - pyruvate kinase, muscle, Acadm - acyl-coenzyme a dehydrogenase, medium chain, Ugt2b1 - udp glucuronosyltra…
GO:0098754	detoxification	2.27e-09	2.74e-07	11.48	1731	13	116	10	[Prdx1 - peroxiredoxin 1, Adh5 - alcohol dehydrogenase 5 (class iii), chi polypeptide, Park7 - parkinson disease (autosomal recessive, early onset) 7, Prdx6 - peroxiredoxin 6, Acaa1a - acetyl-coenzyme a acyltransferase 1a, Sod2 - superoxide dismutase 2, mitochondrial, Gsta3 - glutathione s-transferase, alpha 3, Sod1 - superoxide dismutase 1, soluble, Prdx2 - peroxiredoxin 2, Esd - esterase d/form…
GO:0006725	cellular aromatic compound metabolic process	3.23e-09	3.85e-07	1.57	1731	334	422	128	[Fasn - fatty acid synthase, Hsd17b4 - hydroxysteroid (17-beta) dehydrogenase 4, Uox - urate oxidase, Hspa8 - heat shock protein 8, Fah - fumarylacetoacetate hydrolase, Gpd1 - glycerol-3-phosphate dehydrogenase 1 (soluble), Vcp - valosin containing protein, Suclg2 - succinate-coenzyme a ligase, gdp-forming, beta subunit, Pkm - pyruvate kinase, muscle, Cyp2f2 - cytochrome p450, family 2, subfamily…
GO:0008652	cellular amino acid biosynthetic process	3.72e-09	4.38e-07	6.15	1731	18	219	14	[Pah - phenylalanine hydroxylase, Glul - glutamate-ammonia ligase (glutamine synthetase), Mthfd1 - methylenetetrahydrofolate dehydrogenase (nadp+ dependent), methenyltetrahydrofolate cyclohydrolase, formyltetrahydrofolate synthase, Cps1 - carbamoyl-phosphate synthetase 1, Agxt - alanine-glyoxylate aminotransferase, Asl - argininosuccinate lyase, Glud1 - glutamate dehydrogenase 1, Ass1 - argininos…
GO:1901607	alpha-amino acid biosynthetic process	3.72e-09	4.31e-07	6.15	1731	18	219	14	[Pah - phenylalanine hydroxylase, Glul - glutamate-ammonia ligase (glutamine synthetase), Mthfd1 - methylenetetrahydrofolate dehydrogenase (nadp+ dependent), methenyltetrahydrofolate cyclohydrolase, formyltetrahydrofolate synthase, Cps1 - carbamoyl-phosphate synthetase 1, Agxt - alanine-glyoxylate aminotransferase, Asl - argininosuccinate lyase, Glud1 - glutamate dehydrogenase 1, Ass1 - argininos…
GO:0009066	aspartate family amino acid metabolic process	5.78e-09	6.6e-07	7.45	1731	12	213	11	[Gnmt - glycine n-methyltransferase, Ahcy - s-adenosylhomocysteine hydrolase, Got1 - glutamate oxaloacetate transaminase 1, soluble, Sds - serine dehydratase, Got2 - glutamate oxaloacetate transaminase 2, mitochondrial, Mat1a - methionine adenosyltransferase i, alpha, Mthfd1 - methylenetetrahydrofolate dehydrogenase (nadp+ dependent), methenyltetrahydrofolate cyclohydrolase, formyltetrahydrofolat…
GO:0009108	coenzyme biosynthetic process	6.09e-09	6.86e-07	2.37	1731	39	618	33	[Acat1 - acetyl-coenzyme a acetyltransferase 1, Pdhb - pyruvate dehydrogenase (lipoamide) beta, Bpgm - 2,3-bisphosphoglycerate mutase, Ndufa9 - nadh dehydrogenase (ubiquinone) 1 alpha subcomplex, 9, Khk - ketohexokinase, Mthfd1 - methylenetetrahydrofolate dehydrogenase (nadp+ dependent), methenyltetrahydrofolate cyclohydrolase, formyltetrahydrofolate synthase, Gpi1 - glucose phosphate isomerase 1…
GO:1901615	organic hydroxy compound metabolic process	6.96e-09	7.73e-07	2.31	1731	72	457	44	[Pck1 - phosphoenolpyruvate carboxykinase 1, cytosolic, Hagh - hydroxyacyl glutathione hydrolase, Fah - fumarylacetoacetate hydrolase, Gpd1 - glycerol-3-phosphate dehydrogenase 1 (soluble), Lipa - lysosomal acid lipase a, Sord - sorbitol dehydrogenase, Slc27a2 - solute carrier family 27 (fatty acid transporter), member 2, Apoe - apolipoprotein e, Adh1 - alcohol dehydrogenase 1 (class i), Adh5 - a…
GO:0072524	pyridine-containing compound metabolic process	8.57e-09	9.39e-07	2.75	1731	41	460	30	[Nnt - nicotinamide nucleotide transhydrogenase, Tkt - transketolase, Pdhb - pyruvate dehydrogenase (lipoamide) beta, Khk - ketohexokinase, Gpd1 - glycerol-3-phosphate dehydrogenase 1 (soluble), Gpi1 - glucose phosphate isomerase 1, Vcp - valosin containing protein, Pkm - pyruvate kinase, muscle, Idh2 - isocitrate dehydrogenase 2 (nadp+), mitochondrial, Dcxr - dicarbonyl l-xylulose reductase, Pgk…
GO:0009165	nucleotide biosynthetic process	1.08e-08	1.16e-06	1.76	1731	54	892	49	[Cmpk1 - cytidine monophosphate (ump-cmp) kinase 1, Acat1 - acetyl-coenzyme a acetyltransferase 1, Stoml2 - stomatin (epb7.2)-like 2, Kars - lysyl-trna synthetase, Gpi1 - glucose phosphate isomerase 1, Pkm - pyruvate kinase, muscle, Pdhx - pyruvate dehydrogenase complex, component x, Nampt - nicotinamide phosphoribosyltransferase, Pgk1 - phosphoglycerate kinase 1, Aspdh - aspartate dehydrogenase …
GO:0006091	generation of precursor metabolites and energy	1.56e-08	1.66e-06	2.28	1731	74	451	44	[Uqcrfs1 - ubiquinol-cytochrome c reductase, rieske iron-sulfur polypeptide 1, Acat1 - acetyl-coenzyme a acetyltransferase 1, Khk - ketohexokinase, Uqcrh - ubiquinol-cytochrome c reductase hinge protein, Gpi1 - glucose phosphate isomerase 1, Atp5a1 - atp synthase, h+ transporting, mitochondrial f1 complex, alpha subunit 1, Pkm - pyruvate kinase, muscle, Acadm - acyl-coenzyme a dehydrogenase, medi…
GO:0009636	response to toxic substance	1.58e-08	1.66e-06	6.78	1731	44	87	15	[Glyat - glycine-n-acyltransferase, Cat - catalase, Park7 - parkinson disease (autosomal recessive, early onset) 7, Cps1 - carbamoyl-phosphate synthetase 1, Aldh1a1 - aldehyde dehydrogenase family 1, subfamily a1, Ass1 - argininosuccinate synthetase 1, Actb - actin, beta, Ces1d - carboxylesterase 1d, Fabp1 - fatty acid binding protein 1, liver, Got2 - glutamate oxaloacetate transaminase 2, mitoch…
GO:0051188	cofactor biosynthetic process	1.62e-08	1.68e-06	2.1	1731	54	641	42	[Acat1 - acetyl-coenzyme a acetyltransferase 1, Pdhb - pyruvate dehydrogenase (lipoamide) beta, Ndufa9 - nadh dehydrogenase (ubiquinone) 1 alpha subcomplex, 9, Bpgm - 2,3-bisphosphoglycerate mutase, Hagh - hydroxyacyl glutathione hydrolase, Khk - ketohexokinase, Mthfd1 - methylenetetrahydrofolate dehydrogenase (nadp+ dependent), methenyltetrahydrofolate cyclohydrolase, formyltetrahydrofolate synt…
GO:0034032	purine nucleoside bisphosphate metabolic process	1.94e-08	1.99e-06	3.07	1731	31	436	24	[Fasn - fatty acid synthase, Hsd17b4 - hydroxysteroid (17-beta) dehydrogenase 4, Crot - carnitine o-octanoyltransferase, Glyat - glycine-n-acyltransferase, Pdhb - pyruvate dehydrogenase (lipoamide) beta, Acat1 - acetyl-coenzyme a acetyltransferase 1, Hmgcl - 3-hydroxy-3-methylglutaryl-coenzyme a lyase, Hmgcs2 - 3-hydroxy-3-methylglutaryl-coenzyme a synthase 2, Suclg2 - succinate-coenzyme a ligase…
GO:0033865	nucleoside bisphosphate metabolic process	1.94e-08	1.96e-06	3.07	1731	31	436	24	[Fasn - fatty acid synthase, Hsd17b4 - hydroxysteroid (17-beta) dehydrogenase 4, Crot - carnitine o-octanoyltransferase, Glyat - glycine-n-acyltransferase, Acat1 - acetyl-coenzyme a acetyltransferase 1, Pdhb - pyruvate dehydrogenase (lipoamide) beta, Hmgcl - 3-hydroxy-3-methylglutaryl-coenzyme a lyase, Hmgcs2 - 3-hydroxy-3-methylglutaryl-coenzyme a synthase 2, Suclg2 - succinate-coenzyme a ligase…
GO:0033875	ribonucleoside bisphosphate metabolic process	1.94e-08	1.94e-06	3.07	1731	31	436	24	[Fasn - fatty acid synthase, Hsd17b4 - hydroxysteroid (17-beta) dehydrogenase 4, Crot - carnitine o-octanoyltransferase, Glyat - glycine-n-acyltransferase, Pdhb - pyruvate dehydrogenase (lipoamide) beta, Acat1 - acetyl-coenzyme a acetyltransferase 1, Hmgcl - 3-hydroxy-3-methylglutaryl-coenzyme a lyase, Hmgcs2 - 3-hydroxy-3-methylglutaryl-coenzyme a synthase 2, Suclg2 - succinate-coenzyme a ligase…
GO:1901361	organic cyclic compound catabolic process	2.42e-08	2.39e-06	2.97	1731	64	282	31	[Acat1 - acetyl-coenzyme a acetyltransferase 1, Uox - urate oxidase, Khk - ketohexokinase, Khsrp - kh-type splicing regulatory protein, Fah - fumarylacetoacetate hydrolase, Hint1 - histidine triad nucleotide binding protein 1, Vcp - valosin containing protein, Pkm - pyruvate kinase, muscle, Hsd11b1 - hydroxysteroid 11-beta dehydrogenase 1, Ahcy - s-adenosylhomocysteine hydrolase, Apoe - apolipopr…
GO:1901293	nucleoside phosphate biosynthetic process	2.48e-08	2.42e-06	1.92	1731	56	740	46	[Cmpk1 - cytidine monophosphate (ump-cmp) kinase 1, Acat1 - acetyl-coenzyme a acetyltransferase 1, Pdhb - pyruvate dehydrogenase (lipoamide) beta, Bpgm - 2,3-bisphosphoglycerate mutase, Kars - lysyl-trna synthetase, Khk - ketohexokinase, Mthfd1 - methylenetetrahydrofolate dehydrogenase (nadp+ dependent), methenyltetrahydrofolate cyclohydrolase, formyltetrahydrofolate synthase, Atp5j - atp synthas…
GO:0005996	monosaccharide metabolic process	2.82e-08	2.72e-06	2.88	1731	29	497	24	[Aldob - aldolase b, fructose-bisphosphate, Pdhb - pyruvate dehydrogenase (lipoamide) beta, Pck1 - phosphoenolpyruvate carboxykinase 1, cytosolic, Sds - serine dehydratase, Khk - ketohexokinase, Fabp5 - fatty acid binding protein 5, epidermal, Gpd1 - glycerol-3-phosphate dehydrogenase 1 (soluble), Gpi1 - glucose phosphate isomerase 1, Tpi1 - triosephosphate isomerase 1, Pkm - pyruvate kinase, mus…
GO:0006518	peptide metabolic process	3.16e-08	3.01e-06	1.74	1731	94	710	67	[Eprs - glutamyl-prolyl-trna synthetase, Fau - finkel-biskis-reilly murine sarcoma virus (fbr-musv) ubiquitously expressed (fox derived), Farsa - phenylalanyl-trna synthetase, alpha subunit, Kars - lysyl-trna synthetase, Hspa8 - heat shock protein 8, Tufm - tu translation elongation factor, mitochondrial, Eif1 - eukaryotic translation initiation factor 1, Eif4g1 - eukaryotic translation initiatio…
GO:0042737	drug catabolic process	3.56e-08	3.35e-06	6.22	1731	36	116	15	[Hgd - homogentisate 1, 2-dioxygenase, Prdx1 - peroxiredoxin 1, Acat1 - acetyl-coenzyme a acetyltransferase 1, Cat - catalase, Hpd - 4-hydroxyphenylpyruvic acid dioxygenase, Fah - fumarylacetoacetate hydrolase, Adh1 - alcohol dehydrogenase 1 (class i), Cyp2c29 - cytochrome p450, family 2, subfamily c, polypeptide 29, Adh5 - alcohol dehydrogenase 5 (class iii), chi polypeptide, Cyp2d10 - cytochrom…
GO:0046483	heterocycle metabolic process	3.6e-08	3.36e-06	1.41	1731	322	623	163	[Fasn - fatty acid synthase, Hsd17b4 - hydroxysteroid (17-beta) dehydrogenase 4, Uox - urate oxidase, Hspa8 - heat shock protein 8, Gpd1 - glycerol-3-phosphate dehydrogenase 1 (soluble), Vcp - valosin containing protein, Suclg2 - succinate-coenzyme a ligase, gdp-forming, beta subunit, Cyp2e1 - cytochrome p450, family 2, subfamily e, polypeptide 1, Pkm - pyruvate kinase, muscle, Chchd10 - coiled-c…
GO:0006637	acyl-CoA metabolic process	3.76e-08	3.47e-06	3.25	1731	26	430	21	[Fasn - fatty acid synthase, Hsd17b4 - hydroxysteroid (17-beta) dehydrogenase 4, Glyat - glycine-n-acyltransferase, Acat1 - acetyl-coenzyme a acetyltransferase 1, Pdhb - pyruvate dehydrogenase (lipoamide) beta, Hmgcl - 3-hydroxy-3-methylglutaryl-coenzyme a lyase, Hmgcs2 - 3-hydroxy-3-methylglutaryl-coenzyme a synthase 2, Suclg2 - succinate-coenzyme a ligase, gdp-forming, beta subunit, Scp2 - ster…
GO:0035383	thioester metabolic process	3.76e-08	3.43e-06	3.25	1731	26	430	21	[Fasn - fatty acid synthase, Hsd17b4 - hydroxysteroid (17-beta) dehydrogenase 4, Glyat - glycine-n-acyltransferase, Pdhb - pyruvate dehydrogenase (lipoamide) beta, Acat1 - acetyl-coenzyme a acetyltransferase 1, Hmgcl - 3-hydroxy-3-methylglutaryl-coenzyme a lyase, Hmgcs2 - 3-hydroxy-3-methylglutaryl-coenzyme a synthase 2, Suclg2 - succinate-coenzyme a ligase, gdp-forming, beta subunit, Scp2 - ster…
GO:0043604	amide biosynthetic process	4.25e-08	3.83e-06	2	1731	86	534	53	[Acat1 - acetyl-coenzyme a acetyltransferase 1, Fau - finkel-biskis-reilly murine sarcoma virus (fbr-musv) ubiquitously expressed (fox derived), Arg1 - arginase, liver, Tufm - tu translation elongation factor, mitochondrial, Eif1 - eukaryotic translation initiation factor 1, Otc - ornithine transcarbamylase, Eif4g1 - eukaryotic translation initiation factor 4, gamma 1, Urad - ureidoimidazoline (2…
GO:1901137	carbohydrate derivative biosynthetic process	4.97e-08	4.43e-06	1.73	1731	55	892	49	[Cmpk1 - cytidine monophosphate (ump-cmp) kinase 1, Tkt - transketolase, Acat1 - acetyl-coenzyme a acetyltransferase 1, Stoml2 - stomatin (epb7.2)-like 2, Gpi1 - glucose phosphate isomerase 1, Pkm - pyruvate kinase, muscle, Pdhx - pyruvate dehydrogenase complex, component x, Ugdh - udp-glucose dehydrogenase, Pgk1 - phosphoglycerate kinase 1, Ak1 - adenylate kinase 1, Ak2 - adenylate kinase 2, Pnp…
GO:0019362	pyridine nucleotide metabolic process	6.5e-08	5.73e-06	2.7	1731	39	460	28	[Nnt - nicotinamide nucleotide transhydrogenase, Tkt - transketolase, Pdhb - pyruvate dehydrogenase (lipoamide) beta, Khk - ketohexokinase, Gpd1 - glycerol-3-phosphate dehydrogenase 1 (soluble), Gpi1 - glucose phosphate isomerase 1, Vcp - valosin containing protein, Pkm - pyruvate kinase, muscle, Idh2 - isocitrate dehydrogenase 2 (nadp+), mitochondrial, Dcxr - dicarbonyl l-xylulose reductase, Pgk…
GO:0046496	nicotinamide nucleotide metabolic process	6.5e-08	5.66e-06	2.7	1731	39	460	28	[Nnt - nicotinamide nucleotide transhydrogenase, Tkt - transketolase, Pdhb - pyruvate dehydrogenase (lipoamide) beta, Khk - ketohexokinase, Gpd1 - glycerol-3-phosphate dehydrogenase 1 (soluble), Gpi1 - glucose phosphate isomerase 1, Vcp - valosin containing protein, Pkm - pyruvate kinase, muscle, Idh2 - isocitrate dehydrogenase 2 (nadp+), mitochondrial, Dcxr - dicarbonyl l-xylulose reductase, Pgk…
GO:0042221	response to chemical	7.41e-08	6.39e-06	2.24	1731	338	105	46	[Hadha - hydroxyacyl-coenzyme a dehydrogenase/3-ketoacyl-coenzyme a thiolase/enoyl-coenzyme a hydratase (trifunctional protein), alpha subunit, Glul - glutamate-ammonia ligase (glutamine synthetase), Hspa8 - heat shock protein 8, Cps1 - carbamoyl-phosphate synthetase 1, Atp5b - atp synthase, h+ transporting mitochondrial f1 complex, beta subunit, Glud1 - glutamate dehydrogenase 1, Sord - sorbitol…
GO:1990748	cellular detoxification	7.8e-08	6.66e-06	11.94	1731	10	116	8	[Prdx1 - peroxiredoxin 1, Adh5 - alcohol dehydrogenase 5 (class iii), chi polypeptide, Park7 - parkinson disease (autosomal recessive, early onset) 7, Prdx6 - peroxiredoxin 6, Sod2 - superoxide dismutase 2, mitochondrial, Sod1 - superoxide dismutase 1, soluble, Prdx2 - peroxiredoxin 2, Esd - esterase d/formylglutathione hydrolase]
GO:0009064	glutamine family amino acid metabolic process	1.05e-07	8.83e-06	12.36	1731	21	60	9	[Got1 - glutamate oxaloacetate transaminase 1, soluble, Glul - glutamate-ammonia ligase (glutamine synthetase), Got2 - glutamate oxaloacetate transaminase 2, mitochondrial, Arg1 - arginase, liver, Fah - fumarylacetoacetate hydrolase, Cps1 - carbamoyl-phosphate synthetase 1, Glud1 - glutamate dehydrogenase 1, Ass1 - argininosuccinate synthetase 1, Otc - ornithine transcarbamylase]
GO:0006733	oxidoreduction coenzyme metabolic process	1.37e-07	1.14e-05	1.94	1731	42	786	37	[Nnt - nicotinamide nucleotide transhydrogenase, Tkt - transketolase, Pdhb - pyruvate dehydrogenase (lipoamide) beta, Bpgm - 2,3-bisphosphoglycerate mutase, Ndufa9 - nadh dehydrogenase (ubiquinone) 1 alpha subcomplex, 9, Khk - ketohexokinase, Gpd1 - glycerol-3-phosphate dehydrogenase 1 (soluble), Gpi1 - glucose phosphate isomerase 1, Vcp - valosin containing protein, Pkm - pyruvate kinase, muscle…
GO:0006164	purine nucleotide biosynthetic process	1.75e-07	1.45e-05	2.15	1731	47	618	36	[Pdhb - pyruvate dehydrogenase (lipoamide) beta, Acat1 - acetyl-coenzyme a acetyltransferase 1, Bpgm - 2,3-bisphosphoglycerate mutase, Khk - ketohexokinase, Atp5j - atp synthase, h+ transporting, mitochondrial f0 complex, subunit f, Mthfd1 - methylenetetrahydrofolate dehydrogenase (nadp+ dependent), methenyltetrahydrofolate cyclohydrolase, formyltetrahydrofolate synthase, Atp5j2 - atp synthase, h…
GO:0006525	arginine metabolic process	1.77e-07	1.45e-05	86.55	1731	8	10	4	[Arg1 - arginase, liver, Fah - fumarylacetoacetate hydrolase, Cps1 - carbamoyl-phosphate synthetase 1, Ass1 - argininosuccinate synthetase 1]
GO:0072522	purine-containing compound biosynthetic process	1.85e-07	1.5e-05	1.74	1731	49	892	44	[Acat1 - acetyl-coenzyme a acetyltransferase 1, Pdhb - pyruvate dehydrogenase (lipoamide) beta, Stoml2 - stomatin (epb7.2)-like 2, Bpgm - 2,3-bisphosphoglycerate mutase, Khk - ketohexokinase, Mthfd1 - methylenetetrahydrofolate dehydrogenase (nadp+ dependent), methenyltetrahydrofolate cyclohydrolase, formyltetrahydrofolate synthase, Atp5j - atp synthase, h+ transporting, mitochondrial f0 complex, …
GO:0006558	L-phenylalanine metabolic process	1.94e-07	1.56e-05	11.03	1731	7	157	7	[Pah - phenylalanine hydroxylase, Pcbd1 - pterin 4 alpha carbinolamine dehydratase/dimerization cofactor of hepatocyte nuclear factor 1 alpha (tcf1) 1, Hgd - homogentisate 1, 2-dioxygenase, Spr - sepiapterin reductase, Hpd - 4-hydroxyphenylpyruvic acid dioxygenase, Gstz1 - glutathione transferase zeta 1 (maleylacetoacetate isomerase), Fah - fumarylacetoacetate hydrolase]
GO:1902221	erythrose 4-phosphate/phosphoenolpyruvate family amino acid metabolic process	1.94e-07	1.54e-05	11.03	1731	7	157	7	[Pcbd1 - pterin 4 alpha carbinolamine dehydratase/dimerization cofactor of hepatocyte nuclear factor 1 alpha (tcf1) 1, Pah - phenylalanine hydroxylase, Hgd - homogentisate 1, 2-dioxygenase, Spr - sepiapterin reductase, Gstz1 - glutathione transferase zeta 1 (maleylacetoacetate isomerase), Hpd - 4-hydroxyphenylpyruvic acid dioxygenase, Fah - fumarylacetoacetate hydrolase]
GO:0009074	aromatic amino acid family catabolic process	1.94e-07	1.53e-05	11.03	1731	7	157	7	[Pah - phenylalanine hydroxylase, Hgd - homogentisate 1, 2-dioxygenase, Uroc1 - urocanase domain containing 1, Hpd - 4-hydroxyphenylpyruvic acid dioxygenase, Gstz1 - glutathione transferase zeta 1 (maleylacetoacetate isomerase), Fah - fumarylacetoacetate hydrolase, Ftcd - formiminotransferase cyclodeaminase]
GO:0033539	fatty acid beta-oxidation using acyl-CoA dehydrogenase	3.51e-07	2.74e-05	7.15	1731	10	218	9	[Acads - acyl-coenzyme a dehydrogenase, short chain, Ivd - isovaleryl coenzyme a dehydrogenase, Etfa - electron transferring flavoprotein, alpha polypeptide, Etfdh - electron transferring flavoprotein, dehydrogenase, Etfb - electron transferring flavoprotein, beta polypeptide, Gcdh - glutaryl-coenzyme a dehydrogenase, Acadl - acyl-coenzyme a dehydrogenase, long-chain, Acadm - acyl-coenzyme a dehy…
GO:0072350	tricarboxylic acid metabolic process	3.64e-07	2.81e-05	3.29	1731	22	430	18	[Pdhb - pyruvate dehydrogenase (lipoamide) beta, Sdhb - succinate dehydrogenase complex, subunit b, iron sulfur (ip), Asl - argininosuccinate lyase, Suclg2 - succinate-coenzyme a ligase, gdp-forming, beta subunit, Glud1 - glutamate dehydrogenase 1, Ass1 - argininosuccinate synthetase 1, Idh2 - isocitrate dehydrogenase 2 (nadp+), mitochondrial, Dlat - dihydrolipoamide s-acetyltransferase (e2 compo…
GO:0009084	glutamine family amino acid biosynthetic process	3.72e-07	2.84e-05	14.42	1731	6	120	6	[Glul - glutamate-ammonia ligase (glutamine synthetase), Cps1 - carbamoyl-phosphate synthetase 1, Asl - argininosuccinate lyase, Glud1 - glutamate dehydrogenase 1, Ass1 - argininosuccinate synthetase 1, Otc - ornithine transcarbamylase]
GO:0046390	ribose phosphate biosynthetic process	5.76e-07	4.36e-05	1.73	1731	47	892	42	[Cmpk1 - cytidine monophosphate (ump-cmp) kinase 1, Tkt - transketolase, Acat1 - acetyl-coenzyme a acetyltransferase 1, Pdhb - pyruvate dehydrogenase (lipoamide) beta, Bpgm - 2,3-bisphosphoglycerate mutase, Stoml2 - stomatin (epb7.2)-like 2, Khk - ketohexokinase, Atp5j - atp synthase, h+ transporting, mitochondrial f0 complex, subunit f, Atp5j2 - atp synthase, h+ transporting, mitochondrial f0 co…
GO:0009152	purine ribonucleotide biosynthetic process	7.91e-07	5.94e-05	2.12	1731	45	618	34	[Acat1 - acetyl-coenzyme a acetyltransferase 1, Pdhb - pyruvate dehydrogenase (lipoamide) beta, Bpgm - 2,3-bisphosphoglycerate mutase, Khk - ketohexokinase, Atp5j - atp synthase, h+ transporting, mitochondrial f0 complex, subunit f, Atp5j2 - atp synthase, h+ transporting, mitochondrial f0 complex, subunit f2, Atp5f1 - atp synthase, h+ transporting, mitochondrial f0 complex, subunit b1, Gpi1 - glu…
GO:0006066	alcohol metabolic process	8.45e-07	6.29e-05	3.56	1731	51	200	21	[Pah - phenylalanine hydroxylase, Pcbd1 - pterin 4 alpha carbinolamine dehydratase/dimerization cofactor of hepatocyte nuclear factor 1 alpha (tcf1) 1, Cat - catalase, Park7 - parkinson disease (autosomal recessive, early onset) 7, Gpd1 - glycerol-3-phosphate dehydrogenase 1 (soluble), Hmgcs2 - 3-hydroxy-3-methylglutaryl-coenzyme a synthase 2, Aldh1a1 - aldehyde dehydrogenase family 1, subfamily …
GO:0009260	ribonucleotide biosynthetic process	9.43e-07	6.95e-05	1.73	1731	46	892	41	[Cmpk1 - cytidine monophosphate (ump-cmp) kinase 1, Pdhb - pyruvate dehydrogenase (lipoamide) beta, Acat1 - acetyl-coenzyme a acetyltransferase 1, Stoml2 - stomatin (epb7.2)-like 2, Bpgm - 2,3-bisphosphoglycerate mutase, Khk - ketohexokinase, Atp5j - atp synthase, h+ transporting, mitochondrial f0 complex, subunit f, Atp5j2 - atp synthase, h+ transporting, mitochondrial f0 complex, subunit f2, At…
GO:0006749	glutathione metabolic process	1.23e-06	8.97e-05	3.98	1731	21	311	15	[Ethe1 - ethylmalonic encephalopathy 1, Park7 - parkinson disease (autosomal recessive, early onset) 7, Hagh - hydroxyacyl glutathione hydrolase, Mgst1 - microsomal glutathione s-transferase 1, Gstm1 - glutathione s-transferase, mu 1, Gstt3 - glutathione s-transferase, theta 3, Gstz1 - glutathione transferase zeta 1 (maleylacetoacetate isomerase), Gpx1 - glutathione peroxidase 1, Sod2 - superoxid…
GO:0006572	tyrosine catabolic process	1.27e-06	9.17e-05	33.29	1731	4	52	4	[Hgd - homogentisate 1, 2-dioxygenase, Gstz1 - glutathione transferase zeta 1 (maleylacetoacetate isomerase), Hpd - 4-hydroxyphenylpyruvic acid dioxygenase, Fah - fumarylacetoacetate hydrolase]
GO:0019318	hexose metabolic process	1.38e-06	9.93e-05	2.88	1731	23	497	19	[Aldob - aldolase b, fructose-bisphosphate, Pdhb - pyruvate dehydrogenase (lipoamide) beta, Pck1 - phosphoenolpyruvate carboxykinase 1, cytosolic, Khk - ketohexokinase, Sds - serine dehydratase, Fabp5 - fatty acid binding protein 5, epidermal, Gpd1 - glycerol-3-phosphate dehydrogenase 1 (soluble), Gpi1 - glucose phosphate isomerase 1, Pkm - pyruvate kinase, muscle, Tpi1 - triosephosphate isomeras…
GO:0051262	protein tetramerization	1.43e-06	0.000102	2.83	1731	40	367	24	[Pcbd1 - pterin 4 alpha carbinolamine dehydratase/dimerization cofactor of hepatocyte nuclear factor 1 alpha (tcf1) 1, Me1 - malic enzyme 1, nadp(+)-dependent, cytosolic, Hist1h4a - histone cluster 1, h4a, Cat - catalase, S100a10 - s100 calcium binding protein a10 (calpactin), Hmgcl - 3-hydroxy-3-methylglutaryl-coenzyme a lyase, Aldh1a1 - aldehyde dehydrogenase family 1, subfamily a1, Acot13 - ac…
GO:1901362	organic cyclic compound biosynthetic process	1.73e-06	0.000122	1.77	1731	139	457	65	[Acat1 - acetyl-coenzyme a acetyltransferase 1, Gpi1 - glucose phosphate isomerase 1, Hint1 - histidine triad nucleotide binding protein 1, Vcp - valosin containing protein, Pkm - pyruvate kinase, muscle, Hsd11b1 - hydroxysteroid 11-beta dehydrogenase 1, Apoe - apolipoprotein e, Pgk1 - phosphoglycerate kinase 1, Urad - ureidoimidazoline (2-oxo-4-hydroxy-4-carboxy-5) decarboxylase, Aspdh - asparta…
GO:0051187	cofactor catabolic process	1.81e-06	0.000126	9.2	1731	22	77	9	[Ahcy - s-adenosylhomocysteine hydrolase, Blvrb - biliverdin reductase b (flavin reductase (nadph)), Prdx1 - peroxiredoxin 1, Acat1 - acetyl-coenzyme a acetyltransferase 1, Aldh1l1 - aldehyde dehydrogenase 1 family, member l1, Cat - catalase, Aspdh - aspartate dehydrogenase domain containing, Prdx6 - peroxiredoxin 6, Gpx1 - glutathione peroxidase 1]
GO:0019627	urea metabolic process	1.83e-06	0.000127	129.82	1731	5	8	3	[Arg1 - arginase, liver, Cps1 - carbamoyl-phosphate synthetase 1, Ass1 - argininosuccinate synthetase 1]
GO:0000050	urea cycle	1.83e-06	0.000126	129.82	1731	5	8	3	[Arg1 - arginase, liver, Cps1 - carbamoyl-phosphate synthetase 1, Ass1 - argininosuccinate synthetase 1]
GO:0019439	aromatic compound catabolic process	1.91e-06	0.00013	3.81	1731	55	157	19	[Pah - phenylalanine hydroxylase, Blvrb - biliverdin reductase b (flavin reductase (nadph)), Hgd - homogentisate 1, 2-dioxygenase, Aldob - aldolase b, fructose-bisphosphate, Acat1 - acetyl-coenzyme a acetyltransferase 1, Uox - urate oxidase, Hpd - 4-hydroxyphenylpyruvic acid dioxygenase, Fah - fumarylacetoacetate hydrolase, Hint1 - histidine triad nucleotide binding protein 1, Acaa1a - acetyl-coe…
GO:0042133	neurotransmitter metabolic process	2.4e-06	0.000162	2.92	1731	14	593	14	[Ddah1 - dimethylarginine dimethylaminohydrolase 1, Glyat - glycine-n-acyltransferase, Cps1 - carbamoyl-phosphate synthetase 1, Agxt - alanine-glyoxylate aminotransferase, Chdh - choline dehydrogenase, Dpys - dihydropyrimidinase, Dmgdh - dimethylglycine dehydrogenase precursor, Shmt1 - serine hydroxymethyltransferase 1 (soluble), Spr - sepiapterin reductase, Shmt2 - serine hydroxymethyltransferas…
GO:0006730	one-carbon metabolic process	2.42e-06	0.000162	6.07	1731	8	285	8	[Gnmt - glycine n-methyltransferase, Aldh1l1 - aldehyde dehydrogenase 1 family, member l1, Dmgdh - dimethylglycine dehydrogenase precursor, Shmt1 - serine hydroxymethyltransferase 1 (soluble), Shmt2 - serine hydroxymethyltransferase 2 (mitochondrial), Mat1a - methionine adenosyltransferase i, alpha, Mthfd1 - methylenetetrahydrofolate dehydrogenase (nadp+ dependent), methenyltetrahydrofolate cyclo…
GO:0009145	purine nucleoside triphosphate biosynthetic process	2.79e-06	0.000186	2.32	1731	31	601	25	[Bpgm - 2,3-bisphosphoglycerate mutase, Khk - ketohexokinase, Atp5j - atp synthase, h+ transporting, mitochondrial f0 complex, subunit f, Atp5j2 - atp synthase, h+ transporting, mitochondrial f0 complex, subunit f2, Atp5f1 - atp synthase, h+ transporting, mitochondrial f0 complex, subunit b1, Atp5c1 - atp synthase, h+ transporting, mitochondrial f1 complex, gamma polypeptide 1, Gpi1 - glucose pho…
GO:0042493	response to drug	2.85e-06	0.000188	4.56	1731	80	76	16	[Hadha - hydroxyacyl-coenzyme a dehydrogenase/3-ketoacyl-coenzyme a thiolase/enoyl-coenzyme a hydratase (trifunctional protein), alpha subunit, Cat - catalase, Park7 - parkinson disease (autosomal recessive, early onset) 7, Aldh1a1 - aldehyde dehydrogenase family 1, subfamily a1, Actb - actin, beta, Fbp1 - fructose bisphosphatase 1, Gstm1 - glutathione s-transferase, mu 1, Got2 - glutamate oxaloa…
GO:0006099	tricarboxylic acid cycle	2.88e-06	0.000188	3.35	1731	18	430	15	[Pdhb - pyruvate dehydrogenase (lipoamide) beta, Sdhb - succinate dehydrogenase complex, subunit b, iron sulfur (ip), Suclg2 - succinate-coenzyme a ligase, gdp-forming, beta subunit, Idh2 - isocitrate dehydrogenase 2 (nadp+), mitochondrial, Dlat - dihydrolipoamide s-acetyltransferase (e2 component of pyruvate dehydrogenase complex), Idh3a - isocitrate dehydrogenase 3 (nad+) alpha, Ogdh - oxogluta…
GO:0006101	citrate metabolic process	2.88e-06	0.000187	3.35	1731	18	430	15	[Pdhb - pyruvate dehydrogenase (lipoamide) beta, Sdhb - succinate dehydrogenase complex, subunit b, iron sulfur (ip), Suclg2 - succinate-coenzyme a ligase, gdp-forming, beta subunit, Idh2 - isocitrate dehydrogenase 2 (nadp+), mitochondrial, Dlat - dihydrolipoamide s-acetyltransferase (e2 component of pyruvate dehydrogenase complex), Idh3a - isocitrate dehydrogenase 3 (nad+) alpha, Ogdh - oxogluta…
GO:0051289	protein homotetramerization	3.47e-06	0.000224	3.34	1731	29	322	18	[Pcbd1 - pterin 4 alpha carbinolamine dehydratase/dimerization cofactor of hepatocyte nuclear factor 1 alpha (tcf1) 1, Cat - catalase, Acot13 - acyl-coa thioesterase 13, Aldh1a1 - aldehyde dehydrogenase family 1, subfamily a1, Decr1 - 2,4-dienoyl coa reductase 1, mitochondrial, Acadl - acyl-coenzyme a dehydrogenase, long-chain, Pkm - pyruvate kinase, muscle, Acadm - acyl-coenzyme a dehydrogenase,…
GO:0006754	ATP biosynthetic process	4.56e-06	0.000291	2.37	1731	28	601	23	[Aldob - aldolase b, fructose-bisphosphate, Bpgm - 2,3-bisphosphoglycerate mutase, Khk - ketohexokinase, Atp5e - atp synthase, h+ transporting, mitochondrial f1 complex, epsilon subunit, Atp5j - atp synthase, h+ transporting, mitochondrial f0 complex, subunit f, Atp5j2 - atp synthase, h+ transporting, mitochondrial f0 complex, subunit f2, Atp5f1 - atp synthase, h+ transporting, mitochondrial f0 c…
GO:0042558	pteridine-containing compound metabolic process	4.7e-06	0.000298	5.06	1731	12	285	10	[Pcbd1 - pterin 4 alpha carbinolamine dehydratase/dimerization cofactor of hepatocyte nuclear factor 1 alpha (tcf1) 1, Pah - phenylalanine hydroxylase, Aldh1l1 - aldehyde dehydrogenase 1 family, member l1, Spr - sepiapterin reductase, Dmgdh - dimethylglycine dehydrogenase precursor, Shmt1 - serine hydroxymethyltransferase 1 (soluble), Shmt2 - serine hydroxymethyltransferase 2 (mitochondrial), Mth…
GO:0071941	nitrogen cycle metabolic process	4.78e-06	0.0003	108.19	1731	6	8	3	[Arg1 - arginase, liver, Cps1 - carbamoyl-phosphate synthetase 1, Ass1 - argininosuccinate synthetase 1]
GO:0051260	protein homooligomerization	5.2e-06	0.000324	3.86	1731	69	117	18	[Pcbd1 - pterin 4 alpha carbinolamine dehydratase/dimerization cofactor of hepatocyte nuclear factor 1 alpha (tcf1) 1, Acat1 - acetyl-coenzyme a acetyltransferase 1, Cat - catalase, Glul - glutamate-ammonia ligase (glutamine synthetase), Mgst1 - microsomal glutathione s-transferase 1, Arg1 - arginase, liver, Aldh1a1 - aldehyde dehydrogenase family 1, subfamily a1, Decr1 - 2,4-dienoyl coa reductas…
GO:0009201	ribonucleoside triphosphate biosynthetic process	6.44e-06	0.000398	2.3	1731	30	601	24	[Pnp - purine-nucleoside phosphorylase, Aldob - aldolase b, fructose-bisphosphate, Bpgm - 2,3-bisphosphoglycerate mutase, Khk - ketohexokinase, Atp5e - atp synthase, h+ transporting, mitochondrial f1 complex, epsilon subunit, Atp5j - atp synthase, h+ transporting, mitochondrial f0 complex, subunit f, Atp5j2 - atp synthase, h+ transporting, mitochondrial f0 complex, subunit f2, Atp5f1 - atp syntha…
GO:0009206	purine ribonucleoside triphosphate biosynthetic process	6.44e-06	0.000395	2.3	1731	30	601	24	[Pnp - purine-nucleoside phosphorylase, Aldob - aldolase b, fructose-bisphosphate, Bpgm - 2,3-bisphosphoglycerate mutase, Khk - ketohexokinase, Atp5e - atp synthase, h+ transporting, mitochondrial f1 complex, epsilon subunit, Atp5j - atp synthase, h+ transporting, mitochondrial f0 complex, subunit f, Atp5j2 - atp synthase, h+ transporting, mitochondrial f0 complex, subunit f2, Atp5f1 - atp syntha…
GO:0009987	cellular process	6.67e-06	0.000407	1.22	1731	1351	117	111	[Hadha - hydroxyacyl-coenzyme a dehydrogenase/3-ketoacyl-coenzyme a thiolase/enoyl-coenzyme a hydratase (trifunctional protein), alpha subunit, Uox - urate oxidase, Hspa8 - heat shock protein 8, Arg1 - arginase, liver, Fah - fumarylacetoacetate hydrolase, Decr1 - 2,4-dienoyl coa reductase 1, mitochondrial, Ahcy - s-adenosylhomocysteine hydrolase, Pfn1 - profilin 1, Fbp1 - fructose bisphosphatase …
GO:0009142	nucleoside triphosphate biosynthetic process	6.92e-06	0.000419	1.77	1731	35	892	32	[Cmpk1 - cytidine monophosphate (ump-cmp) kinase 1, Bpgm - 2,3-bisphosphoglycerate mutase, Stoml2 - stomatin (epb7.2)-like 2, Khk - ketohexokinase, Atp5j - atp synthase, h+ transporting, mitochondrial f0 complex, subunit f, Atp5j2 - atp synthase, h+ transporting, mitochondrial f0 complex, subunit f2, Atp5f1 - atp synthase, h+ transporting, mitochondrial f0 complex, subunit b1, Gpi1 - glucose phos…
GO:0043649	dicarboxylic acid catabolic process	7.12e-06	0.000428	28.85	1731	5	48	4	[Got1 - glutamate oxaloacetate transaminase 1, soluble, Aldh1l1 - aldehyde dehydrogenase 1 family, member l1, Got2 - glutamate oxaloacetate transaminase 2, mitochondrial, Glud1 - glutamate dehydrogenase 1]
GO:0090181	regulation of cholesterol metabolic process	7.7e-06	0.000459	5.31	1731	8	326	8	[Apoe - apolipoprotein e, Sec14l2 - sec14-like 2 (s. cerevisiae), Sod1 - superoxide dismutase 1, soluble, Scp2 - sterol carrier protein 2, liver, Ephx2 - epoxide hydrolase 2, cytoplasmic, Acadl - acyl-coenzyme a dehydrogenase, long-chain, Fdps - farnesyl diphosphate synthetase, Acadvl - acyl-coenzyme a dehydrogenase, very long chain]
GO:0006979	response to oxidative stress	8.43e-06	0.000499	4.15	1731	59	113	16	[Prdx1 - peroxiredoxin 1, Cat - catalase, Park7 - parkinson disease (autosomal recessive, early onset) 7, Mgst1 - microsomal glutathione s-transferase 1, Aldh1a1 - aldehyde dehydrogenase family 1, subfamily a1, Atp5a1 - atp synthase, h+ transporting, mitochondrial f1 complex, alpha subunit 1, Msra - methionine sulfoxide reductase a, Als2 - amyotrophic lateral sclerosis 2 (juvenile), Fabp1 - fatty…
GO:0009124	nucleoside monophosphate biosynthetic process	8.61e-06	0.000506	2.25	1731	32	601	25	[Bpgm - 2,3-bisphosphoglycerate mutase, Khk - ketohexokinase, Atp5j - atp synthase, h+ transporting, mitochondrial f0 complex, subunit f, Atp5j2 - atp synthase, h+ transporting, mitochondrial f0 complex, subunit f2, Atp5f1 - atp synthase, h+ transporting, mitochondrial f0 complex, subunit b1, Gpi1 - glucose phosphate isomerase 1, Atp5c1 - atp synthase, h+ transporting, mitochondrial f1 complex, g…
GO:0006570	tyrosine metabolic process	9.69e-06	0.000565	26.63	1731	5	52	4	[Hgd - homogentisate 1, 2-dioxygenase, Hpd - 4-hydroxyphenylpyruvic acid dioxygenase, Gstz1 - glutathione transferase zeta 1 (maleylacetoacetate isomerase), Fah - fumarylacetoacetate hydrolase]
GO:0006559	L-phenylalanine catabolic process	9.69e-06	0.000561	26.63	1731	5	52	4	[Hgd - homogentisate 1, 2-dioxygenase, Gstz1 - glutathione transferase zeta 1 (maleylacetoacetate isomerase), Hpd - 4-hydroxyphenylpyruvic acid dioxygenase, Fah - fumarylacetoacetate hydrolase]
GO:1902222	erythrose 4-phosphate/phosphoenolpyruvate family amino acid catabolic process	9.69e-06	0.000557	26.63	1731	5	52	4	[Hgd - homogentisate 1, 2-dioxygenase, Hpd - 4-hydroxyphenylpyruvic acid dioxygenase, Gstz1 - glutathione transferase zeta 1 (maleylacetoacetate isomerase), Fah - fumarylacetoacetate hydrolase]
GO:0010035	response to inorganic substance	1.07e-05	0.000611	4.74	1731	71	72	14	[Aldob - aldolase b, fructose-bisphosphate, Cat - catalase, Park7 - parkinson disease (autosomal recessive, early onset) 7, Cps1 - carbamoyl-phosphate synthetase 1, Ass1 - argininosuccinate synthetase 1, Glud1 - glutamate dehydrogenase 1, Sord - sorbitol dehydrogenase, Fbp1 - fructose bisphosphatase 1, Fabp1 - fatty acid binding protein 1, liver, Haao - 3-hydroxyanthranilate 3,4-dioxygenase, Gpx1…
GO:0042743	hydrogen peroxide metabolic process	1.18e-05	0.00067	8.32	1731	16	104	8	[Prdx1 - peroxiredoxin 1, Cat - catalase, Park7 - parkinson disease (autosomal recessive, early onset) 7, Prdx6 - peroxiredoxin 6, Gpx1 - glutathione peroxidase 1, Sod2 - superoxide dismutase 2, mitochondrial, Sod1 - superoxide dismutase 1, soluble, Prdx2 - peroxiredoxin 2]
GO:0006796	phosphate-containing compound metabolic process	1.28e-05	0.00072	1.9	1731	206	235	53	[Fasn - fatty acid synthase, Hsd17b4 - hydroxysteroid (17-beta) dehydrogenase 4, Tkt - transketolase, Acat1 - acetyl-coenzyme a acetyltransferase 1, Hspa8 - heat shock protein 8, Gpd1 - glycerol-3-phosphate dehydrogenase 1 (soluble), Hint1 - histidine triad nucleotide binding protein 1, Vcp - valosin containing protein, Suclg2 - succinate-coenzyme a ligase, gdp-forming, beta subunit, Fbp1 - fruct…
GO:0046653	tetrahydrofolate metabolic process	1.32e-05	0.000738	6.07	1731	7	285	7	[Aldh1l1 - aldehyde dehydrogenase 1 family, member l1, Dmgdh - dimethylglycine dehydrogenase precursor, Shmt1 - serine hydroxymethyltransferase 1 (soluble), Shmt2 - serine hydroxymethyltransferase 2 (mitochondrial), Mthfd1 - methylenetetrahydrofolate dehydrogenase (nadp+ dependent), methenyltetrahydrofolate cyclohydrolase, formyltetrahydrofolate synthase, Sardh - sarcosine dehydrogenase, Pipox - …
GO:0043650	dicarboxylic acid biosynthetic process	1.35e-05	0.000751	24.29	1731	5	57	4	[Got1 - glutamate oxaloacetate transaminase 1, soluble, Got2 - glutamate oxaloacetate transaminase 2, mitochondrial, Haao - 3-hydroxyanthranilate 3,4-dioxygenase, Glud1 - glutamate dehydrogenase 1]
GO:0046185	aldehyde catabolic process	1.44e-05	0.000792	6.29	1731	10	220	8	[Adh5 - alcohol dehydrogenase 5 (class iii), chi polypeptide, Hagh - hydroxyacyl glutathione hydrolase, Hoga1 - 4-hydroxy-2-oxoglutarate aldolase 1, Agxt - alanine-glyoxylate aminotransferase, Akr1a1 - aldo-keto reductase family 1, member a1 (aldehyde reductase), Agxt2 - alanine-glyoxylate aminotransferase 2, Glo1 - glyoxalase 1, Esd - esterase d/formylglutathione hydrolase]
GO:0072593	reactive oxygen species metabolic process	1.49e-05	0.000814	6.34	1731	26	105	10	[Prdx1 - peroxiredoxin 1, Cat - catalase, Spr - sepiapterin reductase, Park7 - parkinson disease (autosomal recessive, early onset) 7, Prdx6 - peroxiredoxin 6, Gpx1 - glutathione peroxidase 1, Cps1 - carbamoyl-phosphate synthetase 1, Sod2 - superoxide dismutase 2, mitochondrial, Sod1 - superoxide dismutase 1, soluble, Prdx2 - peroxiredoxin 2]
GO:0006793	phosphorus metabolic process	1.49e-05	0.000812	1.89	1731	207	235	53	[Fasn - fatty acid synthase, Hsd17b4 - hydroxysteroid (17-beta) dehydrogenase 4, Tkt - transketolase, Acat1 - acetyl-coenzyme a acetyltransferase 1, Hspa8 - heat shock protein 8, Gpd1 - glycerol-3-phosphate dehydrogenase 1 (soluble), Hint1 - histidine triad nucleotide binding protein 1, Vcp - valosin containing protein, Suclg2 - succinate-coenzyme a ligase, gdp-forming, beta subunit, Fbp1 - fruct…
GO:0009141	nucleoside triphosphate metabolic process	1.57e-05	0.000846	1.63	1731	51	894	43	[Cmpk1 - cytidine monophosphate (ump-cmp) kinase 1, Stoml2 - stomatin (epb7.2)-like 2, Bpgm - 2,3-bisphosphoglycerate mutase, Khk - ketohexokinase, Hspa8 - heat shock protein 8, Atp5j - atp synthase, h+ transporting, mitochondrial f0 complex, subunit f, Atp5j2 - atp synthase, h+ transporting, mitochondrial f0 complex, subunit f2, Atp5f1 - atp synthase, h+ transporting, mitochondrial f0 complex, s…
GO:0009065	glutamine family amino acid catabolic process	1.64e-05	0.000882	11.8	1731	10	88	6	[Got1 - glutamate oxaloacetate transaminase 1, soluble, Aldh4a1 - aldehyde dehydrogenase 4 family, member a1, Got2 - glutamate oxaloacetate transaminase 2, mitochondrial, Arg1 - arginase, liver, Fah - fumarylacetoacetate hydrolase, Glud1 - glutamate dehydrogenase 1]
GO:0009127	purine nucleoside monophosphate biosynthetic process	1.82e-05	0.000971	2.23	1731	31	601	24	[Aldob - aldolase b, fructose-bisphosphate, Bpgm - 2,3-bisphosphoglycerate mutase, Khk - ketohexokinase, Atp5e - atp synthase, h+ transporting, mitochondrial f1 complex, epsilon subunit, Atp5j - atp synthase, h+ transporting, mitochondrial f0 complex, subunit f, Atp5j2 - atp synthase, h+ transporting, mitochondrial f0 complex, subunit f2, Atp5f1 - atp synthase, h+ transporting, mitochondrial f0 c…
GO:0009168	purine ribonucleoside monophosphate biosynthetic process	1.82e-05	0.000965	2.23	1731	31	601	24	[Aldob - aldolase b, fructose-bisphosphate, Bpgm - 2,3-bisphosphoglycerate mutase, Khk - ketohexokinase, Atp5e - atp synthase, h+ transporting, mitochondrial f1 complex, epsilon subunit, Atp5j - atp synthase, h+ transporting, mitochondrial f0 complex, subunit f, Atp5j2 - atp synthase, h+ transporting, mitochondrial f0 complex, subunit f2, Atp5f1 - atp synthase, h+ transporting, mitochondrial f0 c…
GO:0009156	ribonucleoside monophosphate biosynthetic process	1.82e-05	0.000958	2.23	1731	31	601	24	[Aldob - aldolase b, fructose-bisphosphate, Bpgm - 2,3-bisphosphoglycerate mutase, Khk - ketohexokinase, Atp5e - atp synthase, h+ transporting, mitochondrial f1 complex, epsilon subunit, Atp5j - atp synthase, h+ transporting, mitochondrial f0 complex, subunit f, Atp5j2 - atp synthase, h+ transporting, mitochondrial f0 complex, subunit f2, Atp5f1 - atp synthase, h+ transporting, mitochondrial f0 c…
GO:0046487	glyoxylate metabolic process	1.87e-05	0.000977	7.56	1731	6	229	6	[Idh2 - isocitrate dehydrogenase 2 (nadp+), mitochondrial, Grhpr - glyoxylate reductase/hydroxypyruvate reductase, Hoga1 - 4-hydroxy-2-oxoglutarate aldolase 1, Agxt - alanine-glyoxylate aminotransferase, Idh1 - isocitrate dehydrogenase 1 (nadp+), soluble, Agxt2 - alanine-glyoxylate aminotransferase 2]
GO:0016051	carbohydrate biosynthetic process	2.06e-05	0.00107	4.46	1731	16	267	11	[Fbp1 - fructose bisphosphatase 1, Got1 - glutamate oxaloacetate transaminase 1, soluble, Pck1 - phosphoenolpyruvate carboxykinase 1, cytosolic, Pgk1 - phosphoglycerate kinase 1, Sds - serine dehydratase, Rgn - regucalcin, Gpd1 - glycerol-3-phosphate dehydrogenase 1 (soluble), Akr1a1 - aldo-keto reductase family 1, member a1 (aldehyde reductase), Tpi1 - triosephosphate isomerase 1, Acadm - acyl-c…
GO:0045471	response to ethanol	2.42e-05	0.00125	14.21	1731	7	87	5	[Got2 - glutamate oxaloacetate transaminase 2, mitochondrial, Aldh1a1 - aldehyde dehydrogenase family 1, subfamily a1, Pebp1 - phosphatidylethanolamine binding protein 1, Alad - aminolevulinate, delta-, dehydratase, Sod1 - superoxide dismutase 1, soluble]
GO:0006555	methionine metabolic process	2.88e-05	0.00148	23.55	1731	6	49	4	[Ahcy - s-adenosylhomocysteine hydrolase, Gnmt - glycine n-methyltransferase, Mat1a - methionine adenosyltransferase i, alpha, Bhmt - betaine-homocysteine methyltransferase]
GO:1901568	fatty acid derivative metabolic process	3.35e-05	0.00171	3.21	1731	22	368	15	[Hsd17b4 - hydroxysteroid (17-beta) dehydrogenase 4, Acat1 - acetyl-coenzyme a acetyltransferase 1, Hmgcl - 3-hydroxy-3-methylglutaryl-coenzyme a lyase, Cyp2e1 - cytochrome p450, family 2, subfamily e, polypeptide 1, Cyp2f2 - cytochrome p450, family 2, subfamily f, polypeptide 2, Mif - macrophage migration inhibitory factor, Cyp2c29 - cytochrome p450, family 2, subfamily c, polypeptide 29, Cyp2d1…
GO:0000096	sulfur amino acid metabolic process	3.52e-05	0.00178	11.97	1731	14	62	6	[Ahcy - s-adenosylhomocysteine hydrolase, Gnmt - glycine n-methyltransferase, Mat1a - methionine adenosyltransferase i, alpha, Mpst - mercaptopyruvate sulfurtransferase, Cps1 - carbamoyl-phosphate synthetase 1, Bhmt - betaine-homocysteine methyltransferase]
GO:0009112	nucleobase metabolic process	3.65e-05	0.00184	5.08	1731	9	303	8	[Dpys - dihydropyrimidinase, Uox - urate oxidase, Shmt1 - serine hydroxymethyltransferase 1 (soluble), Urad - ureidoimidazoline (2-oxo-4-hydroxy-4-carboxy-5) decarboxylase, Mthfd1 - methylenetetrahydrofolate dehydrogenase (nadp+ dependent), methenyltetrahydrofolate cyclohydrolase, formyltetrahydrofolate synthase, Aldh6a1 - aldehyde dehydrogenase family 6, subfamily a1, Ttr - transthyretin, Urah -…
GO:0006531	aspartate metabolic process	3.95e-05	0.00198	36.06	1731	3	48	3	[Got1 - glutamate oxaloacetate transaminase 1, soluble, Got2 - glutamate oxaloacetate transaminase 2, mitochondrial, Ass1 - argininosuccinate synthetase 1]
GO:0045454	cell redox homeostasis	4.01e-05	0.00199	2.08	1731	20	789	19	[Prdx1 - peroxiredoxin 1, Pdia3 - protein disulfide isomerase associated 3, Glrx5 - glutaredoxin 5 homolog (s. cerevisiae), Prdx4 - peroxiredoxin 4, Sh3bgrl3 - sh3 domain binding glutamic acid-rich protein-like 3, Glrx3 - glutaredoxin 3, Pdia6 - protein disulfide isomerase associated 6, Txn2 - thioredoxin 2, P4hb - prolyl 4-hydroxylase, beta polypeptide, Prdx3 - peroxiredoxin 3, Txn1 - thioredoxi…
GO:0046364	monosaccharide biosynthetic process	4.95e-05	0.00245	4.86	1731	12	267	9	[Fbp1 - fructose bisphosphatase 1, Pck1 - phosphoenolpyruvate carboxykinase 1, cytosolic, Pgk1 - phosphoglycerate kinase 1, Sds - serine dehydratase, Rgn - regucalcin, Gpd1 - glycerol-3-phosphate dehydrogenase 1 (soluble), Akr1a1 - aldo-keto reductase family 1, member a1 (aldehyde reductase), Tpi1 - triosephosphate isomerase 1, Sord - sorbitol dehydrogenase]
GO:0006526	arginine biosynthetic process	5.3e-05	0.00261	14.42	1731	4	120	4	[Cps1 - carbamoyl-phosphate synthetase 1, Asl - argininosuccinate lyase, Ass1 - argininosuccinate synthetase 1, Otc - ornithine transcarbamylase]
GO:0006139	nucleobase-containing compound metabolic process	5.47e-05	0.00267	1.26	1731	289	813	171	[Fasn - fatty acid synthase, Hsd17b4 - hydroxysteroid (17-beta) dehydrogenase 4, Uox - urate oxidase, Hspa8 - heat shock protein 8, Rbpms2 - rna binding protein with multiple splicing 2, Gpd1 - glycerol-3-phosphate dehydrogenase 1 (soluble), Vcp - valosin containing protein, Suclg2 - succinate-coenzyme a ligase, gdp-forming, beta subunit, Pkm - pyruvate kinase, muscle, Chchd10 - coiled-coil-helix…
GO:0006107	oxaloacetate metabolic process	5.64e-05	0.00274	6.48	1731	6	267	6	[Got1 - glutamate oxaloacetate transaminase 1, soluble, Pck1 - phosphoenolpyruvate carboxykinase 1, cytosolic, Got2 - glutamate oxaloacetate transaminase 2, mitochondrial, Nit2 - nitrilase family, member 2, Mdh1 - malate dehydrogenase 1, nad (soluble), Mdh2 - malate dehydrogenase 2, nad (mitochondrial)]
GO:0098869	cellular oxidant detoxification	5.83e-05	0.00281	11.89	1731	7	104	5	[Prdx1 - peroxiredoxin 1, Prdx6 - peroxiredoxin 6, Sod2 - superoxide dismutase 2, mitochondrial, Sod1 - superoxide dismutase 1, soluble, Prdx2 - peroxiredoxin 2]
GO:0009144	purine nucleoside triphosphate metabolic process	6.13e-05	0.00294	1.54	1731	48	981	42	[Bpgm - 2,3-bisphosphoglycerate mutase, Stoml2 - stomatin (epb7.2)-like 2, Khk - ketohexokinase, Hspa8 - heat shock protein 8, Atp5j - atp synthase, h+ transporting, mitochondrial f0 complex, subunit f, Atp5j2 - atp synthase, h+ transporting, mitochondrial f0 complex, subunit f2, Atp5f1 - atp synthase, h+ transporting, mitochondrial f0 complex, subunit b1, Gpi1 - glucose phosphate isomerase 1, At…
GO:0046700	heterocycle catabolic process	6.77e-05	0.00323	2.65	1731	51	282	22	[Blvrb - biliverdin reductase b (flavin reductase (nadph)), Pnp - purine-nucleoside phosphorylase, Aldob - aldolase b, fructose-bisphosphate, Acat1 - acetyl-coenzyme a acetyltransferase 1, Uox - urate oxidase, Khk - ketohexokinase, Khsrp - kh-type splicing regulatory protein, Hint1 - histidine triad nucleotide binding protein 1, Gsta3 - glutathione s-transferase, alpha 3, Vcp - valosin containing…
GO:0006805	xenobiotic metabolic process	6.82e-05	0.00323	3.08	1731	16	457	13	[Sult1a1 - sulfotransferase family 1a, phenol-preferring, member 1, Acaa1a - acetyl-coenzyme a acyltransferase 1a, Cyp2e1 - cytochrome p450, family 2, subfamily e, polypeptide 1, Cyp2f2 - cytochrome p450, family 2, subfamily f, polypeptide 2, Ugt2b1 - udp glucuronosyltransferase 2 family, polypeptide b1, Cyp2c29 - cytochrome p450, family 2, subfamily c, polypeptide 29, Cyp2d10 - cytochrome p450, …
GO:0000302	response to reactive oxygen species	7.02e-05	0.00331	12.35	1731	29	29	6	[Prdx1 - peroxiredoxin 1, Cat - catalase, Fabp1 - fatty acid binding protein 1, liver, Prdx6 - peroxiredoxin 6, Gpx1 - glutathione peroxidase 1, Sod1 - superoxide dismutase 1, soluble]
GO:0006006	glucose metabolic process	8.21e-05	0.00384	2.93	1731	18	460	14	[Pdhb - pyruvate dehydrogenase (lipoamide) beta, Pck1 - phosphoenolpyruvate carboxykinase 1, cytosolic, Sds - serine dehydratase, Fabp5 - fatty acid binding protein 5, epidermal, Gpd1 - glycerol-3-phosphate dehydrogenase 1 (soluble), Gpi1 - glucose phosphate isomerase 1, Pkm - pyruvate kinase, muscle, Tpi1 - triosephosphate isomerase 1, Galm - galactose mutarotase, Fbp1 - fructose bisphosphatase …
GO:0009205	purine ribonucleoside triphosphate metabolic process	9.06e-05	0.00422	1.54	1731	47	981	41	[Stoml2 - stomatin (epb7.2)-like 2, Bpgm - 2,3-bisphosphoglycerate mutase, Khk - ketohexokinase, Atp5j - atp synthase, h+ transporting, mitochondrial f0 complex, subunit f, Hspa8 - heat shock protein 8, Atp5j2 - atp synthase, h+ transporting, mitochondrial f0 complex, subunit f2, Atp5f1 - atp synthase, h+ transporting, mitochondrial f0 complex, subunit b1, Atp5c1 - atp synthase, h+ transporting, …
GO:0009199	ribonucleoside triphosphate metabolic process	9.06e-05	0.0042	1.54	1731	47	981	41	[Bpgm - 2,3-bisphosphoglycerate mutase, Stoml2 - stomatin (epb7.2)-like 2, Khk - ketohexokinase, Hspa8 - heat shock protein 8, Atp5j - atp synthase, h+ transporting, mitochondrial f0 complex, subunit f, Atp5j2 - atp synthase, h+ transporting, mitochondrial f0 complex, subunit f2, Atp5f1 - atp synthase, h+ transporting, mitochondrial f0 complex, subunit b1, Gpi1 - glucose phosphate isomerase 1, At…
GO:0009068	aspartate family amino acid catabolic process	9.35e-05	0.00431	8.13	1731	5	213	5	[Got1 - glutamate oxaloacetate transaminase 1, soluble, Sds - serine dehydratase, Mat1a - methionine adenosyltransferase i, alpha, Got2 - glutamate oxaloacetate transaminase 2, mitochondrial, Pipox - pipecolic acid oxidase]
GO:0017001	antibiotic catabolic process	0.000102	0.00467	15.71	1731	19	29	5	[Adh1 - alcohol dehydrogenase 1 (class i), Prdx1 - peroxiredoxin 1, Cat - catalase, Prdx6 - peroxiredoxin 6, Gpx1 - glutathione peroxidase 1]
GO:0034308	primary alcohol metabolic process	0.000104	0.00475	3.92	1731	13	340	10	[Adh1 - alcohol dehydrogenase 1 (class i), Adh5 - alcohol dehydrogenase 5 (class iii), chi polypeptide, Park7 - parkinson disease (autosomal recessive, early onset) 7, Akr1c14 - aldo-keto reductase family 1, member c14, Pecr - peroxisomal trans-2-enoyl-coa reductase, Aldh1a1 - aldehyde dehydrogenase family 1, subfamily a1, Gpd1 - glycerol-3-phosphate dehydrogenase 1 (soluble), Ttr - transthyretin…
GO:0006144	purine nucleobase metabolic process	0.000109	0.00494	5.71	1731	6	303	6	[Uox - urate oxidase, Shmt1 - serine hydroxymethyltransferase 1 (soluble), Urad - ureidoimidazoline (2-oxo-4-hydroxy-4-carboxy-5) decarboxylase, Mthfd1 - methylenetetrahydrofolate dehydrogenase (nadp+ dependent), methenyltetrahydrofolate cyclohydrolase, formyltetrahydrofolate synthase, Urah - urate (5-hydroxyiso-) hydrolase, Ttr - transthyretin]
GO:0019438	aromatic compound biosynthetic process	0.000115	0.00518	1.71	1731	115	457	52	[Acat1 - acetyl-coenzyme a acetyltransferase 1, Hint1 - histidine triad nucleotide binding protein 1, Gpi1 - glucose phosphate isomerase 1, Vcp - valosin containing protein, Pkm - pyruvate kinase, muscle, Pgk1 - phosphoglycerate kinase 1, Aspdh - aspartate dehydrogenase domain containing, Ak2 - adenylate kinase 2, Cpox - coproporphyrinogen oxidase, Phb - prohibitin, Pcbd1 - pterin 4 alpha carbino…
GO:0043043	peptide biosynthetic process	0.00012	0.00536	1.64	1731	70	710	47	[Rps3a1 - ribosomal protein s3a1, Eprs - glutamyl-prolyl-trna synthetase, Fau - finkel-biskis-reilly murine sarcoma virus (fbr-musv) ubiquitously expressed (fox derived), Farsa - phenylalanyl-trna synthetase, alpha subunit, Rps21 - ribosomal protein s21, Kars - lysyl-trna synthetase, Hagh - hydroxyacyl glutathione hydrolase, Eef1a1 - eukaryotic translation elongation factor 1 alpha 1, Rps23 - rib…
GO:0000028	ribosomal small subunit assembly	0.000122	0.00541	4.51	1731	7	384	7	[Rps15 - ribosomal protein s15, Rps14 - ribosomal protein s14, Rps28 - ribosomal protein s28, Rps10 - ribosomal protein s10, Rps25 - ribosomal protein s25, Rps19 - ribosomal protein s19, Rpsa - ribosomal protein sa]
GO:0006760	folic acid-containing compound metabolic process	0.000124	0.00551	5.31	1731	8	285	7	[Aldh1l1 - aldehyde dehydrogenase 1 family, member l1, Shmt1 - serine hydroxymethyltransferase 1 (soluble), Dmgdh - dimethylglycine dehydrogenase precursor, Shmt2 - serine hydroxymethyltransferase 2 (mitochondrial), Mthfd1 - methylenetetrahydrofolate dehydrogenase (nadp+ dependent), methenyltetrahydrofolate cyclohydrolase, formyltetrahydrofolate synthase, Sardh - sarcosine dehydrogenase, Pipox - …
GO:1901700	response to oxygen-containing compound	0.000132	0.00583	2.66	1731	144	104	23	[Prdx1 - peroxiredoxin 1, Pdia3 - protein disulfide isomerase associated 3, Aldob - aldolase b, fructose-bisphosphate, Hadha - hydroxyacyl-coenzyme a dehydrogenase/3-ketoacyl-coenzyme a thiolase/enoyl-coenzyme a hydratase (trifunctional protein), alpha subunit, Cat - catalase, Glul - glutamate-ammonia ligase (glutamine synthetase), Park7 - parkinson disease (autosomal recessive, early onset) 7, M…
GO:0001676	long-chain fatty acid metabolic process	0.000145	0.00637	3.21	1731	13	457	11	[Cyp2c29 - cytochrome p450, family 2, subfamily c, polypeptide 29, Cyp2d10 - cytochrome p450, family 2, subfamily d, polypeptide 10, Acsl1 - acyl-coa synthetase long-chain family member 1, Cyp2a12 - cytochrome p450, family 2, subfamily a, polypeptide 12, Cyp2d22 - cytochrome p450, family 2, subfamily d, polypeptide 22, Cyp2d26 - cytochrome p450, family 2, subfamily d, polypeptide 26, Cyp2e1 - cyt…
GO:1902175	regulation of oxidative stress-induced intrinsic apoptotic signaling pathway	0.000151	0.0066	12.02	1731	10	72	5	[P4hb - prolyl 4-hydroxylase, beta polypeptide, Park7 - parkinson disease (autosomal recessive, early onset) 7, Gpx1 - glutathione peroxidase 1, Sod2 - superoxide dismutase 2, mitochondrial, Sod1 - superoxide dismutase 1, soluble]
GO:0006090	pyruvate metabolic process	0.000158	0.00686	2.68	1731	23	449	16	[Me1 - malic enzyme 1, nadp(+)-dependent, cytosolic, Aldob - aldolase b, fructose-bisphosphate, Pdhb - pyruvate dehydrogenase (lipoamide) beta, Pck1 - phosphoenolpyruvate carboxykinase 1, cytosolic, Khk - ketohexokinase, Sds - serine dehydratase, Gpi1 - glucose phosphate isomerase 1, Agxt - alanine-glyoxylate aminotransferase, Pkm - pyruvate kinase, muscle, Tpi1 - triosephosphate isomerase 1, Ald…
GO:0044272	sulfur compound biosynthetic process	0.000166	0.00717	2.11	1731	20	740	18	[Acat1 - acetyl-coenzyme a acetyltransferase 1, Pdhb - pyruvate dehydrogenase (lipoamide) beta, Hagh - hydroxyacyl glutathione hydrolase, Mthfd1 - methylenetetrahydrofolate dehydrogenase (nadp+ dependent), methenyltetrahydrofolate cyclohydrolase, formyltetrahydrofolate synthase, Gss - glutathione synthetase, Bhmt - betaine-homocysteine methyltransferase, Pdhx - pyruvate dehydrogenase complex, com…
GO:0019682	glyceraldehyde-3-phosphate metabolic process	0.00017	0.0073	6.31	1731	7	235	6	[Tkt - transketolase, Aldob - aldolase b, fructose-bisphosphate, Taldo1 - transaldolase 1, Khk - ketohexokinase, Pgls - 6-phosphogluconolactonase, Tpi1 - triosephosphate isomerase 1]
GO:0044270	cellular nitrogen compound catabolic process	0.000178	0.00758	2.58	1731	50	282	21	[Blvrb - biliverdin reductase b (flavin reductase (nadph)), Pnp - purine-nucleoside phosphorylase, Aldob - aldolase b, fructose-bisphosphate, Acat1 - acetyl-coenzyme a acetyltransferase 1, Uox - urate oxidase, Khk - ketohexokinase, Khsrp - kh-type splicing regulatory protein, Hint1 - histidine triad nucleotide binding protein 1, Vcp - valosin containing protein, Tpi1 - triosephosphate isomerase 1…
GO:0034754	cellular hormone metabolic process	0.000178	0.00754	5.5	1731	14	180	8	[Adh1 - alcohol dehydrogenase 1 (class i), Hsd17b4 - hydroxysteroid (17-beta) dehydrogenase 4, Sult1a1 - sulfotransferase family 1a, phenol-preferring, member 1, Aldh1a1 - aldehyde dehydrogenase family 1, subfamily a1, Ttr - transthyretin, Aldh8a1 - aldehyde dehydrogenase 8 family, member a1, Scp2 - sterol carrier protein 2, liver, Akr1c6 - aldo-keto reductase family 1, member c6]
GO:0018130	heterocycle biosynthetic process	0.000182	0.00769	1.55	1731	114	618	63	[Acat1 - acetyl-coenzyme a acetyltransferase 1, Gpi1 - glucose phosphate isomerase 1, Hint1 - histidine triad nucleotide binding protein 1, Vcp - valosin containing protein, Pkm - pyruvate kinase, muscle, Pdhx - pyruvate dehydrogenase complex, component x, Nampt - nicotinamide phosphoribosyltransferase, Pgk1 - phosphoglycerate kinase 1, Urad - ureidoimidazoline (2-oxo-4-hydroxy-4-carboxy-5) decar…
GO:0046677	response to antibiotic	0.000194	0.00815	5.1	1731	39	87	10	[Cat - catalase, Park7 - parkinson disease (autosomal recessive, early onset) 7, Fabp1 - fatty acid binding protein 1, liver, Got2 - glutamate oxaloacetate transaminase 2, mitochondrial, Pebp1 - phosphatidylethanolamine binding protein 1, Aldh1a1 - aldehyde dehydrogenase family 1, subfamily a1, Gpx1 - glutathione peroxidase 1, Sod2 - superoxide dismutase 2, mitochondrial, Alad - aminolevulinate, …
GO:0046165	alcohol biosynthetic process	0.000201	0.00842	6.02	1731	19	121	8	[Pcbd1 - pterin 4 alpha carbinolamine dehydratase/dimerization cofactor of hepatocyte nuclear factor 1 alpha (tcf1) 1, Got1 - glutamate oxaloacetate transaminase 1, soluble, Spr - sepiapterin reductase, Ces1d - carboxylesterase 1d, Park7 - parkinson disease (autosomal recessive, early onset) 7, Hmgcs2 - 3-hydroxy-3-methylglutaryl-coenzyme a synthase 2, Scp2 - sterol carrier protein 2, liver, Cyb5…
GO:0042219	cellular modified amino acid catabolic process	0.000202	0.00839	8.44	1731	6	171	5	[Ahcy - s-adenosylhomocysteine hydrolase, Aldh1l1 - aldehyde dehydrogenase 1 family, member l1, Sardh - sarcosine dehydrogenase, Hoga1 - 4-hydroxy-2-oxoglutarate aldolase 1, Acadl - acyl-coenzyme a dehydrogenase, long-chain]
GO:0001505	regulation of neurotransmitter levels	0.000203	0.0084	2.87	1731	36	285	17	[Glyat - glycine-n-acyltransferase, Park7 - parkinson disease (autosomal recessive, early onset) 7, Khsrp - kh-type splicing regulatory protein, Cps1 - carbamoyl-phosphate synthetase 1, Agxt - alanine-glyoxylate aminotransferase, Ass1 - argininosuccinate synthetase 1, Dpys - dihydropyrimidinase, Spr - sepiapterin reductase, Shmt1 - serine hydroxymethyltransferase 1 (soluble), Dmgdh - dimethylglyc…
GO:0072330	monocarboxylic acid biosynthetic process	0.000205	0.00845	1.85	1731	34	745	27	[Fasn - fatty acid synthase, Bpgm - 2,3-bisphosphoglycerate mutase, Sds - serine dehydratase, Khk - ketohexokinase, Gpi1 - glucose phosphate isomerase 1, Agxt - alanine-glyoxylate aminotransferase, Pkm - pyruvate kinase, muscle, Slc27a2 - solute carrier family 27 (fatty acid transporter), member 2, Mif - macrophage migration inhibitory factor, Gck - glucokinase, Mecr - mitochondrial trans-2-enoyl…
GO:0006538	glutamate catabolic process	0.000207	0.00849	27.05	1731	4	48	3	[Got1 - glutamate oxaloacetate transaminase 1, soluble, Got2 - glutamate oxaloacetate transaminase 2, mitochondrial, Glud1 - glutamate dehydrogenase 1]
GO:0019748	secondary metabolic process	0.000211	0.00858	3.62	1731	13	368	10	[Ddt - d-dopachrome tautomerase, Ethe1 - ethylmalonic encephalopathy 1, Mpst - mercaptopyruvate sulfurtransferase, Akr1c14 - aldo-keto reductase family 1, member c14, Cyp2a12 - cytochrome p450, family 2, subfamily a, polypeptide 12, Fmo1 - flavin containing monooxygenase 1, Acaa1a - acetyl-coenzyme a acyltransferase 1a, Gsta3 - glutathione s-transferase, alpha 3, Akr7a5 - aldo-keto reductase fami…
GO:0046500	S-adenosylmethionine metabolic process	0.000216	0.00875	26.49	1731	4	49	3	[Ahcy - s-adenosylhomocysteine hydrolase, Gnmt - glycine n-methyltransferase, Mat1a - methionine adenosyltransferase i, alpha]
GO:0042744	hydrogen peroxide catabolic process	0.000217	0.00875	19.9	1731	12	29	4	[Prdx1 - peroxiredoxin 1, Cat - catalase, Prdx6 - peroxiredoxin 6, Gpx1 - glutathione peroxidase 1]
GO:0006536	glutamate metabolic process	0.00024	0.00961	7.87	1731	11	120	6	[Got1 - glutamate oxaloacetate transaminase 1, soluble, Glul - glutamate-ammonia ligase (glutamine synthetase), Aldh4a1 - aldehyde dehydrogenase 4 family, member a1, Got2 - glutamate oxaloacetate transaminase 2, mitochondrial, Asl - argininosuccinate lyase, Glud1 - glutamate dehydrogenase 1]
GO:1901616	organic hydroxy compound catabolic process	0.000256	0.0102	6.56	1731	8	198	6	[Apoe - apolipoprotein e, Adh1 - alcohol dehydrogenase 1 (class i), Adh5 - alcohol dehydrogenase 5 (class iii), chi polypeptide, Fah - fumarylacetoacetate hydrolase, Tpi1 - triosephosphate isomerase 1, Sord - sorbitol dehydrogenase]
GO:0022904	respiratory electron transport chain	0.00028	0.0111	2.62	1731	34	350	18	[Uqcrfs1 - ubiquinol-cytochrome c reductase, rieske iron-sulfur polypeptide 1, Sdhb - succinate dehydrogenase complex, subunit b, iron sulfur (ip), Uqcrh - ubiquinol-cytochrome c reductase hinge protein, Cox6a1 - cytochrome c oxidase subunit via polypeptide 1, Etfdh - electron transferring flavoprotein, dehydrogenase, Cox4i1 - cytochrome c oxidase subunit iv isoform 1, Cox5a - cytochrome c oxidas…
GO:0006720	isoprenoid metabolic process	0.000288	0.0114	2.92	1731	18	428	13	[Amacr - alpha-methylacyl-coa racemase, Hmgcs2 - 3-hydroxy-3-methylglutaryl-coenzyme a synthase 2, Aldh1a1 - aldehyde dehydrogenase family 1, subfamily a1, Cyp2e1 - cytochrome p450, family 2, subfamily e, polypeptide 1, Fdps - farnesyl diphosphate synthetase, Adh1 - alcohol dehydrogenase 1 (class i), Adh5 - alcohol dehydrogenase 5 (class iii), chi polypeptide, Idi1 - isopentenyl-diphosphate delta…
GO:0022900	electron transport chain	0.000295	0.0116	2.54	1731	37	350	19	[Uqcrfs1 - ubiquinol-cytochrome c reductase, rieske iron-sulfur polypeptide 1, Sdhb - succinate dehydrogenase complex, subunit b, iron sulfur (ip), Uqcrh - ubiquinol-cytochrome c reductase hinge protein, Cox6a1 - cytochrome c oxidase subunit via polypeptide 1, Etfdh - electron transferring flavoprotein, dehydrogenase, Cox4i1 - cytochrome c oxidase subunit iv isoform 1, Cox5a - cytochrome c oxidas…
GO:0034470	ncRNA processing	0.000303	0.0119	2.99	1731	19	396	13	[Rps21 - ribosomal protein s21, Rpl7 - ribosomal protein l7, Hnrnpa2b1 - heterogeneous nuclear ribonucleoprotein a2/b1, Rps8 - ribosomal protein s8, Rpsa - ribosomal protein sa, Rpl10a - ribosomal protein l10a, Rps15 - ribosomal protein s15, Rps14 - ribosomal protein s14, Rps28 - ribosomal protein s28, Rps19 - ribosomal protein s19, Rps17 - ribosomal protein s17, Hsd17b10 - hydroxysteroid (17-bet…
GO:0009083	branched-chain amino acid catabolic process	0.000309	0.012	3.97	1731	7	436	7	[Acat1 - acetyl-coenzyme a acetyltransferase 1, Mccc2 - methylcrotonoyl-coenzyme a carboxylase 2 (beta), Hmgcl - 3-hydroxy-3-methylglutaryl-coenzyme a lyase, Ivd - isovaleryl coenzyme a dehydrogenase, Hibadh - 3-hydroxyisobutyrate dehydrogenase, Aldh6a1 - aldehyde dehydrogenase family 6, subfamily a1, Bckdha - branched chain ketoacid dehydrogenase e1, alpha polypeptide]
GO:0072321	chaperone-mediated protein transport	0.000309	0.012	7.8	1731	6	185	5	[Timm9 - translocase of inner mitochondrial membrane 9, Timm8b - translocase of inner mitochondrial membrane 8b, Timm13 - translocase of inner mitochondrial membrane 13, Timm8a1 - translocase of inner mitochondrial membrane 8a1, Hspa8 - heat shock protein 8]
GO:0072525	pyridine-containing compound biosynthetic process	0.000312	0.012	2.4	1731	18	601	15	[Aldob - aldolase b, fructose-bisphosphate, Pnpo - pyridoxine 5'-phosphate oxidase, Bpgm - 2,3-bisphosphoglycerate mutase, Khk - ketohexokinase, Pdxk - pyridoxal (pyridoxine, vitamin b6) kinase, Gpi1 - glucose phosphate isomerase 1, Pkm - pyruvate kinase, muscle, Tpi1 - triosephosphate isomerase 1, Aldoa - aldolase a, fructose-bisphosphate, Idh2 - isocitrate dehydrogenase 2 (nadp+), mitochondrial…
GO:0006000	fructose metabolic process	0.000319	0.0122	27.33	1731	5	38	3	[Aldob - aldolase b, fructose-bisphosphate, Fbp1 - fructose bisphosphatase 1, Sord - sorbitol dehydrogenase]
GO:0019319	hexose biosynthetic process	0.000326	0.0125	5.04	1731	9	267	7	[Fbp1 - fructose bisphosphatase 1, Pck1 - phosphoenolpyruvate carboxykinase 1, cytosolic, Sds - serine dehydratase, Pgk1 - phosphoglycerate kinase 1, Gpd1 - glycerol-3-phosphate dehydrogenase 1 (soluble), Tpi1 - triosephosphate isomerase 1, Sord - sorbitol dehydrogenase]
GO:0033559	unsaturated fatty acid metabolic process	0.00036	0.0137	6.47	1731	16	117	7	[Cyp2c29 - cytochrome p450, family 2, subfamily c, polypeptide 29, Cyp2d10 - cytochrome p450, family 2, subfamily d, polypeptide 10, Acox1 - acyl-coenzyme a oxidase 1, palmitoyl, Cyp2d26 - cytochrome p450, family 2, subfamily d, polypeptide 26, Ephx2 - epoxide hydrolase 2, cytoplasmic, Akr1c6 - aldo-keto reductase family 1, member c6, Mif - macrophage migration inhibitory factor]
GO:0008202	steroid metabolic process	0.000371	0.0141	1.97	1731	47	523	28	[Hsd17b4 - hydroxysteroid (17-beta) dehydrogenase 4, Cyp2e1 - cytochrome p450, family 2, subfamily e, polypeptide 1, Hsd11b1 - hydroxysteroid 11-beta dehydrogenase 1, Lipa - lysosomal acid lipase a, Slc27a2 - solute carrier family 27 (fatty acid transporter), member 2, Apoe - apolipoprotein e, Apoc3 - apolipoprotein c-iii, Cyp2d22 - cytochrome p450, family 2, subfamily d, polypeptide 22, Akr1c14 …
GO:0002082	regulation of oxidative phosphorylation	0.000381	0.0143	3.31	1731	8	523	8	[Apoc3 - apolipoprotein c-iii, Park7 - parkinson disease (autosomal recessive, early onset) 7, Cox7a2l - cytochrome c oxidase subunit viia polypeptide 2-like, Pgk1 - phosphoglycerate kinase 1, Shmt2 - serine hydroxymethyltransferase 2 (mitochondrial), Cox7a2 - cytochrome c oxidase subunit viia 2, Ppif - peptidylprolyl isomerase f (cyclophilin f), Vcp - valosin containing protein]
GO:0046184	aldehyde biosynthetic process	0.000391	0.0147	3.81	1731	7	454	7	[Adh1 - alcohol dehydrogenase 1 (class i), Tkt - transketolase, Pnpo - pyridoxine 5'-phosphate oxidase, Gpi1 - glucose phosphate isomerase 1, Pdxk - pyridoxal (pyridoxine, vitamin b6) kinase, Tpi1 - triosephosphate isomerase 1, Aldoa - aldolase a, fructose-bisphosphate]
GO:0044262	cellular carbohydrate metabolic process	0.000407	0.0152	1.96	1731	18	836	17	[Pygm - muscle glycogen phosphorylase, Pgd - phosphogluconate dehydrogenase, Pck1 - phosphoenolpyruvate carboxykinase 1, cytosolic, Tpi1 - triosephosphate isomerase 1, Acadm - acyl-coenzyme a dehydrogenase, medium chain, Sord - sorbitol dehydrogenase, Idh2 - isocitrate dehydrogenase 2 (nadp+), mitochondrial, Gnmt - glycine n-methyltransferase, Gck - glucokinase, Angptl3 - angiopoietin-like 3, Fbp…
GO:0006544	glycine metabolic process	0.000408	0.0152	6.07	1731	5	285	5	[Glyat - glycine-n-acyltransferase, Shmt1 - serine hydroxymethyltransferase 1 (soluble), Shmt2 - serine hydroxymethyltransferase 2 (mitochondrial), Agxt - alanine-glyoxylate aminotransferase, Agxt2 - alanine-glyoxylate aminotransferase 2]
GO:0035999	tetrahydrofolate interconversion	0.000408	0.0151	6.07	1731	5	285	5	[Shmt1 - serine hydroxymethyltransferase 1 (soluble), Dmgdh - dimethylglycine dehydrogenase precursor, Shmt2 - serine hydroxymethyltransferase 2 (mitochondrial), Mthfd1 - methylenetetrahydrofolate dehydrogenase (nadp+ dependent), methenyltetrahydrofolate cyclohydrolase, formyltetrahydrofolate synthase, Sardh - sarcosine dehydrogenase]
GO:0062012	regulation of small molecule metabolic process	0.000443	0.0163	2.09	1731	57	393	27	[Khk - ketohexokinase, Gpd1 - glycerol-3-phosphate dehydrogenase 1 (soluble), Vcp - valosin containing protein, Acadl - acyl-coenzyme a dehydrogenase, long-chain, Hsd11b1 - hydroxysteroid 11-beta dehydrogenase 1, Acadm - acyl-coenzyme a dehydrogenase, medium chain, Mif - macrophage migration inhibitory factor, Acadvl - acyl-coenzyme a dehydrogenase, very long chain, Apoe - apolipoprotein e, Gnmt …
GO:0042738	exogenous drug catabolic process	0.000444	0.0163	3.79	1731	7	457	7	[Cyp2c29 - cytochrome p450, family 2, subfamily c, polypeptide 29, Cyp2d10 - cytochrome p450, family 2, subfamily d, polypeptide 10, Cyp2a12 - cytochrome p450, family 2, subfamily a, polypeptide 12, Cyp2d22 - cytochrome p450, family 2, subfamily d, polypeptide 22, Cyp2d26 - cytochrome p450, family 2, subfamily d, polypeptide 26, Cyp2e1 - cytochrome p450, family 2, subfamily e, polypeptide 1, Cyp2…
GO:0046164	alcohol catabolic process	0.000452	0.0165	7.29	1731	6	198	5	[Apoe - apolipoprotein e, Adh1 - alcohol dehydrogenase 1 (class i), Adh5 - alcohol dehydrogenase 5 (class iii), chi polypeptide, Tpi1 - triosephosphate isomerase 1, Sord - sorbitol dehydrogenase]
GO:0006412	translation	0.000452	0.0164	1.63	1731	63	710	42	[Rps3a1 - ribosomal protein s3a1, Eprs - glutamyl-prolyl-trna synthetase, Fau - finkel-biskis-reilly murine sarcoma virus (fbr-musv) ubiquitously expressed (fox derived), Farsa - phenylalanyl-trna synthetase, alpha subunit, Rps21 - ribosomal protein s21, Kars - lysyl-trna synthetase, Eef1a1 - eukaryotic translation elongation factor 1 alpha 1, Rps23 - ribosomal protein s23, Tufm - tu translation …
GO:0051259	protein complex oligomerization	0.00046	0.0167	2.69	1731	110	117	20	[Pcbd1 - pterin 4 alpha carbinolamine dehydratase/dimerization cofactor of hepatocyte nuclear factor 1 alpha (tcf1) 1, Acat1 - acetyl-coenzyme a acetyltransferase 1, Cat - catalase, Glul - glutamate-ammonia ligase (glutamine synthetase), Mgst1 - microsomal glutathione s-transferase 1, Hacl1 - 2-hydroxyacyl-coa lyase 1, Hmgcl - 3-hydroxy-3-methylglutaryl-coenzyme a lyase, Arg1 - arginase, liver, A…
GO:0046034	ATP metabolic process	0.000477	0.0172	1.52	1731	43	981	37	[Bpgm - 2,3-bisphosphoglycerate mutase, Stoml2 - stomatin (epb7.2)-like 2, Khk - ketohexokinase, Atp5j - atp synthase, h+ transporting, mitochondrial f0 complex, subunit f, Hspa8 - heat shock protein 8, Atp5j2 - atp synthase, h+ transporting, mitochondrial f0 complex, subunit f2, Atp5f1 - atp synthase, h+ transporting, mitochondrial f0 complex, subunit b1, Gpi1 - glucose phosphate isomerase 1, At…
GO:0006527	arginine catabolic process	0.000499	0.0179	86.55	1731	4	10	2	[Arg1 - arginase, liver, Fah - fumarylacetoacetate hydrolase]
GO:0006739	NADP metabolic process	0.000509	0.0182	3.14	1731	12	460	10	[Idh2 - isocitrate dehydrogenase 2 (nadp+), mitochondrial, Nnt - nicotinamide nucleotide transhydrogenase, Tkt - transketolase, Fdx1 - ferredoxin 1, Taldo1 - transaldolase 1, Dcxr - dicarbonyl l-xylulose reductase, Aspdh - aspartate dehydrogenase domain containing, Pgls - 6-phosphogluconolactonase, Fmo1 - flavin containing monooxygenase 1, Idh1 - isocitrate dehydrogenase 1 (nadp+), soluble]
GO:0110095	cellular detoxification of aldehyde	0.000541	0.0192	14.92	1731	3	116	3	[Adh5 - alcohol dehydrogenase 5 (class iii), chi polypeptide, Park7 - parkinson disease (autosomal recessive, early onset) 7, Esd - esterase d/formylglutathione hydrolase]
GO:0009650	UV protection	0.000542	0.0192	59.69	1731	2	29	2	[Cat - catalase, Gpx1 - glutathione peroxidase 1]
GO:0042445	hormone metabolic process	0.000544	0.0192	4	1731	21	206	10	[Adh1 - alcohol dehydrogenase 1 (class i), Hsd17b4 - hydroxysteroid (17-beta) dehydrogenase 4, Sult1a1 - sulfotransferase family 1a, phenol-preferring, member 1, Aldh1a1 - aldehyde dehydrogenase family 1, subfamily a1, Ttr - transthyretin, Acaa1a - acetyl-coenzyme a acyltransferase 1a, Aldh8a1 - aldehyde dehydrogenase 8 family, member a1, Scp2 - sterol carrier protein 2, liver, Hsd11b1 - hydroxys…
GO:0030490	maturation of SSU-rRNA	0.000552	0.0194	5.73	1731	5	302	5	[Rps14 - ribosomal protein s14, Rps28 - ribosomal protein s28, Rps8 - ribosomal protein s8, Rps19 - ribosomal protein s19, Rps16 - ribosomal protein s16]
GO:0032000	positive regulation of fatty acid beta-oxidation	0.000578	0.0202	1731	1731	1	1	1	[Fabp1 - fatty acid binding protein 1, liver]
GO:1900407	regulation of cellular response to oxidative stress	0.000588	0.0205	6.31	1731	20	96	7	[Psap - prosaposin, P4hb - prolyl 4-hydroxylase, beta polypeptide, Park7 - parkinson disease (autosomal recessive, early onset) 7, Rgn - regucalcin, Gpx1 - glutathione peroxidase 1, Sod2 - superoxide dismutase 2, mitochondrial, Sod1 - superoxide dismutase 1, soluble]
GO:0006591	ornithine metabolic process	0.000603	0.0209	14.42	1731	3	120	3	[Arg1 - arginase, liver, Asl - argininosuccinate lyase, Otc - ornithine transcarbamylase]
GO:0006721	terpenoid metabolic process	0.000609	0.021	3.41	1731	14	363	10	[Adh1 - alcohol dehydrogenase 1 (class i), Adh5 - alcohol dehydrogenase 5 (class iii), chi polypeptide, Pecr - peroxisomal trans-2-enoyl-coa reductase, Hmgcs2 - 3-hydroxy-3-methylglutaryl-coenzyme a synthase 2, Aldh1a1 - aldehyde dehydrogenase family 1, subfamily a1, Ttr - transthyretin, Dhrs4 - dehydrogenase/reductase (sdr family) member 4, Aldh8a1 - aldehyde dehydrogenase 8 family, member a1, C…
GO:0006986	response to unfolded protein	0.000643	0.0221	3.55	1731	9	434	8	[Hspd1 - heat shock protein 1 (chaperonin), Hspa5 - heat shock protein 5, Hspb1 - heat shock protein 1, Bag3 - bcl2-associated athanogene 3, Hspa8 - heat shock protein 8, Hspa9 - heat shock protein 9, Manf - mesencephalic astrocyte-derived neurotrophic factor, Vapb - vesicle-associated membrane protein, associated protein b and c]
GO:0050896	response to stimulus	0.000658	0.0225	1.71	1731	532	76	40	[Hadha - hydroxyacyl-coenzyme a dehydrogenase/3-ketoacyl-coenzyme a thiolase/enoyl-coenzyme a hydratase (trifunctional protein), alpha subunit, Glul - glutamate-ammonia ligase (glutamine synthetase), Arg1 - arginase, liver, Hspa8 - heat shock protein 8, Cps1 - carbamoyl-phosphate synthetase 1, Atp5b - atp synthase, h+ transporting mitochondrial f1 complex, beta subunit, Atp5a1 - atp synthase, h+ …
GO:0009067	aspartate family amino acid biosynthetic process	0.000688	0.0234	21.64	1731	5	48	3	[Got1 - glutamate oxaloacetate transaminase 1, soluble, Got2 - glutamate oxaloacetate transaminase 2, mitochondrial, Bhmt - betaine-homocysteine methyltransferase]
GO:0019430	removal of superoxide radicals	0.000722	0.0245	11.1	1731	6	104	4	[Prdx1 - peroxiredoxin 1, Sod2 - superoxide dismutase 2, mitochondrial, Sod1 - superoxide dismutase 1, soluble, Prdx2 - peroxiredoxin 2]
GO:1901617	organic hydroxy compound biosynthetic process	0.000733	0.0248	6.46	1731	28	67	7	[Pcbd1 - pterin 4 alpha carbinolamine dehydratase/dimerization cofactor of hepatocyte nuclear factor 1 alpha (tcf1) 1, Ddt - d-dopachrome tautomerase, Got1 - glutamate oxaloacetate transaminase 1, soluble, Ces1d - carboxylesterase 1d, Park7 - parkinson disease (autosomal recessive, early onset) 7, Hmgcs2 - 3-hydroxy-3-methylglutaryl-coenzyme a synthase 2, Scp2 - sterol carrier protein 2, liver]
GO:0045540	regulation of cholesterol biosynthetic process	0.000784	0.0264	5.31	1731	5	326	5	[Apoe - apolipoprotein e, Sec14l2 - sec14-like 2 (s. cerevisiae), Scp2 - sterol carrier protein 2, liver, Sod1 - superoxide dismutase 1, soluble, Fdps - farnesyl diphosphate synthetase]
GO:0106118	regulation of sterol biosynthetic process	0.000784	0.0263	5.31	1731	5	326	5	[Apoe - apolipoprotein e, Sec14l2 - sec14-like 2 (s. cerevisiae), Sod1 - superoxide dismutase 1, soluble, Scp2 - sterol carrier protein 2, liver, Fdps - farnesyl diphosphate synthetase]
GO:0006105	succinate metabolic process	0.000791	0.0264	7.59	1731	4	228	4	[Sdhb - succinate dehydrogenase complex, subunit b, iron sulfur (ip), Suclg1 - succinate-coa ligase, gdp-forming, alpha subunit, Suclg2 - succinate-coenzyme a ligase, gdp-forming, beta subunit, Sdha - succinate dehydrogenase complex, subunit a, flavoprotein (fp)]
GO:0009308	amine metabolic process	0.000799	0.0266	9.42	1731	5	147	4	[Inmt - indolethylamine n-methyltransferase, Dmgdh - dimethylglycine dehydrogenase precursor, Agmat - agmatine ureohydrolase (agmatinase), Haao - 3-hydroxyanthranilate 3,4-dioxygenase]
GO:0006577	amino-acid betaine metabolic process	0.000818	0.0271	4.13	1731	6	419	6	[Chdh - choline dehydrogenase, Crot - carnitine o-octanoyltransferase, Aldh9a1 - aldehyde dehydrogenase 9, subfamily a1, Acadl - acyl-coenzyme a dehydrogenase, long-chain, Acadm - acyl-coenzyme a dehydrogenase, medium chain, Bhmt - betaine-homocysteine methyltransferase]
GO:1902882	regulation of response to oxidative stress	0.000851	0.028	6.01	1731	21	96	7	[Psap - prosaposin, P4hb - prolyl 4-hydroxylase, beta polypeptide, Park7 - parkinson disease (autosomal recessive, early onset) 7, Rgn - regucalcin, Gpx1 - glutathione peroxidase 1, Sod2 - superoxide dismutase 2, mitochondrial, Sod1 - superoxide dismutase 1, soluble]
GO:0010043	response to zinc ion	0.000886	0.0291	4.82	1731	7	308	6	[Aldob - aldolase b, fructose-bisphosphate, Khk - ketohexokinase, Mt1 - metallothionein 1, Haao - 3-hydroxyanthranilate 3,4-dioxygenase, Alad - aminolevulinate, delta-, dehydratase, Ass1 - argininosuccinate synthetase 1]
GO:0006103	2-oxoglutarate metabolic process	0.000965	0.0315	3.08	1731	13	432	10	[Idh3a - isocitrate dehydrogenase 3 (nad+) alpha, Got1 - glutamate oxaloacetate transaminase 1, soluble, Ogdh - oxoglutarate (alpha-ketoglutarate) dehydrogenase (lipoamide), Adhfe1 - alcohol dehydrogenase, iron containing, 1, Got2 - glutamate oxaloacetate transaminase 2, mitochondrial, Phyh - phytanoyl-coa hydroxylase, Idh1 - isocitrate dehydrogenase 1 (nadp+), soluble, Dlst - dihydrolipoamide s-…
GO:0010046	response to mycotoxin	0.00099	0.0322	44.38	1731	2	39	2	[Actb - actin, beta, Ass1 - argininosuccinate synthetase 1]
GO:0042136	neurotransmitter biosynthetic process	0.000998	0.0324	2.92	1731	8	593	8	[Ddah1 - dimethylarginine dimethylaminohydrolase 1, Spr - sepiapterin reductase, Shmt1 - serine hydroxymethyltransferase 1 (soluble), Shmt2 - serine hydroxymethyltransferase 2 (mitochondrial), Cyp2d22 - cytochrome p450, family 2, subfamily d, polypeptide 22, Aldh9a1 - aldehyde dehydrogenase 9, subfamily a1, Agxt - alanine-glyoxylate aminotransferase, Agxt2 - alanine-glyoxylate aminotransferase 2]
