# Supplementary material for: Molecular harvesting with electroporation for tissue profiling
Source: Sci Rep. 2019 Oct 31;9:15750. doi: 10.1038/s41598-019-51634-7 (PMC6823461; doi:10.1038/s41598-019-51634-7)
Supplement: Supplementary file 6 — Table S5 LiverVsKidneyFunction [file 41598_2019_51634_MOESM6_ESM.xlsx]

## Sheet: GOFUNCTION
GO Term	Description	P-value	FDR q-value	Enrichment	N	B	n	b	Genes
GO:0003824	catalytic activity	4.64e-50	9.28e-47	1.75	1731	672	480	326	[Fasn - fatty acid synthase, Hadha - hydroxyacyl-coenzyme a dehydrogenase/3-ketoacyl-coenzyme a thiolase/enoyl-coenzyme a hydratase (trifunctional protein), alpha subunit, Fah - fumarylacetoacetate hydrolase, Vcp - valosin containing protein, Decr1 - 2,4-dienoyl coa reductase 1, mitochondrial, Cyp2e1 - cytochrome p450, family 2, subfamily e, polypeptide 1, Acadl - acyl-coenzyme a dehydrogenase, l…
GO:0016491	oxidoreductase activity	1.23e-37	1.23e-34	2.78	1731	197	398	126	[Fasn - fatty acid synthase, Hsd17b4 - hydroxysteroid (17-beta) dehydrogenase 4, Hadha - hydroxyacyl-coenzyme a dehydrogenase/3-ketoacyl-coenzyme a thiolase/enoyl-coenzyme a hydratase (trifunctional protein), alpha subunit, Uox - urate oxidase, Gpd1 - glycerol-3-phosphate dehydrogenase 1 (soluble), Decr1 - 2,4-dienoyl coa reductase 1, mitochondrial, Cyp2e1 - cytochrome p450, family 2, subfamily e…
GO:0048037	cofactor binding	2.47e-27	1.64e-24	2.56	1731	141	484	101	[Fasn - fatty acid synthase, Hadha - hydroxyacyl-coenzyme a dehydrogenase/3-ketoacyl-coenzyme a thiolase/enoyl-coenzyme a hydratase (trifunctional protein), alpha subunit, Gpd1 - glycerol-3-phosphate dehydrogenase 1 (soluble), Decr1 - 2,4-dienoyl coa reductase 1, mitochondrial, Acadl - acyl-coenzyme a dehydrogenase, long-chain, Cyp2e1 - cytochrome p450, family 2, subfamily e, polypeptide 1, Hsd11…
GO:0050662	coenzyme binding	9.02e-21	4.5e-18	3.12	1731	93	376	63	[Fasn - fatty acid synthase, Tkt - transketolase, Acat1 - acetyl-coenzyme a acetyltransferase 1, Hadha - hydroxyacyl-coenzyme a dehydrogenase/3-ketoacyl-coenzyme a thiolase/enoyl-coenzyme a hydratase (trifunctional protein), alpha subunit, Hadhb - hydroxyacyl-coenzyme a dehydrogenase/3-ketoacyl-coenzyme a thiolase/enoyl-coenzyme a hydratase (trifunctional protein), beta subunit, Gpd1 - glycerol-3…
GO:0036094	small molecule binding	2.65e-14	1.06e-11	2.13	1731	336	230	95	[Fasn - fatty acid synthase, Tkt - transketolase, Hadha - hydroxyacyl-coenzyme a dehydrogenase/3-ketoacyl-coenzyme a thiolase/enoyl-coenzyme a hydratase (trifunctional protein), alpha subunit, Hadhb - hydroxyacyl-coenzyme a dehydrogenase/3-ketoacyl-coenzyme a thiolase/enoyl-coenzyme a hydratase (trifunctional protein), beta subunit, Hspa8 - heat shock protein 8, Gpd1 - glycerol-3-phosphate dehydr…
GO:0031406	carboxylic acid binding	5.16e-12	1.72e-09	3.58	1731	49	316	32	[Pck1 - phosphoenolpyruvate carboxykinase 1, cytosolic, Glul - glutamate-ammonia ligase (glutamine synthetase), Hspa8 - heat shock protein 8, Cps1 - carbamoyl-phosphate synthetase 1, Agxt - alanine-glyoxylate aminotransferase, Glud1 - glutamate dehydrogenase 1, Otc - ornithine transcarbamylase, Gnmt - glycine n-methyltransferase, Dpys - dihydropyrimidinase, Adh5 - alcohol dehydrogenase 5 (class i…
GO:0016829	lyase activity	1.47e-11	4.21e-09	3.5	1731	46	333	31	[Fasn - fatty acid synthase, Hsd17b4 - hydroxysteroid (17-beta) dehydrogenase 4, Acat1 - acetyl-coenzyme a acetyltransferase 1, Hadha - hydroxyacyl-coenzyme a dehydrogenase/3-ketoacyl-coenzyme a thiolase/enoyl-coenzyme a hydratase (trifunctional protein), alpha subunit, Echs1 - enoyl coenzyme a hydratase, short chain, 1, mitochondrial, Pck1 - phosphoenolpyruvate carboxykinase 1, cytosolic, Sds - …
GO:0043177	organic acid binding	2.7e-11	6.74e-09	3.44	1731	51	316	32	[Pck1 - phosphoenolpyruvate carboxykinase 1, cytosolic, Glul - glutamate-ammonia ligase (glutamine synthetase), Hspa8 - heat shock protein 8, Cps1 - carbamoyl-phosphate synthetase 1, Agxt - alanine-glyoxylate aminotransferase, Glud1 - glutamate dehydrogenase 1, Otc - ornithine transcarbamylase, Gnmt - glycine n-methyltransferase, Dpys - dihydropyrimidinase, Adh5 - alcohol dehydrogenase 5 (class i…
GO:0042802	identical protein binding	6.05e-11	1.34e-08	2.46	1731	299	127	54	[Acat1 - acetyl-coenzyme a acetyltransferase 1, Mif - macrophage migration inhibitory factor, Ahcy - s-adenosylhomocysteine hydrolase, Gnmt - glycine n-methyltransferase, Fbp1 - fructose bisphosphatase 1, Alb - albumin, Als2 - amyotrophic lateral sclerosis 2 (juvenile), Got2 - glutamate oxaloacetate transaminase 2, mitochondrial, Acox1 - acyl-coenzyme a oxidase 1, palmitoyl, Hoga1 - 4-hydroxy-2-o…
GO:1901265	nucleoside phosphate binding	2.98e-09	5.95e-07	1.43	1731	257	743	158	[Fasn - fatty acid synthase, Hadha - hydroxyacyl-coenzyme a dehydrogenase/3-ketoacyl-coenzyme a thiolase/enoyl-coenzyme a hydratase (trifunctional protein), alpha subunit, Psmc6 - proteasome (prosome, macropain) 26s subunit, atpase, 6, Hspa8 - heat shock protein 8, Sar1b - sar1 gene homolog b (s. cerevisiae), St13 - suppression of tumorigenicity 13, Gpd1 - glycerol-3-phosphate dehydrogenase 1 (so…
GO:0000166	nucleotide binding	2.98e-09	5.41e-07	1.43	1731	257	743	158	[Fasn - fatty acid synthase, Hadha - hydroxyacyl-coenzyme a dehydrogenase/3-ketoacyl-coenzyme a thiolase/enoyl-coenzyme a hydratase (trifunctional protein), alpha subunit, Psmc6 - proteasome (prosome, macropain) 26s subunit, atpase, 6, Sar1b - sar1 gene homolog b (s. cerevisiae), Hspa8 - heat shock protein 8, St13 - suppression of tumorigenicity 13, Gpd1 - glycerol-3-phosphate dehydrogenase 1 (so…
GO:0016616	oxidoreductase activity, acting on the CH-OH group of donors, NAD or NADP as acceptor	4.38e-09	7.3e-07	4.04	1731	43	229	23	[Fasn - fatty acid synthase, Hsd17b4 - hydroxysteroid (17-beta) dehydrogenase 4, Hadha - hydroxyacyl-coenzyme a dehydrogenase/3-ketoacyl-coenzyme a thiolase/enoyl-coenzyme a hydratase (trifunctional protein), alpha subunit, Hadhb - hydroxyacyl-coenzyme a dehydrogenase/3-ketoacyl-coenzyme a thiolase/enoyl-coenzyme a hydratase (trifunctional protein), beta subunit, Gpd1 - glycerol-3-phosphate dehyd…
GO:0016836	hydro-lyase activity	5.24e-09	8.05e-07	6.79	1731	17	195	13	[Fasn - fatty acid synthase, Pcbd1 - pterin 4 alpha carbinolamine dehydratase/dimerization cofactor of hepatocyte nuclear factor 1 alpha (tcf1) 1, Hsd17b4 - hydroxysteroid (17-beta) dehydrogenase 4, Hadha - hydroxyacyl-coenzyme a dehydrogenase/3-ketoacyl-coenzyme a thiolase/enoyl-coenzyme a hydratase (trifunctional protein), alpha subunit, Echs1 - enoyl coenzyme a hydratase, short chain, 1, mitoc…
GO:0051287	NAD binding	6.27e-09	8.94e-07	3.31	1731	29	415	23	[Nnt - nicotinamide nucleotide transhydrogenase, Me1 - malic enzyme 1, nadp(+)-dependent, cytosolic, Hadha - hydroxyacyl-coenzyme a dehydrogenase/3-ketoacyl-coenzyme a thiolase/enoyl-coenzyme a hydratase (trifunctional protein), alpha subunit, Hadhb - hydroxyacyl-coenzyme a dehydrogenase/3-ketoacyl-coenzyme a thiolase/enoyl-coenzyme a hydratase (trifunctional protein), beta subunit, Aldh2 - aldeh…
GO:0003735	structural constituent of ribosome	1.69e-08	2.25e-06	2.67	1731	35	518	28	[Rps3a1 - ribosomal protein s3a1, Fau - finkel-biskis-reilly murine sarcoma virus (fbr-musv) ubiquitously expressed (fox derived), Rps21 - ribosomal protein s21, Rps23 - ribosomal protein s23, Rps8 - ribosomal protein s8, Rpsa - ribosomal protein sa, Mrpl12 - mitochondrial ribosomal protein l12, Rps11 - ribosomal protein s11, Rps15 - ribosomal protein s15, Rps14 - ribosomal protein s14, Rps28 - r…
GO:0016614	oxidoreductase activity, acting on CH-OH group of donors	1.87e-08	2.34e-06	2.62	1731	46	460	32	[Fasn - fatty acid synthase, Hsd17b4 - hydroxysteroid (17-beta) dehydrogenase 4, Hadha - hydroxyacyl-coenzyme a dehydrogenase/3-ketoacyl-coenzyme a thiolase/enoyl-coenzyme a hydratase (trifunctional protein), alpha subunit, Hadhb - hydroxyacyl-coenzyme a dehydrogenase/3-ketoacyl-coenzyme a thiolase/enoyl-coenzyme a hydratase (trifunctional protein), beta subunit, Gpd1 - glycerol-3-phosphate dehyd…
GO:0016620	oxidoreductase activity, acting on the aldehyde or oxo group of donors, NAD or NADP as acceptor	4.74e-08	5.57e-06	3.6	1731	19	430	17	[Aldh7a1 - aldehyde dehydrogenase family 7, member a1, Pdhb - pyruvate dehydrogenase (lipoamide) beta, Aldh2 - aldehyde dehydrogenase 2, mitochondrial, Aldh1a1 - aldehyde dehydrogenase family 1, subfamily a1, Suclg2 - succinate-coenzyme a ligase, gdp-forming, beta subunit, Adh5 - alcohol dehydrogenase 5 (class iii), chi polypeptide, Dlat - dihydrolipoamide s-acetyltransferase (e2 component of pyr…
GO:0016853	isomerase activity	5.26e-08	5.84e-06	2.31	1731	37	628	31	[Hsd17b4 - hydroxysteroid (17-beta) dehydrogenase 4, Bpgm - 2,3-bisphosphoglycerate mutase, Pbld1 - phenazine biosynthesis-like protein domain containing 1, Ech1 - enoyl coenzyme a hydratase 1, peroxisomal, Gpi1 - glucose phosphate isomerase 1, Ppia - peptidylprolyl isomerase a, Acadm - acyl-coenzyme a dehydrogenase, medium chain, Mif - macrophage migration inhibitory factor, P4hb - prolyl 4-hydr…
GO:0016835	carbon-oxygen lyase activity	5.38e-08	5.66e-06	6.07	1731	19	195	13	[Fasn - fatty acid synthase, Pcbd1 - pterin 4 alpha carbinolamine dehydratase/dimerization cofactor of hepatocyte nuclear factor 1 alpha (tcf1) 1, Hsd17b4 - hydroxysteroid (17-beta) dehydrogenase 4, Hadha - hydroxyacyl-coenzyme a dehydrogenase/3-ketoacyl-coenzyme a thiolase/enoyl-coenzyme a hydratase (trifunctional protein), alpha subunit, Echs1 - enoyl coenzyme a hydratase, short chain, 1, mitoc…
GO:0043167	ion binding	6.73e-08	6.72e-06	1.93	1731	614	76	52	[Acat1 - acetyl-coenzyme a acetyltransferase 1, Hadha - hydroxyacyl-coenzyme a dehydrogenase/3-ketoacyl-coenzyme a thiolase/enoyl-coenzyme a hydratase (trifunctional protein), alpha subunit, Arg1 - arginase, liver, Hspa8 - heat shock protein 8, Fah - fumarylacetoacetate hydrolase, Decr1 - 2,4-dienoyl coa reductase 1, mitochondrial, Otc - ornithine transcarbamylase, Ahcy - s-adenosylhomocysteine h…
GO:0016903	oxidoreductase activity, acting on the aldehyde or oxo group of donors	7.58e-08	7.21e-06	3.45	1731	21	430	18	[Aldh7a1 - aldehyde dehydrogenase family 7, member a1, Pdhb - pyruvate dehydrogenase (lipoamide) beta, Aldh2 - aldehyde dehydrogenase 2, mitochondrial, Aldh1a1 - aldehyde dehydrogenase family 1, subfamily a1, Bckdha - branched chain ketoacid dehydrogenase e1, alpha polypeptide, Suclg2 - succinate-coenzyme a ligase, gdp-forming, beta subunit, Adh5 - alcohol dehydrogenase 5 (class iii), chi polypep…
GO:0016765	transferase activity, transferring alkyl or aryl (other than methyl) groups	2.39e-07	2.17e-05	4.16	1731	12	416	12	[Gsta4 - glutathione s-transferase, alpha 4, Gstm1 - glutathione s-transferase, mu 1, Mat1a - methionine adenosyltransferase i, alpha, Gstt3 - glutathione s-transferase, theta 3, Mgst1 - microsomal glutathione s-transferase 1, Gstz1 - glutathione transferase zeta 1 (maleylacetoacetate isomerase), Gsta3 - glutathione s-transferase, alpha 3, Sec14l2 - sec14-like 2 (s. cerevisiae), Gstt1 - glutathio…
GO:0050660	flavin adenine dinucleotide binding	2.49e-07	2.16e-05	3.01	1731	24	480	20	[Etfa - electron transferring flavoprotein, alpha polypeptide, Acad11 - acyl-coenzyme a dehydrogenase family, member 11, Cyb5r3 - cytochrome b5 reductase 3, Acadl - acyl-coenzyme a dehydrogenase, long-chain, Acadm - acyl-coenzyme a dehydrogenase, medium chain, Acadvl - acyl-coenzyme a dehydrogenase, very long chain, Acads - acyl-coenzyme a dehydrogenase, short chain, Chdh - choline dehydrogenase,…
GO:0043168	anion binding	2.63e-07	2.19e-05	1.77	1731	337	221	76	[Fasn - fatty acid synthase, Tkt - transketolase, Hadha - hydroxyacyl-coenzyme a dehydrogenase/3-ketoacyl-coenzyme a thiolase/enoyl-coenzyme a hydratase (trifunctional protein), alpha subunit, Hadhb - hydroxyacyl-coenzyme a dehydrogenase/3-ketoacyl-coenzyme a thiolase/enoyl-coenzyme a hydratase (trifunctional protein), beta subunit, Hspa8 - heat shock protein 8, Decr1 - 2,4-dienoyl coa reductase …
GO:0008144	drug binding	3.66e-07	2.93e-05	3.23	1731	191	73	26	[Glul - glutamate-ammonia ligase (glutamine synthetase), Hspa8 - heat shock protein 8, Cps1 - carbamoyl-phosphate synthetase 1, Ppia - peptidylprolyl isomerase a, Atp5b - atp synthase, h+ transporting mitochondrial f1 complex, beta subunit, Atp5a1 - atp synthase, h+ transporting, mitochondrial f1 complex, alpha subunit 1, Glud1 - glutamate dehydrogenase 1, Gnmt - glycine n-methyltransferase, Adh1…
GO:0016860	intramolecular oxidoreductase activity	6.25e-07	4.8e-05	3.5	1731	13	495	13	[Pdia3 - protein disulfide isomerase associated 3, Eci1 - enoyl-coenzyme a delta isomerase 1, Ech1 - enoyl coenzyme a hydratase 1, peroxisomal, Gpi1 - glucose phosphate isomerase 1, Tpi1 - triosephosphate isomerase 1, Mif - macrophage migration inhibitory factor, Ddt - d-dopachrome tautomerase, Pdia6 - protein disulfide isomerase associated 6, P4hb - prolyl 4-hydroxylase, beta polypeptide, Idi1 -…
GO:0016597	amino acid binding	8.89e-07	6.58e-05	12.15	1731	19	60	8	[Gnmt - glycine n-methyltransferase, Glul - glutamate-ammonia ligase (glutamine synthetase), Mat1a - methionine adenosyltransferase i, alpha, Got2 - glutamate oxaloacetate transaminase 2, mitochondrial, Cps1 - carbamoyl-phosphate synthetase 1, Ass1 - argininosuccinate synthetase 1, Glud1 - glutamate dehydrogenase 1, Otc - ornithine transcarbamylase]
GO:0016209	antioxidant activity	1.07e-06	7.63e-05	6.44	1731	31	104	12	[Prdx1 - peroxiredoxin 1, Cat - catalase, Park7 - parkinson disease (autosomal recessive, early onset) 7, Fabp1 - fatty acid binding protein 1, liver, Mgst1 - microsomal glutathione s-transferase 1, Prdx6 - peroxiredoxin 6, Gpx1 - glutathione peroxidase 1, Sod2 - superoxide dismutase 2, mitochondrial, Sod1 - superoxide dismutase 1, soluble, Gstt1 - glutathione s-transferase, theta 1, Prdx2 - pero…
GO:0003988	acetyl-CoA C-acyltransferase activity	1.25e-06	8.62e-05	11.62	1731	6	149	6	[Acat1 - acetyl-coenzyme a acetyltransferase 1, Hadha - hydroxyacyl-coenzyme a dehydrogenase/3-ketoacyl-coenzyme a thiolase/enoyl-coenzyme a hydratase (trifunctional protein), alpha subunit, Hadhb - hydroxyacyl-coenzyme a dehydrogenase/3-ketoacyl-coenzyme a thiolase/enoyl-coenzyme a hydratase (trifunctional protein), beta subunit, Acaa1a - acetyl-coenzyme a acyltransferase 1a, Acaa2 - acetyl-coen…
GO:0016645	oxidoreductase activity, acting on the CH-NH group of donors	1.72e-06	0.000115	6.06	1731	10	257	9	[Blvrb - biliverdin reductase b (flavin reductase (nadph)), Aldh1l1 - aldehyde dehydrogenase 1 family, member l1, Aifm1 - apoptosis-inducing factor, mitochondrion-associated 1, Aldh4a1 - aldehyde dehydrogenase 4 family, member a1, Dmgdh - dimethylglycine dehydrogenase precursor, Mthfd1 - methylenetetrahydrofolate dehydrogenase (nadp+ dependent), methenyltetrahydrofolate cyclohydrolase, formyltetr…
GO:0004029	aldehyde dehydrogenase (NAD) activity	1.9e-06	0.000122	9.47	1731	8	160	7	[Aldh7a1 - aldehyde dehydrogenase family 7, member a1, Adh5 - alcohol dehydrogenase 5 (class iii), chi polypeptide, Aldh1l1 - aldehyde dehydrogenase 1 family, member l1, Aldh4a1 - aldehyde dehydrogenase 4 family, member a1, Aldh9a1 - aldehyde dehydrogenase 9, subfamily a1, Aldh2 - aldehyde dehydrogenase 2, mitochondrial, Aldh1a1 - aldehyde dehydrogenase family 1, subfamily a1]
GO:1901567	fatty acid derivative binding	2.43e-06	0.000152	5.46	1731	16	218	11	[Acads - acyl-coenzyme a dehydrogenase, short chain, Hadha - hydroxyacyl-coenzyme a dehydrogenase/3-ketoacyl-coenzyme a thiolase/enoyl-coenzyme a hydratase (trifunctional protein), alpha subunit, Hadhb - hydroxyacyl-coenzyme a dehydrogenase/3-ketoacyl-coenzyme a thiolase/enoyl-coenzyme a hydratase (trifunctional protein), beta subunit, Hmgcl - 3-hydroxy-3-methylglutaryl-coenzyme a lyase, Hspa8 - …
GO:0033218	amide binding	3.29e-06	0.000199	2.9	1731	61	245	25	[Fasn - fatty acid synthase, Hadha - hydroxyacyl-coenzyme a dehydrogenase/3-ketoacyl-coenzyme a thiolase/enoyl-coenzyme a hydratase (trifunctional protein), alpha subunit, Ctsb - cathepsin b, Hadhb - hydroxyacyl-coenzyme a dehydrogenase/3-ketoacyl-coenzyme a thiolase/enoyl-coenzyme a hydratase (trifunctional protein), beta subunit, Hspa8 - heat shock protein 8, Phb2 - prohibitin 2, Ppia - peptidy…
GO:0050661	NADP binding	5.66e-06	0.000333	3.74	1731	16	376	13	[Fasn - fatty acid synthase, Nnt - nicotinamide nucleotide transhydrogenase, Me1 - malic enzyme 1, nadp(+)-dependent, cytosolic, Cat - catalase, Decr1 - 2,4-dienoyl coa reductase 1, mitochondrial, Hsd11b1 - hydroxysteroid 11-beta dehydrogenase 1, Grhpr - glyoxylate reductase/hydroxypyruvate reductase, Aspdh - aspartate dehydrogenase domain containing, Hibadh - 3-hydroxyisobutyrate dehydrogenase, …
GO:0019842	vitamin binding	6.76e-06	0.000386	3.83	1731	33	219	16	[Fasn - fatty acid synthase, Gc - group specific component, Tkt - transketolase, Sds - serine dehydratase, Hacl1 - 2-hydroxyacyl-coa lyase 1, Agxt - alanine-glyoxylate aminotransferase, Gnmt - glycine n-methyltransferase, Got1 - glutamate oxaloacetate transaminase 1, soluble, Dmgdh - dimethylglycine dehydrogenase precursor, Shmt1 - serine hydroxymethyltransferase 1 (soluble), Alb - albumin, Got2 …
GO:0009055	electron transfer activity	7.06e-06	0.000392	2.55	1731	30	498	22	[Uqcrfs1 - ubiquinol-cytochrome c reductase, rieske iron-sulfur polypeptide 1, Fdx1 - ferredoxin 1, Glrx5 - glutaredoxin 5 homolog (s. cerevisiae), Cox7a2 - cytochrome c oxidase subunit viia 2, Sdhb - succinate dehydrogenase complex, subunit b, iron sulfur (ip), Etfa - electron transferring flavoprotein, alpha polypeptide, Cox6a1 - cytochrome c oxidase subunit via polypeptide 1, Uqcrh - ubiquinol…
GO:0042803	protein homodimerization activity	1.02e-05	0.000548	2.26	1731	143	198	37	[Fasn - fatty acid synthase, Hsd17b4 - hydroxysteroid (17-beta) dehydrogenase 4, Tkt - transketolase, Acat1 - acetyl-coenzyme a acetyltransferase 1, Gpd1 - glycerol-3-phosphate dehydrogenase 1 (soluble), Agxt - alanine-glyoxylate aminotransferase, Apoe - apolipoprotein e, Adh1 - alcohol dehydrogenase 1 (class i), Adh5 - alcohol dehydrogenase 5 (class iii), chi polypeptide, Gstm1 - glutathione s-t…
GO:0016627	oxidoreductase activity, acting on the CH-CH group of donors	1.05e-05	0.000555	4.04	1731	25	240	14	[Fasn - fatty acid synthase, Blvrb - biliverdin reductase b (flavin reductase (nadph)), Sdhb - succinate dehydrogenase complex, subunit b, iron sulfur (ip), Acaa1a - acetyl-coenzyme a acyltransferase 1a, Decr1 - 2,4-dienoyl coa reductase 1, mitochondrial, Acadl - acyl-coenzyme a dehydrogenase, long-chain, Acadm - acyl-coenzyme a dehydrogenase, medium chain, Acadvl - acyl-coenzyme a dehydrogenase,…
GO:0097159	organic cyclic compound binding	1.19e-05	0.000611	1.38	1731	556	307	136	[Fasn - fatty acid synthase, Hadha - hydroxyacyl-coenzyme a dehydrogenase/3-ketoacyl-coenzyme a thiolase/enoyl-coenzyme a hydratase (trifunctional protein), alpha subunit, Hspa8 - heat shock protein 8, Gpd1 - glycerol-3-phosphate dehydrogenase 1 (soluble), Tufm - tu translation elongation factor, mitochondrial, Vcp - valosin containing protein, Decr1 - 2,4-dienoyl coa reductase 1, mitochondrial, …
GO:0016787	hydrolase activity	1.37e-05	0.000686	1.32	1731	273	720	150	[Fasn - fatty acid synthase, Aadac - arylacetamide deacetylase (esterase), Psmc6 - proteasome (prosome, macropain) 26s subunit, atpase, 6, Arg1 - arginase, liver, Sar1b - sar1 gene homolog b (s. cerevisiae), Hspa8 - heat shock protein 8, Fah - fumarylacetoacetate hydrolase, Tufm - tu translation elongation factor, mitochondrial, Vcp - valosin containing protein, Ahcy - s-adenosylhomocysteine hydr…
GO:0004364	glutathione transferase activity	1.48e-05	0.00072	4.16	1731	9	416	9	[Gsta4 - glutathione s-transferase, alpha 4, Gstm1 - glutathione s-transferase, mu 1, Mgst1 - microsomal glutathione s-transferase 1, Gstt3 - glutathione s-transferase, theta 3, Gstz1 - glutathione transferase zeta 1 (maleylacetoacetate isomerase), Gsta3 - glutathione s-transferase, alpha 3, Gstt1 - glutathione s-transferase, theta 1, Gstt2 - glutathione s-transferase, theta 2, Gstk1 - glutathion…
GO:0016740	transferase activity	2.4e-05	0.00114	1.88	1731	165	285	51	[Fasn - fatty acid synthase, Tkt - transketolase, Acat1 - acetyl-coenzyme a acetyltransferase 1, Hadha - hydroxyacyl-coenzyme a dehydrogenase/3-ketoacyl-coenzyme a thiolase/enoyl-coenzyme a hydratase (trifunctional protein), alpha subunit, Hadhb - hydroxyacyl-coenzyme a dehydrogenase/3-ketoacyl-coenzyme a thiolase/enoyl-coenzyme a hydratase (trifunctional protein), beta subunit, Agxt - alanine-gl…
GO:0000062	fatty-acyl-CoA binding	2.53e-05	0.00118	5.5	1731	13	218	9	[Acads - acyl-coenzyme a dehydrogenase, short chain, Hadha - hydroxyacyl-coenzyme a dehydrogenase/3-ketoacyl-coenzyme a thiolase/enoyl-coenzyme a hydratase (trifunctional protein), alpha subunit, Hadhb - hydroxyacyl-coenzyme a dehydrogenase/3-ketoacyl-coenzyme a thiolase/enoyl-coenzyme a hydratase (trifunctional protein), beta subunit, Hmgcl - 3-hydroxy-3-methylglutaryl-coenzyme a lyase, Gcdh - g…
GO:0005506	iron ion binding	3.49e-05	0.00158	3.03	1731	20	428	15	[Pah - phenylalanine hydroxylase, Fdx1 - ferredoxin 1, Ethe1 - ethylmalonic encephalopathy 1, Cyp2e1 - cytochrome p450, family 2, subfamily e, polypeptide 1, Cyp2f2 - cytochrome p450, family 2, subfamily f, polypeptide 2, Cyp2c29 - cytochrome p450, family 2, subfamily c, polypeptide 29, Cyp2d10 - cytochrome p450, family 2, subfamily d, polypeptide 10, Cyp2a12 - cytochrome p450, family 2, subfamil…
GO:1901363	heterocyclic compound binding	4.34e-05	0.00193	1.37	1731	536	307	130	[Fasn - fatty acid synthase, Hadha - hydroxyacyl-coenzyme a dehydrogenase/3-ketoacyl-coenzyme a thiolase/enoyl-coenzyme a hydratase (trifunctional protein), alpha subunit, Hspa8 - heat shock protein 8, Gpd1 - glycerol-3-phosphate dehydrogenase 1 (soluble), Tufm - tu translation elongation factor, mitochondrial, Vcp - valosin containing protein, Decr1 - 2,4-dienoyl coa reductase 1, mitochondrial, …
GO:0016408	C-acyltransferase activity	4.55e-05	0.00198	8.71	1731	8	149	6	[Acat1 - acetyl-coenzyme a acetyltransferase 1, Hadha - hydroxyacyl-coenzyme a dehydrogenase/3-ketoacyl-coenzyme a thiolase/enoyl-coenzyme a hydratase (trifunctional protein), alpha subunit, Hadhb - hydroxyacyl-coenzyme a dehydrogenase/3-ketoacyl-coenzyme a thiolase/enoyl-coenzyme a hydratase (trifunctional protein), beta subunit, Acaa2 - acetyl-coenzyme a acyltransferase 2 (mitochondrial 3-oxoac…
GO:0072341	modified amino acid binding	4.89e-05	0.00208	5.8	1731	17	158	9	[Gnmt - glycine n-methyltransferase, Fasn - fatty acid synthase, Gstm1 - glutathione s-transferase, mu 1, Dmgdh - dimethylglycine dehydrogenase precursor, Mgst1 - microsomal glutathione s-transferase 1, Hspa8 - heat shock protein 8, Sardh - sarcosine dehydrogenase, Cps1 - carbamoyl-phosphate synthetase 1, Ftcd - formiminotransferase cyclodeaminase]
GO:0003857	3-hydroxyacyl-CoA dehydrogenase activity	5.38e-05	0.00224	7.61	1731	7	195	6	[Hsd17b4 - hydroxysteroid (17-beta) dehydrogenase 4, Hadha - hydroxyacyl-coenzyme a dehydrogenase/3-ketoacyl-coenzyme a thiolase/enoyl-coenzyme a hydratase (trifunctional protein), alpha subunit, Hadhb - hydroxyacyl-coenzyme a dehydrogenase/3-ketoacyl-coenzyme a thiolase/enoyl-coenzyme a hydratase (trifunctional protein), beta subunit, Ehhadh - enoyl-coenzyme a, hydratase/3-hydroxyacyl coenzyme a…
GO:0016684	oxidoreductase activity, acting on peroxide as acceptor	6.7e-05	0.00273	7.01	1731	19	104	8	[Prdx1 - peroxiredoxin 1, Cat - catalase, Park7 - parkinson disease (autosomal recessive, early onset) 7, Mgst1 - microsomal glutathione s-transferase 1, Prdx6 - peroxiredoxin 6, Gpx1 - glutathione peroxidase 1, Gstt1 - glutathione s-transferase, theta 1, Prdx2 - peroxiredoxin 2]
GO:0015036	disulfide oxidoreductase activity	6.74e-05	0.00269	2.19	1731	15	789	15	[Pdia3 - protein disulfide isomerase associated 3, Glrx5 - glutaredoxin 5 homolog (s. cerevisiae), Sh3bgrl3 - sh3 domain binding glutamic acid-rich protein-like 3, Glrx3 - glutaredoxin 3, Pdia6 - protein disulfide isomerase associated 6, Txn2 - thioredoxin 2, P4hb - prolyl 4-hydroxylase, beta polypeptide, Pgk1 - phosphoglycerate kinase 1, Txndc17 - thioredoxin domain containing 17, Txn1 - thiored…
GO:0046983	protein dimerization activity	7.45e-05	0.00292	1.98	1731	182	202	42	[Fasn - fatty acid synthase, Hsd17b4 - hydroxysteroid (17-beta) dehydrogenase 4, Tkt - transketolase, Acat1 - acetyl-coenzyme a acetyltransferase 1, Gpd1 - glycerol-3-phosphate dehydrogenase 1 (soluble), Agxt - alanine-glyoxylate aminotransferase, Suclg2 - succinate-coenzyme a ligase, gdp-forming, beta subunit, Apoe - apolipoprotein e, Hspd1 - heat shock protein 1 (chaperonin), Adh1 - alcohol deh…
GO:0016705	oxidoreductase activity, acting on paired donors, with incorporation or reduction of molecular oxygen	7.78e-05	0.00299	2.68	1731	24	457	17	[Pah - phenylalanine hydroxylase, Pcbd1 - pterin 4 alpha carbinolamine dehydratase/dimerization cofactor of hepatocyte nuclear factor 1 alpha (tcf1) 1, Fdx1 - ferredoxin 1, Cyp2e1 - cytochrome p450, family 2, subfamily e, polypeptide 1, Cyp2f2 - cytochrome p450, family 2, subfamily f, polypeptide 2, Cyp2c29 - cytochrome p450, family 2, subfamily c, polypeptide 29, Cyp2d10 - cytochrome p450, famil…
GO:0016667	oxidoreductase activity, acting on a sulfur group of donors	8.24e-05	0.00311	2.08	1731	19	789	18	[Pdia3 - protein disulfide isomerase associated 3, Suox - sulfite oxidase, Glrx5 - glutaredoxin 5 homolog (s. cerevisiae), Sh3bgrl3 - sh3 domain binding glutamic acid-rich protein-like 3, Glrx3 - glutaredoxin 3, Msra - methionine sulfoxide reductase a, Pdia6 - protein disulfide isomerase associated 6, Txn2 - thioredoxin 2, P4hb - prolyl 4-hydroxylase, beta polypeptide, Pgk1 - phosphoglycerate kin…
GO:0008483	transaminase activity	9.59e-05	0.00355	8.05	1731	5	215	5	[Got1 - glutamate oxaloacetate transaminase 1, soluble, Got2 - glutamate oxaloacetate transaminase 2, mitochondrial, Agxt - alanine-glyoxylate aminotransferase, Agxt2 - alanine-glyoxylate aminotransferase 2, Gpt2 - glutamic pyruvate transaminase (alanine aminotransferase) 2]
GO:0033293	monocarboxylic acid binding	0.000104	0.00377	3.28	1731	19	361	13	[Fabp5 - fatty acid binding protein 5, epidermal, Hspa8 - heat shock protein 8, Dbt - dihydrolipoamide branched chain transacylase e2, Arhgdia - rho gdp dissociation inhibitor (gdi) alpha, Scp2 - sterol carrier protein 2, liver, S100a8 - s100 calcium binding protein a8 (calgranulin a), S100a9 - s100 calcium binding protein a9 (calgranulin b), Psap - prosaposin, Adh5 - alcohol dehydrogenase 5 (cla…
GO:0016830	carbon-carbon lyase activity	0.000105	0.00374	3.57	1731	18	323	12	[Me1 - malic enzyme 1, nadp(+)-dependent, cytosolic, Aldob - aldolase b, fructose-bisphosphate, Ddt - d-dopachrome tautomerase, Acat1 - acetyl-coenzyme a acetyltransferase 1, Got1 - glutamate oxaloacetate transaminase 1, soluble, Pck1 - phosphoenolpyruvate carboxykinase 1, cytosolic, Shmt1 - serine hydroxymethyltransferase 1 (soluble), Urad - ureidoimidazoline (2-oxo-4-hydroxy-4-carboxy-5) decarb…
GO:0043169	cation binding	0.000113	0.00397	2.2	1731	368	60	28	[Acat1 - acetyl-coenzyme a acetyltransferase 1, Glul - glutamate-ammonia ligase (glutamine synthetase), Arg1 - arginase, liver, Fah - fumarylacetoacetate hydrolase, Cps1 - carbamoyl-phosphate synthetase 1, Atp5b - atp synthase, h+ transporting mitochondrial f1 complex, beta subunit, Glud1 - glutamate dehydrogenase 1, Sord - sorbitol dehydrogenase, Ahcy - s-adenosylhomocysteine hydrolase, Gnmt - g…
GO:0003995	acyl-CoA dehydrogenase activity	0.000116	0.00399	6.81	1731	7	218	6	[Acads - acyl-coenzyme a dehydrogenase, short chain, Ivd - isovaleryl coenzyme a dehydrogenase, Gcdh - glutaryl-coenzyme a dehydrogenase, Acadl - acyl-coenzyme a dehydrogenase, long-chain, Acadm - acyl-coenzyme a dehydrogenase, medium chain, Acadvl - acyl-coenzyme a dehydrogenase, very long chain]
GO:0005504	fatty acid binding	0.000127	0.00431	2.72	1731	17	524	14	[Hspa8 - heat shock protein 8, Fabp5 - fatty acid binding protein 5, epidermal, Dbt - dihydrolipoamide branched chain transacylase e2, Arhgdia - rho gdp dissociation inhibitor (gdi) alpha, Scp2 - sterol carrier protein 2, liver, S100a8 - s100 calcium binding protein a8 (calgranulin a), S100a9 - s100 calcium binding protein a9 (calgranulin b), Fabp4 - fatty acid binding protein 4, adipocyte, Adh5 …
GO:0008395	steroid hydroxylase activity	0.00013	0.00434	3.79	1731	8	457	8	[Cyp2c29 - cytochrome p450, family 2, subfamily c, polypeptide 29, Fdx1 - ferredoxin 1, Cyp2d10 - cytochrome p450, family 2, subfamily d, polypeptide 10, Cyp2d22 - cytochrome p450, family 2, subfamily d, polypeptide 22, Cyp2a12 - cytochrome p450, family 2, subfamily a, polypeptide 12, Cyp2d26 - cytochrome p450, family 2, subfamily d, polypeptide 26, Cyp2e1 - cytochrome p450, family 2, subfamily e…
GO:0046914	transition metal ion binding	0.000136	0.00446	2.58	1731	122	132	24	[Glul - glutamate-ammonia ligase (glutamine synthetase), Park7 - parkinson disease (autosomal recessive, early onset) 7, Hmgcl - 3-hydroxy-3-methylglutaryl-coenzyme a lyase, Arg1 - arginase, liver, S100a8 - s100 calcium binding protein a8 (calgranulin a), Sord - sorbitol dehydrogenase, Bhmt - betaine-homocysteine methyltransferase, Ahcy - s-adenosylhomocysteine hydrolase, Adh1 - alcohol dehydroge…
GO:0000287	magnesium ion binding	0.000147	0.00472	2.26	1731	30	535	21	[Tkt - transketolase, Pck1 - phosphoenolpyruvate carboxykinase 1, cytosolic, Ppa1 - pyrophosphatase (inorganic) 1, Glul - glutamate-ammonia ligase (glutamine synthetase), Ppa2 - pyrophosphatase (inorganic) 2, Hacl1 - 2-hydroxyacyl-coa lyase 1, Hmgcl - 3-hydroxy-3-methylglutaryl-coenzyme a lyase, Pdxk - pyridoxal (pyridoxine, vitamin b6) kinase, Ephx2 - epoxide hydrolase 2, cytoplasmic, Pkm - pyru…
GO:0051213	dioxygenase activity	0.000164	0.0052	17.35	1731	7	57	4	[Hgd - homogentisate 1, 2-dioxygenase, P4hb - prolyl 4-hydroxylase, beta polypeptide, Hpd - 4-hydroxyphenylpyruvic acid dioxygenase, Haao - 3-hydroxyanthranilate 3,4-dioxygenase]
GO:0003674	molecular_function	0.000205	0.0064	1.02	1731	1672	959	942	[Pzp - pregnancy zone protein, Epb4.1 - erythrocyte protein band 4.1, Acbd5 - acyl-coenzyme a binding domain containing 5, St13 - suppression of tumorigenicity 13, Vcp - valosin containing protein, Acadl - acyl-coenzyme a dehydrogenase, long-chain, Acadm - acyl-coenzyme a dehydrogenase, medium chain, Acadvl - acyl-coenzyme a dehydrogenase, very long chain, Ahcy - s-adenosylhomocysteine hydrolase,…
lation initiation factor 4a2, Eif4ebp1 - eukaryotic translation initiation factor 4e binding protein 1, Ociad1 - ocia domain containing 1, Eif4ebp2 - eukaryotic translation initiation factor 4e binding protein 2, Dynll2 - dynein light chain lc8-type 2, Sfpq - splicing factor proline/glutamine rich (polypyrimidine tract binding protein associated), Ces1d - carboxylesterase 1d, Apool - apolipoprote…
GO:0016453	C-acetyltransferase activity	0.000212	0.0065	20.61	1731	3	84	3	[Acat1 - acetyl-coenzyme a acetyltransferase 1, Acaa1a - acetyl-coenzyme a acyltransferase 1a, Acaa2 - acetyl-coenzyme a acyltransferase 2 (mitochondrial 3-oxoacyl-coenzyme a thiolase)]
GO:0003985	acetyl-CoA C-acetyltransferase activity	0.000212	0.0064	20.61	1731	3	84	3	[Acat1 - acetyl-coenzyme a acetyltransferase 1, Acaa2 - acetyl-coenzyme a acyltransferase 2 (mitochondrial 3-oxoacyl-coenzyme a thiolase), Acaa1a - acetyl-coenzyme a acyltransferase 1a]
GO:0004497	monooxygenase activity	0.000224	0.00668	2.79	1731	19	457	14	[Pah - phenylalanine hydroxylase, Pcbd1 - pterin 4 alpha carbinolamine dehydratase/dimerization cofactor of hepatocyte nuclear factor 1 alpha (tcf1) 1, Fdx1 - ferredoxin 1, Cyp2e1 - cytochrome p450, family 2, subfamily e, polypeptide 1, Cyp2f2 - cytochrome p450, family 2, subfamily f, polypeptide 2, Cyp2c29 - cytochrome p450, family 2, subfamily c, polypeptide 29, Cyp2d10 - cytochrome p450, famil…
GO:0016874	ligase activity	0.00024	0.00704	1.99	1731	27	710	22	[Eprs - glutamyl-prolyl-trna synthetase, Acat1 - acetyl-coenzyme a acetyltransferase 1, Glul - glutamate-ammonia ligase (glutamine synthetase), Cars - cysteinyl-trna synthetase, Farsa - phenylalanyl-trna synthetase, alpha subunit, Kars - lysyl-trna synthetase, Mthfd1 - methylenetetrahydrofolate dehydrogenase (nadp+ dependent), methenyltetrahydrofolate cyclohydrolase, formyltetrahydrofolate syntha…
GO:0052689	carboxylic ester hydrolase activity	0.000291	0.00843	1.76	1731	22	937	21	[Lypla1 - lysophospholipase 1, Pla2g12b - phospholipase a2, group xiib, Aadac - arylacetamide deacetylase (esterase), Ces3a - carboxylesterase 3a, Prorsd1 - prolyl-trna synthetase domain containing 1, Lipa - lysosomal acid lipase a, Ces1g - carboxylesterase 1g, Pnpla8 - patatin-like phospholipase domain containing 8, Dtd1 - d-tyrosyl-trna deacylase 1, Pnlip - pancreatic lipase, Ces1d - carboxyles…
GO:0016702	oxidoreductase activity, acting on single donors with incorporation of molecular oxygen, incorporation of two atoms of oxygen	0.000358	0.0102	22.78	1731	4	57	3	[Hgd - homogentisate 1, 2-dioxygenase, Hpd - 4-hydroxyphenylpyruvic acid dioxygenase, Haao - 3-hydroxyanthranilate 3,4-dioxygenase]
GO:0016701	oxidoreductase activity, acting on single donors with incorporation of molecular oxygen	0.000358	0.0101	22.78	1731	4	57	3	[Hgd - homogentisate 1, 2-dioxygenase, Hpd - 4-hydroxyphenylpyruvic acid dioxygenase, Haao - 3-hydroxyanthranilate 3,4-dioxygenase]
GO:0004300	enoyl-CoA hydratase activity	0.000388	0.0108	7.4	1731	6	195	5	[Echs1 - enoyl coenzyme a hydratase, short chain, 1, mitochondrial, Hadha - hydroxyacyl-coenzyme a dehydrogenase/3-ketoacyl-coenzyme a thiolase/enoyl-coenzyme a hydratase (trifunctional protein), alpha subunit, Eci1 - enoyl-coenzyme a delta isomerase 1, Hadhb - hydroxyacyl-coenzyme a dehydrogenase/3-ketoacyl-coenzyme a thiolase/enoyl-coenzyme a hydratase (trifunctional protein), beta subunit, Ehh…
GO:0015078	proton transmembrane transporter activity	0.000409	0.0112	4.29	1731	24	168	10	[Atp5o - atp synthase, h+ transporting, mitochondrial f1 complex, o subunit, Atp5j - atp synthase, h+ transporting, mitochondrial f0 complex, subunit f, Atp5f1 - atp synthase, h+ transporting, mitochondrial f0 complex, subunit b1, Cox6a1 - cytochrome c oxidase subunit via polypeptide 1, Atp5c1 - atp synthase, h+ transporting, mitochondrial f1 complex, gamma polypeptide 1, Atp5b - atp synthase, h+…
GO:0020037	heme binding	0.000437	0.0118	2.75	1731	25	378	15	[Prdx1 - peroxiredoxin 1, Suox - sulfite oxidase, Cat - catalase, Cyb5b - cytochrome b5 type b, Cyp2e1 - cytochrome p450, family 2, subfamily e, polypeptide 1, Cyp2f2 - cytochrome p450, family 2, subfamily f, polypeptide 2, Cycs - cytochrome c, somatic, Hpx - hemopexin, Cyc1 - cytochrome c-1, Cyp2c29 - cytochrome p450, family 2, subfamily c, polypeptide 29, Cyp2d10 - cytochrome p450, family 2, su…
GO:0004601	peroxidase activity	0.000444	0.0118	6.47	1731	18	104	7	[Prdx1 - peroxiredoxin 1, Cat - catalase, Mgst1 - microsomal glutathione s-transferase 1, Prdx6 - peroxiredoxin 6, Gpx1 - glutathione peroxidase 1, Gstt1 - glutathione s-transferase, theta 1, Prdx2 - peroxiredoxin 2]
GO:0004602	glutathione peroxidase activity	0.000446	0.0117	5.45	1731	7	272	6	[Mgst1 - microsomal glutathione s-transferase 1, Prdx6 - peroxiredoxin 6, Gpx1 - glutathione peroxidase 1, Gstt1 - glutathione s-transferase, theta 1, Gstt2 - glutathione s-transferase, theta 2, Gstk1 - glutathione s-transferase kappa 1]
GO:0048029	monosaccharide binding	0.000455	0.0118	2.1	1731	16	772	15	[Lgals3 - lectin, galactose binding, soluble 3, Mbl2 - mannose-binding lectin (protein c) 2, Lgals1 - lectin, galactose binding, soluble 1, Aldob - aldolase b, fructose-bisphosphate, Tkt - transketolase, Mbl1 - mannose-binding lectin (protein a) 1, Gpi1 - glucose phosphate isomerase 1, Aldoa - aldolase a, fructose-bisphosphate, Gck - glucokinase, Fbp1 - fructose bisphosphatase 1, Taldo1 - transal…
GO:0030170	pyridoxal phosphate binding	0.00051	0.0131	3	1731	14	454	11	[Pnpo - pyridoxine 5'-phosphate oxidase, Got1 - glutamate oxaloacetate transaminase 1, soluble, Shmt1 - serine hydroxymethyltransferase 1 (soluble), Alb - albumin, Shmt2 - serine hydroxymethyltransferase 2 (mitochondrial), Got2 - glutamate oxaloacetate transaminase 2, mitochondrial, Sds - serine dehydratase, Pdxk - pyridoxal (pyridoxine, vitamin b6) kinase, Agxt - alanine-glyoxylate aminotransfer…
GO:0017076	purine nucleotide binding	0.000514	0.013	1.33	1731	193	743	110	[Hadha - hydroxyacyl-coenzyme a dehydrogenase/3-ketoacyl-coenzyme a thiolase/enoyl-coenzyme a hydratase (trifunctional protein), alpha subunit, Psmc6 - proteasome (prosome, macropain) 26s subunit, atpase, 6, Sar1b - sar1 gene homolog b (s. cerevisiae), Hspa8 - heat shock protein 8, St13 - suppression of tumorigenicity 13, Arf5 - adp-ribosylation factor 5, Tufm - tu translation elongation factor, …
GO:0046872	metal ion binding	0.000545	0.0136	2.77	1731	360	26	15	[Acat1 - acetyl-coenzyme a acetyltransferase 1, Cat - catalase, Cars - cysteinyl-trna synthetase, Arg1 - arginase, liver, Fah - fumarylacetoacetate hydrolase, Cps1 - carbamoyl-phosphate synthetase 1, Hspe1 - heat shock protein 1 (chaperonin 10), Atp5b - atp synthase, h+ transporting mitochondrial f1 complex, beta subunit, Sord - sorbitol dehydrogenase, Bhmt - betaine-homocysteine methyltransferas…
GO:0043531	ADP binding	0.000593	0.0146	7.9	1731	18	73	6	[Pgk1 - phosphoglycerate kinase 1, Mat1a - methionine adenosyltransferase i, alpha, Hspa8 - heat shock protein 8, Atp5b - atp synthase, h+ transporting mitochondrial f1 complex, beta subunit, Atp5a1 - atp synthase, h+ transporting, mitochondrial f1 complex, alpha subunit 1, Glud1 - glutamate dehydrogenase 1]
GO:0016651	oxidoreductase activity, acting on NAD(P)H	0.000607	0.0148	2.05	1731	29	612	21	[Nnt - nicotinamide nucleotide transhydrogenase, Ndufb8 - nadh dehydrogenase (ubiquinone) 1 beta subcomplex 8, Ndufa9 - nadh dehydrogenase (ubiquinone) 1 alpha subcomplex, 9, Cbr1 - carbonyl reductase 1, Cyb5r3 - cytochrome b5 reductase 3, Ndufa5 - nadh dehydrogenase (ubiquinone) 1 alpha subcomplex, 5, Ndufc2 - nadh dehydrogenase (ubiquinone) 1, subcomplex unknown, 2, Aifm1 - apoptosis-inducing f…
GO:0016746	transferase activity, transferring acyl groups	0.000635	0.0153	5.55	1731	29	86	8	[Glyat - glycine-n-acyltransferase, Acat1 - acetyl-coenzyme a acetyltransferase 1, Hadha - hydroxyacyl-coenzyme a dehydrogenase/3-ketoacyl-coenzyme a thiolase/enoyl-coenzyme a hydratase (trifunctional protein), alpha subunit, Glul - glutamate-ammonia ligase (glutamine synthetase), Hmgcs2 - 3-hydroxy-3-methylglutaryl-coenzyme a synthase 2, Acaa2 - acetyl-coenzyme a acyltransferase 2 (mitochondrial…
GO:0016769	transferase activity, transferring nitrogenous groups	0.00067	0.0159	6.71	1731	6	215	5	[Got1 - glutamate oxaloacetate transaminase 1, soluble, Got2 - glutamate oxaloacetate transaminase 2, mitochondrial, Agxt - alanine-glyoxylate aminotransferase, Gpt2 - glutamic pyruvate transaminase (alanine aminotransferase) 2, Agxt2 - alanine-glyoxylate aminotransferase 2]
GO:0030554	adenyl nucleotide binding	0.000681	0.016	1.86	1731	164	221	39	[Hadha - hydroxyacyl-coenzyme a dehydrogenase/3-ketoacyl-coenzyme a thiolase/enoyl-coenzyme a hydratase (trifunctional protein), alpha subunit, Glul - glutamate-ammonia ligase (glutamine synthetase), Khk - ketohexokinase, Hadhb - hydroxyacyl-coenzyme a dehydrogenase/3-ketoacyl-coenzyme a thiolase/enoyl-coenzyme a hydratase (trifunctional protein), beta subunit, Mthfd1 - methylenetetrahydrofolate …
GO:0051920	peroxiredoxin activity	0.000722	0.0168	11.1	1731	6	104	4	[Prdx1 - peroxiredoxin 1, Park7 - parkinson disease (autosomal recessive, early onset) 7, Prdx6 - peroxiredoxin 6, Prdx2 - peroxiredoxin 2]
GO:0046906	tetrapyrrole binding	0.000823	0.0189	2.64	1731	26	378	15	[Prdx1 - peroxiredoxin 1, Suox - sulfite oxidase, Cat - catalase, Cyb5b - cytochrome b5 type b, Cyp2e1 - cytochrome p450, family 2, subfamily e, polypeptide 1, Cyp2f2 - cytochrome p450, family 2, subfamily f, polypeptide 2, Cycs - cytochrome c, somatic, Hpx - hemopexin, Cyc1 - cytochrome c-1, Cyp2c29 - cytochrome p450, family 2, subfamily c, polypeptide 29, Cyp2d10 - cytochrome p450, family 2, su…
GO:0015643	toxic substance binding	0.000861	0.0195	66.58	1731	4	13	2	[Alb - albumin, Ass1 - argininosuccinate synthetase 1]
GO:0005542	folic acid binding	0.000924	0.0207	9.17	1731	5	151	4	[Gnmt - glycine n-methyltransferase, Dmgdh - dimethylglycine dehydrogenase precursor, Sardh - sarcosine dehydrogenase, Ftcd - formiminotransferase cyclodeaminase]
