# Supplementary material for: Molecular harvesting with electroporation for tissue profiling
Source: Sci Rep. 2019 Oct 31;9:15750. doi: 10.1038/s41598-019-51634-7 (PMC6823461; doi:10.1038/s41598-019-51634-7)
Supplement: Supplementary file 7 — Table S6LiverVsKidneyComponent [file 41598_2019_51634_MOESM7_ESM.xlsx]

## Sheet: GOCOMPONENT
GO Term	Description	P-value	FDR q-value	Enrichment	N	B	n	b	Genes
GO:0005739	mitochondrion	4.63e-37	5.23e-34	2	1731	429	432	214	[Fasn - fatty acid synthase, Hadha - hydroxyacyl-coenzyme a dehydrogenase/3-ketoacyl-coenzyme a thiolase/enoyl-coenzyme a hydratase (trifunctional protein), alpha subunit, Slc25a10 - solute carrier family 25 (mitochondrial carrier, dicarboxylate transporter), member 10, Decr1 - 2,4-dienoyl coa reductase 1, mitochondrial, Suclg2 - succinate-coenzyme a ligase, gdp-forming, beta subunit, Acadl - acy…
GO:0044429	mitochondrial part	9.3e-20	5.26e-17	1.9	1731	235	542	140	[Hadha - hydroxyacyl-coenzyme a dehydrogenase/3-ketoacyl-coenzyme a thiolase/enoyl-coenzyme a hydratase (trifunctional protein), alpha subunit, Ndufa9 - nadh dehydrogenase (ubiquinone) 1 alpha subcomplex, 9, Slc25a10 - solute carrier family 25 (mitochondrial carrier, dicarboxylate transporter), member 10, Arg1 - arginase, liver, Ndufa11 - nadh dehydrogenase (ubiquinone) 1 alpha subcomplex 11, Tuf…
GO:0044444	cytoplasmic part	4.7e-16	1.77e-13	1.24	1731	1195	428	366	[Fasn - fatty acid synthase, Hadha - hydroxyacyl-coenzyme a dehydrogenase/3-ketoacyl-coenzyme a thiolase/enoyl-coenzyme a hydratase (trifunctional protein), alpha subunit, Slc25a10 - solute carrier family 25 (mitochondrial carrier, dicarboxylate transporter), member 10, Fah - fumarylacetoacetate hydrolase, Decr1 - 2,4-dienoyl coa reductase 1, mitochondrial, Nucb1 - nucleobindin 1, Vcp - valosin c…
GO:0005743	mitochondrial inner membrane	4.81e-16	1.36e-13	1.96	1731	144	612	100	[Hadha - hydroxyacyl-coenzyme a dehydrogenase/3-ketoacyl-coenzyme a thiolase/enoyl-coenzyme a hydratase (trifunctional protein), alpha subunit, Ndufa9 - nadh dehydrogenase (ubiquinone) 1 alpha subcomplex, 9, Slc25a10 - solute carrier family 25 (mitochondrial carrier, dicarboxylate transporter), member 10, Ndufa11 - nadh dehydrogenase (ubiquinone) 1 alpha subcomplex 11, Tufm - tu translation elong…
GO:0031966	mitochondrial membrane	9.05e-16	2.05e-13	2.22	1731	175	401	90	[Hadha - hydroxyacyl-coenzyme a dehydrogenase/3-ketoacyl-coenzyme a thiolase/enoyl-coenzyme a hydratase (trifunctional protein), alpha subunit, Acat1 - acetyl-coenzyme a acetyltransferase 1, Hadhb - hydroxyacyl-coenzyme a dehydrogenase/3-ketoacyl-coenzyme a thiolase/enoyl-coenzyme a hydratase (trifunctional protein), beta subunit, Slc25a10 - solute carrier family 25 (mitochondrial carrier, dicarb…
GO:0043209	myelin sheath	7.47e-15	1.41e-12	2.3	1731	78	597	62	[Tkt - transketolase, Gdi2 - guanosine diphosphate (gdp) dissociation inhibitor 2, Hspa8 - heat shock protein 8, Ppia - peptidylprolyl isomerase a, Tufm - tu translation elongation factor, mitochondrial, Gpi1 - glucose phosphate isomerase 1, Vcp - valosin containing protein, Pkm - pyruvate kinase, muscle, Mif - macrophage migration inhibitory factor, Hspd1 - heat shock protein 1 (chaperonin), Ndu…
GO:0019866	organelle inner membrane	2.18e-14	3.52e-12	1.97	1731	149	559	95	[Hadha - hydroxyacyl-coenzyme a dehydrogenase/3-ketoacyl-coenzyme a thiolase/enoyl-coenzyme a hydratase (trifunctional protein), alpha subunit, Acat1 - acetyl-coenzyme a acetyltransferase 1, Ndufb8 - nadh dehydrogenase (ubiquinone) 1 beta subcomplex 8, Ndufa9 - nadh dehydrogenase (ubiquinone) 1 alpha subcomplex, 9, Hadhb - hydroxyacyl-coenzyme a dehydrogenase/3-ketoacyl-coenzyme a thiolase/enoyl-…
GO:0043233	organelle lumen	1.2e-09	1.69e-07	2.3	1731	94	408	51	[Acat1 - acetyl-coenzyme a acetyltransferase 1, Agxt - alanine-glyoxylate aminotransferase, Acadl - acyl-coenzyme a dehydrogenase, long-chain, Acadm - acyl-coenzyme a dehydrogenase, medium chain, Hspd1 - heat shock protein 1 (chaperonin), Chchd10 - coiled-coil-helix-coiled-coil-helix domain containing 10, Acads - acyl-coenzyme a dehydrogenase, short chain, Aifm1 - apoptosis-inducing factor, mitoc…
GO:0070013	intracellular organelle lumen	1.2e-09	1.5e-07	2.3	1731	94	408	51	[Acat1 - acetyl-coenzyme a acetyltransferase 1, Agxt - alanine-glyoxylate aminotransferase, Acadl - acyl-coenzyme a dehydrogenase, long-chain, Acadm - acyl-coenzyme a dehydrogenase, medium chain, Chchd10 - coiled-coil-helix-coiled-coil-helix domain containing 10, Hspd1 - heat shock protein 1 (chaperonin), Acads - acyl-coenzyme a dehydrogenase, short chain, Aifm1 - apoptosis-inducing factor, mitoc…
GO:0031974	membrane-enclosed lumen	1.2e-09	1.35e-07	2.3	1731	94	408	51	[Acat1 - acetyl-coenzyme a acetyltransferase 1, Agxt - alanine-glyoxylate aminotransferase, Acadl - acyl-coenzyme a dehydrogenase, long-chain, Acadm - acyl-coenzyme a dehydrogenase, medium chain, Chchd10 - coiled-coil-helix-coiled-coil-helix domain containing 10, Hspd1 - heat shock protein 1 (chaperonin), Acads - acyl-coenzyme a dehydrogenase, short chain, Aifm1 - apoptosis-inducing factor, mitoc…
GO:0022627	cytosolic small ribosomal subunit	1.84e-09	1.89e-07	4.06	1731	20	384	18	[Rps3a1 - ribosomal protein s3a1, Gnb2l1 - guanine nucleotide binding protein (g protein), beta polypeptide 2 like 1, Rps20 - ribosomal protein s20, Rps21 - ribosomal protein s21, Rps23 - ribosomal protein s23, Rps8 - ribosomal protein s8, Rpsa - ribosomal protein sa, Rps11 - ribosomal protein s11, Rps15 - ribosomal protein s15, Rps14 - ribosomal protein s14, Rps10 - ribosomal protein s10, Rps28 …
GO:0042579	microbody	3.44e-09	3.24e-07	2.61	1731	47	480	34	[Hsd17b4 - hydroxysteroid (17-beta) dehydrogenase 4, Tkt - transketolase, Uox - urate oxidase, Ech1 - enoyl coenzyme a hydratase 1, peroxisomal, Agxt - alanine-glyoxylate aminotransferase, Slc27a2 - solute carrier family 27 (fatty acid transporter), member 2, Idh2 - isocitrate dehydrogenase 2 (nadp+), mitochondrial, Idi1 - isopentenyl-diphosphate delta isomerase, Urad - ureidoimidazoline (2-oxo-4…
GO:0005777	peroxisome	9.61e-09	8.36e-07	2.59	1731	46	480	33	[Hsd17b4 - hydroxysteroid (17-beta) dehydrogenase 4, Tkt - transketolase, Uox - urate oxidase, Ech1 - enoyl coenzyme a hydratase 1, peroxisomal, Agxt - alanine-glyoxylate aminotransferase, Slc27a2 - solute carrier family 27 (fatty acid transporter), member 2, Idh2 - isocitrate dehydrogenase 2 (nadp+), mitochondrial, Idi1 - isopentenyl-diphosphate delta isomerase, Urad - ureidoimidazoline (2-oxo-4…
GO:0005759	mitochondrial matrix	1.65e-08	1.33e-06	2.2	1731	48	623	38	[Acat1 - acetyl-coenzyme a acetyltransferase 1, Glrx5 - glutaredoxin 5 homolog (s. cerevisiae), Ndufa9 - nadh dehydrogenase (ubiquinone) 1 alpha subcomplex, 9, Hagh - hydroxyacyl glutathione hydrolase, Agxt - alanine-glyoxylate aminotransferase, Acadl - acyl-coenzyme a dehydrogenase, long-chain, Ak3 - adenylate kinase 3, Acadm - acyl-coenzyme a dehydrogenase, medium chain, Glud1 - glutamate dehyd…
GO:0031090	organelle membrane	3.01e-07	2.27e-05	1.56	1731	296	401	107	[Hadha - hydroxyacyl-coenzyme a dehydrogenase/3-ketoacyl-coenzyme a thiolase/enoyl-coenzyme a hydratase (trifunctional protein), alpha subunit, Slc25a10 - solute carrier family 25 (mitochondrial carrier, dicarboxylate transporter), member 10, Arg1 - arginase, liver, Hspa8 - heat shock protein 8, Tufm - tu translation elongation factor, mitochondrial, Nucb1 - nucleobindin 1, Cyp2e1 - cytochrome p4…
GO:0043231	intracellular membrane-bounded organelle	9.01e-07	6.37e-05	1.16	1731	1166	409	320	[Fasn - fatty acid synthase, Hadha - hydroxyacyl-coenzyme a dehydrogenase/3-ketoacyl-coenzyme a thiolase/enoyl-coenzyme a hydratase (trifunctional protein), alpha subunit, Slc25a10 - solute carrier family 25 (mitochondrial carrier, dicarboxylate transporter), member 10, Nucb1 - nucleobindin 1, Decr1 - 2,4-dienoyl coa reductase 1, mitochondrial, Vcp - valosin containing protein, Acadl - acyl-coenz…
GO:0044391	ribosomal subunit	1.08e-06	7.19e-05	2.3	1731	45	518	31	[Rps3a1 - ribosomal protein s3a1, Fau - finkel-biskis-reilly murine sarcoma virus (fbr-musv) ubiquitously expressed (fox derived), Rps21 - ribosomal protein s21, Rps23 - ribosomal protein s23, Rps8 - ribosomal protein s8, Rpsa - ribosomal protein sa, Rps11 - ribosomal protein s11, Mrpl12 - mitochondrial ribosomal protein l12, Rps15 - ribosomal protein s15, Rps14 - ribosomal protein s14, Rps10 - r…
GO:0005829	cytosol	1.1e-06	6.89e-05	2.07	1731	504	68	41	[Glul - glutamate-ammonia ligase (glutamine synthetase), Arg1 - arginase, liver, Hspa8 - heat shock protein 8, Fah - fumarylacetoacetate hydrolase, Decr1 - 2,4-dienoyl coa reductase 1, mitochondrial, Gnmt - glycine n-methyltransferase, Ahcy - s-adenosylhomocysteine hydrolase, Adh1 - alcohol dehydrogenase 1 (class i), Fbp1 - fructose bisphosphatase 1, Got1 - glutamate oxaloacetate transaminase 1, …
GO:0015935	small ribosomal subunit	1.8e-06	0.000107	3.25	1731	25	384	18	[Rps3a1 - ribosomal protein s3a1, Gnb2l1 - guanine nucleotide binding protein (g protein), beta polypeptide 2 like 1, Rps20 - ribosomal protein s20, Rps21 - ribosomal protein s21, Rps23 - ribosomal protein s23, Rps8 - ribosomal protein s8, Rpsa - ribosomal protein sa, Rps11 - ribosomal protein s11, Rps15 - ribosomal protein s15, Rps14 - ribosomal protein s14, Rps10 - ribosomal protein s10, Rps28 …
GO:0005783	endoplasmic reticulum	5.7e-06	0.000322	1.42	1731	200	701	115	[Aadac - arylacetamide deacetylase (esterase), Creld2 - cysteine-rich with egf-like domains 2, Sar1b - sar1 gene homolog b (s. cerevisiae), Vcp - valosin containing protein, Nucb1 - nucleobindin 1, Cyp2e1 - cytochrome p450, family 2, subfamily e, polypeptide 1, Cyp2f2 - cytochrome p450, family 2, subfamily f, polypeptide 2, Hsd11b1 - hydroxysteroid 11-beta dehydrogenase 1, Hspd1 - heat shock prot…
GO:0005840	ribosome	6.21e-06	0.000334	2.53	1731	45	396	26	[Rps3a1 - ribosomal protein s3a1, Rps21 - ribosomal protein s21, Rps23 - ribosomal protein s23, Rps8 - ribosomal protein s8, Rpsa - ribosomal protein sa, Rps11 - ribosomal protein s11, Mrpl12 - mitochondrial ribosomal protein l12, Rps15 - ribosomal protein s15, Rps14 - ribosomal protein s14, Rps28 - ribosomal protein s28, Rps10 - ribosomal protein s10, Rps25 - ribosomal protein s25, Rps13 - ribos…
GO:0098798	mitochondrial protein complex	1.72e-05	0.000881	1.52	1731	97	796	68	[Hadha - hydroxyacyl-coenzyme a dehydrogenase/3-ketoacyl-coenzyme a thiolase/enoyl-coenzyme a hydratase (trifunctional protein), alpha subunit, Ndufb8 - nadh dehydrogenase (ubiquinone) 1 beta subcomplex 8, Ndufa9 - nadh dehydrogenase (ubiquinone) 1 alpha subcomplex, 9, Hadhb - hydroxyacyl-coenzyme a dehydrogenase/3-ketoacyl-coenzyme a thiolase/enoyl-coenzyme a hydratase (trifunctional protein), b…
GO:0043227	membrane-bounded organelle	4.11e-05	0.00202	1.13	1731	1227	409	327	[Fasn - fatty acid synthase, Hadha - hydroxyacyl-coenzyme a dehydrogenase/3-ketoacyl-coenzyme a thiolase/enoyl-coenzyme a hydratase (trifunctional protein), alpha subunit, Slc25a10 - solute carrier family 25 (mitochondrial carrier, dicarboxylate transporter), member 10, Decr1 - 2,4-dienoyl coa reductase 1, mitochondrial, Nucb1 - nucleobindin 1, Vcp - valosin containing protein, Acadl - acyl-coenz…
GO:0044455	mitochondrial membrane part	4.22e-05	0.00199	1.67	1731	83	651	52	[Ndufb8 - nadh dehydrogenase (ubiquinone) 1 beta subcomplex 8, Ndufa9 - nadh dehydrogenase (ubiquinone) 1 alpha subcomplex, 9, Ndufa11 - nadh dehydrogenase (ubiquinone) 1 alpha subcomplex 11, Uqcrh - ubiquinol-cytochrome c reductase hinge protein, Hspd1 - heat shock protein 1 (chaperonin), Chchd10 - coiled-coil-helix-coiled-coil-helix domain containing 10, Ndufv2 - nadh dehydrogenase (ubiquinone)…
GO:1990204	oxidoreductase complex	4.78e-05	0.00216	1.89	1731	52	618	35	[Uqcrfs1 - ubiquinol-cytochrome c reductase, rieske iron-sulfur polypeptide 1, Pdhb - pyruvate dehydrogenase (lipoamide) beta, Ndufb8 - nadh dehydrogenase (ubiquinone) 1 beta subcomplex 8, Ndufa9 - nadh dehydrogenase (ubiquinone) 1 alpha subcomplex, 9, Gpd1 - glycerol-3-phosphate dehydrogenase 1 (soluble), Ndufa11 - nadh dehydrogenase (ubiquinone) 1 alpha subcomplex 11, Uqcrh - ubiquinol-cytochro…
GO:0098800	inner mitochondrial membrane protein complex	7.06e-05	0.00307	1.73	1731	66	651	43	[Uqcrfs1 - ubiquinol-cytochrome c reductase, rieske iron-sulfur polypeptide 1, Ndufb8 - nadh dehydrogenase (ubiquinone) 1 beta subcomplex 8, Ndufa9 - nadh dehydrogenase (ubiquinone) 1 alpha subcomplex, 9, Atp5j - atp synthase, h+ transporting, mitochondrial f0 complex, subunit f, Atp5j2 - atp synthase, h+ transporting, mitochondrial f0 complex, subunit f2, Atp5f1 - atp synthase, h+ transporting, …
GO:0005782	peroxisomal matrix	7.32e-05	0.00306	247.29	1731	7	2	2	[Prdx1 - peroxiredoxin 1, Fabp1 - fatty acid binding protein 1, liver]
GO:0031907	microbody lumen	7.32e-05	0.00296	247.29	1731	7	2	2	[Prdx1 - peroxiredoxin 1, Fabp1 - fatty acid binding protein 1, liver]
GO:0005751	mitochondrial respiratory chain complex IV	0.000154	0.00598	7.46	1731	5	232	5	[Uqcrfs1 - ubiquinol-cytochrome c reductase, rieske iron-sulfur polypeptide 1, Uqcrc2 - ubiquinol cytochrome c reductase core protein 2, Cox4i1 - cytochrome c oxidase subunit iv isoform 1, Cox5a - cytochrome c oxidase subunit va, Ndufa4 - nadh dehydrogenase (ubiquinone) 1 alpha subcomplex, 4]
GO:0005758	mitochondrial intermembrane space	0.000154	0.00582	2.68	1731	27	406	17	[Timm8b - translocase of inner mitochondrial membrane 8b, Suox - sulfite oxidase, Pdia3 - protein disulfide isomerase associated 3, Timm13 - translocase of inner mitochondrial membrane 13, Cat - catalase, Timm8a1 - translocase of inner mitochondrial membrane 8a1, Park7 - parkinson disease (autosomal recessive, early onset) 7, Cycs - cytochrome c, somatic, Ak3 - adenylate kinase 3, Chchd10 - coile…
GO:0044424	intracellular part	0.000216	0.00788	1.04	1731	1533	841	773	[Acbd5 - acyl-coenzyme a binding domain containing 5, St13 - suppression of tumorigenicity 13, Vcp - valosin containing protein, Acadl - acyl-coenzyme a dehydrogenase, long-chain, Acadm - acyl-coenzyme a dehydrogenase, medium chain, Acadvl - acyl-coenzyme a dehydrogenase, very long chain, Ahcy - s-adenosylhomocysteine hydrolase, Acads - acyl-coenzyme a dehydrogenase, short chain, Coro1b - coronin…
cid-rich protein-like 3, Clint1 - clathrin interactor 1, Mcee - methylmalonyl coa epimerase, Msra - methionine sulfoxide reductase a, Hist1h1e - histone cluster 1, h1e, Dynlrb1 - dynein light chain roadblock-type 1, Enpp2 - ectonucleotide pyrophosphatase/phosphodiesterase 2, Ppif - peptidylprolyl isomerase f (cyclophilin f), Chp1 - calcineurin-like ef hand protein 1, Pck1 - phosphoenolpyruvate ca…
GO:0042645	mitochondrial nucleoid	0.000259	0.00913	3.42	1731	20	304	12	[Hadha - hydroxyacyl-coenzyme a dehydrogenase/3-ketoacyl-coenzyme a thiolase/enoyl-coenzyme a hydratase (trifunctional protein), alpha subunit, Slc25a5 - solute carrier family 25 (mitochondrial carrier, adenine nucleotide translocator), member 5, Shmt2 - serine hydroxymethyltransferase 2 (mitochondrial), Hadhb - hydroxyacyl-coenzyme a dehydrogenase/3-ketoacyl-coenzyme a thiolase/enoyl-coenzyme a …
GO:0009295	nucleoid	0.000259	0.00885	3.42	1731	20	304	12	[Hadha - hydroxyacyl-coenzyme a dehydrogenase/3-ketoacyl-coenzyme a thiolase/enoyl-coenzyme a hydratase (trifunctional protein), alpha subunit, Slc25a5 - solute carrier family 25 (mitochondrial carrier, adenine nucleotide translocator), member 5, Shmt2 - serine hydroxymethyltransferase 2 (mitochondrial), Hadhb - hydroxyacyl-coenzyme a dehydrogenase/3-ketoacyl-coenzyme a thiolase/enoyl-coenzyme a …
GO:0022625	cytosolic large ribosomal subunit	0.000339	0.0113	3.04	1731	11	518	10	[Rpl10a - ribosomal protein l10a, Rpl30 - ribosomal protein l30, Rpl7 - ribosomal protein l7, Rpl34 - ribosomal protein l34, Rpl12 - ribosomal protein l12, Rpl13 - ribosomal protein l13, Rpl18 - ribosomal protein l18, Rplp2 - ribosomal protein, large p2, Rpl38 - ribosomal protein l38, Rpl6 - ribosomal protein l6]
GO:0045259	proton-transporting ATP synthase complex	0.0005	0.0161	2.67	1731	12	595	11	[Atp5o - atp synthase, h+ transporting, mitochondrial f1 complex, o subunit, Atp5k - atp synthase, h+ transporting, mitochondrial f1f0 complex, subunit e, Atp5d - atp synthase, h+ transporting, mitochondrial f1 complex, delta subunit, Atp5e - atp synthase, h+ transporting, mitochondrial f1 complex, epsilon subunit, Atp5j - atp synthase, h+ transporting, mitochondrial f0 complex, subunit f, Atp5j2…
GO:0005753	mitochondrial proton-transporting ATP synthase complex	0.0005	0.0157	2.67	1731	12	595	11	[Atp5o - atp synthase, h+ transporting, mitochondrial f1 complex, o subunit, Atp5k - atp synthase, h+ transporting, mitochondrial f1f0 complex, subunit e, Atp5d - atp synthase, h+ transporting, mitochondrial f1 complex, delta subunit, Atp5j - atp synthase, h+ transporting, mitochondrial f0 complex, subunit f, Atp5e - atp synthase, h+ transporting, mitochondrial f1 complex, epsilon subunit, Atp5j2…
GO:0005615	extracellular space	0.00051	0.0156	1.25	1731	190	980	134	[Pzp - pregnancy zone protein, Fau - finkel-biskis-reilly murine sarcoma virus (fbr-musv) ubiquitously expressed (fox derived), Creld2 - cysteine-rich with egf-like domains 2, Gsn - gelsolin, Arg1 - arginase, liver, Cap1 - cap, adenylate cyclase-associated protein 1 (yeast), Capg - capping protein (actin filament), gelsolin-like, Afm - afamin, Nucb1 - nucleobindin 1, Hspd1 - heat shock protein 1 …
GO:0045277	respiratory chain complex IV	0.000542	0.0161	3.66	1731	7	473	7	[Uqcrfs1 - ubiquinol-cytochrome c reductase, rieske iron-sulfur polypeptide 1, Cox7b - cytochrome c oxidase subunit viib, Uqcrc2 - ubiquinol cytochrome c reductase core protein 2, Cox6b1 - cytochrome c oxidase, subunit vib polypeptide 1, Cox4i1 - cytochrome c oxidase subunit iv isoform 1, Cox5a - cytochrome c oxidase subunit va, Ndufa4 - nadh dehydrogenase (ubiquinone) 1 alpha subcomplex, 4]
GO:0044438	microbody part	0.000766	0.0222	2.81	1731	20	401	13	[Prdx1 - peroxiredoxin 1, Cat - catalase, Mgst1 - microsomal glutathione s-transferase 1, Agxt - alanine-glyoxylate aminotransferase, Scp2 - sterol carrier protein 2, liver, Slc27a2 - solute carrier family 27 (fatty acid transporter), member 2, Hspd1 - heat shock protein 1 (chaperonin), Acsl1 - acyl-coa synthetase long-chain family member 1, Fabp1 - fatty acid binding protein 1, liver, Pecr - per…
GO:0044439	peroxisomal part	0.000766	0.0216	2.81	1731	20	401	13	[Prdx1 - peroxiredoxin 1, Cat - catalase, Mgst1 - microsomal glutathione s-transferase 1, Agxt - alanine-glyoxylate aminotransferase, Scp2 - sterol carrier protein 2, liver, Slc27a2 - solute carrier family 27 (fatty acid transporter), member 2, Hspd1 - heat shock protein 1 (chaperonin), Acsl1 - acyl-coa synthetase long-chain family member 1, Fabp1 - fatty acid binding protein 1, liver, Pecr - per…
GO:0042788	polysomal ribosome	0.000997	0.0275	3.36	1731	9	458	8	[Rpl10a - ribosomal protein l10a, Rps21 - ribosomal protein s21, Rpl30 - ribosomal protein l30, Rps28 - ribosomal protein s28, Rps23 - ribosomal protein s23, Rpl18 - ribosomal protein l18, Rpl38 - ribosomal protein l38, Rpl6 - ribosomal protein l6]
