# Supplementary material for: Molecular harvesting with electroporation for tissue profiling
Source: Sci Rep. 2019 Oct 31;9:15750. doi: 10.1038/s41598-019-51634-7 (PMC6823461; doi:10.1038/s41598-019-51634-7)
Supplement: Supplementary file 8 — Table S7LiverKidneyVSLiterautreProteomics [file 41598_2019_51634_MOESM8_ESM.xlsx]

## Sheet: Sheet1
Protein	diff e-harvesting	order e-harvesting	kidney	liver	diff	order in lit
Fabp1	-1.44487e+11	1	18	171	-153	15
Prdx1	-101741832480	2	113	154	-41	82
Cps1	-9.11987e+10	3	185	1817	-1632	1
Hspe1	-5.29583e+10	4	5	4	1	771
Bhmt	-5.11525e+10	5	3	261	-258	4
Ass1	-4.07551e+10	6	311	298	13	1201
Arg1	-4.04187e+10	7	1	155	-154	14
Gstm1	-4.02915e+10	8	64	117	-53	64
Fah	-3.46504e+10	9	109	157	-48	71
Aldh1a1	-34426000768	10	5	77	-72	45
Sod1	-3.20367e+10	11	37	54	-17	154
Alb	-31866667008	12	810	625	185	1485
Acaa2	-30409016496	13	279	339	-60	58
Rgn	-30387999232	14	6	219	-213	5
Aldob	-29516667584	15	284	292	-8	235
Ppia	-2.93477e+10	16	71	85	-14	179
Acat1	-2.77055e+10	17	115	156	-41	81
Etfa	-27550500512	18	115	112	3	900
Adh1	-2.75093e+10	19	140	412	-272	2
Gstz1	-2.68987e+10	20	61	99	-38	88
Prdx6	-2.67885e+10	21	55	73	-18	142
Gsta3	-2.55473e+10	22	29	129	-100	24
Atp5b	-25241999488	23	584	239	345	1494
Cat	-2.48273e+10	24	149	314	-165	12
Sord	-2.40522e+10	25	89	101	-12	203
Hmgcs2	-2.40002e+10	26	2	169	-167	11
Aldh1l1	-2.36161e+10	27	230	384	-154	13
Gpx1	-21633667264	28	74	79	-5	298
Scp2	-20511666816	29	50	234	-184	9
Gnmt	-19944508504	30	3	73	-70	46
Atp5a1	-19655500256	31	419	217	202	1488
Ddt	-1.95922e+10	32	42	50	-8	243
Abhd14b	-1.72602e+10	33	47	32	15	1230
Otc	-1.6392e+10	34	0	126	-126	16
Ahcy	-1.62653e+10	35	83	183	-100	23
Fbp1	-1.62267e+10	36	324	217	107	1465
Actb	-1.60783e+10	37	256	188	68	1442
Got1	-1.59293e+10	38	45	64	-19	136
Atp5j	-15839999744	39	18	11	7	1059
P4hb	-1.52804e+10	40	110	211	-101	22
Glud1	-1.51612e+10	41	130	222	-92	27
Hgd	-1.44284e+10	42	104	76	28	1349
Hspa5	-1.4382e+10	43	178	260	-82	34
Aldh2	-1.41117e+10	44	96	131	-35	93
Akr1c6	-1.2833e+10	45	5	184	-179	10
Got2	-1.27515e+10	46	102	114	-12	198
Mat1a	-1.27308e+10	47	0	117	-117	17
Acox1	-1.22387e+10	48	203	226	-23	120
Hpd	-10639166752	49	3	111	-108	20
Apoa2	-10206166880	50	2	5	-3	335
Uox	-1.00147e+10	51	0	33	-33	105
Decr1	-9.87538e+09	52	65	80	-15	164
Hspa8	-9671666496	53	222	199	23	1316
Haao	-9.54782e+09	54	30	83	-53	65
Park7	-9.24533e+09	55	58	57	1	789
Blvrb	-9030733120	56	27	60	-33	100
Glul	-8.852e+09	57	39	88	-49	68
Mpst	-8771700256	58	38	50	-12	200
Sardh	-8.40584e+09	59	103	192	-89	31
Idh1	-8382650000	60	144	141	3	909
Pebp1	-8.05517e+09	61	91	56	35	1386
Gstt1	-7.86794e+09	62	31	53	-22	126
Pcbd1	-7789333248	63	35	34	1	790
Adk	-7.62338e+09	64	39	77	-38	86
Cox4i1	-7.54167e+09	65	56	46	10	1147
Mup2	-7.51122e+09	66	21	40	-19	137
Sod2	-7.47633e+09	67	66	42	24	1327
Pgk1	-7.448e+09	68	177	144	33	1370
Cyp2d26	-7.34514e+09	69	10	26	-16	156
Hadh	-7170716496	70	113	105	8	1106
Hadha	-7050244744	71	255	234	21	1307
Aspdh	-6.99539e+09	72	15	32	-17	149
Ftl1	-6975500000	73	25	74	-49	67
Aldh6a1	-6957917008	74	148	80	68	1443
Ttr	-6.78833e+09	75	31	46	-15	169
Mdh1	-6.7031e+09	76	93	73	20	1300
Cox5a	-6.63967e+09	77	29	21	8	1101
Acaa1a	-6616383376	78	90	102	-12	190
Glyat	-6.4923e+09	79	85	64	21	1306
Alad	-6.34274e+09	80	43	55	-12	191
Aldh4a1	-6308766496	81	25	13	12	1185
Dmgdh	-6.05302e+09	82	67	165	-98	25
Hint1	-6.0475e+09	83	50	33	17	1266
Ndufa4	-5.935e+09	84	22	27	-5	302
Mdh2	-5.59017e+09	85	189	138	51	1422
Msra	-5449250000	86	53	47	6	1043
Pdia3	-5.4418e+09	87	100	144	-44	75
Cyp2d10	-5.32207e+09	88	0	14	-14	171
Psap	-5305000192	89	18	21	-3	364
Hacl1	-5.18373e+09	90	9	98	-89	29
Sult1a1	-5139986624	91	0	68	-68	49
Etfb	-5.136e+09	92	99	78	21	1303
Hmgcl	-5115616496	93	26	59	-33	102
Mgst1	-4.94233e+09	94	17	91	-74	42
S100a8	-4913896752	95	3	7	-4	329
Hsd17b10	-4.90639e+09	96	72	96	-24	119
Prdx2	-4.90163e+09	97	75	62	13	1212
Spr	-4.78347e+09	98	51	58	-7	266
Cyp2c29	-4.69983e+09	99	0	33	-33	101
Cox6a1	-4664316880	100	18	15	3	893
Uqcrfs1	-4628333248	101	116	56	60	1437
Ephx2	-4.62294e+09	102	72	161	-89	28
Ak3	-4.59267e+09	103	45	40	5	988
Pfn1	-4.58763e+09	104	47	60	-13	186
Als2	-4.46667e+09	105	9	10	-1	424
Esd	-4.46568e+09	106	148	90	58	1431
Echs1	-4372933504	107	93	67	26	1338
Adh5	-4.19672e+09	108	63	125	-62	56
Mif	-4182666624	109	9	3	6	1041
Timm8b	-4161500000	110	4	3	1	813
Hspa9	-4.10023e+09	111	218	192	26	1339
Asl	-4095733248	112	76	47	29	1351
Cyb5r3	-3973150000	113	43	57	-14	170
Inmt	-3906850000	114	16	105	-89	30
Nipsnap1	-3887300000	115	45	53	-8	249
Hnrnpa2b1	-3.87633e+09	116	32	33	-1	451
Aldh9a1	-3.78532e+09	117	49	34	15	1231
Glo1	-3.74755e+09	118	28	65	-37	90
Tst	-3672416624	119	32	65	-33	104
Dap	-3650348376	120	0	0	0	534
Uroc1	-3527499872	121	21	123	-102	21
Lap3	-3.49627e+09	122	89	73	16	1253
Gpd1	-3491016752	123	137	106	31	1362
Cmbl	-3.46478e+09	124	47	41	6	1030
Rps3a	-3.42285e+09	125	26	33	-7	265
Atp5f1	-3366666624	126	92	77	15	1234
Ttc36	-3352483376	127	5	21	-16	162
Hebp1	-3.29167e+09	128	44	58	-14	174
Hist1h1d	-3.27262e+09	129	2	0	2	839
Bdh1	-3.26874e+09	130	79	131	-52	66
Ctrb1	-3.23667e+09	131	0	12	-12	194
Rps19	-3.232e+09	132	26	28	-2	410
Acads	-3213538376	133	56	61	-5	289
Suclg1	-3185808376	134	64	51	13	1214
4931406C07Rik	-3162636752	135	71	63	8	1093
Rrbp1	-3.12356e+09	136	98	286	-188	7
Agmat	-3120680000	137	0	30	-30	106
Pgls	-3.10682e+09	138	25	30	-5	304
Hadhb	-3.10563e+09	139	130	76	54	1427
Pgm1	-3077483248	140	26	59	-33	103
Ftcd	-3061566624	141	0	66	-66	51
Sdha	-3.05803e+09	142	302	150	152	1476
Tkt	-3057950000	143	208	137	71	1446
Hint2	-3.05117e+09	144	24	15	9	1129
Agxt	-3.03443e+09	145	0	33	-33	99
Vcp	-2.995e+09	146	182	200	-18	147
Pah	-2.99129e+09	147	70	55	15	1242
Fasn	-2.9716e+09	148	346	531	-185	8
Rps15	-2.96537e+09	149	13	21	-8	252
Aldh7a1	-2936445128	150	59	54	5	989
Timm13	-2.93333e+09	151	4	1	3	935
Suclg2	-2.91327e+09	152	82	69	13	1215
Lypla1	-2.86823e+09	153	56	40	16	1254
Ivd	-2.78717e+09	154	56	38	18	1281
Sfxn1	-2.661e+09	155	33	22	11	1179
Atp5c1	-2654566624	156	62	36	26	1335
Krt76	-2648000128	157	10	12	-2	392
Nit2	-2645193376	158	39	43	-4	323
Acadl	-2598850000	159	72	85	-13	182
Gc	-2510666624	160	23	34	-11	209
Ak2	-2.49775e+09	161	63	106	-43	77
Mthfd1	-2485071752	162	179	265	-86	32
Cstb	-2.44268e+09	163	9	8	1	749
Aldh8a1	-2409098376	164	62	73	-11	205
Ppa1	-2385736624	165	40	80	-40	84
Rpl6	-2380436748	166	26	28	-2	409
Hsd17b4	-2.37449e+09	167	114	197	-83	33
Grhpr	-2.3641e+09	168	57	83	-26	114
Khk	-2.35743e+09	169	76	66	10	1153
Cbr1	-2318108376	170	70	48	22	1311
Timm9	-2292533312	171	7	7	0	696
B2m	-2.283e+09	172	12	7	5	992
Acadm	-2.27033e+09	173	166	66	100	1463
Agxt2	-2.24944e+09	174	37	19	18	1275
Pdia6	-2249338376	175	38	38	0	627
Acsf2	-2.24276e+09	176	20	89	-69	47
Atox1	-2.2325e+09	177	9	4	5	991
Aco1	-2.21192e+09	178	163	128	35	1379
Bphl	-2.1977e+09	179	81	63	18	1276
Ehhadh	-2.18226e+09	180	252	215	37	1392
Cyp2f2	-2.17513e+09	181	0	66	-66	50
Apoe	-2.1303e+09	182	21	46	-25	115
Tpi1	-2.11533e+09	183	115	104	11	1182
Ctsd	-2.08728e+09	184	61	54	7	1066
Slc25a5	-2035066624	185	216	85	131	1471
Hspd1	-2018333248	186	383	306	77	1451
Sec14l2	-2.01291e+09	187	0	113	-113	18
Gstk1	-1994533248	188	65	67	-2	388
Etfdh	-1.98828e+09	189	87	67	20	1296
Hsd11b1	-1.97935e+09	190	12	67	-55	62
Grn	-1965000064	191	6	0	6	1036
Fth1	-1952316752	192	29	94	-65	52
Pdia4	-1.94756e+09	193	72	137	-65	54
Pipox	-1924873376	194	36	42	-6	279
Gcdh	-1.92409e+09	195	54	74	-20	134
Sds	-1.91777e+09	196	0	47	-47	74
Uqcrh	-1.90773e+09	197	18	5	13	1216
Gpt2	-1.8998e+09	198	1	17	-16	157
Rps10	-1.8842e+09	199	27	35	-8	251
Rpl12	-1.88141e+09	200	18	25	-7	264
Acadvl	-1.87802e+09	201	168	120	48	1417
Shmt1	-1.87726e+09	202	38	58	-20	135
Hagh	-1.8761e+09	203	43	23	20	1299
Papss2	-1.87393e+09	204	80	46	34	1375
Uqcrc1	-1.86991e+09	205	151	53	98	1462
Phb	-1.86295e+09	206	68	65	3	920
Hibadh	-1.8443e+09	207	54	43	11	1173
Cryz	-1826200000	208	72	24	48	1418
C3	-1.81687e+09	209	151	354	-203	6
Sdhb	-1801233376	210	65	44	21	1309
Idh2	-1792333248	211	124	54	70	1445
Ugp2	-1787316752	212	49	49	0	715
Ces1	-1.78181e+09	213	2	36	-34	97
Uqcrc2	-1.75883e+09	214	88	80	8	1123
Ndrg2	-1.75377e+09	215	6	80	-74	43
Taldo1	-1.7382e+09	216	68	49	19	1292
Rps17	-1.72034e+09	217	28	46	-18	145
Vapa	-1719066624	218	26	25	1	816
Ndufv3	-1.714e+09	219	29	15	14	1227
Pecr	-1699683376	220	57	49	8	1112
Pzp	-1.6876e+09	221	156	172	-16	158
Phb2	-1.66682e+09	222	51	52	-1	466
Suox	-1.65209e+09	223	43	28	15	1246
Ctsb	-1.63922e+09	224	37	43	-6	272
Rps21	-1.5815e+09	225	9	10	-1	473
Ndufv2	-1.5715e+09	226	52	29	23	1318
Hdlbp	-1570666624	227	124	189	-65	53
Cyb5b	-1.54178e+09	228	31	38	-7	258
Cpt2	-1.51678e+09	229	108	70	38	1395
Rpn1	-1.485e+09	230	76	91	-15	166
Ywhag	-1.469e+09	231	31	19	12	1199
Ckm	-1444916624	232	13	0	13	1203
Dpys	-1440000000	233	0	61	-61	57
Aifm1	-1.43691e+09	234	100	70	30	1355
Nit1	-1430068376	235	45	29	16	1256
Rps3	-1.40577e+09	236	69	60	9	1139
Fga	-1401933376	237	53	110	-57	61
Ywhaz	-1.39147e+09	238	136	70	66	1441
Tufm	-1.37723e+09	239	106	55	51	1423
Eif4a2	-1.36029e+09	240	27	8	19	1290
Psmb2	-1349341000	241	31	40	-9	229
Pck1	-1347751624	242	149	73	76	1450
Cela1	-1340000000	243	0	5	-5	295
Cyp2e1	-1.33963e+09	244	11	58	-47	72
Cpb1	-1.33133e+09	245	0	0	0	528
Ndufs6	-1.32e+09	246	18	7	11	1174
Gstt2	-1.31649e+09	247	28	18	10	1151
Rps11	-1.31261e+09	248	18	35	-17	152
Pabpc1	-1.288e+09	249	34	43	-9	228
Khsrp	-1.271e+09	250	22	36	-14	175
Stard10	-1255766624	251	14	52	-38	89
Ech1	-1.25469e+09	252	24	31	-7	259
Slc27a2	-1.25335e+09	253	264	129	135	1472
Bckdha	-1243318376	254	40	56	-16	155
Slc25a13	-1.23158e+09	255	83	75	8	1118
Eef1d	-1229916624	256	24	38	-14	172
Shmt2	-1.21563e+09	257	47	46	1	808
Prss2	-1206400000	258	0	2	-2	407
Bola1	-1.1785e+09	259	11	7	4	954
S100a9	-1144030000	260	0	2	-2	411
Rps20	-1.12819e+09	261	12	12	0	653
Aldh1a7	-1114820000	262	1	49	-48	70
Galm	-1.10863e+09	263	34	25	9	1127
Grpel1	-1.10663e+09	264	29	29	0	563
Nedd8	-1.09833e+09	265	5	6	-1	461
Pgrmc1	-1098033376	266	34	69	-35	96
Fmo1	-1089993376	267	51	49	2	834
Fabp5	-1.08497e+09	268	19	88	-69	48
Ethe1	-1.08043e+09	269	32	15	17	1264
Ahsg	-1072800000	270	36	30	6	1022
Cycs	-1072533248	271	94	59	35	1384
Rps14	-1052918376	272	12	29	-17	153
Dbt	-1.04378e+09	273	53	44	9	1126
Ndufc2	-1.03027e+09	274	26	11	15	1241
Acsl1	-1026469876	275	127	205	-78	37
Mt1	-1001500000	276	0	0	0	594
Ubqln1	-9.97667e+08	277	9	6	3	944
Glrx	-9.96833e+08	278	12	8	4	961
Gstt3	-992585000	279	24	26	-2	389
Dld	-9.68867e+08	280	128	59	69	1444
2210010C04Rik	-9.6675e+08	281	10	16	-6	270
Dlst	-9.62505e+08	282	56	23	33	1368
Myh9	-9.5e+08	283	447	297	150	1475
Fabp2	-9.46167e+08	284	0	12	-12	197
Vapb	-9.251e+08	285	22	13	9	1142
Acy1	-9.24057e+08	286	84	27	57	1430
Ssr4	-920483376	287	19	26	-7	268
Acot13	-9.17517e+08	288	60	26	34	1374
Me1	-904945000	289	74	46	28	1350
Reep6	-896526624	290	4	27	-23	122
Hyi	-8.86567e+08	291	16	18	-2	391
Fdps	-880320000	292	9	44	-35	95
Hnrnpk	-864333376	293	98	63	35	1385
Rplp2	-8.59433e+08	294	21	26	-5	305
Sar1b	-8.58258e+08	295	24	40	-16	159
Dstn	-8.48052e+08	296	44	52	-8	244
Cyc1	-8.45914e+08	297	80	57	23	1315
Ldhd	-844433376	298	21	7	14	1221
Aco2	-8.34567e+08	299	404	183	221	1490
Fkbp2	-834200000	300	18	18	0	551
Cisd1	-8.07867e+08	301	32	19	13	1202
Ganab	-8.07263e+08	302	130	226	-96	26
Pnlip	-8.06667e+08	303	0	2	-2	406
Akr1c14	-8.04118e+08	304	32	52	-20	133
Abhd11	-8.04022e+08	305	11	8	3	878
Plg	-7.95848e+08	306	22	66	-44	76
Rpl30	-7.9432e+08	307	16	26	-10	220
Tubb2a	-7.88873e+08	308	7	10	-3	367
Slc25a3	-7.85633e+08	309	215	85	130	1470
Hspb1	-769650000	310	18	1	17	1268
Rpl7	-7.67523e+08	311	27	37	-10	221
Rps23	-762760000	312	15	21	-6	284
Glrx5	-756800000	313	10	2	8	1105
Ndufv1	-7.48643e+08	314	81	28	53	1425
Immt	-7.47253e+08	315	205	84	121	1467
Ube2n	-7.36833e+08	316	29	25	4	983
Manf	-7.36667e+08	317	21	38	-17	150
Nucb1	-713550000	318	19	26	-7	262
Cox7a2	-7.09958e+08	319	7	5	2	826
Glod4	-708092500	320	48	35	13	1209
Slc25a10	-707900000	321	85	35	50	1421
Rdx	-7.05467e+08	322	43	25	18	1284
Psme1	-703150000	323	23	32	-9	230
Ogdh	-6.99743e+08	324	308	120	188	1487
Arhgdia	-6.97173e+08	325	60	40	20	1295
Sec14l4	-6.97067e+08	326	0	43	-43	78
Dhrs4	-6.94967e+08	327	32	41	-9	223
Anxa5	-6.91862e+08	328	45	30	15	1233
Aadac	-6.90543e+08	329	24	52	-28	110
Pnpo	-6.87333e+08	330	9	23	-14	178
S100a10	-676000000	331	6	4	2	857
Cyp2a12	-6.75833e+08	332	0	74	-74	41
Rpl18	-663079500	333	8	17	-9	232
Mrpl12	-6.52333e+08	334	18	22	-4	321
Ufm1	-6.44083e+08	335	7	7	0	714
Prdx3	-6.43783e+08	336	50	44	6	1048
Snx3	-6.36167e+08	337	29	17	12	1196
Ufc1	-6.29583e+08	338	7	20	-13	188
Chdh	-624450000	339	72	45	27	1344
Nnt	-6.24388e+08	340	321	184	137	1473
Ppif	-620675000	341	20	23	-3	362
Hpx	-6.06233e+08	342	61	52	9	1131
Cpa1	-5.96667e+08	343	0	0	0	527
Ndufa2	-5.96217e+08	344	14	9	5	1007
Mecr	-5.95123e+08	345	25	22	3	914
Eea1	-5.90098e+08	346	117	42	75	1449
Arpc3	-5.90083e+08	347	12	16	-4	311
Rab14	-5.79562e+08	348	40	31	9	1138
Fgb	-573350000	349	56	53	3	903
Cpox	-5.68802e+08	350	37	62	-25	116
Pccb	-567645000	351	12	6	6	1046
Psma3	-5.66667e+08	352	24	21	3	923
Sri	-5.65617e+08	353	25	19	6	1051
Pdhb	-5.33639e+08	354	65	31	34	1376
Cltc	-5.29317e+08	355	323	239	84	1455
Psma7	-5.28728e+08	356	17	15	2	853
Rpn2	-527306000	357	100	147	-47	73
Rpl10a	-525400000	358	14	23	-9	231
Kng1	-5.24038e+08	359	14	21	-7	261
Mcee	-5.17533e+08	360	9	14	-5	301
Mavs	-5.02127e+08	361	18	32	-14	176
Ppib	-5.02083e+08	362	38	52	-14	180
Idi1	-498220000	363	20	45	-25	117
Ube2l3	-4.95933e+08	364	3	3	0	710
Pla2g12b	-495000000	365	0	19	-19	138
Chchd10	-4.92068e+08	366	3	2	1	743
Snd1	-4.84387e+08	367	89	169	-80	35
Fdx1	-480150000	368	5	7	-2	387
Ugt2b1	-4.78347e+08	369	0	37	-37	92
Eif4h	-4.78167e+08	370	7	12	-5	297
Ctrl	-4.74742e+08	371	0	0	0	533
Myh4	-472500000	372	0	0	0	602
Cdv3	-4.66767e+08	373	3	13	-10	214
Echdc2	-464010000	374	30	22	8	1103
Idh3a	-4.60663e+08	375	68	22	46	1413
Gsta4	-4.59636e+08	376	23	30	-7	260
Mvp	-4.57932e+08	377	25	65	-40	83
Usmg5	-4.57017e+08	378	6	7	-1	486
Crot	-4.57008e+08	379	99	63	36	1390
Hnrnpd	-4.55107e+08	380	15	9	6	1038
Nudt7	-4.48335e+08	381	6	80	-74	44
Ttpa	-438360000	382	0	29	-29	109
Iqgap2	-4.37803e+08	383	129	159	-30	107
Amacr	-4.34683e+08	384	39	32	7	1058
Psmc5	-4.33333e+08	385	35	20	15	1243
Gclc	-4.31663e+08	386	50	58	-8	247
Phyh	-4.30867e+08	387	20	43	-23	121
Cela3b	-430000000	388	0	3	-3	342
Dlat	-4.2438e+08	389	79	32	47	1415
Psma5	-423780000	390	7	6	1	797
Adhfe1	-418725000	391	38	12	26	1332
Bag3	-4.15152e+08	392	0	12	-12	192
Gbe1	-411810000	393	25	46	-21	129
Mccc2	-4.08097e+08	394	20	5	15	1238
Lipa	-4.05017e+08	395	7	12	-5	300
Gvin1	-404000000	396	44	4	40	1400
Gdi2	-3.97773e+08	397	128	67	61	1438
Sdf2l1	-3.9665e+08	398	9	25	-16	160
Pter	-396610000	399	40	26	14	1228
Gaa	-3.90167e+08	400	15	15	0	554
Fkbp1a	-3.89517e+08	401	20	13	7	1070
Tpmt	-3.88558e+08	402	45	60	-15	168
Aldoa	-387500000	403	130	34	96	1461
Scpep1	-3.86767e+08	404	29	26	3	930
Coq9	-3.80638e+08	405	49	25	24	1324
Keg1	-3.70067e+08	406	152	61	91	1458
Pdxk	-3.67363e+08	407	40	30	10	1160
Mtpn	-3.58983e+08	408	14	10	4	965
Cyp2d22	-3.55503e+08	409	5	40	-35	94
Ctsc	-353230000	410	3	16	-13	183
Dcxr	-3.49912e+08	411	40	30	10	1150
S100a11	-3.41167e+08	412	8	4	4	976
Lgals3	-3.37073e+08	413	10	0	10	1154
Eef1a1	-3.36167e+08	414	392	266	126	1469
Cdc42	-335480000	415	43	27	16	1248
Rnase1	-3.33333e+08	416	0	0	0	651
Pdlim1	-3.31927e+08	417	3	17	-14	177
Cox7a2l	-325930000	418	18	8	10	1148
Ndufab1	-3.19183e+08	419	21	12	9	1135
Bpnt1	-3.18533e+08	420	60	24	36	1388
Cox6b1	-316666880	421	23	20	3	894
Xylb	-3.15107e+08	422	48	18	30	1359
Ybx1	-3.14467e+08	423	50	32	18	1286
Acox2	-3.12097e+08	424	58	73	-15	163
Ppp2r1a	-3.09807e+08	425	32	27	5	1014
Ndufs3	-3.08867e+08	426	57	30	27	1346
Psmc6	-3.01226e+08	427	33	37	-4	328
Acad11	-2.99262e+08	428	21	38	-17	148
Cap1	-2.98683e+08	429	34	24	10	1144
Dazap1	-2.97118e+08	430	18	5	13	1206
S100a13	-2.96233e+08	431	3	3	0	657
Gss	-2.95817e+08	432	54	17	37	1393
Clps	-2.93396e+08	433	0	0	0	520
Psmd11	-2.9326e+08	434	29	25	4	973
Atp5e	-2.91217e+08	435	8	4	4	949
Serpina3k	-2.90717e+08	436	155	169	-14	181
Ik	-289858500	437	0	0	0	572
Fahd1	-2.88143e+08	438	44	46	-2	386
Cfl1	-283800000	439	23	24	-1	437
Dpy30	-2.83567e+08	440	0	0	0	541
Glyctk	-2.80898e+08	441	18	15	3	905
Hist1h1b	-279710000	442	0	0	0	568
Pdia2	-278000000	443	0	4	-4	325
Cfl2	-273815000	444	12	20	-8	237
Pmm2	-2.70333e+08	445	13	12	1	796
Ndufa12	-2.67467e+08	446	56	42	14	1224
Igfbp4	-2.66383e+08	447	1	2	-1	453
Hnrnph1	-2.65753e+08	448	16	7	9	1130
Hsd17b11	-2.65522e+08	449	53	26	27	1345
Ndufa11	-2.58282e+08	450	26	18	8	1111
Dnaja1	-257800000	451	18	16	2	830
Ephx1	-2.56133e+08	452	20	58	-38	87
Eif1	-2.55743e+08	453	9	9	0	543
Ndufa9	-2.53162e+08	454	65	55	10	1157
Ppa2	-2.51477e+08	455	54	21	33	1371
Dynll2	-2.48253e+08	456	12	4	8	1102
Eif4ebp2	-246650000	457	1	1	0	545
Dmd	-243900000	458	1	2	-1	442
Snx12	-242250000	459	19	17	2	866
Hnrnpf	-241900000	460	23	16	7	1072
Eef1b2	-2.41386e+08	461	18	26	-8	245
Mycbp	-240800000	462	4	2	2	847
Fau	-2.40747e+08	463	3	2	1	760
Arpp19	-2.37417e+08	464	0	4	-4	312
Pm20d1	-2.32467e+08	465	26	30	-4	327
Hp	-229070000	466	0	13	-13	184
Lactb2	-228790000	467	50	27	23	1317
Apoc3	-228750000	468	6	6	0	498
Fabp4	-227180000	469	37	16	21	1304
Tuba4a	-2.24572e+08	470	34	18	16	1260
Clta	-2.22383e+08	471	9	3	6	1029
Ndufb8	-222000000	472	41	32	9	1136
Lrrc59	-2.21537e+08	473	20	32	-12	199
Psmd4	-2.18192e+08	474	13	8	5	1015
Pdcd6ip	-2.17707e+08	475	59	71	-12	201
Cct2	-217670000	476	52	46	6	1027
Hsdl2	-214095000	477	31	33	-2	390
Eif4g1	-2.13467e+08	478	21	100	-79	36
Pdcd6	-212150000	479	15	18	-3	360
Sec31a	-2.11687e+08	480	82	141	-59	60
Ube2v1	-209955000	481	30	28	2	875
Scly	-208455000	482	22	13	9	1140
Dnajb11	-205265000	483	15	27	-12	195
Timm44	-2.02917e+08	484	23	17	6	1054
Vdac1	-1.99267e+08	485	100	54	46	1414
Ndufb9	-1.95232e+08	486	47	23	24	1326
Hist1h1e	-1.93167e+08	487	6	1	5	1000
Scrn2	-1.92543e+08	488	29	16	13	1213
Apeh	-189980000	489	119	54	65	1440
Ddb1	-1.89377e+08	490	100	103	-3	345
Top1	-187735000	491	2	0	2	872
Apoc4	-187345000	492	0	3	-3	336
Cnpy2	-1.85427e+08	493	13	21	-8	240
Lpp	-1.82087e+08	494	16	8	8	1109
Ugt3a2	-1.80443e+08	495	32	13	19	1293
Ddx5	-1.79667e+08	496	9	12	-3	346
Atp5j2	-1.78717e+08	497	16	13	3	885
Ccdc58	-1.78333e+08	498	10	12	-2	375
Ncl	-177810000	499	48	57	-9	227
Ywhah	-176420000	500	33	17	16	1261
Ehd3	-175720000	501	16	24	-8	246
Clpx	-1.7311e+08	502	15	23	-8	238
Sf1	-1.72517e+08	503	6	4	2	860
Ugdh	-171415000	504	22	21	1	815
Arpc1b	-1.70567e+08	505	21	16	5	990
Fubp1	-1.69567e+08	506	15	10	5	997
Capza2	-1.69302e+08	507	30	15	15	1235
Hrg	-169150000	508	0	13	-13	185
Tubb5	-1.67647e+08	509	47	16	31	1365
Arf4	-1.65818e+08	510	12	15	-3	337
Tpp1	-1.65703e+08	511	11	4	7	1088
Pcbd2	-1.63247e+08	512	7	5	2	848
Lmna	-1.63008e+08	513	0	1	-1	457
Crip1	-1.62048e+08	514	4	1	3	895
Creld2	-1.61578e+08	515	5	13	-8	241
Stbd1	-1.59508e+08	516	0	23	-23	123
St13	-1.58723e+08	517	24	13	11	1180
Iigp1	-1.57783e+08	518	3	52	-49	69
Coasy	-1.57493e+08	519	30	28	2	824
Dynlrb1	-156100000	520	5	0	5	996
Gjb1	-1.53647e+08	521	0	0	0	558
Tpd52l2	-153020000	522	26	18	8	1122
Acp1	-150600000	523	20	24	-4	310
Farsa	-1.49257e+08	524	13	10	3	902
Anxa2	-1.48912e+08	525	53	27	26	1334
Ndufs8	-148850000	526	41	20	21	1308
Stip1	-1.48637e+08	527	66	57	9	1141
Nampt	-1.48242e+08	528	39	33	6	1044
Ptbp1	-1.47693e+08	529	43	16	27	1347
Asgr1	-146500000	530	0	22	-22	124
Prdx4	-1.46083e+08	531	6	36	-30	108
Dbi	-145300000	532	5	7	-2	380
Trap1	-1.44927e+08	533	107	65	42	1408
Ddah1	-1.44533e+08	534	47	19	28	1348
Pdlim5	-1.44417e+08	535	9	4	5	1011
Atp5d	-1.40333e+08	536	16	26	-10	213
Txndc17	-1.39017e+08	537	12	6	6	1056
Cfh	-1.31223e+08	538	74	58	16	1249
Cndp2	-131209000	539	77	23	54	1426
Bpgm	-1.31137e+08	540	8	4	4	955
Opa1	-1.30297e+08	541	76	43	33	1369
Acp6	-1.30113e+08	542	39	9	30	1354
Apoo	-1.29833e+08	543	14	12	2	820
Snrpd3	-1.28887e+08	544	6	3	3	932
As3mt	-125865000	545	29	15	14	1218
Eprs	-1.25143e+08	546	188	184	4	958
Hmga1	-1.25067e+08	547	0	0	0	570
Hnrnpa1	-124990000	548	16	11	5	1002
Jup	-1.24317e+08	549	19	53	-34	98
Hdgf	-1.23842e+08	550	27	22	5	999
Ndufa5	-122600000	551	31	22	9	1134
Lcp1	-1.22048e+08	552	31	41	-10	217
Snrpc	-1.21882e+08	553	0	0	0	671
Pcyt2	-1.19002e+08	554	9	30	-21	131
Mocs2	-118700000	555	0	4	-4	320
L2hgdh	-1.16642e+08	556	29	4	25	1330
Pdhx	-115375000	557	23	3	20	1301
Acsm5	-114765000	558	33	44	-11	204
Lgals1	-114400000	559	25	11	14	1222
Tmed10	-1.14148e+08	560	28	47	-19	139
Msn	-1.13333e+08	561	154	61	93	1460
Dnaja3	-1.13057e+08	562	12	6	6	1031
Sec22b	-111020000	563	28	26	2	859
Clu	-108150000	564	6	6	0	522
Fkbp4	-107565000	565	51	40	11	1171
Triap1	-1.07167e+08	566	1	0	1	814
Cct4	-1.04667e+08	567	46	47	-1	433
Acss3	-1.04202e+08	568	11	16	-5	291
Mbl2	-104000000	569	0	9	-9	225
Sf3b5	-1.03033e+08	570	1	2	-1	477
Cuta	-1.02963e+08	571	9	7	2	828
Copz1	-1.01433e+08	572	13	15	-2	377
Nrn1	-99660000	573	0	0	0	614
Plbd2	-9.91767e+07	574	9	3	6	1047
Mcfd2	-99100000	575	4	19	-15	165
Gclm	-98937500	576	21	25	-4	318
Bsg	-9.80517e+07	577	39	27	12	1187
Ewsr1	-9.70167e+07	578	7	8	-1	446
Pfdn5	-9.55667e+07	579	3	5	-2	404
Ociad1	-9.43333e+07	580	29	18	11	1175
Rab10	-9.31567e+07	581	35	21	14	1229
Snrpd1	-9.23567e+07	582	2	3	-1	478
Spcs2	-9.09967e+07	583	25	21	4	981
Pygm	-8.87667e+07	584	59	29	30	1357
Ndufb3	-8.84333e+07	585	16	6	10	1158
Serpinf2	-8.75833e+07	586	12	11	1	805
Sh3bgrl	-86190000	587	15	11	4	977
Eif6	-86040000	588	19	21	-2	384
Caprin1	-8.54167e+07	589	15	24	-9	222
Aimp1	-8.41833e+07	590	15	20	-5	292
Ppbp	-8.23667e+07	591	0	0	0	637
Vtn	-8.20767e+07	592	8	14	-6	288
Mia3	-8.11333e+07	593	13	91	-78	39
Sept9	-8.08517e+07	594	16	21	-5	306
Isg15	-8.03817e+07	595	5	11	-6	277
Prkar2a	-79500000	596	16	10	6	1049
Cnn3	-79385000	597	23	31	-8	239
Arfgap2	-7.82667e+07	598	5	13	-8	236
Mtap	-7.80462e+07	599	21	21	0	595
Nars	-7.77967e+07	600	27	38	-11	210
Cast	-77600000	601	2	23	-21	128
Pnpla8	-76650000	602	2	2	0	635
Apom	-7.59733e+07	603	1	7	-6	271
Carhsp1	-7.55533e+07	604	9	13	-4	313
Tbca	-7.37733e+07	605	19	17	2	870
Psmd9	-7.34667e+07	606	1	2	-1	470
Lgmn	-7.24383e+07	607	27	13	14	1223
Rbpms	-7.21333e+07	608	8	4	4	975
Mrpl50	-71700000	609	12	4	8	1110
S100a1	-7.11467e+07	610	11	3	8	1115
Lsm2	-7.03667e+07	611	4	2	2	845
Hpcal1	-7.01833e+07	612	9	7	2	840
Lamp2	-7.00667e+07	613	15	6	9	1132
Erp29	-6.92183e+07	614	35	29	6	1033
Myh8	-69050000	615	0	0	0	603
Rbpms2	-68050000	616	2	3	-1	471
Pigr	-6.78983e+07	617	0	12	-12	202
Reep5	-6.77333e+07	618	15	12	3	928
Ociad2	-6.70833e+07	619	4	9	-5	303
C6	-66400000	620	0	0	0	509
Fn1	-6.61167e+07	621	39	93	-54	63
Ctsz	-65750000	622	27	15	12	1189
Edf1	-6.53333e+07	623	2	8	-6	274
Arhgdib	-6.53333e+07	624	20	16	4	947
Myh1	-64850000	625	0	0	0	600
Sept11	-6.46183e+07	626	11	4	7	1085
Scamp3	-6.43367e+07	627	10	3	7	1083
Npc2	-6.42667e+07	628	27	15	12	1193
Gsn	-64180000	629	58	14	44	1412
Aga	-6.36317e+07	630	10	8	2	818
Hsbp1	-63500000	631	1	0	1	770
Iscu	-6.31667e+07	632	13	6	7	1074
Ddi2	-6.20333e+07	633	7	18	-11	208
Mrpl49	-61300000	634	9	8	1	783
Arf5	-6.11183e+07	635	16	15	1	730
Pnkd	-6.06583e+07	636	3	5	-2	405
Kars	-6.03667e+07	637	31	28	3	910
Cmpk1	-5.99667e+07	638	44	28	16	1250
Pcnp	-5.92333e+07	639	1	5	-4	324
Dcps	-5.69617e+07	640	18	16	2	829
Apool	-56200000	641	49	22	27	1343
Xrcc5	-5.53417e+07	642	5	7	-2	419
Rbbp9	-54950000	643	24	8	16	1257
Sult1d1	-54500000	644	71	35	36	1391
Cyp4a12a	-5.43133e+07	645	0	2	-2	379
Stat3	-54085000	646	14	23	-9	234
Dsp	-5.38867e+07	647	13	72	-59	59
Idh3g	-5.34667e+07	648	52	20	32	1366
Gfer	-52450000	649	6	12	-6	276
Hist1h1a	-52195000	650	2	0	2	838
Rbm14	-5.19417e+07	651	10	2	8	1114
Hspa4	-51270000	652	124	146	-22	127
Ensa	-5.11333e+07	653	0	1	-1	445
Lgals3bp	-5.06733e+07	654	8	11	-3	357
Tmed9	-4.81867e+07	655	13	28	-15	167
Atp1a1	-4.78267e+07	656	505	106	399	1495
Marcksl1	-4.69567e+07	657	1	3	-2	393
Sec24d	-4.64667e+07	658	7	71	-64	55
Ap2m1	-45760000	659	9	7	2	819
Txn2	-4.55583e+07	660	7	4	3	942
Mrpl53	-44865000	661	7	1	6	1042
Rbp1	-44760000	662	11	29	-18	144
Higd1a	-4.38767e+07	663	2	1	1	767
Snx6	-43750000	664	23	2	21	1310
Sfpq	-4.32967e+07	665	7	9	-2	413
Mia2	-4.19317e+07	666	7	6	1	781
Rab1b	-4.12017e+07	667	39	19	20	1302
Fxn	-41025000	668	2	2	0	553
Tmed4	-4.08933e+07	669	15	16	-1	483
Psme3	-4.08717e+07	670	9	15	-6	280
Hnrnpab	-4.08067e+07	671	32	15	17	1267
Cmc1	-40700000	672	1	1	0	523
Pabpn1	-4.04867e+07	673	1	0	1	787
Gorasp2	-4.00767e+07	674	11	12	-1	449
Smpdl3a	-3.97867e+07	675	14	2	12	1195
Sf3b4	-39650000	676	1	0	1	806
Ehd1	-3.91333e+07	677	78	36	42	1405
G3bp2	-3.87317e+07	678	9	7	2	835
Enpp2	-38305000	679	0	0	0	547
Vwa5a	-3.82733e+07	680	40	33	7	1092
Ndufb2	-3.78467e+07	681	6	3	3	918
Glrx3	-37335500	682	22	18	4	962
Lrp1	-3.69667e+07	683	80	349	-269	3
Epn1	-3.65067e+07	684	2	11	-9	224
Mbl1	-3.63867e+07	685	0	10	-10	218
Slc38a3	-3.61167e+07	686	0	8	-8	254
Coro1b	-3.60117e+07	687	17	4	13	1204
Eif2a	-3.53667e+07	688	6	16	-10	215
Dtd1	-3.52383e+07	689	2	4	-2	382
Mrps31	-34300000	690	6	7	-1	459
Grb2	-3.42217e+07	691	9	14	-5	299
Maged1	-34200000	692	0	3	-3	358
Snx5	-3.38983e+07	693	21	5	16	1258
Fhit	-3.38083e+07	694	19	25	-6	275
Grcc10	-3.37683e+07	695	6	0	6	1035
Ostc	-33711000	696	3	5	-2	401
Pgd	-3.36017e+07	697	55	21	34	1377
Eif4ebp1	-3.32667e+07	698	0	1	-1	443
Sh3bgrl3	-3.29333e+07	699	2	2	0	660
Ddah2	-3.23733e+07	700	14	2	12	1190
Timm50	-3.20933e+07	701	27	10	17	1273
Crym	-3.20617e+07	702	17	3	14	1219
Rnase4	-31560000	703	6	6	0	652
Tagln	-31310000	704	26	20	6	1052
Capns1	-30905000	705	36	12	24	1323
Banf1	-30800000	706	1	0	1	735
Gimap4	-30631000	707	27	10	17	1265
Hcls1	-30400000	708	0	0	0	566
Ak1	-30225000	709	40	1	39	1396
Sgta	-2.92783e+07	710	10	8	2	861
Igbp1	-2.88533e+07	711	6	5	1	773
Chmp4b	-2.87433e+07	712	3	3	0	519
Cnpy3	-28200000	713	5	4	1	745
Pcmt1	-2.80183e+07	714	19	18	1	791
Stoml2	-27325000	715	14	22	-8	255
Hnrnpul1	-2.70583e+07	716	3	4	-1	452
Cdc26	-27050000	717	0	0	0	512
Mprip	-26690000	718	0	0	0	592
Syap1	-2.65167e+07	719	11	3	8	1120
Rbp4	-2.64833e+07	720	20	27	-7	263
Pf4	-2.62833e+07	721	0	1	-1	465
Mustn1	-2.62167e+07	722	0	0	0	598
Sirt4	-2.58167e+07	723	2	0	2	863
Diablo	-25300000	724	7	10	-3	348
Tcea1	-2.49867e+07	725	8	7	1	811
Clint1	-24955000	726	25	7	18	1278
Cct3	-2.49333e+07	727	35	57	-22	125
Tmpo	-24925000	728	11	6	5	1020
Cdkn1b	-2.47833e+07	729	3	4	-1	436
Xpnpep1	-2.47648e+07	730	73	14	59	1434
Fam162a	-2.45833e+07	731	31	24	7	1068
Acbd5	-2.40667e+07	732	3	27	-24	118
Dctn2	-2.37833e+07	733	23	6	17	1262
Psmd2	-2.32333e+07	734	72	90	-18	143
Angptl3	-22800000	735	0	1	-1	425
Vcl	-2.22667e+07	736	174	131	43	1411
Matr3	-2.13333e+07	737	7	4	3	913
Eps15l1	-2.12183e+07	738	9	12	-3	351
Sec16b	-21100000	739	0	18	-18	146
Ywhaq	-2.10533e+07	740	51	27	24	1328
Gpihbp1	-20600000	741	0	0	0	562
Sdr39u1	-2.01283e+07	742	12	5	7	1084
Sra1	-2.00333e+07	743	3	8	-5	308
Slc25a11	-2.00033e+07	744	66	32	34	1378
Dync1li1	-1.98617e+07	745	27	8	19	1289
Ubxn1	-1.97067e+07	746	4	7	-3	368
Mtss1	-1.96667e+07	747	0	0	0	597
Afm	-1.92117e+07	748	8	10	-2	369
Tgm1	-19080000	749	23	29	-6	286
Gatm	-1.89633e+07	750	184	5	179	1484
Rab5c	-18670000	751	64	32	32	1367
Hnrnpa0	-1.84833e+07	752	17	7	10	1152
Atp6v1e1	-18300000	753	55	5	50	1420
Sec24b	-1.79667e+07	754	13	14	-1	476
Hao2	-17965000	755	58	18	40	1401
Orm1	-1.77383e+07	756	1	1	0	619
Nap1l4	-1.76667e+07	757	11	8	3	917
Pcp4l1	-1.76333e+07	758	0	1	-1	464
Lamp1	-1.76267e+07	759	20	12	8	1108
Marcks	-1.75417e+07	760	18	18	0	587
Denr	-1.73767e+07	761	5	8	-3	347
Col1a2	-17250000	762	7	2	5	995
Apon	-17200000	763	0	0	0	500
Hcfc1	-16970000	764	0	3	-3	355
Gtf2a1	-16370000	765	0	0	0	564
Clic1	-16130000	766	51	16	35	1383
Lsm8	-16094500	767	7	2	5	1006
Limd1	-15800000	768	0	0	0	579
Lsm3	-1.54633e+07	769	1	0	1	779
Scoc	-1.54383e+07	770	0	0	0	659
Plaa	-15350000	771	26	26	0	632
Basp1	-15300000	772	1	2	-1	431
Arpc4	-1.50767e+07	773	18	14	4	948
Igf1	-1.47667e+07	774	0	3	-3	356
Gatad2b	-14715000	775	2	0	2	836
Atrx	-14700000	776	1	0	1	733
Gltp	-1.46617e+07	777	6	0	6	1034
Armc1	-1.41467e+07	778	14	4	10	1143
Bcap31	-1.40167e+07	779	37	34	3	887
Aldoc	-1.39983e+07	780	5	8	-3	334
Apoh	-13960000	781	6	8	-2	370
Acsm3	-1.37167e+07	782	34	22	12	1183
Tomm22	-1.35467e+07	783	10	16	-6	287
Ubqln2	-1.32833e+07	784	5	1	4	984
Oxsr1	-1.31733e+07	785	12	8	4	969
Zfand6	-13100000	786	0	1	-1	492
Lrg1	-1.29143e+07	787	1	1	0	581
Ddrgk1	-1.28333e+07	788	2	10	-8	242
Capg	-12680000	789	4	0	4	956
Myo9b	-12600000	790	1	3	-2	396
Ttc32	-12515000	791	1	2	-1	485
Ciapin1	-1.21867e+07	792	25	14	11	1166
Npepl1	-12150000	793	7	7	0	612
Nup62	-1.20033e+07	794	0	0	0	618
Amotl2	-11900000	795	0	0	0	497
Tom1	-11450000	796	7	4	3	937
Lsm4	-1.14447e+07	797	7	2	5	1005
Slc25a12	-11148000	798	64	21	43	1410
Aplp2	-10681500	799	0	1	-1	428
Aip	-1.06227e+07	800	4	5	-1	423
Ndufaf2	-1.03667e+07	801	7	17	-10	219
Blvra	-10300000	802	28	17	11	1164
FAM120A	-10235000	803	27	45	-18	140
Scfd1	-10220000	804	17	25	-8	253
Csad	-9.91667e+06	805	32	30	2	827
Idh3b	-9735000	806	77	23	54	1428
Larp1	-9395000	807	1	22	-21	130
Camp	-9.03333e+06	808	1	4	-3	339
Tnnt3	-8780000	809	0	0	0	700
Kpna4	-8.77167e+06	810	5	3	2	843
Zfand2b	-8.43333e+06	811	0	1	-1	491
Yap1	-8250000	812	0	1	-1	490
Siae	-8240000	813	3	7	-4	330
Ythdf3	-8.07167e+06	814	5	3	2	877
Eif3a	-8035000	815	184	104	80	1452
Dnajb2	-8.03333e+06	816	0	0	0	539
Ppdpf	-7990000	817	0	0	0	638
Tnks1bp1	-7.76333e+06	818	2	23	-21	132
Bcl2l13	-7750000	819	15	10	5	993
Nenf	-7600000	820	0	0	0	610
Hopx	-7500000	821	1	0	1	768
Arpc5l	-7335000	822	9	10	-1	429
Nucb2	-7.31833e+06	823	1	1	0	616
Cd74	-7120000	824	0	1	-1	435
Evl	-7090000	825	0	0	0	549
Sorbs2	-6.97167e+06	826	0	0	0	676
Csde1	-6850000	827	23	22	1	748
Ppp3r1	-6445000	828	3	6	-3	363
Pdxdc1	-6.31167e+06	829	29	25	4	970
Try10	-6295000	830	0	0	0	703
Vps37c	-6200000	831	0	1	-1	488
Mff	-6.08667e+06	832	2	2	0	588
Emcn	-5900000	833	0	0	0	546
Nmt1	-5.89667e+06	834	5	7	-2	398
Pkp1	-5675000	835	1	5	-4	326
Nsd1	-5640000	836	0	2	-2	400
Bcas2	-5615000	837	4	0	4	952
Sp1	-5550000	838	0	1	-1	479
Lmnb1	-5.46667e+06	839	5	0	5	1004
Ltbp4	-5405000	840	0	0	0	584
Ank1	-5375000	841	43	8	35	1380
Gar1	-5335000	842	0	0	0	555
Flna	-5.30833e+06	843	512	219	293	1493
Txlna	-5.05667e+06	844	0	4	-4	331
Vdac2	-5.05167e+06	845	29	22	7	1091
App	-5050000	846	1	0	1	728
Cox17	-4.96667e+06	847	2	0	2	825
Myef2	-4950000	848	0	0	0	599
Guk1	-4870000	849	15	6	9	1128
Scamp2	-4.59333e+06	850	8	1	7	1082
Slc25a4	-4.55667e+06	851	338	112	226	1491
Purb	-4430000	852	14	7	7	1080
Hccs	-4390000	853	6	5	1	765
Cd300lg	-4275000	854	0	1	-1	434
Tpp2	-4.19833e+06	855	44	60	-16	161
Apod	-4.19333e+06	856	0	0	0	499
Ttn	-3870000	857	6	3	3	941
Ttc39c	-3850000	858	0	13	-13	187
Bst2	-3795000	859	0	2	-2	373
Upf1	-3740000	860	45	87	-42	80
Pxn	-3600000	861	7	4	3	925
Dnm1l	-3.56333e+06	862	58	41	17	1263
Znrf2	-3560000	863	1	2	-1	493
Myh13	-3478500	864	0	0	0	601
Wipf1	-3360000	865	0	0	0	718
Man1a	-3320000	866	0	18	-18	141
Nrgn	-3280000	867	0	0	0	613
Dync1li2	-3150000	868	5	2	3	898
Snw1	-3.10333e+06	869	3	3	0	672
Naglu	-2990000	870	11	20	-9	226
Ddx19a	-2.90833e+06	871	2	3	-1	440
Gpld1	-2840000	872	5	8	-3	353
Epn2	-2790000	873	1	0	1	758
Gatc	-2745000	874	1	1	0	556
Golga5	-2655000	875	4	4	0	561
Clec4f	-2590000	876	0	12	-12	193
Shank3	-2309000	877	0	0	0	662
Cops8	-2.24333e+06	878	10	17	-7	257
Acyp2	-2200000	879	4	3	1	727
Tbc1d8b	-2170000	880	5	16	-11	212
Npc1	-2147000	881	4	6	-2	399
Arsb	-2.05333e+06	882	6	0	6	1024
Ssr3	-1910000	883	4	4	0	683
Sod3	-1.89833e+06	884	15	0	15	1245
Arhgap24	-1795000	885	9	0	9	1124
Vcpip1	-1725000	886	7	8	-1	487
Mns1	-1690000	887	0	0	0	591
Gimap8	-1540000	888	0	0	0	557
Dhrs7b	-1525000	889	9	8	1	751
Chmp1a	-1.38833e+06	890	0	0	0	518
Hdac4	-1375000	891	1	0	1	766
Cog2	-1.34833e+06	892	1	5	-4	316
Mtus1	-1305000	893	0	1	-1	460
Cab39	-1.26667e+06	894	12	5	7	1062
Cnot3	-1215000	895	0	0	0	525
Gpx3	-883333	896	17	2	15	1236
Sipa1l3	-870000	897	0	0	0	665
Bmp2k	-850000	898	0	0	0	505
Adsl	-778333	899	23	11	12	1184
Ngef	-770000	900	0	1	-1	462
Trip11	-745000	901	59	56	3	940
Ilkap	-730000	902	0	0	0	574
Egfr	-600000	903	9	119	-110	19
Tsc22d4	-545000	904	0	0	0	704
Ccdc90b	-340000	905	11	4	7	1063
Col4a2	-292667	906	3	0	3	892
Son	-245000	907	0	0	0	674
Arhgap17	-236333	908	3	0	3	883
Dag1	-170000	909	14	5	9	1125
Rdh13	-165000	910	4	2	2	856
Ube2g1	-119500	911	4	6	-2	418
Clec3b	-90000	912	3	5	-2	376
Commd10	-70000	913	4	4	0	526
Ift20	-40000	914	2	1	1	772
Hmox1	-35000	915	1	5	-4	319
Prpf3	-35000	916	0	1	-1	469
Lsp1	0	917	0	0	0	583
Ddx3y	0	918	22	24	-2	381
Eif1b	0	919	1	0	1	755
Wars2	0	920	8	4	4	985
Irf2bp2	0	921	2	1	1	774
Cnn1	0	922	0	0	0	524
Obscn	0	923	0	1	-1	463
Reck	0	924	0	0	0	648
Ube2c	0	925	0	0	0	709
Tmem109	0	926	6	3	3	936
Kdelc1	0	927	2	0	2	842
Ythdf2	0	928	1	0	1	817
Tnnc1	0	929	0	0	0	699
Mkrn1	0	930	0	0	0	590
Il16	0	931	0	0	0	573
Hs1bp3	0	932	1	0	1	769
Afap1l2	0	933	0	0	0	495
Zwint	0	934	0	0	0	725
Ssna1	0	935	0	0	0	682
Dnajb6	85000	936	2	1	1	752
Mrpl40	96666.7	937	10	8	2	846
Lpl	211000	938	2	0	2	844
Tbl1xr1	214000	939	0	0	0	692
Strn4	230000	940	2	2	0	686
Zyx	233333	941	5	1	4	986
Rarres2	235500	942	1	4	-3	366
Spast	236000	943	0	1	-1	480
Ddn	241000	944	0	0	0	535
Nhlrc3	255000	945	10	1	9	1137
Tmem51	255000	946	0	0	0	698
Supv3l1	283500	947	11	6	5	1018
Tarsl2	292000	948	3	4	-1	481
Cdkn2c	310000	949	2	1	1	740
Pcif1	327000	950	0	0	0	625
Igkv12-46	335000	951	0	1	-1	454
Amdhd2	344500	952	25	1	24	1321
Pik3r4	356500	953	10	10	0	631
Spa17	371000	954	0	0	0	679
Soat1	385000	955	0	0	0	673
Bod1l	410000	956	1	0	1	736
R3hdm1	417500	957	0	0	0	645
Chordc1	428000	958	8	13	-5	296
Lmtk2	432500	959	0	0	0	580
Synpo	436000	960	0	0	0	688
Golgb1	452500	961	95	171	-76	40
Ptk2b	459000	962	3	0	3	924
Tjp2	464500	963	6	4	2	871
Appl1	471000	964	8	7	1	729
Hdac5	472500	965	0	0	0	567
Bin2	483333	966	0	0	0	504
Slc12a7	550000	967	35	12	23	1319
Sart1	555000	968	0	0	0	658
Rrs1	595000	969	0	0	0	654
Pde1a	605000	970	0	0	0	626
Shroom2	620000	971	0	0	0	663
Cdkn2aip	625000	972	7	4	3	890
Ncoa1	635000	973	0	0	0	607
Itgb1	660000	974	84	42	42	1406
Tom1l2	680000	975	7	0	7	1086
Myo5b	680000	976	9	0	9	1133
Golga2	684500	977	25	28	-3	352
Mtfr1	710500	978	0	0	0	596
Atxn3	740000	979	0	0	0	503
Evc	760000	980	3	0	3	901
Cgref1	790000	981	1	0	1	742
Ubap1	794000	982	0	0	0	708
Usp47	800000	983	12	25	-13	189
Thoc2	835000	984	1	0	1	812
Galns	860000	985	19	1	18	1280
Hmgb2	866667	986	20	15	5	1001
Dus3l	930000	987	1	0	1	754
Sorbs3	972000	988	0	0	0	677
Sin3a	975000	989	3	1	2	862
Ppp1r10	985000	990	0	0	0	640
Smtnl2	995000	991	0	0	0	668
Cand1	1015000	992	91	88	3	889
Cpm	1019500	993	1	0	1	747
Rasip1	1030000	994	4	2	2	855
Srp68	1.03333e+06	995	18	18	0	681
Pex1	1045000	996	10	27	-17	151
Abi1	1050000	997	4	1	3	879
Pcf11	1080000	998	0	0	0	624
Tdrd3	1085000	999	0	0	0	693
Clip2	1098500	1000	7	1	6	1028
Snap47	1135000	1001	1	3	-2	414
Exoc6	1135000	1002	2	1	1	759
Ccdc6	1140000	1003	1	0	1	739
Ahctf1	1155000	1004	0	0	0	496
Uap1l1	1159000	1005	32	2	30	1358
Nav2	1180000	1006	0	0	0	606
Pbx1	1190000	1007	0	0	0	623
Cyp20a1	1200000	1008	8	14	-6	273
Plcb3	1210000	1009	3	4	-1	467
Gkap1	1215000	1010	0	0	0	559
Bdh2	1250000	1011	35	0	35	1381
Cdk2ap1	1270000	1012	0	0	0	515
Amfr	1285000	1013	1	12	-11	206
Plekha7	1290000	1014	0	0	0	633
Sh3gl2	1295000	1015	0	0	0	661
Ly6d	1300000	1016	0	0	0	586
Tff2	1305000	1017	0	0	0	695
Med11	1310000	1018	1	0	1	780
Trip12	1317000	1019	1	1	0	702
Rnf214	1320000	1020	0	1	-1	472
Pdlim3	1325000	1021	0	0	0	628
Crebbp	1330000	1022	1	1	0	530
Tubgcp3	1385000	1023	0	0	0	706
Slc4a4	1405000	1024	232	16	216	1489
Ctnnbip1	1430000	1025	0	0	0	532
U2af2	1440000	1026	3	1	2	874
Cdc42ep4	1445000	1027	0	0	0	513
Psip1	1450000	1028	6	2	4	972
Clasp2	1455000	1029	3	0	3	891
Bad	1510000	1030	0	2	-2	372
Gipc2	1550000	1031	20	0	20	1298
Bmpr2	1565000	1032	0	0	0	506
Cdh11	1579000	1033	0	0	0	514
Dao	1685000	1034	26	0	26	1337
Lama5	1685000	1035	12	0	12	1192
Rbm6	1710000	1036	0	0	0	647
Ppm1h	1710000	1037	7	0	7	1079
Myo1c	1719500	1038	35	25	10	1156
Cnot2	1740000	1039	2	0	2	823
Xab2	1775000	1040	0	1	-1	489
Slc12a3	1775000	1041	60	0	60	1435
Mrps14	1775000	1042	5	4	1	784
Ppig	1780000	1043	0	0	0	639
Bsdc1	1.79667e+06	1044	0	1	-1	432
Ncor1	1800000	1045	0	4	-4	322
Acbd3	1805000	1046	8	13	-5	290
Dctn3	1815000	1047	9	10	-1	439
Tes	1835000	1048	0	0	0	694
Gypc	1840000	1049	1	4	-3	354
Cpeb4	1885000	1050	0	0	0	529
Stk24	1905000	1051	3	0	3	933
Bcl2l1	1925000	1052	6	2	4	953
Nufip2	1.94367e+06	1053	0	0	0	617
Vti1b	1950000	1054	3	1	2	876
Tor1aip1	1960000	1055	2	0	2	873
Polr1d	2015000	1056	0	0	0	636
Mkl2	2025000	1057	0	0	0	589
Cisd2	2040000	1058	9	7	2	822
Dhx29	2065000	1059	12	13	-1	441
Gng2	2120000	1060	2	1	1	762
Nup50	2155000	1061	3	0	3	919
Hmbox1	2180000	1062	0	0	0	569
Hdac6	2195000	1063	32	8	24	1325
Postn	2200000	1064	3	0	3	922
Osbpl3	2225000	1065	5	0	5	1009
Anks4b	2240000	1066	13	0	13	1200
Plekhg3	2240000	1067	0	0	0	634
Tax1bp1	2255000	1068	1	1	0	690
Ift140	2265000	1069	5	0	5	1003
Bin1	2315000	1070	6	0	6	1026
Sncg	2320000	1071	8	0	8	1119
Notch2	2355000	1072	1	1	0	611
Akr1c18	2414500	1073	23	3	20	1294
Sdhaf1	2415000	1074	0	1	-1	475
Zc3h11a	2443500	1075	0	0	0	720
Ptpn2	2495000	1076	0	0	0	643
Agfg1	2510000	1077	3	0	3	880
Ect2	2518000	1078	0	0	0	542
Arih1	2525000	1079	1	0	1	732
Sh3glb1	2576500	1080	5	1	4	978
Sltm	2585000	1081	0	0	0	666
Arhgap6	2600000	1082	0	0	0	501
Ube3a	2645000	1083	14	11	3	943
Sqstm1	2700000	1084	1	3	-2	415
Cherp	2705000	1085	0	0	0	517
Gopc	2720000	1086	4	1	3	906
Usp8	2740000	1087	0	5	-5	309
Ubqln4	2745000	1088	2	2	0	711
Dip2b	2750000	1089	0	0	0	538
Cygb	2750000	1090	3	5	-2	378
Rock1	2.76333e+06	1091	46	13	33	1372
Dnaja2	2.78333e+06	1092	18	21	-3	349
Slc47a1	2815000	1093	22	0	22	1314
Apoa5	2.86667e+06	1094	0	5	-5	293
Ppp1r1b	2905000	1095	2	0	2	852
Nup153	2935000	1096	1	0	1	786
Golga4	2985000	1097	86	28	58	1432
Lemd3	2990000	1098	0	0	0	577
Atad2b	3045000	1099	0	0	0	502
Rsl1d1	3060000	1100	0	0	0	655
Nck1	3101000	1101	2	4	-2	397
Stat1	3165000	1102	12	21	-9	233
Lsm14a	3180000	1103	1	0	1	778
Cryl1	3215000	1104	96	3	93	1459
Llgl2	3220000	1105	7	1	6	1039
Tbc1d1	3265000	1106	8	0	8	1121
Ranbp1	3.28667e+06	1107	19	12	7	1081
Snap23	3.36667e+06	1108	26	24	2	864
Baiap2	3445000	1109	8	1	7	1061
Cwc15	3475000	1110	0	1	-1	438
Gtf2i	3565000	1111	21	5	16	1251
Rab3ip	3580500	1112	10	0	10	1161
Ctcf	3.59667e+06	1113	0	0	0	531
Snx4	3.62333e+06	1114	15	3	12	1197
Spats2	3645000	1115	0	0	0	680
Faf2	3680000	1116	7	9	-2	385
Coq5	3735000	1117	20	12	8	1100
Glod5	3765000	1118	21	0	21	1305
Irf3	3800000	1119	3	1	2	841
Ap3d1	3815000	1120	43	19	24	1322
Mta2	3895000	1121	3	0	3	915
Ccdc12	3900000	1122	0	0	0	510
Ubap2	3910000	1123	1	5	-4	332
Amn	3965000	1124	15	0	15	1232
Tppp3	3970000	1125	3	0	3	938
Rnf2	3985000	1126	1	0	1	801
Ankhd1	3990000	1127	0	1	-1	426
Prnp	3990000	1128	0	0	0	642
Pcdh1	4010000	1129	3	11	-8	250
Tpr	4025000	1130	24	9	15	1247
Tcof1	4035000	1131	0	2	-2	416
Git1	4055000	1132	1	0	1	761
Gga2	4055000	1133	5	0	5	998
Rbm39	4060000	1134	5	2	3	926
Tmcc3	4065000	1135	0	0	0	697
Mvd	4.07167e+06	1136	11	8	3	916
Gpkow	4365000	1137	1	0	1	763
Col1a1	4450000	1138	7	2	5	994
Snapin	4455000	1139	3	3	0	669
Nisch	4515000	1140	4	0	4	968
Thap4	4525000	1141	11	0	11	1181
Bid	4530000	1142	11	5	6	1025
Pxdn	4560000	1143	6	1	5	1016
Inpp5d	4650000	1144	1	1	0	575
Vasp	4.65667e+06	1145	6	1	5	1021
Zc3h4	4695000	1146	0	0	0	722
Arhgef12	4715000	1147	6	11	-5	294
Stk4	4715000	1148	0	0	0	685
Slc5a8	4750000	1149	38	1	37	1394
Myo18a	4805000	1150	77	37	40	1402
Gigyf2	4820000	1151	2	3	-1	448
Rilp	4820000	1152	2	2	0	650
Dnajc1	4890000	1153	0	3	-3	350
Clcc1	4900000	1154	1	5	-4	315
Phyhipl	4972000	1155	1	0	1	793
Mapre1	4990000	1156	19	9	10	1155
Sec16a	5000000	1157	2	30	-28	112
Lemd2	5000000	1158	0	1	-1	456
Elavl1	5.09833e+06	1159	8	7	1	756
Plcl1	5130000	1160	7	0	7	1078
Ranbp3	5139000	1161	3	2	1	799
Wasf2	5150000	1162	3	3	0	716
Plekha6	5250000	1163	3	0	3	921
Nsfl1c	5.28333e+06	1164	40	18	22	1313
Sntb2	5412500	1165	4	0	4	979
Tbcc	5515000	1166	1	1	0	691
Cnn2	5550000	1167	17	7	10	1146
Eps8	5570000	1168	6	0	6	1032
Pds5a	5600000	1169	11	9	2	850
Limch1	5600000	1170	0	0	0	578
Hbb-y	5.60667e+06	1171	1	0	1	764
Ankrd17	5650000	1172	0	1	-1	427
Rtf1	5655000	1173	0	0	0	656
Slc12a1	5705000	1174	158	0	158	1478
Pycard	5780000	1175	17	2	15	1244
Hars	5925000	1176	16	13	3	908
Trim28	5.93667e+06	1177	21	58	-37	91
Slk	5950000	1178	42	23	19	1291
Mapt	5995000	1179	8	1	7	1076
Bag5	6003000	1180	1	0	1	734
Eml3	6050000	1181	0	1	-1	444
Otud7b	6100000	1182	0	0	0	620
Afg3l2	6.21333e+06	1183	53	27	26	1333
Numb	6230000	1184	1	0	1	785
Fhl1	6235000	1185	32	1	31	1361
Rsu1	6.28333e+06	1186	14	13	1	802
Mmgt1	6285000	1187	3	5	-2	394
Ccdc50	6300000	1188	2	1	1	738
Tacc2	6300000	1189	0	0	0	689
Eef1e1	6.38833e+06	1190	10	14	-4	317
Arhgef18	6700000	1191	1	0	1	731
Exoc3	6800000	1192	9	1	8	1104
Atg16l1	6850000	1193	1	3	-2	371
Lum	6950000	1194	17	0	17	1269
Ubxn7	7095000	1195	0	0	0	713
Pin1	7145000	1196	9	8	1	794
Phactr2	7145000	1197	0	0	0	629
Snap29	7200000	1198	5	3	2	865
Ly6a	7370000	1199	6	0	6	1040
Cab39l	7430000	1200	16	5	11	1165
Bola2	7.43333e+06	1201	7	6	1	737
Sipa1l1	7450000	1202	0	0	0	664
Pkn1	7470000	1203	7	6	1	795
Tmx4	7550000	1204	0	1	-1	484
Fnbp1l	7565000	1205	0	0	0	552
Acin1	7650000	1206	0	1	-1	420
Clmn	7650000	1207	1	4	-3	344
Mpp1	7.65333e+06	1208	31	5	26	1340
Vill	7705000	1209	13	1	12	1198
Akap8	7850000	1210	0	3	-3	333
Ppp1r12b	7905000	1211	0	1	-1	468
Bsnd	7950000	1212	26	0	26	1336
Aif1	7990000	1213	0	1	-1	422
Aif1l	8020000	1214	4	0	4	945
Psmb1	8.03833e+06	1215	33	32	1	798
C2cd2l	8100000	1216	5	2	3	888
Dpep1	8120000	1217	30	0	30	1356
Cux1	8160000	1218	2	1	1	750
Sf3a1	8200000	1219	3	8	-5	307
Spag9	8245000	1220	38	7	31	1363
Arfip2	8400000	1221	3	0	3	882
Ubap2l	8.47833e+06	1222	1	8	-7	269
Mep1a	8495000	1223	59	0	59	1433
Nedd1	8615000	1224	0	0	0	609
Clic4	8.66667e+06	1225	85	43	42	1404
Srp72	8750000	1226	23	30	-7	267
Tfam	8.86667e+06	1227	2	10	-8	256
Pank1	8870000	1228	2	1	1	788
Wbp11	9.10167e+06	1229	0	0	0	717
Aak1	9110000	1230	10	2	8	1094
Sdc4	9130000	1231	10	2	8	1116
Pik3c2a	9315000	1232	0	0	0	630
Hddc3	9350000	1233	9	3	6	1037
Cfd	9400000	1234	1	0	1	741
Acox3	9500000	1235	45	9	36	1387
Aftph	9550000	1236	0	1	-1	421
Luzp1	9610000	1237	0	0	0	585
Ccdc9	9620000	1238	0	0	0	511
Cc2d1b	9650000	1239	5	8	-3	340
Pawr	9.79833e+06	1240	0	0	0	622
Serpinh1	1.00667e+07	1241	54	7	47	1416
Sp3	10150000	1242	0	0	0	678
Fkbp15	10400000	1243	13	13	0	550
Atp6v1a	10435000	1244	197	32	165	1481
Pdcd10	1.05183e+07	1245	10	3	7	1077
Nid2	10540000	1246	4	0	4	967
Mylk	10550000	1247	56	17	39	1397
Dido1	10600000	1248	0	0	0	537
Nup98	1.06367e+07	1249	0	3	-3	359
Mep1b	10705000	1250	52	0	52	1424
Snx18	10705000	1251	4	0	4	980
Pex14	11150000	1252	8	10	-2	403
Ubtf	11200000	1253	0	0	0	712
Smtn	11340000	1254	0	0	0	667
Iqgap1	1.15833e+07	1255	313	35	278	1492
Hscb	11600000	1256	7	0	7	1073
Ranbp2	1.17933e+07	1257	13	19	-6	282
Ttc9c	11800000	1258	1	3	-2	417
Crk	1.18333e+07	1259	27	14	13	1205
Dnajc12	11850000	1260	11	0	11	1170
Dnajb4	1.19783e+07	1261	4	2	2	832
Huwe1	12250000	1262	112	140	-28	111
Atp1b1	12385000	1263	113	9	104	1464
Ylpm1	12415000	1264	0	0	0	719
Samd9l	12500000	1265	72	0	72	1447
Cirbp	12550000	1266	1	4	-3	343
Dnajb12	12690000	1267	4	1	3	897
Gramd1b	12750000	1268	4	0	4	964
Ripk1	12800000	1269	3	0	3	929
Thrap3	12800000	1270	0	1	-1	482
Parva	12955000	1271	16	5	11	1176
Folr1	13115000	1272	18	0	18	1279
Osbpl8	13165000	1273	31	6	25	1331
Pum1	13225000	1274	0	0	0	644
Ccdc47	1.32933e+07	1275	5	9	-4	314
Ptma	1.37667e+07	1276	13	16	-3	365
Zc3h14	13775000	1277	0	0	0	721
Gosr2	14260000	1278	1	2	-1	450
Nqo1	14540000	1279	13	3	10	1159
Lrrfip2	14710000	1280	0	0	0	582
Hnrnpc	1.47447e+07	1281	13	5	8	1107
Rab11fip3	15350000	1282	4	0	4	974
Coro1a	15400000	1283	3	2	1	746
Stx6	15480000	1284	3	1	2	869
Brd4	15570000	1285	0	0	0	508
Kdm4a	15600000	1286	0	0	0	576
Atxn2	1.57667e+07	1287	1	2	-1	430
Tomm34	15800000	1288	8	1	7	1087
Arhgap18	16125000	1289	4	0	4	946
Rbm27	16150000	1290	0	0	0	646
Bola3	16260000	1291	5	5	0	507
Pip4k2c	16468000	1292	18	0	18	1282
Mrps36	16550000	1293	19	3	16	1255
Ccar1	1.66533e+07	1294	2	0	2	821
Slc12a2	16730000	1295	8	0	8	1117
Csrp1	16850000	1296	24	5	19	1288
Ubac2	16935000	1297	0	0	0	707
Arfgap3	17300000	1298	4	1	3	881
Crkl	1.74517e+07	1299	14	10	4	957
Kif5b	1.74667e+07	1300	68	39	29	1352
Tubb2b	17500000	1301	338	181	157	1477
Swap70	17570000	1302	11	1	10	1163
Guca2b	17850000	1303	3	0	3	907
Atp6v1g3	18065000	1304	7	0	7	1060
Gas2	18150000	1305	27	2	25	1329
Mylpf	18150000	1306	0	0	0	605
Cst6	18250000	1307	3	0	3	896
Reps1	18875000	1308	0	0	0	649
Alpl	19400000	1309	41	1	40	1398
Parp3	19445000	1310	1	12	-11	211
Nudt19	19550000	1311	58	17	41	1403
Saa4	19870000	1312	2	0	2	858
Zfyve19	1.98867e+07	1313	0	0	0	724
Ptk2	20240000	1314	5	11	-6	281
Pacsin2	20350000	1315	38	9	29	1353
Sf3b2	2.08833e+07	1316	4	10	-6	285
Espn	21000000	1317	0	0	0	548
Itih5	21100000	1318	1	0	1	775
Ssbp1	2.12833e+07	1319	3	2	1	810
Gm11992	21335000	1320	0	0	0	560
Osbpl6	21500000	1321	5	0	5	1010
Stk3	21550000	1322	0	0	0	684
Itsn2	21675000	1323	0	1	-1	455
Oxct1	21695000	1324	169	5	164	1480
Strn3	21750000	1325	6	3	3	934
Hnrnph3	22300000	1326	0	0	0	571
Tjp1	2.38167e+07	1327	8	2	6	1055
Agrn	25360000	1328	24	0	24	1320
Eif3g	2.53657e+07	1329	12	12	0	544
Pak3	25600000	1330	0	0	0	621
Palld	26450000	1331	1	3	-2	402
Tmod3	2.65883e+07	1332	5	1	4	982
Scamp1	26715000	1333	8	9	-1	474
Sorbs1	27025000	1334	0	0	0	675
Eml4	2.75517e+07	1335	8	22	-14	173
Pfdn2	2.82167e+07	1336	7	10	-3	361
Tcn2	29200000	1337	6	0	6	1053
Ptprk	29900000	1338	18	0	18	1283
Pdlim2	32400000	1339	2	0	2	849
Plvap	32400000	1340	14	1	13	1211
Arhgef2	32660000	1341	3	0	3	884
Trip10	32865000	1342	3	0	3	939
Fnbp1	33650000	1343	3	0	3	904
Fam107b	34250000	1344	0	1	-1	447
Anpep	34850000	1345	217	50	167	1483
Ptpn11	34900000	1346	13	15	-2	408
Col15a1	35400000	1347	12	0	12	1188
Mrpl43	35600000	1348	0	1	-1	458
Gosr1	35620000	1349	3	1	2	837
Stmn2	3.56667e+07	1350	3	1	2	868
Habp4	36500000	1351	0	0	0	565
Ndrg1	37100000	1352	126	5	121	1468
Ablim1	37300000	1353	0	0	0	494
Dnajb1	37550000	1354	2	0	2	831
Tpd52	3.81667e+07	1355	28	12	16	1259
Dnajc19	3.89133e+07	1356	3	1	2	833
Acyp1	4.04433e+07	1357	6	1	5	987
Ndufa7	4.11333e+07	1358	24	10	14	1226
Snrpb2	4.13833e+07	1359	0	0	0	670
Sftpb	41800000	1360	1	0	1	807
Dbnl	42850000	1361	19	6	13	1207
Igfbp7	43000000	1362	13	1	12	1191
Rbm3	4.30667e+07	1363	3	9	-6	283
Msh6	43600000	1364	2	2	0	593
Dync1i2	4.38667e+07	1365	35	21	14	1220
Cda	44500000	1366	40	5	35	1382
Arpc1a	4.45367e+07	1367	13	7	6	1023
Lin7c	4.56167e+07	1368	10	3	7	1075
Ppp1r12a	46400000	1369	2	0	2	851
Pdzd11	47740000	1370	7	2	5	1012
Vamp8	4.79833e+07	1371	8	1	7	1090
Mrpl41	48650000	1372	8	7	1	782
Mybbp1a	49483500	1373	40	48	-8	248
Mrps26	50100000	1374	5	7	-2	395
Cst3	5.18833e+07	1375	14	3	11	1169
Hsp90ab1	5.22833e+07	1376	340	292	48	1419
Ccdc124	52600000	1377	0	3	-3	341
Ddx11	54189000	1378	0	0	0	536
Phactr4	54260000	1379	8	4	4	971
Atp5l	54800000	1380	22	18	4	950
Cgnl1	54820000	1381	7	0	7	1065
Csrp2	55500000	1382	13	3	10	1149
Ambp	5.57467e+07	1383	22	10	12	1186
Sf3b1	5.80317e+07	1384	13	10	3	931
Rad23b	5.83333e+07	1385	9	7	2	854
Ndufs4	58650000	1386	15	15	0	608
Rufy3	58800000	1387	3	2	1	803
Numa1	60190500	1388	146	56	90	1457
Lima1	6.02333e+07	1389	2	1	1	776
Ndufa13	61400000	1390	42	27	15	1239
Stx7	6.16567e+07	1391	20	3	17	1272
Acy3	6.17567e+07	1392	60	33	27	1341
Calb1	61810000	1393	83	1	82	1454
Sumf2	62650000	1394	1	1	0	687
Triobp	68185000	1395	0	0	0	701
Susd2	69400000	1396	31	0	31	1364
Dnajc2	70285000	1397	4	4	0	540
Nt5dc3	70500000	1398	0	0	0	615
Snx1	7.18633e+07	1399	35	2	33	1373
Myl1	7.21667e+07	1400	0	0	0	604
Chchd6	73600000	1401	11	1	10	1145
Eny2	75700000	1402	2	1	1	757
Col18a1	77800000	1403	43	7	36	1389
Zeb2	80450000	1404	0	0	0	723
Myo6	80870000	1405	104	16	88	1456
Add3	8.26567e+07	1406	8	0	8	1095
Chchd1	83680000	1407	1	1	0	516
Dtnb	84600000	1408	0	2	-2	383
Ndufb5	8.54167e+07	1409	20	14	6	1045
Snrpa	86350000	1410	2	1	1	809
Hnrnpm	8.97333e+07	1411	28	12	16	1252
Ppp1r1a	93300000	1412	8	0	8	1113
Mtdh	9.34983e+07	1413	16	22	-6	278
Ppp1r12c	93850000	1414	0	0	0	641
Tagln2	95000000	1415	53	48	5	1019
Cttn	9.75267e+07	1416	12	5	7	1067
Dnajc8	98300000	1417	3	2	1	753
Lmo7	99500000	1418	1	0	1	777
Akr1c21	1.00583e+08	1419	27	0	27	1342
Cd2ap	104900000	1420	10	3	7	1064
Snx2	1.06183e+08	1421	39	21	18	1285
Add1	106200000	1422	20	2	18	1274
Serbp1	107200000	1423	2	4	-2	412
Eno3	1.09433e+08	1424	45	14	31	1360
Ywhab	110500000	1425	30	17	13	1217
Eps8l2	117200000	1426	37	15	22	1312
Rab11fip5	121133000	1427	5	0	5	1017
2210011C24Rik	127000000	1428	1	0	1	726
Calml4	131500000	1429	8	0	8	1098
C4b	137850000	1430	14	53	-39	85
Cobll1	1.41167e+08	1431	36	28	8	1099
Slc9a3r2	142450000	1432	10	0	10	1162
Ank3	148000000	1433	146	3	143	1474
Retnlb	158050000	1434	1	0	1	800
G3bp1	1.61253e+08	1435	16	12	4	960
Rbmx	1.71367e+08	1436	3	0	3	927
Cacybp	176250000	1437	17	20	-3	338
Enah	179650000	1438	3	0	3	899
Chchd7	180100000	1439	2	1	1	744
Sult1c2	181900000	1440	64	3	61	1439
Ctnnd1	1.85733e+08	1441	22	49	-27	113
Ndufb7	1.94167e+08	1442	71	54	17	1270
Palm	198400000	1443	14	2	12	1194
Tns1	199950000	1444	55	0	55	1429
Umod	203000000	1445	60	0	60	1436
Fus	2.09933e+08	1446	13	0	13	1208
Ndufb6	2.15267e+08	1447	40	35	5	1008
Ndufb10	2.17333e+08	1448	45	30	15	1240
Fkbp3	224200000	1449	18	14	4	959
Hspg2	2.24477e+08	1450	131	16	115	1466
Plxnb2	226000000	1451	65	23	42	1407
Uqcrq	234800000	1452	14	8	6	1057
Sept7	2.45933e+08	1453	22	11	11	1178
Gng12	255500000	1454	10	6	4	963
Pfdn1	2.59867e+08	1455	4	3	1	792
Picalm	288600000	1456	27	10	17	1271
Apoa4	300000000	1457	35	27	8	1096
Sprr1a	309640000	1458	2	0	2	867
Atp6v1f	3.14533e+08	1459	9	1	8	1097
Npm1	3.33487e+08	1460	58	45	13	1210
Cryab	336863000	1461	19	0	19	1287
Lad1	337000000	1462	3	0	3	911
Dab2	385500000	1463	44	4	40	1399
Cltb	3.90133e+08	1464	0	0	0	521
Coro1c	423800000	1465	15	4	11	1167
Lrp2	424000000	1466	1451	60	1391	1496
Ahnak	451800000	1467	42	120	-78	38
Ggt1	452500000	1468	82	2	80	1453
Pvalb	467770000	1469	12	1	11	1177
Ldhb	4.70967e+08	1470	187	27	160	1479
Atp6v1g1	507000000	1471	8	4	4	951
Lyrm4	509100000	1472	7	4	3	912
Ndufa8	540000000	1473	36	32	4	966
Fis1	5.53667e+08	1474	24	17	7	1069
Pdzk1	558330000	1475	219	33	186	1486
Vil1	566830000	1476	165	0	165	1482
Chchd3	594900000	1477	38	20	18	1277
Gm2a	6.29867e+08	1478	20	13	7	1071
Pdzk1ip1	640520000	1479	5	0	5	1013
S100a6	6.44167e+08	1480	7	1	6	1050
Fxyd2	644220000	1481	11	0	11	1172
Ndufa6	7.10167e+08	1482	28	14	14	1225
Eif4b	7.17233e+08	1483	7	19	-12	196
Fabp3	7.18893e+08	1484	23	3	20	1297
Slc9a3r1	824000000	1485	88	16	72	1448
Cald1	8.34833e+08	1486	39	41	-2	374
Tsks	879500000	1487	0	0	0	705
Uqcrb	8.91667e+08	1488	30	23	7	1089
Hnrnpu	9.18167e+08	1489	56	66	-10	216
Lrpap1	1398499936	1490	57	14	43	1409
Lyz2	1.42037e+09	1491	22	7	15	1237
Cox6c	1.48333e+09	1492	37	26	11	1168
S100g	3937299936	1493	1	0	1	804
Apoa1	4950000128	1494	51	62	-11	207
Atpif1	10502000128	1495	3	0	3	886
Hbb-b2	69389999104	1496	295	337	-42	79
