# Supplementary material for: Molecular harvesting with electroporation for tissue profiling
Source: Sci Rep. 2019 Oct 31;9:15750. doi: 10.1038/s41598-019-51634-7 (PMC6823461; doi:10.1038/s41598-019-51634-7)
Supplement: Supplementary file 9 — Table S8HepG2Proteomics [file 41598_2019_51634_MOESM9_ESM.xlsx]

## Sheet: Sheet2
intensity	iBAQ	LFQ	MW	GN
3175499936	42340000	5737500000	164.62	Cps1
7047999872	49545000	11894999616	278.16	FLNB
9771500256	78170000	15629000000	273.42	FASN
24602499232	243495000	38297501152	262.62	FN1
1531999936	14885000	3411499936	158.39	Rrbp1
2235200000	15606500	3394399872	284.54	SPTAN1
743950000	12813500	2039499936	98.708	Aldh1l1
190499995648	4895000064	548999987200	68.692	Alb
1468999936	14115000	2617000000	226.37	Myh9
2284700000	16074000	3846500128	274.61	SPTBN1
3690000000	35500000	9194999808	186.48	C3
195850000	1660000	49450000	272.43	Fasn
2612000000	19480000	4695000128	269.82	Tln1
970950000	17346000	1728550000	129.7	Pcx;Pc
1791149936	4762500	2959499936	629.09	AHNAK
22449999872	380500000	67000001536	107.8	Gm20425
6607500000	120270000	9864999616	104.85	ACTN4
30800001024	932500000	53650000896	83.263	HSP90AB1
44604998656	1391999936	70600001536	61.054	HSPD1
5198500000	54770000	9104999936	152.45	RRBP1
9162000256	295400000	16729999872	59.752	Atp5a1
10279999744	228450000	15020000128	95.337	EEF2
22805000960	760000000	46199999488	72.421	Hspa5
6680000256	148200000	15850000384	89.321	Vcp;VCP
132500000	2760000	154500000	101.68	Sardh
622250000	12697500	936300000	97.462	Pygl
7556000000	194100000	12910000384	92.475	Hsp90b1
770350000	20191500	931350000	82.669	Hadha
16790000384	508950000	30050000896	61.336	Glud1
2373149936	26385000	5261000000	192.06	CLTC;Cltc
2953199872	32807500	4738800000	157.9	LRPPRC
1425350064	21560000	1387450000	141.74	Hdlbp
425950000	8500000	1103000000	101.2	Mthfd1
1499000064	11178000	2520500064	280.74	FLNA
4811000128	126300000	8215000064	73.46	Hspa9
175100000	5143000	463450000	74.648	Acox1
1317700064	29915000	2742900000	75.288	Anxa6
58950000	1310000	90200000	97.254	Dmgdh
2497000064	47125000	2111000000	102	SND1
2226000000	105800000	4345000064	46.584	Ass1
2854999936	118700000	5590000128	54.467	Aldh1a1
13894999808	396500000	28049999872	76.613	NCL
9219999744	278750000	21400000512	57.058	P4hb
6419999744	102000000	20780000256	165.85	Pzp
39350000	895000	22100000	78.301	Ehhadh
15739999744	477000000	31350000640	70.897	HSPA8
2919999936	121800000	8239999744	45.02	Bhmt
14220000256	395000000	29249998848	68.677	AFP
2750000128	85900000	10624999936	59.795	Cat
5690000000	183750000	13355000064	56.678	Pdia3
1090149936	13262500	1716000000	170.59	EPRS
70000000	770000	195000000	174.29	Agl
455400000	10853000	1094000000	98.124	Aco1
297700000	12945000	618500000	56.822	Hmgcs2
820000000	37250000	1987000064	41.829	Acaa2
819500000	20450000	3864500000	65.432	KRT2
8880000128	342000000	17650000384	46.674	Idh1
2935000000	71750000	3485000064	74.139	LMNA
2794999936	79500000	5044999936	62.639	STIP1
737500000	21030000	1480000000	77.043	Por
29149999104	1324500000	59200000000	47.168	ENO1
1505000064	62585000	2975000064	56.537	Aldh2
59150000128	2956500128	113249996800	41.736	Actb;ACTB
117450000	3010000	71900000	102.97	Aass
243600000	8414000	280350000	57.915	Aldh6a1
4836500000	102900000	7065000000	77.569	HNRNPM
5209999936	163050000	9595000064	57.488	CCT2;
1295200000	37020000	1259650000	72.369	Pdia4
102150000	3637500	117500000	62.515	Ephx2
3544000128	136150000	7925000192	67.63	Tkt
538000000	21505000	1540000000	45.054	Hpd
1279500000	37545000	3455000000	61.417	Pgm1;Pgm2
14235000064	509000000	25450000384	55.023	UGDH
1334199936	23000000	2282000000	166.57	EIF3A
3820499936	77995000	6494999872	108.91	EML4
2440000064	128350000	6274999808	39.507	Aldob;ALDOB
2708500000	71325000	4290500000	82.704	XRCC5
3810999936	100100000	6830000256	64.615	ATIC
34000000	920000	14500000	78.034	Acsl1
573000000	18500000	2070000064	52.513	Selenbp1
956000000	32900000	5580000000	61.787	Ces1d
10129999872	307300000	19550000128	57.936	PKM
3551549872	86525000	5163500256	82.999	HADHA
1736500000	29385000	2792499872	120.84	ACLY
540000000	2450000	820000000	469.08	PRKDC
6104999936	235100000	15249999872	44.55	Pgk1
4234000000	169150000	9450000128	47.688	Ahcy
12130000512	418900000	23800000000	56.3	Atp5b
1231000064	22785000	1773999936	117.81	Uba1
3463500064	101950000	5442000000	88.317	HNRNPU
4726999936	168700000	8100000000	50.663	GDI2
2915999936	78850000	5369999936	59.62	CCT8
1406499936	45370000	3620000000	68.542	Rdx
39550000	1196500	14000000	72.257	Hal
377600000	9690000	725000000	79.481	Hsd17b4
138700000	4071500	182400000	78.481	Uroc1
2500000000	139000000	7044999936	33.406	Rgn
23975000	886500	23400000	55.715	Cyp2c29
511800000	15506500	711350000	72.585	Sdha
1007000000	35920000	1980000064	56.141	Lap3
2810000000	68550000	6400000256	77.063	TF
1736700064	34025000	2797049936	113.08	PARP1
5020000256	295050000	10184999680	29.885	Rps3a;RPS3A
20500000	418500	35500000	111.25	Dpyd
125250000	4648000	97250000	58.938	Ftcd
1192350064	32168500	1432900064	68.527	Rpn1
5774999872	180950000	10535000064	70.051	HSPA1B;HSPA1A;
17289999616	823500000	29950000640	50.151	TUBA1B;Tuba1b
1060700000	20850000	1437000000	106.81	AARS
3056299936	67750500	4821150064	87.301	ALDH18A1;Aldh18a1
236500000	7165000	838500000	58.82	Pklr
690500000	28800000	2099999936	59.125	Scp2
394000000	20700000	1500000000	32.804	Haao
608345000	13222500	887600000	83.899	Immt
1795000064	39850000	2200000000	112.89	ATP1A1
979000000	13003000	1459900064	123.8	VCL
1417500000	28405000	3210500000	94.33	HSPA4
705000000	6900000	1144999936	229	MYH10;Myh10
1009470000	14414000	1945700000	138.34	COPA;Copa
89400000	2890000	332000000	60.995	Hacl1
3060000000	127400000	7935000064	47.994	Calr
181250000	11315000	401000000	35.039	Uox
764000000	40300000	1240000000	40.148	Adk
4057000064	193150000	3885000064	37.047	Akr1c6
1697999936	51450000	3564999936	76.775	Khsrp
153790000	3579950	128500000	105.84	Lonp1
318900000	14490000	329250000	44.816	Acat1
178000000	6860000	590000000	51.739	Asl
304800000	13265000	490000000	58.861	Aldh7a1
2517000000	66110000	4300000000	66.022	CKAP4
2655000000	165800000	7265000192	25.97	Gstm1
765500000	17000000	2055000000	90.807	Plg
2719999936	75700000	5164999936	70.67	Pabpc1
69500000	1695000	21000000	70.875	Acadvl
420500000	22150000	2050000000	38.249	Sord
608450000	13220000	615000000	106.91	Ganab
32775000	594000	15500000	137.61	Oplah
10650000	409500	5950000	64.76	Acsm1
30650000	930000	25850000	68.09	Etfdh
884950000	23243000	1997999936	85.462	Aco2
176250000	5040000	243000000	69.354	Pck1
965000000	13445000	1850000000	163.29	A2M
3028000000	91900000	5565000192	84.659	HSP90AA1
2410500000	73150000	4820000128	59.67	CCT5
28969998848	1381500000	52400001024	50.14	EEF1A1;EEF1A1P5
2448499872	79030000	3883499872	59.366	CCT7
7250000	249500	11450000	56.949	Cyp2d26
1309000000	77000000	3680000000	39.771	Adh1
701000000	29250000	2519999936	46.247	Got1
5380000192	298900000	6655000064	36.498	Ldha
1726500064	50800000	3389999872	53.687	Vim;VIM;VI
54845000	1569200	38030000	73.98	Cpt2
19795000064	989500000	35050000384	49.83	Tubb4b;TUBB4B;Tubb4a
505450000	12015500	450800000	79.776	Ndufs1
30500000	695000	20550000	79.921	Pcca
652000000	24110000	1146000000	56.979	Ugp2
693500000	36420000	1204000000	36.912	Fbp1
6675000064	417500000	16149999616	26.42	TPM3
1804500064	41075000	3000000000	92.694	VIL1
3610000128	112650000	7039999872	69.842	XRCC6
3980000000	166000000	11925000448	45.029	Apoa4
281435000	9381000	563950000	56.451	Abat
1168900064	40370000	2128500064	55.42	Shmt2
595500000	20520000	851000000	59.69	Tkfc
380050000	10582000	694200000	74.466	Slc25a13
1346850000	27455000	1957000000	136.22	SEC31A
16150000128	807500000	35399999488	37.429	HNRNPA2B1;Hnrnpa2b1
11135000064	483500000	21950000640	39.42	ALDOA;A
242000000	12100000	283000000	47.896	Acadl
2486500000	67400000	4890000128	87.428	Fga
394200000	17895000	776500000	49.959	Hgd
12450000	356500	27100000	70.35	Papss2
16175000	557500	34350000	58.183	Cyp1a2
1550000064	59430000	3880000064	47.411	Got2
655050000	22610000	1330000064	51.899	Pah
776500000	11580000	2125000000	165.3	Mug1
151500000	1825000	256500000	180.53	Iqgap2
3112499872	103910000	5674999808	49.508	Tufm
1821499936	72950000	3235000064	54.752	Fgb
1835499936	114650000	3665000064	43.508	Mat1a
379100000	15185000	1001000000	51.386	Hadhb
1857500000	92900000	4365000192	35.009	Etfa
558900000	11901500	817200000	111.18	Hyou1
40600000512	2389999936	83200000000	36.053	GAPDH
2850999936	92150000	4906000128	60.533	CCT3
872750000	14277000	1391350000	140.96	DHX9
284000000	1105000	355500000	532.4	DYNC1H1
2908000000	138350000	5520000000	54.231	NONO
392050000	2390050	637600000	292.75	GCN1
6745000192	270400000	13800000512	48.562	Hnrnpk;HNRNPK
47400000	1010000	36750000	99.098	Mttp
23100000	795000	16300000	70.422	Slc27a2
359000000	21135000	1110500000	42.119	Glul
312500000	18400000	1024000000	30.641	Cbr1
15899999744	1136500000	59699999744	30.615	Apoa1
2121000064	141600000	5629999872	34.807	Arg1
3614999872	241000000	6800000000	24.826	Prdx6
75000000	2990000	116000000	53.663	Aldh8a1
84150000	3835000	142000000	46.3	Sec14l2
1070250000	22745000	1821500000	102.99	NPEPPS;Npepps
578000003072	52499998720	2342500057088	15.748	Hbb-bs
1292000000	86300000	4760000000	29.366	Ca3
134865000	6436500	266500000	48.354	Oat
11720000000	781000000	45549998080	22.176	Prdx1
78800000	3286500	217500000	52.6	Shmt1
2659999936	139800000	5415000064	26.674	Rps3;RPS3
248850000	17800000	635500000	34.463	Hadh
498560000	12137000	1397250000	80.208	Trap1
790500000	14166000	1279999936	123.63	IPO5;Ipo5
345285000	2119350	575000000	331.77	DSP
2846999936	95050000	4794999936	76.149	SFPQ
818925000	18187500	1289500000	87.798	QARS
2387500064	72520000	4465000064	57.924	CCT4
2269000064	61120000	3900000064	95.337	ILF3;Ilf3
911000000	18574000	1495700000	97.717	COPG1
960800000	25942000	1806450064	82.955	Sec23a
2173000000	63900000	3955000064	70.887	Hnrnpr;HNRNPR
144650000	7629000	185650000	39.764	Otc
2499499936	131650000	5929999744	46.109	Rpl3
1059000000	52905000	2030000000	32.931	Slc25a5;SLC25A5
734500000	27110000	2285000064	54.356	Fh
64600000	2935000	61450000	61.543	Cbs
16600000	555000	32050000	61.612	Ces1f
2404500000	150000000	4142500000	47.153	Rpl4
23700000	990000	22650000	56.724	Dpys
7580000256	345500000	15449999872	35.936	ANXA5;AN
1263999936	34200000	2502500000	57.136	DARS
788800000	16383000	1181500000	102.49	COPB2
2413500128	92650000	3989999872	58.024	CCT6A
5355000192	255000000	6994999808	35.503	MDH2
12935000320	646000000	24000000000	30.791	TPI1
408650000	6568550	434950000	136.37	CAND1
2872499936	95900000	5053500256	63.48	IGF2BP1;Igf2bp1
360500000	5450000	407000000	171.28	Eif4g1
0	0	0	57.318	Amy2;Amy2a1
1289500000	53750000	3879999936	53.6	Gc
1766500000	93200000	4169999872	39.547	Adh5
3340999936	209000000	6145000192	29.597	Rps4x;RPS4X
20935000	949500	31600000	56.804	Cyp2e1
22395000	862000	8970000	67.95	Acsf2
1166500000	68550000	1465000000	37.289	Akr1d1
2012500064	74450000	7190000256	51.317	Hpx
2278499936	58500000	4240000000	73.502	DPYSL2
905000000	7305000	1950000000	245.44	MAP4
8220000000	483500000	19200000512	33.155	HNRNPA1;Hnrnpa1
4975000064	276500000	16409999616	30.777	APOA1
952700000	29685000	1639500000	65.308	PPP2R1A
2069000064	85900000	3691499936	53.139	PGD
1679500000	59765000	3338500000	51.901	CAP1
219355000	10457500	138800000	49.913	Ndufv1
2125000000	354000000	9004999680	14.245	Fabp1
81000000	3374000	130450000	49.714	Cpox
1464999936	40650000	2249999872	75.444	Alox15
18430000	802000	8180000	50.478	Gulo
3061999936	133400000	5804999936	46.153	Eif4a1;EIF4A1
5950000	185500	2710000	76.202	Slc27a5
171140000	3568300	180980000	113.84	Nnt
85210000	4255500	56585000	60.047	Ugt1a1
568500000	35550000	1600000000	41.297	Acat2
23400000	205000	34950000	213.42	Vwa8
171050000	7775000	184650000	43.567	Cth
15050000	795000	11150000	34.098	Glyat
2248500064	132550000	4610000128	48.1	Pdia6
160650000	5950000	391000000	53.514	Aldh9a1
28250000	705000	32900000	76.862	Acox2
482800000	15590000	815050000	66.765	Aifm1
227700000	8124500	351250000	46.839	Suclg2
4475000000	186650000	8769999872	55.938	PHGDH
265190000	1054745	420220000	515.6	APOB
2638999872	138950000	4335000064	47.079	PAICS
3021500064	125950000	4920000064	50.118	EEF1G
1301850064	32620000	1898500000	97.169	KPNB1;Kpnb1
1386550000	38515000	2265700128	70.729	PCK2
530450000	11285000	948850000	96.864	HSPH1
1478999936	67200000	2460000000	43.786	PA2G4
389500000	27840000	552500000	33.885	Sult1a1
541000007680	67649998848	1784999968768	15.085	Hba
1310000000	87350000	5270000128	35.866	Apoe
2270000000	227000000	5269999872	25.36	Gsta3
177400000	8845500	170200000	46.481	Acadm
716150000	29725000	1104500000	50.906	Idh2
0	0	0	60.515	Fmo3
112530000	4170000	111950000	50.773	Bckdha
118000000	2685000	179500000	116.03	Ogdh
34800000	1580000	15250000	57.854	Cyp3a11
376800000	14485000	910000000	61.84	Aldh4a1
46000000	1700000	43200000	60.755	Suox
91650000	4161000	206500000	43.995	Acaa1b
238500000	4775000	605000000	113.27	Gldc
1100950064	45930000	2441500128	57.552	Aldh1b1
25150000	1005000	31250000	43.846	Pipox
906000000	39300000	2150000000	36.586	Akr1a1
1675000064	62100000	4764999872	69.697	EIF4B
643850000	12362500	1242000000	103.06	ACTN1
1724000064	55310000	3340000128	60.343	TCP1
1724500000	156700000	2914999936	34.362	RPL5
699865000	18881500	1123220000	75.378	RARS
1498150000	34890000	2443500128	78.806	GFPT1;Gfpt1
1178300000	36910000	1942000000	88.549	TRIM28
1417499936	45670000	2642999936	58.946	TKFC
4380000064	257400000	8674999808	34.476	Hnrnpa3;HNRNPA3
18050000	905000	16850000	54.33	Aldh3a2
909800000	20723000	1481850000	80.669	Rps6ka3;RPS6KA3
173050000	6900000	325650000	35.231	Gpd1
833500000	27835000	1490500000	66.406	Wdr1
17800000	890000	9600000	43.044	Ckm;CKM
781000000	35550000	1322000000	38.734	Anxa1
5234999936	402500000	11100000256	28.832	Pgam1;PGAM1
0	0	0	55.826	Cyp2c39
5730000000	337000000	11700000256	29.174	Ywhae;YWHAE
1823500064	101200000	3269999872	29.82	Phb
26250000	875000	60500000	57.114	Agxt2
913900000	28555000	1870000000	69.265	Ddx5
18800000	695000	24650000	58.557	Maob
37895000	1803500	38100000	55.142	Gpt
611500000	46850000	1000500000	27.623	Etfb
109500000	6455000	256500000	40.789	Ndrg2
260900000	16325000	301100000	25.426	Ak3
385000000	3700000	575000000	236.02	CAD;Cad
2747000000	125000000	5484999936	46.836	SSB
1302500000	34315000	2228500000	72.932	PDIA4
2014499936	100470000	3194000128	64.132	HNRNPL
679450000	12362500	1042300000	126.97	DDB1
470000000	4315000	886000000	262.84	Fn1
451500000	8870000	1210000000	121.08	Cp
484000000	30250000	2290000064	36.023	Alad
10800000	386500	30450000	55.948	Cyp2f2
18420000256	1842000000	41000001536	22.099	Hist1h1d
0	0	0	59.914	Fmo1
1084000000	45150000	2325000064	45.626	Psmc5;PSMC5
2619500064	261950000	6500000000	28.024	Rpl8;RPL8
215050000	6940000	398500000	72.571	Gclc
7000000	233000	3975000	60	Fmo5
59500000	2830000	34000000	61.94	Ces2a
4470000	165500	10750000	55.764	Cyp2c50
60300000	2616500	72050000	59.266	Pdia5
1078500000	59750000	3184999936	32.667	Ppa1
47680000	2982000	66300000	30.501	Nit2
6960000	217500	11305000	68.035	Prodh
277650000	4705000	546150000	140.21	Vars
187500000	6700000	222500000	50.113	Sucla2
3414999936	117800000	5899999744	83.607	PEG10
1262000064	57150000	2724999936	33.296	PHB2;Phb2
3209500064	133950000	5359999872	54.861	ALDH1A1
1981500064	86100000	4199999936	56.256	GSR
266200000	2465350	413500000	267.29	TPR
625850000	17815000	1009000000	66.408	LMNB1
445200000	7436500	685550000	109.68	KIF5B
1022000000	37945000	1717500064	57.21	ARCN1
745250000	24110000	1120000000	51.804	FKBP4
700000000	26900000	1540000000	47.352	PSMC3
607000000	13780000	2125500000	102.82	Itih4
101850000	4620000	193750000	45.912	Agxt
17100000	569500	9685000	63.953	Me1
4670000128	233500000	11449999872	46.879	Serpina3k
5685000192	334500000	16275000064	45.974	Serpina1b
750500000	32600000	2934999936	46.175	Fah
2623000000	262300000	5474999808	22.127	Rps7;RPS7;Gm9493
121170000	4332500	228050000	61.378	Mccc2
0	0	0	51.847	Ldhd
26200000	770000	77500000	66.414	Chdh
18100000	215500	42900000	170.08	Eprs
555750000	14980000	1000500000	91.369	Eif3b
33900000	1170000	59500000	58.408	Pccb
622950000	31247500	1195150064	51.736	Cs
202500000	10650000	282500000	48.234	Uqcrc2
491500000	28900000	1275000000	32.675	Gnmt
1198500000	46000000	2929999936	47.074	PLIN3
4965000000	190750000	10430000128	48.057	KRT18
2477499936	95065000	3847500000	63.146	GPI
11469999872	955000000	22850000384	32.575	NPM1
2596999936	153000000	4144999936	30.772	VDAC1
3430999936	180600000	5974999808	57.221	PTBP1
1147500000	45950000	2440000000	47.366	PSMC4
3565000000	274500000	7204999936	38.434	HNRNPD
983800000	32745000	1579499936	68.047	KARS
2167500064	94250000	3675000128	47.628	TXNDC5
2520000000	139850000	5224999936	44.965	SERBP1
1995500000	64600000	7970000000	73.1	Kng1
1745000000	109050000	3454999936	42.151	Taldo1
8550000	190000	51050000	96.856	Mvp
702000000	25985000	1058000000	47.436	Psmd11;PSMD11
411550000	19585000	973150000	54.272	Dld
216000000	1575000	601000000	279.86	Spta1
2734999936	195500000	7060000000	36.511	Mdh1
302150000	13734000	433640000	43.231	Pdha1
240500000	16050000	541500000	33.466	Tst
2785000064	199300000	5880000000	27.771	Ywhaz
54500000	1010000	140000000	146.56	Xdh
91850000	6575000	471500000	33.097	Mpst
39850000	1990000	55500000	63.317	Ces3a
78500000	4630000	142000000	38.299	Bdh1
852500000	53200000	795000000	31.474	Echs1
18485000	738500	35500000	60.873	Ugt2b5;Ugt2b17
1195000	54500	1705000	46.053	Sec14l4
34400000	2455000	35350000	35.44	Hibadh
18500000	474000	35400000	79.343	Mccc1
64950000	3422500	59400000	36.213	Decr1
69500000	4340000	213000000	31.983	Pbld2
649500000	30815000	1102550000	52.851	Uqcrc1
83000000	2030000	129000000	83.355	Tars
111950000	6570000	488000000	34.995	4931406C07Rik
4484999872	299000000	9424999936	28.916	HNRNPC
379000000	7725000	404000000	104.85	CTNND1
384500000	12400000	650000000	66.049	NOP56
3000000000	333650000	5504999936	24.261	RPL13
1632649936	50990000	2350500064	67.567	CANX
4279499936	147300000	7714999808	56.782	PDIA3
9559999744	183550000	19299999744	110.42	CSE1L;Cse1l
13790000384	729000000	22644999424	36.788	AKR1C1
675200000	17262000	1104600064	86.706	PDXDC1
1550000000	77500000	2919999936	40.422	PSAT1
84500000	4700000	47550000	49.57	Gcdh
72850000	4555000	128900000	32.74	Khk
18700000	933000	13065000	35.66	Rdh7
2193000064	199200000	4310000064	29.976	Rpl7a;RPL7A;Rpl
121600000	7610000	265000000	25.716	Gstm2
304500000	19050000	934000000	32.263	Pnp
1940500000	138950000	4074999936	33.509	Rpl6
51500000	1775000	83500000	53.246	Dbt
123000000	3155000	341500000	75.474	Abcd3
481050000	12000000	999500000	93.354	Usp5
3047500000	152400000	5555000064	35.076	Rack1;RACK1
382200000	19135000	524000000	44.889	Acads
0	0	0	66.365	Gls2;GLS2
602150000	15420000	970000000	73.101	Ddx3x;D1Pas1
1740000	39550	2555000	80.953	Gpd2
43700000	496500	118650000	156.61	Lrpprc
18630000	845500	10290000	51.126	Kyat3
1690000	49750	0	64.328	Acsm5
21750000	1210000	35800000	37.057	Akr1c13
164250000	12650000	475000000	35.328	Grhpr
2850000000	238000000	6250000128	20.021	Park7
30800000	1465000	30000000	46.488	Amdhd1
80770000	5037000	86700000	25.704	Gstk1
99350000	4508500	207500000	46.325	Ivd
3685000	105400	10380000	61.859	Bag3
127870000	4564000	332060000	60.82	Ehd3
196050000	4261000	213100000	96.023	Pdcd6ip
824500000	24925000	1595500064	69.371	EZR
551850000	11240000	867550000	102.64	MTTP
1307850000	30430000	2131700064	75.872	ANXA6
539600000	15417500	648500000	69.284	LTA4H
889000000	59100000	1437000000	30.037	COMT;C
1108100064	23040000	1777500064	107.77	GART
2350999936	196200000	5684999936	23.742	PPIB
2487999936	118450000	3987000064	47.485	ACADSB
2137500000	93200000	3945000064	46.44	SERPINH1
764400000	18230000	1254000000	79.685	HSD17B4
1723999936	66500000	2735500128	51.294	HADHB
2174500000	103600000	4100000000	38.324	SORD
1331500064	69975000	2362000064	48.991	DDX39B
9615000064	505000000	20000000000	32.642	NME1-NME2;NME2
500000000	8194000	799250000	134.55	GLG1;Glg1
291500000	5050000	312000000	124.34	UPF1
513000000	18980000	726000000	52.878	CNDP2
481500000	10220000	701500000	105.84	PSMD1
1604500000	100150000	2889999936	40.307	NANS
10950000	233000	7100000	87.347	Acad11
272500000	3135000	800500000	204.19	Ank1
0	0	0	47.573	Cpb1
22300000	98500	5950000	509.43	Apob
944500000	67300000	2860000000	33.363	Nipsnap1
272500000	5800000	206500000	114.86	Atp2a2
969150000	42100000	1657500064	38.676	Anxa2
7359999744	814500000	38380001280	15.942	Sod1
2117000000	264400000	3749999872	24.604	Rpl10;RPL10
248900000	13810000	588500000	35.268	Cryz
673950000	32095000	1130000000	47.357	Actr3;ACTR3
3683000064	460500000	7400000000	28.68	Rps6;RPS6
3300000064	330000000	5284999936	20.83	Pebp1
1773500000	67985000	2776999936	50.349	Fgg
11744999936	1470000000	37099999232	10.963	Hspe1
91700000	8325000	196000000	27.374	Gstt1
128750000	4944000	369500000	58.265	Naprt
16500000	484500	11350000	76.205	Acsl5
13200000	507000	9795000	62.679	Ces1
72450000	2900000	66100000	49.816	Rnh1;Rnh
7150000	420000	1925000	38.194	Marc2
26850000	1165000	58550000	45.78	Acy1
26950000	1415000	35300000	34.005	Dhrs1
359000000	17100000	485500000	33.316	Glod4
63500000	2275000	125000000	52.576	Ephx1
85550000	2380000	344500000	80.363	Gbe1
64100000	4580000	220500000	26.248	Nqo2
536500000	38350000	1565000000	31.319	Esd
44950000	1450000	146000000	50.282	Sqor
1299000000	76450000	2380000000	29.546	Psma1
517500000	36950000	1545000000	26.468	Ak2
609750000	46890000	1190500000	36.154	Suclg1
985850000	26650000	1634500000	94.622	MATR3
326500000	6300000	510000000	131.76	IARS
1558500064	97750000	3594999936	36.071	PDLIM1
239000000	3795000	357000000	150.25	ELP1
7425000000	413400000	13724999680	36.688	LDHA
800000000	36300000	1586499936	35.882	ANXA4
1834999936	131000000	3420000000	27.764	YWHAQ
493000000	10250000	595000000	107.14	COPB1
3969999936	265000000	7010000128	28.723	PSME1
1587000000	113150000	3070000128	29.717	LASP1
428900000	14785000	760850000	63.472	LRRC47
578000000	17025000	1027000000	72.379	SCFD1
702500000	23330000	1445000000	67.56	FUBP1;Fubp1
465100000	17210000	744500000	51.156	RUVBL2;Ruvbl2
1448000000	68900000	3644999936	38.242	NUDC
1270000	33350	1935000	89.909	H6pd
172050000	1355000	416500000	246.26	Sptb
0	0	0	146.9	Aox3
371000000	6000000	580000000	145.83	Sf3b1;SF3B1
504000000	31500000	806500000	27.497	Gsto1
2055000064	146850000	8129999872	22.329	Gpx1
20120000	672500	55650000	56.712	Cyp2a5
186160000	5326000	130150000	77.06	Tgm2
11100000	395500	15550000	57.233	Cyp2d10
1184000000	47350000	2724999936	42.3	Rbmx;RBMX
6085000192	675500000	13549999616	16.085	Rps19;RPS19
19750000	1160000	14000000	28.689	Hsd11b1
2563500000	160450000	4904999936	28.302	Ywhag;YWHAG
2621499936	291500000	5420000000	24.205	Rps8;RPS8
972000000	107850000	2166500000	20.732	Rpl18a
71000000	2535000	105450000	53.408	Nucb1
181500000	6950000	362000000	71.742	Coq8a
0	0	0	65.812	Cel
1383000000	153800000	2805000064	21.397	Rpl17
422100000	38400000	547000000	30.255	Atp5c1
26105000	1452500	58150000	32.851	Bphl
2460000	117000	24450000	40.603	Ndufa10
42800000	2850000	102350000	29.367	Uqcrfs1
81305000	6216000	82800000	28.09	D10Jhu81e
230800000	19250000	466000000	23.363	Atp5o
10740000	326000	59150000	70.264	Crot
96850000	5370000	76050000	30.269	Aspdh
16000000	1335000	28850000	28.049	Mettl7b
0	0	0	40.21	Adh4
631000000	27365000	1325000000	45.796	PSMC6;Psmc6
3829999872	294500000	7935000064	29.404	RPSA;Rpsa
1542000064	76850000	3324999936	60.192	PRKCSH
3636999936	242300000	6724999936	26.922	CLIC1
394800000	10150000	642900000	90.932	DHX15;Dhx15
3500999936	175300000	6410000000	36.019	AKR1B10
792050000	27225000	1315999936	59.851	PGM3
814200000	20835000	1428400000	94.972	FGA
2463499936	136850000	4399000000	34.196	SULT1A4;SULT1A3
532400000	15220000	987500000	59.256	G6PD
3316499936	184050000	4829999872	31.324	RPS2
3185500064	127250000	5556000256	67.877	TKT
416695000	10417500	654150000	83.165	GARS
3550000128	208900000	6215000064	37.497	PCBP1;Pcbp1
560000000	20755000	1261500000	61.585	CTTN
549750000	12759000	904050000	106.87	GANAB
301855000	7206000	463950000	105.34	EIF3C;Eif3c
557450000	13937000	893200000	87.343	DDX21
446500000	13149500	656050000	71.368	ATAD3A
262000000	3590000	446500000	177.19	UGGT1
463500000	14478000	837000000	75.99	ACSL5
785500000	35700000	2410000064	49.943	Ighm
2825000064	403500000	6654999808	24.233	Hmgb1
217000000	6990000	339000000	79.704	Apeh
332350000	15101500	753000000	41.52	Idh3a
206000000	15850000	849500000	24.205	Gstz1
425000000	32650000	2377499936	28.523	Gm20441;Gstt3
6950000	386500	18850000	38.607	Phyh
17000000	850000	47900000	36.118	Ech1
0	0	0	55.74	Cyp2b9
262500000	7300000	444000000	82.843	Mut
2420000000	151000000	6904999936	35.81	Gapdh
2042499936	255700000	4570000128	17.779	Rpl24;RPL24
295000000	42150000	684500000	15.137	Fabp5
1024000000	63950000	2205000000	47.789	Rbbp7;RBBP7
2230000	124000	6300000	34.168	Gm4952
964000000	64100000	1800000000	22.372	Rab1a
536750000	38515000	1089500000	30.752	Vdac3
183800000	6320500	265800000	55.968	Aldh5a1
113200000	5965000	38500000	37.188	Akr1c14
17900000	1115000	48850000	46.481	Baat
4209999936	351000000	15245000448	22.197	Blvrb
3455000	203500	0	45.25	Aadac
1209500000	110000000	3105000064	20.809	Glo1
669000000	35324500	687400000	46.852	Erp44
75415000	3426550	41360000	51.302	Shpk
1307500064	93260000	1986000000	30.348	VDAC2
2315000000	110550000	5214999808	38.868	SLC9A3R1
783200000	34106500	1139950000	69.283	RPN2
4940000000	494000000	12000000000	18.502	CFL1
345000000	9318500	550050000	59.143	YARS
327500000	8000000	505000000	101.11	MARS
364500000	7428000	648000000	100.2	PSMD2
305000000	3630000	0	180.58	IQGAP2
340035000	7746200	548300000	91.916	MOGS
557200000	23205000	929600000	52.787	TTC38
391540000	15090100	868350000	57.903	GPT2
1910999936	136500000	2820000064	34.93	LRRC59
407895500	9709400	694370000	91.706	VPS35;Vps35
343350000	10122500	437550000	66.115	FARSB
1082500000	49200000	2200000000	40.572	NSFL1C
279400000	7540000	471000000	70.642	Pls3
304200000	15210000	768000000	52.27	Anxa7
0	0	0	102.79	Dhtkd1
23500000	331000	52000000	133.27	Cobll1
655150000	26155000	1446000064	54.587	Aldh1a7
152200000	13810000	266500000	20.663	Mup2
642000000	19450000	1821999936	85.941	Gsn
1848000000	142200000	3300000128	34.216	Rplp0
68500000	1375000	168500000	104.02	Ap2a2;AP2A2
14309999616	1431000000	30549999616	17.971	Ppia
681000000	37880000	1605000000	44.953	Ctsd
335500000	11580000	1170500000	70.268	F2
51000000	1090000	115500000	100.11	Ctnna1;CTNNA1
222850000	8271000	465000000	61.166	Sars
29350000	1729500	25695000	34.238	Hmgcl
170800000	19000000	510500000	29.459	Inmt
30100000	1673500	60900000	32.25	Eci1
359680000	12006000	435550000	67.314	Abce1;ABCE1
55000000	1660000	87500000	60.955	Hspd1
0	0	0	51.427	Pnlip
4375000	81000	7050000	102.09	Snd1
18150000	725000	47750000	50.858	Nadk2
279000000	9600000	442000000	66.612	Eif3l
6850000	361500	6000000	38.114	Ppa2
119000000	9160000	437500000	27.928	Spr
106250000	5895000	236850000	40.581	Fdps;Gm43738
32180000	2147000	30900000	29.884	Dhrs4
407350000	16990000	989000000	55.249	Rtcb
2975000064	330500000	8630000128	23.407	Arhgdia
1990000000	165650000	4314999808	20.772	Ftl1
164860000	8677000	741350000	31.814	Sdhb
65150000	4345000	152500000	25.988	Msra
85650000	5715000	118000000	34.127	Cyb5r3
150450000	13700000	218000000	18.749	Atp5h;Gm10250
168300000	14000000	410050000	32.951	Stard10
1058000000	62300000	2280000000	27.372	Psma6
887000000	63400000	2095000000	22.395	Tagln2;TAGLN2
483550000	28435000	716350000	40.183	ECI2
4589999936	459000000	9350000128	26.224	RAN;Ran
315300000	15020000	590000000	48.715	SEPT7;S
432720000	12384850	784175000	79.187	ACSL4;Acsl4
865500000	27065000	1874500064	69.602	SYNCRIP
450750000	14533500	682250000	67.454	TOMM70
1159499936	41440000	1950500064	51.511	FGG
6504500128	186150000	10925000512	57.116	P4HB
5355000064	595000000	12049999872	15.054	PFN1
4315000064	480000000	13425000448	17.302	STMN1;Stmn1
1036350000	54385000	1695000000	33.784	FBL;Fbl
629900000	11683500	998500000	117.85	UBA1
376300000	12136000	626150000	53.836	FDXR
668900000	23085000	1179500000	56.166	LAP3
3520000064	234800000	6930000128	25.035	PRDX6
450250000	21445000	698650000	44.868	DNAJA1;Dnaja1
5535000064	426000000	15720000000	21.892	PRDX2
1882000000	125150000	3165000000	33.36	PYCR1
1065500000	24800000	2325000000	85.237	NASP
2125000000	141550000	5185000192	45.671	HNRNPF
1596500000	106600000	2784999936	33.779	SULT2A1
11819999744	789500000	26300000256	22.11	PRDX1
1201500064	67000000	2158500000	35.816	ECH1
304100000	11710000	520500000	58.042	PAK2
361800000	9773000	590600000	95.925	ABCF1
418100000	18195000	622500000	43.835	PCYT2
580450000	30565000	662500000	55.18	PRPF19
322850000	15385000	677000000	38.438	STRAP
414000000	34500000	1635000000	28.92	Hagh
16600000	665000	32800000	45.091	Acad8
481500000	9450000	730000000	109.49	Eftud2
0	0	0	42.235	Kyat1
2750499936	275050000	4580000000	20.266	Gm10036;Rpl11;RPL11
2100000000	190700000	4400000000	17.671	Gm10260;Rps18;RPS18
12630000128	972000000	45679999488	29.032	Ca2;Car2
1579999936	71950000	3935000064	47.14	Eno1
96365000	8797000	155350000	19.53	Cox4i1
237300000	7195000	309500000	67.766	Msn
1420000000	354500000	5294999808	10	Dbi
558495000	13333500	928450000	85.47	Ctnnb1;CTNNB1
103400000	4136000	170000000	52.246	Gss
635500000	79400000	3324999872	14.255	Rida
2339499936	233950000	4600000000	18.431	Rps11;RPS11
8504999936	1415000000	21649999872	11.367	Hist1h4a;HIST1H4A
517000000	86000000	1435000000	11.605	Cycs
2395000	68500	2055000	88.25	Cpt1a
0	0	0	57.492	Cyp3a13
256500000	18310000	746000000	25.57	Qdpr
0	0	0	32.014	Ttpa
122600000	3825000	335500000	63.299	Pdlim5
180250000	7189000	373000000	57.568	Hmgcs1
65500000	2615000	63000000	43.037	Hibch
446700000	15945000	810500000	68.625	Gspt1;GSPT1
0	0	0	43.937	Upb1
1990500000	199050000	3695000064	22.876	Rps5
2365000	79000	39850000	56.019	Cyp2c70
2180000	156000	10150000	32.754	Lactb2
93050000	6645000	199500000	27.273	Hsd17b10
81160000	3391500	214900000	48.994	Dlst
55100000	3935000	125450000	34.644	Hoga1
571000000	21950000	2079500064	51.012	Gda
6450000	379500	10600000	33.026	Slc25a20
1228000000	68050000	2800000000	43.688	CTSD
463300000	12550000	719500000	80.253	DDX17
1687999936	281700000	2845000000	23.134	RPL19;Rpl19
403000000	9350000	635000000	78.973	IMMT
1892000000	270300000	3049999936	15.616	RPL32;Rpl32
951000000	73200000	1984000000	30.302	HNRNPAB
936500000	34660000	1609999936	46.937	OLA1;Ola1
129000000	2430000	1295000064	123.38	XPO1;Xpo1
548500000	36550000	1290000000	32.251	TXNL1
305660000	7123500	573900000	107.89	USO1
2149000000	195600000	4260000064	16.445	RPS16;Rps16
1557500000	119700000	3024999936	30.867	NQO1
656850000	20545000	1109700000	62.52	CES1
272060000	5360950	439135000	90.98	MCM3
672050000	30630000	1183999936	41.389	MAPK1
402135000	23634500	625850000	34.012	SLC25A1
978000000	48940000	1750000000	35.206	CRYZ
365500000	16600000	520000000	62.328	COASY
367900000	17495000	672000000	78.365	CAPRIN1
530650000	19015000	854500000	53.974	DDX19A
526500000	27735000	740000000	53.248	CORO1C
25500000	1017000	3395000	42.121	Ndufa9
29700000	1980000	36550000	27.571	Tpmt
279250000	4045500	416650000	146.02	Cluh
20625000	2289500	48750000	17.633	Ndufa12
2779999936	463000000	4360000000	17.698	Rpl23a-ps3;Rpl23a
243000000	6560000	684500000	72.423	Epb41
155600000	427850	281750000	604.25	Ahnak
1059500000	75400000	2454999936	27.217	Eef1d
153900000	7015000	283000000	46.135	Acot1
103250000	1342000	169500000	192.91	C4b
547000000	28750000	1833500000	37.251	H2-Q10
1194500000	33150000	3215000064	103.13	Slc4a1
1137500000	103550000	2305000064	21.066	Fth1
475000000	43150000	1503000000	24.603	Sod2
1344999936	103250000	2768500064	31.419	Rpl7
345500000	15005000	589000000	35.752	Anxa5
238000000	5400000	308000000	104.58	Ap2b1;AP2B1
51000000	1385000	94000000	74.517	Acss3
314500000	34900000	720500000	19.012	Manf
100300000	4775000	236000000	52.466	Dnpep
21000000	555000	36950000	82.889	Gne
16950000	995000	5200000	35.083	Sult1d1
15600000	865000	6800000	39.218	Pter
0	0	0	270.92	Sptbn2;SPTBN2
185000000	1300000	218000000	277.82	Flnb
9550000	435000	12900000	62.317	Ces2e
154000000	4405000	263000000	67.941	Dlat
69735000	4372500	92650000	34.593	Sds
171150000	7780000	151000000	35.705	Nit1
717870000	37801000	1120249936	39.632	Slc25a3
136000000	3490000	311500000	82.499	Ddx1
57000000	2190000	158500000	52.625	Ndufs2
1815000	70000	8700000	54.531	Kmo
315500000	26250000	1228500000	27.254	Pgls
189100000	15745000	463750000	26.334	Chchd3
388800000	18521500	520500000	38.937	Pdhb
23345000	1461500	66200000	36.3	Dhdh
25550000	1110000	18750000	60.719	Cyp27a1
85000000	5650000	196000000	27.738	Ethe1
5250000	292500	28950000	40.342	Mecr
14050000	780000	0	33.723	Keg1
118200000	405000	516500000	534.18	Plec
22600000	1130000	37750000	40.685	Nsdhl
918000000	70300000	2079999936	29.47	Psma4
431000000	19650000	1036500000	46.708	SERPINA1
523750000	21890000	796500000	53.166	TXNRD1
2850000064	189750000	5884999936	29.126	PSME2
363000000	12950000	560000000	66.785	IGF2BP2
2228499936	117100000	4380000000	51.229	HNRNPH1
1929999936	120800000	4895000064	37.106	CALU
293990000	11303500	541850000	54.366	PMPCB
4630000064	185450000	8780000256	46.659	IDH1
2230500000	82650000	3970000128	44.614	PGK1
605500000	27500000	1535000000	36.154	APOE
1592500000	79600000	3264999936	39.724	ADH5
482100000	17856500	742085000	61.049	P4HA1;P4ha1
305000000	8950000	520000000	85.018	PFKL
1276500000	55550000	2330000000	45.199	ACAT1
1092500000	67950000	2200000000	33.178	MPST
1171000000	106600000	2140000064	22.222	CMPK1
1319000000	94200000	2934999936	28.082	YWHAB
374850000	11045000	518500000	68.303	ATP6V1A
1837000000	306300000	2275000064	18.565	RPL21
1199500000	149550000	2459999936	15.747	RPL28
1164000000	105950000	2094999936	41.331	ST13;ST13P5
453300000	20630000	788500000	50.227	RUVBL1;Ruvbl1
425215000	13720000	684150000	58.252	PMPCA
1241000000	95700000	2759999936	30.84	HNRNPA0
252900000	9723500	432950000	52.562	BLMH
235750000	4710000	385550000	102.9	CCAR2
195855000	5019000	328200000	113.37	ATXN2L
300500000	4700000	494500000	128.3	USP7;Usp7
476500000	19835000	882000000	44.998	BHMT
1622500064	95700000	2838000128	41.35	ACAT2
293000000	10450000	450000000	61.332	MCCC2
244500000	5700000	331500000	113.79	IARS2
459500000	10945000	879000000	65.401	SEPT9
336750000	12955000	520500000	42.945	PSMD13
98300000	8910000	264000000	21.053	Hebp1
36950000	1275000	62000000	59.832	Gk;GK
48150000	1925000	132000000	60.452	Cald1
257000000	4430000	781000000	141.27	Cfh
2744999936	392000000	6685000192	14.515	Rps12-ps3;Rps12;RPS12
71000000	1290000	74000000	113.23	Opa1
0	0	0	41.704	Amacr
814500000	62700000	1824999936	28.405	Psma3;PSMA3;Ps
11600000	685000	22500000	44.93	Gcat
108949999616	9874999808	372499992576	15.878	Hbb-b2
29450000	4205000	208500000	17.069	Mb
5784999872	413500000	23224999424	28.33	Ca1
2603999936	200450000	10810000384	29.978	Bpgm
128250000	8550000	318500000	25.701	Gstm3
2745000064	249500000	9155000064	37.325	Ahsg
432000000	14400000	1296000000	52.003	Serpinc1
250500000	8940000	671000000	48.647	Psmc2;PSMC2
577500000	30345000	1140000000	35.732	Akr1b1;Akr1b3
552125000	19123500	774400000	80.597	Stt3a;ST
733500000	43150000	1510999936	31.345	Capzb;CAPZB
930500000	155500000	3699999872	15.241	Cyb5a
2584999872	431000000	4990000000	17.258	Rpl26;RPL26
396500000	15865000	993500000	49.184	Psmc1;PSMC1
2844999936	219000000	8010000128	35.73	Ybx1
2694999936	448500000	8884999936	17.951	Rps27a
3035000000	379500000	6515000064	16.832	Eif5a;EIF5A
1145500000	143000000	3070000128	13.777	Hint1
308000000	5900000	468500000	135.55	Sf3b3;SF3B3
44150000	1380000	0	54.208	Hsdl2
10325000	468500	33050000	49.837	Entpd5
0	0	0	133.57	Sec31a
0	0	0	56.144	Cyp2c67
45000000	1873000	81050000	61.119	Ugt2a3
0	0	0	34.228	Afmid
254500000	18200000	1095000000	61.976	Ubqln1
51500000	2235000	89500000	57.463	Dnajc3
69050000	11505000	287500000	13.561	Uqcrb
21650000	1270000	38450000	28.948	Atp5f1
8100000	1155000	7250000	13.559	Urah
7485000	832000	13550000	28.027	Hdhd3
678500000	45400000	1630000000	37.984	Eif3f;EIF3F
126545000	3245000	116350000	69.228	Clpx
0	0	0	31.715	Slc25a10
25200000	1480000	40400000	32.823	Slc25a15;SLC25A15
1197500000	85450000	2954999936	27.855	Psma7
1302999936	118750000	2030000064	22.591	RPS9;Rps9
362500000	6500000	560000000	131.83	VARS
302850000	5410000	521000000	110.61	MTHFD1
487950000	16830000	760000000	63.704	IGF2BP3;Igf2bp3
406450000	27060000	670500000	34.482	COPE
314350000	9268500	523400000	60.977	PSMD3
390850000	14500000	679500000	58.926	FTCD
935000000	32300000	2040000000	59.755	CAT
633755000	17151500	988950000	68.569	RPN1
431600000	18789500	697950000	56.381	ALDH2
271600000	12314000	431800000	36.112	EIF2S1
491850000	22335000	850000000	55.804	IMPDH2
910500000	41310000	1480500064	36.573	AKR1A1
328950000	13160000	550000000	56.5	ATP6V1B2;Atp6v1b2
834000000	59345000	1459999936	35.554	APEX1
551500000	36800000	1030000000	28.48	PSMB5
686350000	29915000	1157000000	46.871	EIF4A3;Eif4a3
569000000	63250000	1570000000	28.585	ANP32A
2833000000	16280000	9342999488	394.46	UTRN
164000000	1975000	247000000	189.25	IQGAP1
235745000	5730350	387400000	70.389	ACADVL
502000000	31395000	916500000	33.428	BLVRA
469050000	26070000	996000000	37.512	PPP1CA
613500000	40950000	1665000000	28.521	TPM4
237400000	6425500	410700000	69.948	LMNB2
447200000	26330000	845000000	34.352	AIMP1
740000000	46100000	7434999808	30.54	PRDX4
754500000	34300000	1465000000	52.164	G3BP1
140500000	1900000	216500000	180.83	PEG3
1022000000	78300000	2065000000	26.21	CACYBP
329700000	11382000	527800000	71.223	UBA2
322350000	17885000	532500000	38.534	STOML2
292000000	5400000	454500000	119.91	SUPT16H;Supt16;Supt16h
511000000	34030000	938000000	28.772	CLIC4
4165000064	320500000	13270000128	35.633	Ighg1
5050000	186000	15950000	68.72	Gckr
28500000	865000	31700000	56.497	Pdzk1
17050000	775000	32350000	52.456	Kynu
0	0	0	127.81	Atp11c
80030000	1667500	152150000	97.986	Dnm2
5970000	314500	19500000	35.169	Naxd
0	0	0	146.74	Abcb11
386000000	19325000	790000000	34.357	Arpc2;ARPC2
368750000	16770000	784500000	49.027	Ddost
2379500000	476000000	4510000128	15.524	Rps17;RPS17
324500000	17085000	1012500000	37.279	Ctsb
253500000	14100000	391000000	46.291	Serpinb2
684500000	57050000	2349999936	23.609	Gstp1
17450000	695000	17750000	47.421	Fech
22400000	560000	65500000	87.436	Dpp4
114500000	2935000	154000000	88.053	Stat3;STAT3
3299999872	367000000	6524999936	22.576	Hist1h1b
200900000	33450000	773500000	10.071	Cox6b1
1076000000	107600000	2864999936	17.138	Ube2n;UBE2N
1592000000	198750000	2795000000	14.839	Rps15a;RPS15A
59100000256	8430000000	123150000128	13.906	Hist1h2bc;Hist1h2bh;HIST1H2BC
2237499936	223750000	6024999808	24.831	Rpl10a;RPL10A
2250000064	281000000	5730000128	18.916	Rps10
1353500000	193500000	2785000064	17.861	Ube2l3;UBE2L3;UBE2L5
47100000	3140000	121000000	47.833	Sephs2
351500000	25100000	1397500000	21.897	Prdx5;Prd
228000000	11975000	768000000	51.655	Clu
29950000	1250000	80000000	59.543	Xylb
3140000	241500	5150000	28.095	Pecr
196185000	7281000	274300000	65.681	A1cf
222000000	11685000	652000000	54.971	Serpinf2
158250000	5650000	357500000	50.537	Gdi2
261000000	2055000	422500000	273.61	Prpf8;PRPF8
106301000	7571500	123750000	33.499	Mtch2;
4940000	97000	22450000	106.91	Aars
0	0	0	55.662	Pm20d1
310120000	13501000	514000000	69.448	Rbm14;RBM14
15550000	740000	12900000	44.008	Amt
391550000	23020000	542500000	40.612	Akr7a2
0	0	0	118.98	Acad10
57285000	3586500	85200000	27.902	Cmbl
51600000	5160000	240250000	20.132	Ttc36
0	0	0	80.87	Gys2
31500000	6300000	48900000	17.551	Mgst1
4620000	177500	8350000	41.793	As3mt
295900000	16430000	449500000	41.498	Arpc1b
114300000	3170000	292000000	82.897	Dpp3
96500000	6900000	167000000	24.307	Grpel1
47480000	4748000	492500000	15.674	Fam136a
0	0	0	37.978	Marc1
219900000	8130000	553000000	58.47	Snx2;SNX2
46950000	3610000	90500000	36.09	Tecr
141000000	7450000	220000000	57.788	Lman1
453500000	23900000	876500000	43.185	Prkar1a
458000000	24100000	958500000	36.46	Eif3i
333600000	33360000	639000000	22.906	Psmb2
42950000	2385000	62050000	41.001	Hao1;HAO1
102070000	7283500	157750000	25.061	Ak4
103050000	6871000	90900000	27.855	Vapa
0	0	0	31.3	Decr2
267250000	17835000	477000000	33.921	GMPR2
636000000	42400000	1245000000	30.315	PCMT1
286450000	11449000	476400000	54.626	PUF60
594500000	23780000	962150000	58.139	ALDH7A1
216500000	8650000	334000000	54.465	ADSL
196000000	4355000	301000000	90.996	EPB41L2
302350000	7020000	500000000	98.169	SF3B2
203000000	4325000	323000000	82.091	NSF;Nsf
359500000	23970000	749000000	31.44	OTUB1
241610000	7566000	379190000	72.683	PRMT5;Prmt5
261950000	10487500	448000000	63.972	EIF3D;Eif3d
502950000	35925000	954500000	26.227	NUDT21;Nudt21
1709000000	244100000	3455000064	12.538	RPL35A;Rpl35a;RPL
277500000	15405000	596000000	37.432	GLRX3
197500000	6000000	201000000	74.605	SRP72
75500000	1350000	122000000	106.92	PRPF6;Prpf6
3445000064	430500000	8204500128	20.019	FTL
4745000192	676500000	10840000000	11.737	TXN
949500000	59250000	1915000000	28.768	PCNA;Pcna
297850000	12406500	500500000	54.548	PEPD
549950000	39440000	952000000	26.489	PSMB1
317600000	7566500	493200000	98.398	ACO1
1288900064	71885000	2102450064	31.387	ECHS1
232800000	8625500	429100000	50.151	CPOX
745700000	82970000	1110500000	23.577	RPL13A;RP
438000000	27370000	776000000	33.777	CRKL
774000000	59650000	1615000000	43.171	RAD23B
71500000	595000	109000000	265.55	ACACA
260450000	13045000	556000000	44.23	DCTN2
307850000	14650000	526500000	41.487	SEPT2;Sept2;Se
1533999936	85000000	3470000064	32.66	PPA1
396000000	26450000	798500000	36.413	CNN3;Cnn3
312950000	19555000	565000000	68.329	SF1;Sf1
339450000	24260000	600000000	44.468	CDC37
159000000	4415000	262000000	85.104	HNRNPUL2;HNRNPUL2-BSCL2
100680000	3479000	195750000	68.119	NPLOC4
298200000	11465000	466000000	65.746	LPP
126500000	3330000	195000000	92.25	CDC5L;Cdc5l
244200000	24420000	440000000	22.41	SAR1B;Sar1b
201050000	5939500	309550000	72.595	RNPEP
611500000	43700000	1491000000	47.145	GORASP2
91100000	5055000	290500000	36.061	Plpbp
10850000	725000	27250000	39.907	Lgals9
240550000	17180000	510000000	23.587	Grb2
102550000	2850000	247900000	68.6	1300017J02Rik;Ica
10500000	318000	0	58.316	Pdia2
205000000	8200000	389000000	57.47	Farsa
1122500000	102455000	2235999936	24.077	Gm10020;Rpl15;RPL15
243700000	15240000	602000000	34.824	Prps1l3;Prps1
3440000	215000	11900000	27.308	Gstm6
56550000	3325000	95850000	32.189	Pbld1
276500000	23050000	377500000	24.74	Sec22b
66150000	3675000	166000000	58.792	Prkcsh
59325000	2117250	144450000	51.091	Timm44
205500000	25690000	220000000	21.694	Pgrmc1
273500000	27350000	817000000	18.762	Snx3;SNX3
2150000064	430000000	4140000000	20.861	H1f0;H1F0
190730000	3973500	308650000	84.893	Itgb2
120000000	17150000	366000000	15.344	Fkbp2;FKBP2
2619999936	291000000	6334999808	17.804	Rpl12;RPL12
7495000064	1070500000	18950000128	13.049	S100a9
1660000	52000	3035000	56.179	Cyp2a12
135050000	8415000	276000000	23.897	Rab14;RAB14
766000000	109200000	2515000000	11.985	Pcbd1
521500000	65150000	936000000	21.782	Rhoa;RHOA
1671000064	185750000	3285000064	17.222	Rps13;RPS13
1488500000	297500000	4360000000	13.742	Rps25;RPS25
1460000000	208500000	3880000000	14.463	Rpl31;RPL31
24900000	4980000	88750000	12.496	Atp5j
959000000	73650000	2260000064	27.341	Eif4h;EIF4H
6550000	545000	12200000	20.016	Urad
0	0	0	41.779	Eci2
0	0	0	52.695	Pnliprp1
140405000	3797500	178900000	70.148	Lcp1;LCP1
19450000	1215000	23900000	42.88	Bckdhb;BCKDHB
6350000	226500	4040000	55.857	Cyp2c54
0	0	0	213.67	Mia3
0	0	0	55.292	Glyctk
0	0	0	60.157	Ugt2b1
29100000	1265000	62400000	37.548	Clybl
0	0	0	53.398	Mavs
198000000	17950000	733000000	22.45	Abhd14b
42250000	2225000	73000000	39.871	Bhmt2
174600000	12460000	221000000	31.53	Qprt
16300000	1090000	26950000	35.649	Sfxn1
66825000	2299500	187900000	55.446	Nampt
0	0	0	27.822	Ctrb1
668500000	133150000	2414999936	23.564	Rpl14
0	0	0	62.022	Coasy
3605000	277500	21050000	22.687	Mettl26
197500000	12350000	314500000	30.149	Ndufs3
0	0	0	56.467	Cyp2d22
1245000000	95700000	2900000000	25.898	PSMA2
127240000	6054000	215800000	42.41	IDH3B
231405000	4820500	366050000	104.78	HYOU1
149000000	4515000	212000000	85.939	HNRNPUL1
1058000000	52905000	1886500000	36.867	AKR1C3
106000000	1795000	166000000	140.3	DIAPH1
156400000	7425000	293500000	49.005	SEPT11;Sept11
305500000	17990000	727000000	33.935	TCEA1
371700000	11595000	691000000	67.97	PABPC4
120500000	1610000	186000000	145.42	LMO7
183325000	5909000	297715000	64.449	EIF2A
625950000	28521000	978650000	48.208	RSL1D1
186400000	5203000	293200000	95.179	LONP1
1056500000	87950000	2485000000	22.237	TPD52L2
451800000	20550000	673500000	62.942	NARS
435000000	5450000	670000000	160.9	ROCK2;Ro
279915000	7976000	419350000	73.46	GLS;Gls
161000000	4125000	181000000	83.353	LETM1
115727000	3121150	193085000	119.75	SEC24A
414150000	14285000	720000000	51.861	PAH
934750000	36050000	1527999936	47.517	GOT2
276300000	17265000	366000000	40.786	UROD
475500000	27950000	894000000	30.375	CBR1
552560000	14969000	861850000	76.689	POR
297500000	14150000	455000000	43.009	AGXT
368005000	8183500	572150000	112.73	GLDC
650000000	72000000	1365000000	18.042	ACP1
794500000	53000000	1276500000	25.268	AK4
1019000000	73000000	2053999936	28.993	ERP29
2217999936	148050000	3809999936	27.692	PRDX3
11395000576	1139500000	25849999360	21.057	PEBP1
720000000	65400000	1114000000	22.04	PPIF
513150000	21431000	804550000	52.645	UQCRC1
617500000	69050000	1092500000	21.863	RPL9;RPL
780500000	56050000	1406349936	27.843	ETFB
552000000	36800000	1287000000	24.488	RAB11B;Rab11b
1696500000	56380000	2600000064	49.541	TUFM
872500000	62150000	1526000000	33.295	HNMT
736500000	56650000	1480000000	32.922	CAPZA1
400500000	16020000	749000000	56.068	USP14
235700000	10715000	496500000	40.545	ADK
807500000	62350000	1249500000	35.54	SEC13
876500000	67400000	1679500064	25.007	PSPH
181500000	3785000	279500000	112.42	GTF2I;Gtf2i
1237500000	88500000	2420000000	27.566	GSTO1
113000000	4515000	174500000	45.834	MRPS9
224750000	14965000	478000000	25.542	SRSF9
692000000	99200000	1410000000	26.318	GAMT
111000000	2310000	171000000	92.888	MCM6;Mcm6
74000000	1455000	130000000	109.93	SART3
217400000	6375000	406000000	102.64	SAFB
224650000	5480000	447500000	88.885	SF3A1
502000000	33490000	1043500000	29.999	MAPRE1
230575000	7433000	357550000	58.768	UAP1
106500000	2050000	162500000	107.21	MOV10
301200000	15085000	576650000	39.548	TWF2
922000000	57500000	2139999936	42.823	NAP1L4
288725000	16969000	439500000	41.867	DUSP9
387750000	17615000	663000000	38.449	SAE1
265400000	11525000	479500000	55.738	PACSIN2;PA
451000000	41050000	818000000	18.736	CFL2;Cfl2
571500000	51900000	1160000000	20.652	CNPY2
109600000	5215000	174000000	34.973	Bpnt1
573500000	17945000	1955000000	60.672	Psap
26600000	2660000	127000000	30.282	Coq9
332000000	47450000	699000000	15.601	Ccdc58
7924999936	879500000	20200000000	16.837	Calm3;Calm2;Calm1
433500000	28900000	912000000	34.577	Psmd14;PSMD14
377500000	25150000	907000000	36.539	Psmd7;PSMD7
118650000	2153500	230500000	104.98	Actn4
88640000	8022000	238000000	26.289	Idi1
367450000	18370000	620500000	42.613	Actr1a;ACTR1A
2590000000	432000000	5309999872	15.798	Rpl27;RPL27
1621500000	405500000	3409999872	16.273	Rps14;RPS14
659000000	41100000	1355000000	28.211	Ywhah
22600000	1075000	26750000	38.6	Slc9a3r1
8880000	222200	57200000	106.25	Gaa
34795000	3163500	159700000	24.687	Lypla1
330300000	17390000	572050000	43.062	Ilf2;ILF2
424500000	42450000	757000000	43.157	Dazap1
24250000	713500	77700000	62.581	Stip1
146650000	6987500	213000000	50.372	Tmpo
102700000	17115000	434000000	11.045	Cstb
0	0	0	47.384	Cpa1
86365000	2879000	193500000	51.863	Samm50
16550000	1035000	40600000	33.295	Sult2a8
88500000	5900000	284000000	26.918	Vapb
0	0	0	46.48	Acot4
80230000	1822000	151800000	85.652	Csde1
24650000	685000	71500000	68.721	Acad9
48250000	3450000	165500000	37.798	Galm
23360000	1793000	42550000	24.038	Ndufs8
0	0	0	33.56	Abhd11
4565000	304100	7645000	25.746	Dcxr
2950000	140500	16850000	44.698	Bbox1;BBOX1
42600000	1775000	171500000	52.443	Dnaja3
597000000	119150000	2304999936	9.1413	Rps21
188200000	13441500	276000000	35.327	Cyc1
15800000	1439500	50200000	17.32	Hint2
62850000	4485500	218200000	27.285	Ndufv2
37850000	2230000	84500000	34.67	Slc25a22
23050000	1645000	196500000	32.402	Echdc3
76000000	4235000	142500000	33.189	Napa;NAPA
11950000	460500	8900000	55.144	Csad
262200000	13110000	538000000	40.429	Lman2
21250000	2360000	43750000	19.992	Ndufa8
32730000	1366000	45450000	47.173	Scly
0	0	0	57.986	Cyp3a41a
27000000	1685000	74500000	42.295	Galk1
301300000	27425000	870000000	18.521	Dstn
149050000	5120500	245250000	60.602	Ehd1
732000000	48850000	1384499936	33.558	Hnrnpdl
186200000	10330000	273000000	31.581	PITPNB
83000000	3450000	116000000	54.611	ILK;Ilk
159860000	2313000	258950000	140.73	TJP2
1555000000	155500000	4060000000	16.29	MYL6;Myl6;
220450000	15745000	437000000	32.616	CNN2
301950000	15095000	496000000	33.186	MTAP
1760000000	293000000	4694999936	10.08	TBCA
96300000	3710500	171000000	70.055	ADD1
343850000	17170000	587500000	45.31	CSNK2A1;Csnk2a1;
552500000	91900000	1270000000	15.016	NACA
555000000	17335000	954000000	54.719	GLOD4
124500000	4445000	230500000	113.63	UBAP2L
110500000	1645000	166500000	140.13	MYBBP1A
556500000	18555000	911000000	66.193	WDR1
194500000	10250000	318500000	38.925	ERLIN1;Erlin1
588000000	30950000	1254000000	35.611	EIF3G
165085000	4124650	268400000	113.01	SEC24D
137500000	4170000	205500000	80.419	ACSL3;Acsl3
253500000	7910000	447350000	63.182	STAU1
1012000000	91650000	2420000064	21.225	FTH1
2750000000	550000000	8304999936	10.044	DBI
3720000000	531500000	11305000448	14.208	FABP1
827000000	69000000	2050000000	19.608	APRT
1762500064	160400000	3310000128	25.631	GSTA1;GSTA2;GSTA3
149950000	8818000	241000000	51.556	SNRNP70;Snrnp70
367450000	19350000	684250000	44.292	ACAA1
613500000	43950000	1250000000	31.462	ESD;
413500000	18775000	737500000	46.247	GOT1
218750000	14600000	441500000	33.824	SRM
294000000	10500000	453500000	59.681	MAOA
2345000064	391500000	5415000064	24.033	HMGB2
279000000	6800000	430500000	79.467	NDUFS1
1271500000	90900000	3439999872	31.554	MARCKS
125635000	3309800	197450000	81.307	MCM7
866250000	29955000	1421500000	55.992	SHMT2
350450000	16676500	417500000	51.109	EIF2S3
1665500000	208500000	4134999936	23.31	RANBP1
246750000	5891500	381000000	76.715	GMPS;Gmps
361100000	24070000	637500000	27.991	BCAP31
262500000	26250000	615000000	25.177	FKBP3;Fkbp3
268050000	10712500	406000000	40.763	PPID
180870000	6029000	291175000	81.074	SSRP1;Ssrp1
131180000	2981800	188500000	86.47	NSUN2
254500000	10621500	417500000	58.848	SF3A3;Sf3a3
180200000	5805000	248500000	52.39	SELENBP1
157500000	5100000	177000000	58.06	SNTB1
424450000	26535000	786000000	36.091	ELAVL1
291650000	13910000	616000000	44.522	DDI2
265100000	10614500	429500000	43.482	HIBCH
427070000	15274000	664550000	45.394	HSDL2
100000000	1205000	154000000	156.27	KTN1
387300000	12100000	541000000	61.64	FUBP3
1559500064	130200000	3110000128	19.891	PARK7
291800000	11670000	497500000	62.888	ARID3A
740000000	92250000	1660000000	12.349	SLIRP
204000000	6350000	328500000	61.728	SPATS2L
176455000	7672000	273400000	56.639	PCYOX1
772500000	42830000	1436500000	32.463	RALY;RA
157150000	9845000	266500000	28.068	RTRAF
230310000	9604500	354400000	59.578	NOP58;Nop58
0	0	0	49.039	Adhfe1
98545000	5178600	137500000	43.165	Prkar2a
130000000	2500000	209500000	101.09	Naa15;NAA15
1124000000	124750000	2340000064	24.923	Set;SET
161150000	6725000	550500000	60.438	Hrg
22550000	1735000	120500000	34.676	Fahd2a;Fahd2
4780000	21050	45350000	504.77	Lrp1
23850000	1085000	34350000	79.488	Aldh16a1
28650000	1145000	60500000	67.501	Rpn2
47150000	1570000	93100000	80.386	Acss2
103500000	9450000	320000000	38.255	Agmat
16610000	792000	6500000	62.72	Ces2g
43250000	881500	130000000	114.15	Ide
136700000	12420000	547500000	29.146	Gpx4
0	0	0	55.87	Cyp2b10
0	0	0	37.045	Akr1c19
8350000	490000	26350000	32.19	Endog;ENDOG
2202000000	366950000	9954999488	14.485	Snca;SNCA
81000000	685000	125000000	244.54	Snrnp200;SNRNP200
195550000	7515000	370500000	46.284	Cops4;COPS4
57445000	3582500	134700000	29.486	Comt
142300000	5464500	266500000	62.766	Gpi
1810000000	258500000	5520000000	15.776	Ttr
19800000	550000	107000000	76.722	Ncl
951000000	86800000	2495000000	16.101	Cox5a
160950000	3494000	281050000	81.8	Jup;JUP
101000000	707500	120050000	284.59	Sptan1
42650000	5350000	99000000	13.847	Gm11273;Cox5b
752000000	107400000	1595000000	20.811	Cbx3;CBX3
1096000000	99350000	2580000000	26.411	Psma5;PSMA5
364000000	16545000	618500000	65.018	Grn
1445000	85000	20800000	32.591	Asgr1
1068000000	267300000	2135000064	14.759	Rpl22;RPL22
450150000	16690000	760500000	51.564	Cap1
58550000	7355000	114750000	34.883	Pura;PURA
998000000	165850000	2255500000	13.293	Rpl34;RPL34
3420000	263000	10650000	26.588	Hsd17b8;H2-Ke6
148500000	10630000	308500000	23.489	Rab7a;RAB7A
2885000	152000	25400000	41.835	Hsd17b2
72900000	5605000	181000000	39.565	Pon1
23000000	4605000	103400000	15.126	Fabp2
1232500000	247000000	3595000064	13.373	Rps20;RPS20
210335000	16183500	374150000	44.76	Actr2;ACTR2
1742000000	193450000	3820000000	14.865	Rpl23;RPL23
419200000	32250000	727500000	37.377	Gnb1;GNB1
1240500000	206500000	3264999936	19.462	Tpt1
1690000064	337500000	4765000192	11.651	Rplp2
1494000000	74700000	1795500064	49.906	Tubb2a;TUBB2A
16825000192	3365000128	39500001280	13.988	Hist2h2ac;HIST2H2AC;Hist2h2aa1
126800000	7470000	429500000	29.729	Cdv3
47550000	1360000	139000000	72.65	Samhd1
1085000	181000	5450000	9.3267	Ndufa4
17205000	1072500	71450000	25.709	Gstm7;Gst
5950000	284500	5300000	47.624	Acp6
28150000	2165000	100050000	35.015	Pdxk
59250000	4230000	222000000	25.172	Fahd1
7795000	556500	20850000	30.448	Hyi
12450000	620000	3655000	46.6	Scrn2
26565000	1897500	41400000	32.032	Isoc1;ISOC1
138750000	6938000	220300000	39.832	Eif3h
0	0	0	28.9	Cela1
0	0	0	35.286	Acy3
28500000	1300000	55150000	43.953	Acaa1a
22350000	675000	0	66.741	Atad3
34400000	1325000	90000000	56.598	Arfgap2
5300000	407500	14900000	28.308	Nipsnap3b
604000000	66800000	1223500000	15.944	Cotl1
8400000	1050000	10500000	21.984	Ndufb9
74000000	12300000	100500000	16.318	Cyb5b
147650000	4219500	254000000	64.217	Atic
170400000	10060000	426500000	31.381	Ddah1
249000000	24900000	749000000	16.355	Ube2v1
74000000	3525000	105500000	55.843	Ccdc47
112530000	4680500	265650000	46.797	Snx5
0	0	0	21.024	Ndufb10
272110000	15111500	551050000	39.735	H2afy;H2AFY
28875000	4810000	81300000	12.575	Ndufa7
888500000	148300000	1570000000	15.197	RPS24;Rps24
296050000	11823000	478200000	46.292	ACOT2;ACOT1
202150000	8780000	369500000	47.804	SNX6;Snx6
172500000	4655000	508000000	80.998	CAST
257500000	11210000	449500000	42.179	ACY1;ABHD14A-ACY1
395500000	33000000	884500000	25.895	NUDT5
956470000	53081500	1506600000	50.431	CS
87500000	1745000	136500000	79.621	DNM1L
844600000	44510000	1452500064	44.634	UQCRC2
619000000	88400000	1759999936	16.378	RPL36A;Rpl36a
179300000	12820000	364000000	23.803	DCXR
798000000	79800000	1960000000	14.285	PDCD5;P
198550000	12397000	323150000	49.512	HAT1;Hat1
232900000	9315000	344000000	59.271	PPM1G
100895000	5941000	165200000	37.578	COPS5;Cops5
200900000	16745000	418000000	34.063	SGTA
187000000	3985000	70000000	89.594	UFL1
288500000	9300000	445000000	66.9	AIFM1
333700000	33370000	507000000	37.893	TOMM40
365700000	13060500	592000000	55.928	FGB
150500000	3855000	232000000	84.87	TFRC
114800000	11480000	185500000	28.415	SNRPA1;Snrpa1
969500000	42100000	1605000000	39.455	ALDOC
114000000	2325000	173000000	96.695	PYGB;Pygb
272665000	13633000	428920000	50.27	ACADM
112000000	3740000	111500000	55.704	SRP54;Srp54
306000000	25450000	666000000	26.182	UCHL3
225450000	9800000	500000000	46.374	FAH
121000000	4035000	182000000	66.69	CTPS1;Ctps1
182550000	3890000	343500000	105.21	ITIH2
135215000	3071000	222450000	90.069	RRM1
1384000000	115400000	2935000000	24.763	EEF1B2
113050000	6265000	195000000	38.044	DNAJB1
1746000064	56285000	2906999936	59.75	ATP5A1
721150000	32745000	1233249936	57.206	ALDH1B1
801750000	61945000	1713000064	32.996	ATP5C1
400800000	11806000	662500000	61.448	PGM1
317200000	15860000	585000000	42.592	FEN1;Fen1
814000000	54300000	1590000000	36.426	MDH1
229115000	10927000	360020000	41.924	ACAA2
849250000	42560000	1374499936	57.548	LMAN1
903500000	47550000	1670000000	34.165	SULT1A1;SULT1A2
239450000	13300000	469500000	42.272	GALK1
459000000	27000000	955000000	26.788	HDGF
602550000	120000000	1067000000	14.395	SUB1
404000000	31050000	966500000	19.463	CNBP;Cnbp
397500000	24875000	830000000	35.594	PPP2CA;Ppp2ca
59000000	1175000	66500000	102.36	EIF4G2
265700000	16580000	481000000	29.096	TFAM
555850000	50670000	981500000	48.227	KHDRBS1;Kh
103500000	4135000	151000000	59.594	PDIA5
135375000	3654000	235050000	87.133	USP10
125000000	4165000	192500000	74.423	ACOX1
79900000	3810000	158350000	41.564	PPP1R7
366400000	28185000	668000000	26.183	TSN;Tsn;T
160000000	5710000	454000000	54.529	FSCN1
180470000	2734700	284410000	143.7	RRP12
152500000	6100000	211500000	61.206	HP1BP3
150950000	8352000	225950000	42.502	EIF3M;Eif3m
110550000	2638500	178450000	74.976	ARHGAP18
185500000	3565000	286000000	118.71	IPO4
323000000	32300000	939500000	18.925	PCNP
492500000	54750000	838000000	28.787	ANP32B
264150000	13182500	424500000	49.963	HGD
856000000	50500000	1922500000	37.765	GALM
174400000	8720000	291650000	42.486	PHYHIPL;Phyhipl
272600000	19455000	539500000	26.923	HSD17B10
326990000	8602500	541500000	85.424	ACO2
261500000	15400000	474500000	35.548	CPPED1
209000000	19000000	488000000	22.655	PYM1
392500000	35700000	822500000	21.498	ADI1
487300000	32505000	763000000	32.544	PECR
124000000	2640000	197500000	108.58	XRN2;Xrn2
383000000	34800000	982000000	18.681	DCTPP1
83000000	1340000	128000000	136.31	XPO5
149250000	5965000	309500000	43.618	ZCCHC3;Zcchc3
272550000	17035000	557000000	35.419	CRYL1
644500000	92200000	1913499936	15.892	CARHSP1
205750000	4572500	372250000	88.583	AFG3L2
3270000128	182000000	9270000128	45.854	Serpina1c;Serpina1a;
68000000	1515000	105000000	115.13	Itgam
310550000	20690000	572500000	36.766	Bub3
1059500000	177100000	1919000000	18.101	Rpl18;Rpl
0	0	0	83.665	Gphn;GPHN
70000000	2495000	88500000	81.467	Asph
101400000	3895000	338650000	50.535	Mpp1
949000000	135000000	2389999936	23.478	Clta
351100000	21950000	628000000	35.181	Hnrnph3
0	0	0	69.921	Dglucy
1540000	59000	13750000	56.712	Acbd5
56600000	2695000	166000000	55.726	Ctsa
890000	31700	1510000	61.51	Ces1e
174800000	15900000	684000000	30.534	Gclm
83950000	5990000	288500000	40.703	Psmd4;PSMD4
65500000	4375000	318500000	35.173	Sult3a1
3060000	306000	27300000	26.336	Gamt
194950000	8885000	358500000	45.745	Dnaja2;DNAJA2
109600000	6860000	204500000	35.774	Pdlim1
0	0	0	84.998	Pigr
30500000	1525000	77250000	53.873	Ddc
157750000	12135000	234000000	24.57	Hprt1
0	0	0	28.913	Cela2a
47700000	5300000	169500000	25.171	Cltb;CLTB
16520000	1180000	8435000	23.014	Hspb1
561000000	62350000	1415000000	22.031	Btf3;BTF3
50400000	2960000	193300000	39.344	Hmbs
737000000	29500000	2839999936	61.055	Ces1c
113460000	4060000	135100000	54.357	Wars
54000000	1680000	46150000	67.277	Canx
115200000	5760000	106600000	50.02	Adss;ADSS
106600000	4845000	208500000	48.968	Eif5
98500000	4700000	165000000	51.596	Cops2;COPS2
969000000	96900000	1690000000	20.697	Arf1;ARF1;Arf3
450000000	64250000	892000000	13.527	Snrpd2;SNRPD2
1795000064	598000000	4545000064	7.8409	Rps28;RPS28
407600000	45275000	689500000	23.432	Rac1
47750000	1492500	124000000	57.477	Cct2
31400000	1650000	97500000	54.079	Anxa11
23900000	680000	64500000	65.622	Acsm3
5665000128	436000000	19549999616	21.778	Prdx2
316000000	21100000	933500000	28.467	Tpm4
268500000	19200000	833000000	33.879	Fetub
0	0	0	55.496	Etnppl
0	0	0	63.352	Ces3b
9150000	457500	4990000	46.415	Txndc5
0	0	0	46.306	Hdhd5
85550000	14275000	208250000	12.097	Cisd1
124500000	10350000	496000000	30.114	Pnpo
130700000	5015000	343000000	45.536	Psmd6
27950000	650000	41250000	87.142	Vwa5a
2485000	191000	13400000	26.856	Nudt7
28400000	2840000	83350000	26.422	2210010C04Rik
12050000	1005000	26500000	27.61	Ociad1
79550000	4410000	160000000	42.574	Serpinb1a
40850000	1634000	130050000	52.767	Cndp2
0	0	0	47.262	Plin3
770600000	30775000	4025000064	61.761	Acot12
1750000	36450	20850000	106.6	Erap1
0	0	0	28.135	Ctrl
50650000	4220000	184000000	23.648	Sdf2l1
36900000	3690000	78500000	20.791	Gnpnat1;GNPNAT1
206100000	20610000	228750000	20.524	Arpc3
347500000	38600000	719500000	22.965	Psmb3
25750000	1980000	140000000	28.911	Ccs
23750000	1320000	42850000	53.912	Coro1b
5290000	220500	31850000	44.669	Asah1
157703000	5256750	304250000	74.414	Padi4
50400000	1798500	120500000	50.569	Nfs1
0	0	0	37.808	Cryzl2
400235000	6056500	627250000	141.44	HDLBP
174900000	7607000	289850000	68.898	CES2
375000000	26750000	810000000	28.683	C11orf54
107000000	4120000	168000000	65.702	CTNNBL1;Ctnnbl1;C
208050000	12240000	409950000	28.864	SBDS
585500000	53250000	1105500000	24.75	SOD2
381800000	21195000	680500000	59.717	CPNE1
149900000	3940000	251800000	77.592	MCM5;Mcm5
180450000	18045000	313650000	20.217	PSMD10
39295000	2457000	139300000	52.949	SEC61A1;Sec61a1
134950000	12270000	238000000	19.311	NAA50;Naa50
92500000	3865000	143000000	48.103	POLDIP3
177500000	4665000	253000000	111.98	SEC24C
173500000	12400000	199000000	28.329	SRSF1;Srsf1
94500000	1410000	117500000	139.38	NOMO3;NOMO2
384000000	38400000	779000000	17.546	SNRPN;Snrpb
288000000	28800000	659500000	20.457	MYL12A
22515000320	5625000000	46300000256	14.914	H3F3B;H3f3a;H3F3A
256350000	18295000	421000000	35.102	PDXK
649500000	64950000	1285000000	18.491	ATP5H
92650000	6160000	185000000	48.962	AGFG2
239500000	23950000	495000000	19.206	TXNDC12
7475000064	934500000	20999999488	15.936	SOD1
388500000	29850000	984000000	39.324	AHSG
134670000	6708500	211085000	48.534	OAT
137455000	2688550	217515000	97.147	PYGL
274500000	10560000	683000000	49.973	RNH1
696000000	34705000	1260500000	35.079	ETFA
2159999936	360000000	5755000064	11.676	HMGA1;Hmga1
99700000	4985000	224000000	38.388	EIF2S2
197150000	6588500	171500000	61.719	ALDH4A1
548500000	78450000	1853499936	12.712	DDT
214680000	10201500	357850000	56.806	NMT1
265435000	8580150	412320000	72.691	SDHA
893000000	52600000	2020000000	37.54	TALDO1
114500000	3570000	176500000	89.301	NOP2;Nop2
996500000	142800000	1855000000	16.561	RPL27A
134000000	3625000	225000000	83.308	LSS
223700000	7733500	375000000	61.312	SARS
112000000	2540000	172500000	101.89	MCM2;M
288500000	11100000	462000000	57.214	ALDH5A1
772000000	154950000	1480000000	12.259	ERH;Erh
814500000	62850000	1471500000	32.728	RPL6
116500000	2650500	152550000	104.64	AP1B1
115000000	3390000	181500000	74.403	TTLL12
176630000	8015000	318000000	68.259	CLINT1;Clint1
231100000	14435000	429000000	25.734	PAFAH1B3
320500000	29100000	650000000	42.153	ADRM1
180700000	8214500	253000000	36.067	DECR1
112750000	5665000	202500000	40.423	UCHL5
283350000	9790000	465000000	57.129	PDZK1
153750000	12825000	213950000	29.946	CENPV
335500000	27980000	692500000	32.749	PABPN1;Pabpn1
142255000	3467800	228550000	102.35	TNPO1;Tnpo1
147000000	6690000	278250000	60.741	FAM114A1
86975000	1708500	143450000	93.487	NUP93
93500000	2755000	144500000	65.358	CHDH
128311000	5162450	197500000	71.949	COQ8A
302700000	25250000	564500000	42.835	NDRG1
127910000	7963000	191000000	41.489	SH3GL1
79500000	1805000	109000000	100.67	SRRT;Srrt
149500000	6800000	230500000	47.707	WDR12;Wdr12
179070000	10530500	285850000	33.932	ABHD10
92500000	4025000	141500000	38.711	MRPL39
77500000	2970000	119000000	53.488	ATXN10
373950000	24930000	641000000	35.668	GRHPR
181000000	5300000	284000000	74.175	SLC25A13
212900000	9230000	330600000	57.563	FARSA
127000000	5500000	152500000	42.033	POLDIP2
227000000	1710000	349500000	269.76	TLN1
145500000	3635000	205000000	111.08	SEC23IP;Sec23ip
86500000	3940000	144000000	52.793	Tuba4a;TUBA4A
212500000	8850000	328000000	55.293	Camk2d;CAMK2D
9800000	377500	20050000	53.051	Txnrd2
113850000	8133000	195850000	36.812	Rprd1b;RPRD1B
0	0	0	43.446	Pcyt2
0	0	0	52.223	Ttc38
107430000	4660500	194100000	42.467	Prpsap1
177440000	1317900	280300000	280.5	Flna
0	0	0	37.697	Hsd3b7
447500000	89750000	1124000000	16.966	Gm17669;Rpl29
593000000	74250000	1325000000	13.897	Fus
387000000	25800000	1063000000	28.696	Tpm1
4700000	224000	5450000	63.221	Faah
66000000	1885000	109500000	91.721	Ap1g1;AP1G1
12250000	437500	17050000	54.831	Ugdh
0	0	0	34.567	Cope;Co
61000000	1455000	85500000	119.49	Ipo7;IPO7
88800000	7380000	242000000	21.606	Dhfr
65950000	8205000	176000000	25.976	Mtco2
143000002560	13000000000	465999986688	15.84	Hbb-b1
497000000	62150000	1240000000	14.65	Fabp4;FABP4
172350000	8210000	434000000	35.611	Mdh2
1272000000	141000000	2400000000	21.266	Hist1h1c
422000000	46900000	1180500000	14.866	Lgals1
0	0	0	42.031	Hsd3b3
12450000	401000	33650000	51.572	Fkbp4
0	0	0	33.997	Aimp1
89100000	5565000	472500000	22.576	Tagln
223700000	17205000	443000000	32.967	Capza2
10695000	508500	0	53.662	Gsr
328950000	9985000	561000000	57.844	Pkm
61625000	8811000	55700000	13.02	Ndufs6
472000000	58950000	970500000	14.173	Snu13;SNU13
506000000	50600000	1255500000	20.825	Rap1b;RAP1B
156700000	26100000	556000000	10.458	Timm13
1273500064	212300000	2270000064	15.807	Rps23;RPS23
192150000	17460000	468000000	29.891	Psmb7
0	0	0	59.623	Cct5
545000	61000	2005000	22.417	Isoc2a
131600000	5970000	273500000	54.087	G3bp2;G3BP2
0	0	0	52.376	Ctsc
487000000	44300000	1343500000	29.116	Psmb4
16350000	5440000	143500000	8.2355	Atp5i
683000000	40290000	1272500000	38.221	Pcbp2;PCBP2
5200000	371800	2810000	31.852	Echdc2
0	0	0	50.498	Ndufv3
16650000	595000	27650000	62.939	Pyroxd2
0	0	0	43.123	Mvk
0	0	0	52.028	Rmdn3
114500000	8800000	374000000	46.297	Prrc1
0	0	0	69.858	Mocs1
329350000	32935000	1460850000	23.895	Orm1
4845000	605000	0	20.824	Gm2a
431500000	39200000	865500000	25.378	Psmb6
19675000	1511000	39700000	27.634	Gstt2
0	0	0	54.201	Fdxr
44600000	4055000	0	20.02	Jpt2
436250000	145250000	990500000	12.254	Rpl36;RPL36
8250000	413500	45700000	40.528	Zadh2
92000000	3534000	406750000	68.839	Eif4b
0	0	0	112.8	Iars2
94600000	4495000	93400000	38.117	Ahsa1
132775000	5536500	175450000	53.998	Pdhx
34800000	555000	85500000	134.19	Lars
84000000	6000000	214000000	28.096	Mettl7a1
81500000	4525000	351300000	34.54	Pgp
0	0	0	59.672	Ugt3a2
460750000	30730000	1786250000	43.131	Hacd3
0	0	0	21.722	Pla2g12b
124905000	6245350	238700000	60.112	Dhcr24
0	0	0	23.275	Spryd4
230250000	17715000	478000000	44.547	Tardbp;TARDBP
12600000	350500	34600000	57.147	Dars
5050000	840000	17850000	12.648	Ndufs5
0	0	0	67.839	Kars
0	0	0	49.335	Tymp
8750000	1750000	0	13.36	Ndufa5
5150000	515000	7950000	28.904	Cela3b
9850000	1235000	9850000	14.164	Ndufc2
4505000	751500	11240000	9.7681	Uqcrq
19750000	2820000	73750000	17.008	Fis1
1815000	259000	7250000	15.183	Acot13
81300000	6785000	330900000	24.72	Psmd9
3850000	481500	11150000	14.379	Bola1
101250000	4040000	168150000	52.895	Psmd12
42370000	2118500	134200000	38.988	Dcps
246350000	35150000	459500000	21.708	Mrpl12
7800000	177000	18500000	94.525	Lonp2;LONP2
3670000	333500	3830000	24.683	Ndufs7
4775000	398000	39900000	28.721	Pycr3
12650000	505000	32100000	60.705	Lactb;LACTB
2765000	60000	16000000	84.059	Lima1
23900000	996000	48400000	42.722	Myg1
6570000	346000	10600000	47.489	Acot3
2425000	105500	5650000	47.571	Iigp1
1405000	74000	0	36.102	Hsd17b6
0	0	0	47.597	Aadat
0	0	0	21.862	0
95500000	3825000	147000000	77.843	RAVER1
85500000	2255000	150000000	77.813	DDX42;Ddx42
68920000	3446000	132550000	46.494	PACSIN3;PA
126500000	6000000	194500000	56.732	ILVBL
84000000	4945000	100000000	33.711	PCYT1A
73500000	4080000	113500000	53.371	GPS1
101350000	3267500	180000000	81.673	APEH
79100000	4945000	148500000	30.9	GNPDA1
171950000	17195000	301000000	18.72	SKP1;Skp1
117700000	9800000	219000000	36.064	COPS6
201400000	12585000	366800000	38.753	UBA5
60105000	1005000	116500000	139.09	DCTN1;Dctn1
79500000	1305000	575000000	128.48	MYO1B
1428500000	95200000	2920000000	28.821	EEF1D
91000000	3140000	140500000	64.872	SLC3A2
528000000	47950000	1230000000	24.366	NAP1L1
67050000	7450000	121750000	17.047	PFDN5;Pfdn5
55000000	1060000	85000000	152.53	GIGYF2
96000000	6878500	156050000	33.792	MRPL4
66000000	2130000	102000000	58.182	SARS2;S
64500000	1465000	81000000	83.474	EPS15L1
61000000	1110000	94000000	121.32	AP3B1;Ap3b1
55000000	1405000	84500000	81.879	GOLIM4
118100000	7875000	258000000	32.113	PIR
153750000	8535000	274000000	53.818	TOM1
384000000	64100000	644500000	10.058	BANF1
161450000	11540000	298500000	23.772	BAG2
145900000	13270000	248050000	20.776	NDUFB10
81900000	844500	178200000	187.15	C3
139500000	7750000	223500000	40.732	HLA-A
110500000	5800000	170000000	34.095	CDK1;Cdk1;CD
326000000	12550000	505000000	52.948	EPHX1
799500000	42100000	1716500064	37.821	CTSB
136300000	5243000	218700000	52.221	UMPS
354300000	16885000	661500000	39.233	PDHB
192500000	3265000	297000000	129.63	PC
179500000	6400000	251500000	57.41	HARS
1454500000	36415000	2451500000	92.468	HSP90B1
5155000128	572500000	11044999680	21.364	HIST1H1C
76500000	4255000	106000000	40.589	PRKACA;Prkaca
276200000	25120000	313250000	20.511	ARF4
131250000	5260000	245000000	58.993	SCP2
65000000	1810000	100500000	73.776	CPT2
193230000	6901000	306100000	54.416	DDX6
183300000	12240000	345000000	31.73	STOM
92500000	2370000	131000000	88.278	DPP4
70500000	1100000	63500000	139.76	TPP2
795500000	265500000	1560000000	9.0714	NEDD8;Nedd8;NEDD8-MDP1
88000000	3825000	101500000	40.542	DRG1;Drg1
72500000	1610000	112000000	96.557	MCM4;Mcm4
171500000	7803500	287000000	48.115	FDFT1
103240000	2652500	146000000	87.334	STAT1
2045000064	682000000	4070000000	14.551	RPL35
422150000	35195000	710000000	23.277	ATP5O
149375000	8789500	262400000	32.551	PSMD8
77550000	4560000	158500000	39.829	VASP
162000000	7060000	273650000	52.891	METAP2
282450000	25690000	481000000	23.482	RAB5C
581200000	25190000	976000000	65.562	GPC3;Gpc3
163650000	14860000	297550000	39.75	IST1
114600000	8187500	192600000	23.545	RAB2A;Rab2a
197700000	21945000	297000000	21.258	CDC42;Cdc42
140850000	15650000	232050000	16.537	LYZ
233250000	21235000	403500000	26.925	CSNK2B;Csnk2b;CSNK2
274500000	22900000	703500000	23.671	SARNP
64350000	1167500	112100000	100.83	EXOSC10
170150000	6795000	289000000	57.398	PPAT
233500000	5850000	360000000	80.109	TRAP1
15020000	602900	37650000	70.754	PICALM;Picalm
110100000	9990000	193000000	26.319	IDI1
56000000	1645000	78000000	83.629	BOP1
82500000	1005000	126500000	162.46	EEA1
1704500064	100150000	3205000064	48.121	PDIA6
216700000	16645000	463500000	30.845	QPRT
97900000	6086500	166850000	37.031	MAPRE2;Mapre2
87000000	4835000	121500000	34.559	TOMM34
75000000	3270000	116000000	39.028	C9orf64
162550000	9010000	324000000	44.667	ARFGAP1
178500000	8950000	275500000	41.401	BRIX1
368000000	10500000	811000000	73.114	KHSRP
375000000	34100000	754500000	15.641	FAM136A
144000000	5150000	222500000	46.51	SUCLG2
193950000	12120000	253500000	40.513	DNAJB11;Dnajb11
141000000	5897000	247000000	54.163	CPVL
94500000	4510000	146000000	60.593	ACBD3
128750000	9175000	225500000	35.171	FN3K
248000000	10350000	379000000	46.48	APMAP
172400000	10150000	303000000	43.614	LYAR
61500000	3625000	86500000	33.419	MRPL15
135500000	3985000	154500000	70.729	SRP68
139100000	6980000	262500000	36.567	Prmt1;PRMT1
10650000	130000	36600000	204.57	Kif13b;KIF13B
0	0	0	57.188	Cyp4a10;Cyp4a32
0	0	0	60.336	Fggy
0	0	0	29.424	Hsd17b13
0	0	0	35.256	Mgll
0	0	0	102.37	Mars
0	0	0	46.2	Pafah2
35350000	3210000	87600000	19.803	Ndufs4
11765000	784500	11555000	26.159	Psme2
0	0	0	23.183	Mthfsl;Mthfs
103400000	25950000	483500000	7.3384	Atox1
0	0	0	58.121	Cyp3a25;Cyp3a59
417000000	46300000	883000000	26.511	Eif6
405000000	45000000	1167000000	16.369	Edf1;EDF1
0	0	0	34.49	Ppt1
3729550064	746900000	23144500384	11.309	Apoa2
314500000	44950000	1079500000	11.675	Txn
0	0	0	56.949	Cyp2d9
12450000	1130000	0	57.106	Slc2a2
125200000	15625000	255500000	27.414	Lgals3
276000000	14550000	811000000	32.191	Tpi1
988000000	329000000	2485000000	11.922	Fkbp1a
9540000	871000	28600000	23.396	Psmb9
11885000	515500	28900000	50.254	Adssl1
146000000	6650000	338500000	54.848	Vtn
4460000000	744000000	14450000384	12.504	Mif
161700000	12455000	280500000	26.157	Atp6v1e1;ATP6V1E1
130150000	5661000	183550000	46.67	Pafah1b1;PAFAH1B1
0	0	0	18.518	Reg1
0	0	0	20.123	Fdx1
61900000	1435500	65950000	74.237	Lmna
70873500	4156950	88050000	42.785	Idh3g;IDH3G
3005000	143000	9800000	52.088	Gck
96330000	2147500	87250000	95.313	Eef2
218800000	18240000	482000000	22.406	Ube2k;UBE2K
238300000	18325000	432500000	29.506	Psme3;PSME3
1150500000	383500000	2160000064	11.078	Rpl37;RPL37
272500000	45400000	685000000	12.861	Mtpn
3710000128	529500000	8740000256	17.04	Rps15;RPS15
176300000	17630000	271500000	13.17	Elob;ELOB
1230500000	205100000	2369999936	12.784	Rpl30;RPL30
468500000	42600000	1290000000	25.053	Eif4e
47680000	1836000	89300000	58.004	Cct6a
45850000	2085000	197500000	38.618	Apoh
508500000	36360000	870500000	47.655	Rbbp4;RBBP4
182400000	6080000	694250000	56.553	A1bg
28150000	1080500	102550000	66.289	Plbd2
183500000	11445000	737500000	28.274	Dhrs11
4245000	85000	10300000	94.208	Hspa4
0	0	0	61.041	Ugt2b36
0	0	0	83.043	Dtx3l
347000000	5800000	302500000	120.79	Acly
0	0	0	47.057	Cpa2;CPA2
5650000	282000	77500000	38.752	Hp
23550000	1470000	90000000	35.332	Azgp1
1460000	19200	2700000	176.43	Uggt1
6600000	300000	15550000	47.69	Sugct
60200000	2501500	99600000	63.845	Mtdh
19700000	1793000	74100000	26.8	Efhd2
3310000	132500	18950000	60.876	Ugt2b34
0	0	0	50.723	Prodh2
0	0	0	112.98	Atp1a1
0	0	0	25.414	Cbr4
628000000	78500000	1834999936	11.154	Dap;DAP
47050000	2355000	98000000	40.079	Twf1
13545000	1229500	41300000	27.403	Gstt3
84650000	6488500	136850000	38.768	Capg
5050000	460000	9400000	35.796	Atg3;ATG3
11700000	2335000	36250000	15.081	Ndufb4
31550000	4510000	53100000	14.015	Txndc17
59000000	2675000	180500000	40.709	Nsfl1c
410000000	136500000	1390000000	11.43	Ptms
157800000	15780000	262850000	24.911	Tmed10
196000000	19600000	511500000	21.897	Itpa
7800000	409500	38600000	47.874	Acadsb
9750000	510000	26050000	35	Rmdn1
132500000	22100000	458600000	11.871	Glrx
110350000	22000000	506500000	11.042	Timm8a1;TIMM8A
229000000	16355000	656000000	43.02	Tfg
0	0	0	106.98	Uso1
175500000	10925000	600000000	27.656	Pmm2
9050000	605000	33050000	24.33	0
82675000	2846500	141700000	113.46	BAG6;BAT3
229050000	32750000	509500000	9.9601	ELOC;Eloc
204300000	17015000	419500000	22.024	GPX4
69000000	3130000	111000000	46.65	IVD
113500000	5150000	159000000	72.54	TM9SF4
74000000	1110000	114500000	127.83	COBLL1
121895000	4690500	197800000	51.802	FTO
216000000	21600000	583000000	18.906	JPT2
1820000000	607500000	5460000128	11.758	PTMA
60500000	1010000	93500000	133.06	POLR2B
347500000	18310000	576500000	42.123	HADH
75200000	5385000	139200000	29.168	ARRB1;Arrb1
141900000	9480000	257500000	52.269	CPSF6
99500000	3990000	154000000	57.56	API5;Api5
146100000	6969000	239750000	36.805	MRPS22
53500000	1370000	82500000	98.401	AMPD2;Ampd2
105000000	4045000	147500000	51.201	DLAT
688000000	137600000	1347000000	11.345	RPS27L;Rps27l
30600000	1020000	47200000	78.77	NUP88
54000000	540000	83500000	223.69	KIAA0368;ECM29
319000000	53000000	480500000	15.156	SRSF2
111250000	9271000	115700000	31.704	MRPS7
118800000	13200000	188500000	22.095	EIF3K
104000000	4950000	127500000	55.102	HDAC1;Hdac1;Gm10093
319500000	45650000	795000000	16.442	EIF1AY;Eif1ax
80275000	1963350	138300000	123.9	TCERG1;Tcerg1
74500000	1285000	87500000	144.73	PFAS
164550000	18320000	203750000	21.127	SURF4;Surf4
36550000	580000	56500000	146.56	TBC1D4;Tbc1d4
54000000	2350000	86500000	60.029	KPNA6;Kpna6
63500000	2045000	98000000	57.673	DKC1
151500000	6300000	191500000	60.13	CPNE3
95550000	6810000	173000000	29.062	EIF3J
42700000	1580000	70000000	47.355	FLOT1
160350000	9425000	347500000	29.644	DDAH2
3839500000	116250000	6584999872	61.397	GLUD1;GLUD2
134500000	9600000	208000000	34.234	CYB5R3
220600000	27600000	365000000	25.565	MT-CO2
182400000	18240000	432000000	22.974	RBP4
59000000	4910000	75000000	35.061	ATP1B1
230000000	12760000	373950000	33.186	ASGR1
3834999872	201850000	8400000000	47.766	TUBB;Tubb5
387400000	15525000	677450000	54.636	FH
207000000	17250000	497000000	31.279	SNRPA
232035000	10533500	370150000	54.177	DLD
79575000	3060000	128900000	60.586	CBSL;CBS
796500000	99350000	1980000064	13.696	COX5B
65000000	1715000	221500000	90.725	TOP1;Top1
322600000	17895000	528000000	48.275	FDPS
191500000	10650000	295500000	35.853	AKR1B1
104400000	8005000	265500000	40.089	YBX3
110150000	6495000	209300000	44.969	RCC1
338500000	67650000	796500000	12.587	ATP5J
53500000	2825000	75000000	41.213	CSNK2A2
143400000	6505000	279500000	37.567	GPD1
1490000064	71200000	2964999936	48.141	CALR
95215000	5278500	117000000	36.032	HMOX2
184500000	9230000	456000000	41.465	LRPAP1
18050000	316500	27800000	128.25	RFC1
116000000	5800000	130500000	44.424	MAP2K2
69500000	3865000	107500000	42.785	HSD17B2
436500000	62350000	1170000000	14.57	SRP14
95150000	3661500	163150000	61.89	TXLNA
78500000	2180000	121000000	75.491	TMPO
51500000	1095000	48100000	80.699	PREP
120000000	6320000	311500000	33.269	RPIA
788000000	112650000	1710000000	10.112	SRP9
156510000	7825500	436500000	57.861	KPNA2;
88900000	2473000	160300000	78.839	THOP1
151500000	8415000	284500000	42.966	BCAT1
28700000	990000	38950000	65.304	EEFSEC
3480000128	435500000	8324999936	10.932	HSPE1
260050000	9620000	498000000	57.293	HMGCS1
89500000	3310000	137000000	50.435	ARHGAP1
47800000	1040000	73500000	79.494	EHHADH
125500000	17950000	244000000	20.63	PDAP1
45950000	1585000	71000000	51.212	FKBP5
60000000	2390000	98000000	61.494	SNW1;Snw1
60500000	2425000	93000000	49.601	BYSL;Bysl
51500000	3215000	105500000	32.233	MLEC
93000000	3000000	143500000	70.973	TRIM25
65150000	2326500	121700000	56.195	PSMD5
3335000	107650	29150000	62.138	XPNPEP1;Xpnpep1
243000000	11555000	522000000	33.582	CIAPIN1
51000000	1415000	77500000	77.15	TMEM214
133750000	12160000	245500000	19.856	NDUFAF2
119000000	7000000	163500000	32.935	HSD17B11
175000000	8750000	285250000	58.743	PSPC1;Pspc1
82500000	1965000	127500000	85.95	PNPT1
69500000	3160000	107000000	39.542	TFB1M;Tfb1m
187950000	18795000	343000000	17.276	MAGOHB
85655000	2519250	134100000	64.244	FKBP10;Fkbp10
91500000	5700000	129500000	39.31	SNRNP40;Snrnp40
67500000	3070000	104000000	44.596	MRPL38
106500000	5350000	164500000	32.004	PGAM5
205500000	18650000	716000000	22.345	ABHD14B
99250000	6190000	230000000	27.325	TBCB
196000000	12250000	296000000	41.92	VAT1
147350000	8200000	255200000	33.112	TSNAX;DISC1
90750000	2837500	127500000	56.44	DNAJC7
127330000	9088000	202650000	27.277	TMED9;Tmed9
370400000	23135000	642500000	37.66	AGMAT
134000000	26850000	201000000	10.135	SF3B5
91000000	2675000	146000000	80.651	NLN
74650000	2256500	149900000	73.964	GTPBP4;Gtpbp4
65650000	1234500	120300000	141.29	UBE2O;Ube2o
142000000	7100000	219000000	50.646	DDX47;Ddx47
243500000	14305000	431350000	31.705	MRPL46
68000000	3405000	105000000	43.955	POFUT1;Pofut1
67000000	4805000	103500000	27.924	PNO1;Pno1
268000000	33500000	610500000	13.832	PHPT1
72050000	1801000	105000000	68.639	KLC4
81400000	2800000	154500000	97.394	RBM12;Gm28036
81500000	2395000	125500000	75.406	DDX18;Ddx18
101600000	2746000	173800000	82.588	DPP3
167000000	8780000	410500000	37.551	MAT2B
66000000	1500000	101500000	102.13	AASS
689500000	98650000	1384500000	12.249	ATPIF1
190000000	11175000	345900000	25.565	AK3
78500000	5200000	121000000	27.56	MRTO4;Mrto4
86550000	5750000	155850000	25.497	GSTK1
48200000	2190000	61000000	46.939	AP3M1;Ap3m1
71000000	5450000	109500000	29.395	MRPS18B
72500000	8050000	111500000	21.831	NDUFB9
102450000	4885000	236000000	51.504	SHPK
106065000	3119500	177750000	92.386	CHMP4A
108350000	8355000	216000000	31.17	0
4910000128	1224500000	17025000448	11.778	Igkc
2870000	18500	28950000	288.69	Col6a3;Col6
62150000	6215000	249000000	18.884	Snx12
83650000	7595000	195000000	28.406	Capns1
24250000	1350000	57500000	33.338	Auh
0	0	0	69.084	Lmnb2
5850000	730000	50000000	11.74	Pcbd2
0	0	0	89.795	Tgm1
16300000	333000	45700000	85.621	Mia2
456000000	26850000	955500000	64.988	Ewsr1;EWSR1
213500000	35550000	438500000	11.225	Ube2i
51195000	719750	0	215.05	Hcfc1;HCFC1
0	0	0	60.073	Ugt1a5
25680000	1284000	62550000	45.822	Htra2
235900000	21450000	393500000	16.137	Vps29;VPS29
1250000	50000	9050000	60.231	Atl3;ATL3
225000000	11810000	1133500000	30.2	Gm20390;Nme2
42300000	1920000	73000000	44.774	Serpinb6a;Serpinb6
206200000	14735000	380000000	51.278	Sf3a2;SF3A2
17550000	975000	35750000	59.465	Ptbp3
221000000	14760000	431000000	27.411	Psme1
0	0	0	44.887	Irgm1
657000000	59750000	1966500000	19.331	Ngp
30000000	715000	31600000	114.65	Man2b1
317500000	35300000	1207000000	13.077	Ddt
116650000	5565000	272500000	36.384	Anxa3
0	0	0	57.783	Cyp2j5
167100000	15165000	300500000	21.867	Pdcd6;PDCD6
27900000	2325000	22300000	29.758	Mtx2
83500000	5550000	142500000	29.8	Clpp;CLPP
142500000	11850000	300500000	24.794	Lypla2;LYPLA2
4160000	181000	35450000	41.11	H2-D1
90500000	5350000	163500000	40.489	Gnai2;GNAI2
200000000	8705000	438500000	39.355	Aldoa
0	0	0	26.203	Prss2
86450000	1925000	191500000	77.837	Ltf
16650000	1040000	33450000	40.32	Nudt19
350750000	29235000	1693500000	26.247	Apcs
7300000	456000	0	28.774	Klk1
0	0	0	45.681	Lamp2
17200000	1010000	39450000	28.127	Prdx3
3730000	219500	14350000	35.877	Tsta3
55900000	4655000	266000000	23.713	Ppib
42700000	4270000	17200000	25.564	Gsta4
9180000256	1839999936	15950000128	10.294	S100a8
1770000	31100	17250000	117.43	Map4
10350000	469500	0	47.756	Ssb
0	0	0	11.93	Pvalb
27305000	2098500	57100000	23.035	Rab18;RAB18
0	0	0	46.646	Plin2
10150000	635000	41050000	37.17	Ctsh
5400000	284500	65000000	33.213	Sult2a1;Sult2a4
8750000	460000	19550000	42.215	Lrpap1
10170000	377000	33700000	55.606	Cyp2c37
219100000	7815000	411000000	52.22	Eif3e;EIF3E
215500000	19610000	452000000	14.653	Vbp1;VBP1
532500000	88600000	1145000000	13.916	Snrpd3;SNRPD3
165450000	6637500	286000000	49.03	Etf1;ETF1
275400000	21155000	536000000	22.142	Vsnl1;VSNL1
1396000064	279000000	3010000000	13.015	Rps26;RPS26;RPS26P
390500000	43400000	1094000000	14.957	Pfn1
3605500128	180250000	5014000000	42.019	Actc1;ACTC1;Acta1
37300000	2490000	127000000	40.691	Urod
15820000	3950000	15850000	9.584	Gchfr
33020000	1066000	16200000	59.262	G6pdx
11500000	191300	0	134.85	Egfr
93500000	1910000	166000000	137.61	Eif5b
9000000	1500000	0	19.407	Reg2
17050000	610000	72000000	63.928	Prkaa1;PRKAA1
0	0	0	49.835	Tapbp
14900000	710000	0	44.97	Aarsd1;Gm27029
0	0	0	29.965	Htatip2
2425000	105500	6050000	38.225	Gpd1l;GPD1L
11130000	444650	23200000	46.784	Ifi47
43075000	2048500	65600000	48.699	Dbnl
3525000	251500	8200000	51.225	Mindy1
4260000	106500	24950000	91.83	Mogs
17400000	1340000	41400000	60.211	Epn1
22990000	3286000	77500000	29.227	Pef1
0	0	0	57.943	Gpt2
0	0	0	64.403	Eif2a
2250000	98000	16600000	64.279	Nars
87825000	3667000	195500000	43.221	Metap1
0	0	0	144.27	Iars
0	0	0	26.424	Cml2
37300000	1555000	53500000	56.775	Cyp51a1
26900000	1920000	0	32.314	Taco1
62315000	1598000	79500000	75.634	Fermt3
3440000	61400	0	117.37	Pitrm1
105500000	7000000	176500000	35.377	Aimp2
5300000	312500	32750000	38.224	Gale
0	0	0	45.255	Ido2
120000000	15000000	266500000	17.156	Ssbp1
13650000	570000	22300000	46.717	Serpina3n
1885000	72500	18600000	50.898	L2hgdh
4344000	228500	24950000	34.975	Dera
0	0	0	50.964	Scpep1
47145000	2357500	40150000	46.244	Gmppa;GMPPA
0	0	0	54.735	Mlycd
139200000	19900000	363500000	17.982	Mydgf
93950000	13450000	150000000	17.66	Nudcd2
22400000	3200000	128000000	10.916	Ndufa2
154000000	19250000	595000000	14.255	Pfdn1;PFDN1
0	0	0	34.155	Slc25a11
13800000	1150000	93000000	24.977	Spcs2
89000000	1890000	183500000	77.648	Hnrnpm
1325000	34900	16650000	100.81	Coro7
[truncated: 3,310 more rows]

## Sheet: Sheet1
Intensity 2-tumor	Intensity 3-tumor	iBAQ 2-tumor	iBAQ 3-tumor	LFQ intensity 2-tumor	LFQ intensity 3-tumor	Mol. weight [kDa]	Gene names				intensity	iBAQ	LFQ	MW	GN
141000000	6209999872	1880000	82800000	675000000	10800000000	164.62	Cps1				3175499936	42340000	5737500000	164.62	Cps1
396000000	13699999744	2790000	96300000	290000000	23499999232	278.16	FLNB				7047999872	49545000	11894999616	278.16	FLNB
543000000	19000000512	4340000	152000000	858000000	30400000000	273.42	FASN				9771500256	78170000	15629000000	273.42	FASN
605000000	48599998464	5990000	481000000	695000000	75900002304	262.62	FN1				24602499232	243495000	38297501152	262.62	FN1
254000000	2809999872	2470000	27300000	933000000	5889999872	158.39	Rrbp1				1531999936	14885000	3411499936	158.39	Rrbp1
30400000	4440000000	213000	31000000	48800000	6739999744	284.54	SPTAN1				2235200000	15606500	3394399872	284.54	SPTAN1
47900000	1440000000	827000	24800000	269000000	3809999872	98.708	Aldh1l1				743950000	12813500	2039499936	98.708	Aldh1l1
173999996928	206999994368	4470000128	5320000000	780999983104	316999991296	68.692	Alb				190499995648	4895000064	548999987200	68.692	Alb
128000000	2809999872	1230000	27000000	514000000	4720000000	226.37	Myh9				1468999936	14115000	2617000000	226.37	Myh9
49400000	4520000000	348000	31800000	113000000	7580000256	274.61	SPTBN1				2284700000	16074000	3846500128	274.61	SPTBN1
2140000000	5240000000	20600000	50400000	10499999744	7889999872	186.48	C3				3690000000	35500000	9194999808	186.48	C3
37700000	354000000	320000	3000000	26800000	72100000	272.43	Fasn				195850000	1660000	49450000	272.43	Fasn
384000000	4840000000	2860000	36100000	1810000000	7580000256	269.82	Tln1				2612000000	19480000	4695000128	269.82	Tln1
21900000	1920000000	392000	34300000	17100000	3440000000	129.7	Pcx;Pc				970950000	17346000	1728550000	129.7	Pcx;Pc
92300000	3489999872	245000	9280000	109000000	5809999872	629.09	AHNAK				1791149936	4762500	2959499936	629.09	AHNAK
22799998976	22100000768	386000000	375000000	101000003584	32999999488	107.8	Gm20425				22449999872	380500000	67000001536	107.8	Gm20425
415000000	12800000000	7540000	233000000	1030000000	18699999232	104.85	ACTN4				6607500000	120270000	9864999616	104.85	ACTN4
4800000000	56800002048	145000000	1720000000	24800000000	82500001792	83.263	HSP90AB1				30800001024	932500000	53650000896	83.263	HSP90AB1
8110000128	81099997184	254000000	2529999872	30200000512	111000002560	61.054	HSPD1				44604998656	1391999936	70600001536	61.054	HSPD1
717000000	9680000000	7540000	102000000	3009999872	15200000000	152.45	RRBP1				5198500000	54770000	9104999936	152.45	RRBP1
924000000	17400000512	29800000	561000000	6259999744	27200000000	59.752	Atp5a1				9162000256	295400000	16729999872	59.752	Atp5a1
1160000000	19399999488	25900000	431000000	3740000000	26300000256	95.337	EEF2				10279999744	228450000	15020000128	95.337	EEF2
6310000128	39300001792	210000000	1310000000	33099999232	59299999744	72.421	Hspa5				22805000960	760000000	46199999488	72.421	Hspa5
2360000000	11000000512	52400000	244000000	13600000000	18100000768	89.321	Vcp;VCP				6680000256	148200000	15850000384	89.321	Vcp;VCP
0	265000000	0	5520000	0	309000000	101.68	Sardh				132500000	2760000	154500000	101.68	Sardh
14500000	1230000000	295000	25100000	32600000	1840000000	97.462	Pygl				622250000	12697500	936300000	97.462	Pygl
712000000	14400000000	18200000	370000000	6120000000	19700000768	92.475	Hsp90b1				7556000000	194100000	12910000384	92.475	Hsp90b1
10700000	1530000000	283000	40100000	32700000	1830000000	82.669	Hadha				770350000	20191500	931350000	82.669	Hadha
1880000000	31700000768	56900000	961000000	11000000512	49100001280	61.336	Glud1				16790000384	508950000	30050000896	61.336	Glud1
96300000	4649999872	1070000	51700000	122000000	10400000000	192.06	CLTC;Cltc				2373149936	26385000	5261000000	192.06	CLTC;Cltc
46400000	5859999744	515000	65100000	37600000	9440000000	157.9	LRPPRC				2953199872	32807500	4738800000	157.9	LRPPRC
60700000	2790000128	920000	42200000	94900000	2680000000	141.74	Hdlbp				1425350064	21560000	1387450000	141.74	Hdlbp
84900000	767000000	1700000	15300000	566000000	1640000000	101.2	Mthfd1				425950000	8500000	1103000000	101.2	Mthfd1
128000000	2870000128	956000	21400000	531000000	4510000128	280.74	FLNA				1499000064	11178000	2520500064	280.74	FLNA
442000000	9180000256	11600000	241000000	2430000128	14000000000	73.46	Hspa9				4811000128	126300000	8215000064	73.46	Hspa9
16200000	334000000	476000	9810000	49900000	877000000	74.648	Acox1				175100000	5143000	463450000	74.648	Acox1
45400000	2590000128	1030000	58800000	85800000	5400000000	75.288	Anxa6				1317700064	29915000	2742900000	75.288	Anxa6
20300000	97600000	450000	2170000	90800000	89600000	97.254	Dmgdh				58950000	1310000	90200000	97.254	Dmgdh
124000000	4870000128	2350000	91900000	342000000	3880000000	102	SND1				2497000064	47125000	2111000000	102	SND1
412000000	4040000000	19600000	192000000	2500000000	6190000128	46.584	Ass1				2226000000	105800000	4345000064	46.584	Ass1
1020000000	4689999872	42400000	195000000	5440000000	5740000256	54.467	Aldh1a1				2854999936	118700000	5590000128	54.467	Aldh1a1
4489999872	23299999744	128000000	665000000	19599998976	36500000768	76.613	NCL				13894999808	396500000	28049999872	76.613	NCL
1440000000	16999999488	43500000	514000000	11000000512	31800000512	57.058	P4hb				9219999744	278750000	21400000512	57.058	P4hb
8179999744	4659999744	130000000	74000000	32500000768	9059999744	165.85	Pzp				6419999744	102000000	20780000256	165.85	Pzp
0	78700000	0	1790000	0	44200000	78.301	Ehhadh				39350000	895000	22100000	78.301	Ehhadh
6380000256	25099999232	193000000	761000000	24700000256	38000001024	70.897	HSPA8				15739999744	477000000	31350000640	70.897	HSPA8
1670000000	4169999872	69600000	174000000	9989999616	6489999872	45.02	Bhmt				2919999936	121800000	8239999744	45.02	Bhmt
5340000256	23100000256	148000000	642000000	22799998976	35699998720	68.677	AFP				14220000256	395000000	29249998848	68.677	AFP
3230000128	2270000128	101000000	70800000	16499999744	4750000128	59.795	Cat				2750000128	85900000	10624999936	59.795	Cat
1380000000	10000000000	44500000	323000000	8310000128	18400000000	56.678	Pdia3				5690000000	183750000	13355000064	56.678	Pdia3
10300000	2169999872	125000	26400000	92000000	3340000000	170.59	EPRS				1090149936	13262500	1716000000	170.59	EPRS
0	140000000	0	1540000	0	390000000	174.29	Agl				70000000	770000	195000000	174.29	Agl
33800000	877000000	806000	20900000	178000000	2010000000	98.124	Aco1				455400000	10853000	1094000000	98.124	Aco1
27400000	568000000	1190000	24700000	157000000	1080000000	56.822	Hmgcs2				297700000	12945000	618500000	56.822	Hmgcs2
110000000	1530000000	5000000	69500000	624000000	3350000128	41.829	Acaa2				820000000	37250000	1987000064	41.829	Acaa2
1150000000	489000000	28700000	12200000	6760000000	969000000	65.432	KRT2				819500000	20450000	3864500000	65.432	KRT2
2660000000	15100000256	102000000	582000000	13900000256	21400000512	46.674	Idh1				8880000128	342000000	17650000384	46.674	Idh1
470000000	5400000000	11500000	132000000	2020000000	4950000128	74.139	LMNA				2935000000	71750000	3485000064	74.139	LMNA
1020000000	4569999872	29000000	130000000	3200000000	6889999872	62.639	STIP1				2794999936	79500000	5044999936	62.639	STIP1
145000000	1330000000	4160000	37900000	700000000	2260000000	77.043	Por				737500000	21030000	1480000000	77.043	Por
11200000000	47099998208	509000000	2140000000	50800001024	67599998976	47.168	ENO1				29149999104	1324500000	59200000000	47.168	ENO1
220000000	2790000128	9170000	116000000	1040000000	4910000128	56.537	Aldh2				1505000064	62585000	2975000064	56.537	Aldh2
19499999232	98800001024	973000000	4940000256	83499999232	142999994368	41.736	Actb;ACTB				59150000128	2956500128	113249996800	41.736	Actb;ACTB
71900000	163000000	1840000	4180000	68100000	75700000	102.97	Aass				117450000	3010000	71900000	102.97	Aass
18200000	469000000	628000	16200000	42700000	518000000	57.915	Aldh6a1				243600000	8414000	280350000	57.915	Aldh6a1
553000000	9120000000	11800000	194000000	1330000000	12800000000	77.569	HNRNPM				4836500000	102900000	7065000000	77.569	HNRNPM
930000000	9489999872	29100000	297000000	4489999872	14700000256	57.488	CCT2;				5209999936	163050000	9595000064	57.488	CCT2;
50400000	2540000000	1440000	72600000	79300000	2440000000	72.369	Pdia4				1295200000	37020000	1259650000	72.369	Pdia4
27300000	177000000	975000	6300000	126000000	109000000	62.515	Ephx2				102150000	3637500	117500000	62.515	Ephx2
788000000	6300000256	30300000	242000000	3950000128	11900000256	67.63	Tkt				3544000128	136150000	7925000192	67.63	Tkt
193000000	883000000	7710000	35300000	1320000000	1760000000	45.054	Hpd				538000000	21505000	1540000000	45.054	Hpd
319000000	2240000000	9390000	65700000	2110000000	4800000000	61.417	Pgm1;Pgm2				1279500000	37545000	3455000000	61.417	Pgm1;Pgm2
2870000128	25600000000	102000000	916000000	12999999488	37900001280	55.023	UGDH				14235000064	509000000	25450000384	55.023	UGDH
98400000	2569999872	1700000	44300000	304000000	4260000000	166.57	EIF3A				1334199936	23000000	2282000000	166.57	EIF3A
391000000	7249999872	7990000	148000000	1690000000	11299999744	108.91	EML4				3820499936	77995000	6494999872	108.91	EML4
1250000000	3630000128	65700000	191000000	6659999744	5889999872	39.507	Aldob;ALDOB				2440000064	128350000	6274999808	39.507	Aldob;ALDOB
177000000	5240000000	4650000	138000000	221000000	8360000000	82.704	XRCC5				2708500000	71325000	4290500000	82.704	XRCC5
652000000	6969999872	17200000	183000000	2660000000	11000000512	64.615	ATIC				3810999936	100100000	6830000256	64.615	ATIC
0	68000000	0	1840000	0	29000000	78.034	Acsl1				34000000	920000	14500000	78.034	Acsl1
511000000	635000000	16500000	20500000	2870000128	1270000000	52.513	Selenbp1				573000000	18500000	2070000064	52.513	Selenbp1
842000000	1070000000	29000000	36800000	6120000000	5040000000	61.787	Ces1d				956000000	32900000	5580000000	61.787	Ces1d
2560000000	17699999744	77600000	537000000	12000000000	27100000256	57.936	PKM				10129999872	307300000	19550000128	57.936	PKM
43100000	7059999744	1050000	172000000	127000000	10200000512	82.999	HADHA				3551549872	86525000	5163500256	82.999	HADHA
393000000	3080000000	6670000	52100000	365000000	5219999744	120.84	ACLY				1736500000	29385000	2792499872	120.84	ACLY
0	1080000000	0	4900000	0	1640000000	469.08	PRKDC				540000000	2450000	820000000	469.08	PRKDC
2209999872	10000000000	85200000	385000000	12600000512	17899999232	44.55	Pgk1				6104999936	235100000	15249999872	44.55	Pgk1
908000000	7560000000	36300000	302000000	6200000000	12700000256	47.688	Ahcy				4234000000	169150000	9450000128	47.688	Ahcy
2260000000	22000001024	77800000	760000000	12300000256	35299999744	56.3	Atp5b				12130000512	418900000	23800000000	56.3	Atp5b
112000000	2350000128	2070000	43500000	338000000	3209999872	117.81	Uba1				1231000064	22785000	1773999936	117.81	Uba1
337000000	6590000128	9900000	194000000	484000000	10400000000	88.317	HNRNPU				3463500064	101950000	5442000000	88.317	HNRNPU
684000000	8769999872	24400000	313000000	3800000000	12400000000	50.663	GDI2				4726999936	168700000	8100000000	50.663	GDI2
542000000	5289999872	14700000	143000000	1330000000	9409999872	59.62	CCT8				2915999936	78850000	5369999936	59.62	CCT8
283000000	2529999872	9140000	81600000	3600000000	3640000000	68.542	Rdx				1406499936	45370000	3620000000	68.542	Rdx
16900000	62200000	513000	1880000	12400000	15600000	72.257	Hal				39550000	1196500	14000000	72.257	Hal
46200000	709000000	1180000	18200000	150000000	1300000000	79.481	Hsd17b4				377600000	9690000	725000000	79.481	Hsd17b4
15400000	262000000	453000	7690000	52800000	312000000	78.481	Uroc1				138700000	4071500	182400000	78.481	Uroc1
2190000128	2809999872	122000000	156000000	8659999744	5430000128	33.406	Rgn				2500000000	139000000	7044999936	33.406	Rgn
7650000	40300000	283000	1490000	21600000	25200000	55.715	Cyp2c29				23975000	886500	23400000	55.715	Cyp2c29
13600000	1010000000	413000	30600000	22700000	1400000000	72.585	Sdha				511800000	15506500	711350000	72.585	Sdha
264000000	1750000000	9440000	62400000	1330000000	2630000128	56.141	Lap3				1007000000	35920000	1980000064	56.141	Lap3
1440000000	4180000000	35100000	102000000	8810000384	3990000128	77.063	TF				2810000000	68550000	6400000256	77.063	TF
43400000	3430000128	850000	67200000	24100000	5569999872	113.08	PARP1				1736700064	34025000	2797049936	113.08	PARP1
1280000000	8760000512	75100000	515000000	6569999872	13799999488	29.885	Rps3a;RPS3A				5020000256	295050000	10184999680	29.885	Rps3a;RPS3A
0	41000000	0	837000	0	71000000	111.25	Dpyd				20500000	418500	35500000	111.25	Dpyd
11500000	239000000	426000	8870000	29500000	165000000	58.938	Ftcd				125250000	4648000	97250000	58.938	Ftcd
34700000	2350000128	937000	63400000	35800000	2830000128	68.527	Rpn1				1192350064	32168500	1432900064	68.527	Rpn1
1050000000	10499999744	32900000	329000000	4270000128	16800000000	70.051	HSPA1B;HSPA1A;				5774999872	180950000	10535000064	70.051	HSPA1B;HSPA1A;
3080000000	31499999232	147000000	1500000000	15600000000	44300001280	50.151	TUBA1B;Tuba1b				17289999616	823500000	29950000640	50.151	TUBA1B;Tuba1b
71400000	2050000000	1400000	40300000	254000000	2620000000	106.81	AARS				1060700000	20850000	1437000000	106.81	AARS
22600000	6089999872	501000	135000000	12300000	9630000128	87.301	ALDH18A1;Aldh18a1				3056299936	67750500	4821150064	87.301	ALDH18A1;Aldh18a1
245000000	228000000	7420000	6910000	1340000000	337000000	58.82	Pklr				236500000	7165000	838500000	58.82	Pklr
407000000	974000000	17000000	40600000	2209999872	1990000000	59.125	Scp2				690500000	28800000	2099999936	59.125	Scp2
290000000	498000000	15200000	26200000	1800000000	1200000000	32.804	Haao				394000000	20700000	1500000000	32.804	Haao
6690000	1210000000	145000	26300000	15200000	1760000000	83.899	Immt				608345000	13222500	887600000	83.899	Immt
0	3590000128	0	79700000	0	4400000000	112.89	ATP1A1				1795000064	39850000	2200000000	112.89	ATP1A1
68000000	1890000000	906000	25100000	49800000	2870000128	123.8	VCL				979000000	13003000	1459900064	123.8	VCL
315000000	2520000000	6310000	50500000	581000000	5840000000	94.33	HSPA4				1417500000	28405000	3210500000	94.33	HSPA4
0	1410000000	0	13800000	0	2289999872	229	MYH10;Myh10				705000000	6900000	1144999936	229	MYH10;Myh10
8940000	2010000000	128000	28700000	31400000	3860000000	138.34	COPA;Copa				1009470000	14414000	1945700000	138.34	COPA;Copa
31800000	147000000	1030000	4750000	394000000	270000000	60.995	Hacl1				89400000	2890000	332000000	60.995	Hacl1
1360000000	4760000000	56800000	198000000	7520000000	8350000128	47.994	Calr				3060000000	127400000	7935000064	47.994	Calr
48500000	314000000	3030000	19600000	163000000	639000000	35.039	Uox				181250000	11315000	401000000	35.039	Uox
218000000	1310000000	11500000	69100000	1100000000	1380000000	40.148	Adk				764000000	40300000	1240000000	40.148	Adk
804000000	7310000128	38300000	348000000	2900000000	4870000128	37.047	Akr1c6				4057000064	193150000	3885000064	37.047	Akr1c6
746000000	2649999872	22600000	80300000	3240000000	3889999872	76.775	Khsrp				1697999936	51450000	3564999936	76.775	Khsrp
2580000	305000000	59900	7100000	0	257000000	105.84	Lonp1				153790000	3579950	128500000	105.84	Lonp1
34800000	603000000	1580000	27400000	40500000	618000000	44.816	Acat1				318900000	14490000	329250000	44.816	Acat1
50000000	306000000	1920000	11800000	411000000	769000000	51.739	Asl				178000000	6860000	590000000	51.739	Asl
53600000	556000000	2330000	24200000	235000000	745000000	58.861	Aldh7a1				304800000	13265000	490000000	58.861	Aldh7a1
274000000	4760000000	7220000	125000000	1880000000	6720000000	66.022	CKAP4				2517000000	66110000	4300000000	66.022	CKAP4
1130000000	4180000000	70600000	261000000	7100000256	7430000128	25.97	Gstm1				2655000000	165800000	7265000192	25.97	Gstm1
685000000	846000000	15200000	18800000	3000000000	1110000000	90.807	Plg				765500000	17000000	2055000000	90.807	Plg
1350000000	4089999872	37400000	114000000	3009999872	7320000000	70.67	Pabpc1				2719999936	75700000	5164999936	70.67	Pabpc1
0	139000000	0	3390000	0	42000000	70.875	Acadvl				69500000	1695000	21000000	70.875	Acadvl
230000000	611000000	12100000	32200000	2160000000	1940000000	38.249	Sord				420500000	22150000	2050000000	38.249	Sord
56900000	1160000000	1240000	25200000	160000000	1070000000	106.91	Ganab				608450000	13220000	615000000	106.91	Ganab
8150000	57400000	148000	1040000	0	31000000	137.61	Oplah				32775000	594000	15500000	137.61	Oplah
0	21300000	0	819000	0	11900000	64.76	Acsm1				10650000	409500	5950000	64.76	Acsm1
0	61300000	0	1860000	0	51700000	68.09	Etfdh				30650000	930000	25850000	68.09	Etfdh
29900000	1740000000	786000	45700000	146000000	3849999872	85.462	Aco2				884950000	23243000	1997999936	85.462	Aco2
38500000	314000000	1100000	8980000	151000000	335000000	69.354	Pck1				176250000	5040000	243000000	69.354	Pck1
230000000	1700000000	3190000	23700000	1260000000	2440000000	163.29	A2M				965000000	13445000	1850000000	163.29	A2M
456000000	5600000000	13800000	170000000	2910000128	8220000256	84.659	HSP90AA1				3028000000	91900000	5565000192	84.659	HSP90AA1
341000000	4480000000	10300000	136000000	1340000000	8300000256	59.67	CCT5				2410500000	73150000	4820000128	59.67	CCT5
5939999744	51999997952	283000000	2480000000	29199998976	75600003072	50.14	EEF1A1;EEF1A1P5				28969998848	1381500000	52400001024	50.14	EEF1A1;EEF1A1P5
157000000	4739999744	5060000	153000000	307000000	7459999744	59.366	CCT7				2448499872	79030000	3883499872	59.366	CCT7
0	14500000	0	499000	0	22900000	56.949	Cyp2d26				7250000	249500	11450000	56.949	Cyp2d26
578000000	2040000000	34000000	120000000	3729999872	3630000128	39.771	Adh1				1309000000	77000000	3680000000	39.771	Adh1
182000000	1220000000	7600000	50900000	1790000000	3249999872	46.247	Got1				701000000	29250000	2519999936	46.247	Got1
1310000000	9450000384	72800000	525000000	6689999872	6620000256	36.498	Ldha				5380000192	298900000	6655000064	36.498	Ldha
543000000	2910000128	16000000	85600000	2440000000	4339999744	53.687	Vim;VIM;VI				1726500064	50800000	3389999872	53.687	Vim;VIM;VI
1690000	108000000	48400	3090000	7560000	68500000	73.98	Cpt2				54845000	1569200	38030000	73.98	Cpt2
5990000128	33600000000	299000000	1680000000	27000000512	43100000256	49.83	Tubb4b;TUBB4B;Tubb4a				19795000064	989500000	35050000384	49.83	Tubb4b;TUBB4B;Tubb4a
13900000	997000000	331000	23700000	70600000	831000000	79.776	Ndufs1				505450000	12015500	450800000	79.776	Ndufs1
0	61000000	0	1390000	0	41100000	79.921	Pcca				30500000	695000	20550000	79.921	Pcca
184000000	1120000000	6820000	41400000	772000000	1520000000	56.979	Ugp2				652000000	24110000	1146000000	56.979	Ugp2
117000000	1270000000	6140000	66700000	498000000	1910000000	36.912	Fbp1				693500000	36420000	1204000000	36.912	Fbp1
4150000128	9200000000	260000000	575000000	17999998976	14300000256	26.42	TPM3				6675000064	417500000	16149999616	26.42	TPM3
139000000	3470000128	3150000	79000000	1080000000	4920000000	92.694	VIL1				1804500064	41075000	3000000000	92.694	VIL1
360000000	6860000256	11300000	214000000	2380000000	11699999744	69.842	XRCC6				3610000128	112650000	7039999872	69.842	XRCC6
4400000000	3560000000	183000000	149000000	19700000768	4150000128	45.029	Apoa4				3980000000	166000000	11925000448	45.029	Apoa4
4870000	558000000	162000	18600000	17900000	1110000000	56.451	Abat				281435000	9381000	563950000	56.451	Abat
67800000	2270000128	2340000	78400000	147000000	4110000128	55.42	Shmt2				1168900064	40370000	2128500064	55.42	Shmt2
161000000	1030000000	5540000	35500000	572000000	1130000000	59.69	Tkfc				595500000	20520000	851000000	59.69	Tkfc
31100000	729000000	864000	20300000	48400000	1340000000	74.466	Slc25a13				380050000	10582000	694200000	74.466	Slc25a13
93700000	2600000000	1910000	53000000	294000000	3620000000	136.22	SEC31A				1346850000	27455000	1957000000	136.22	SEC31A
8300000256	24000000000	415000000	1200000000	33600000000	37199998976	37.429	HNRNPA2B1;Hnrnpa2b1				16150000128	807500000	35399999488	37.429	HNRNPA2B1;Hnrnpa2b1
3870000128	18400000000	168000000	799000000	15500000256	28400001024	39.42	ALDOA;A				11135000064	483500000	21950000640	39.42	ALDOA;A
0	484000000	0	24200000	0	566000000	47.896	Acadl				242000000	12100000	283000000	47.896	Acadl
953000000	4020000000	25800000	109000000	4030000128	5750000128	87.428	Fga				2486500000	67400000	4890000128	87.428	Fga
83400000	705000000	3790000	32000000	483000000	1070000000	49.959	Hgd				394200000	17895000	776500000	49.959	Hgd
7200000	17700000	206000	507000	37900000	16300000	70.35	Papss2				12450000	356500	27100000	70.35	Papss2
9550000	22800000	329000	786000	49800000	18900000	58.183	Cyp1a2				16175000	557500	34350000	58.183	Cyp1a2
230000000	2870000128	8860000	110000000	1450000000	6310000128	47.411	Got2				1550000064	59430000	3880000064	47.411	Got2
70100000	1240000000	2420000	42800000	310000000	2350000128	51.899	Pah				655050000	22610000	1330000064	51.899	Pah
333000000	1220000000	4960000	18200000	1870000000	2380000000	165.3	Mug1				776500000	11580000	2125000000	165.3	Mug1
0	303000000	0	3650000	0	513000000	180.53	Iqgap2				151500000	1825000	256500000	180.53	Iqgap2
205000000	6019999744	6820000	201000000	1360000000	9989999616	49.508	Tufm				3112499872	103910000	5674999808	49.508	Tufm
273000000	3369999872	10900000	135000000	2200000000	4270000128	54.752	Fgb				1821499936	72950000	3235000064	54.752	Fgb
661000000	3009999872	41300000	188000000	2900000000	4430000128	43.508	Mat1a				1835499936	114650000	3665000064	43.508	Mat1a
34200000	724000000	1370000	29000000	162000000	1840000000	51.386	Hadhb				379100000	15185000	1001000000	51.386	Hadhb
375000000	3340000000	18800000	167000000	2190000128	6540000256	35.009	Etfa				1857500000	92900000	4365000192	35.009	Etfa
37800000	1080000000	803000	23000000	84400000	1550000000	111.18	Hyou1				558900000	11901500	817200000	111.18	Hyou1
21199998976	60000002048	1250000000	3529999872	81299996672	85100003328	36.053	GAPDH				40600000512	2389999936	83200000000	36.053	GAPDH
412000000	5289999872	13300000	171000000	952000000	8860000256	60.533	CCT3				2850999936	92150000	4906000128	60.533	CCT3
15500000	1730000000	254000	28300000	42700000	2740000000	140.96	DHX9				872750000	14277000	1391350000	140.96	DHX9
0	568000000	0	2210000	0	711000000	532.4	DYNC1H1				284000000	1105000	355500000	532.4	DYNC1H1
456000000	5360000000	21700000	255000000	4489999872	6550000128	54.231	NONO				2908000000	138350000	5520000000	54.231	NONO
13100000	771000000	80100	4700000	45200000	1230000000	292.75	GCN1				392050000	2390050	637600000	292.75	GCN1
2390000128	11100000256	95800000	445000000	12600000512	15000000512	48.562	Hnrnpk;HNRNPK				6745000192	270400000	13800000512	48.562	Hnrnpk;HNRNPK
17800000	77000000	380000	1640000	32300000	41200000	99.098	Mttp				47400000	1010000	36750000	99.098	Mttp
0	46200000	0	1590000	0	32600000	70.422	Slc27a2				23100000	795000	16300000	70.422	Slc27a2
110000000	608000000	6470000	35800000	781000000	1440000000	42.119	Glul				359000000	21135000	1110500000	42.119	Glul
192000000	433000000	11300000	25500000	1260000000	788000000	30.641	Cbr1				312500000	18400000	1024000000	30.641	Cbr1
24899999744	6899999744	1780000000	493000000	105999998976	13400000512	30.615	Apoa1				15899999744	1136500000	59699999744	30.615	Apoa1
812000000	3430000128	54200000	229000000	4849999872	6409999872	34.807	Arg1				2121000064	141600000	5629999872	34.807	Arg1
2010000000	5219999744	134000000	348000000	7880000000	5720000000	24.826	Prdx6				3614999872	241000000	6800000000	24.826	Prdx6
0	150000000	0	5980000	0	232000000	53.663	Aldh8a1				75000000	2990000	116000000	53.663	Aldh8a1
33300000	135000000	1510000	6160000	147000000	137000000	46.3	Sec14l2				84150000	3835000	142000000	46.3	Sec14l2
60500000	2080000000	1290000	44200000	103000000	3540000000	102.99	NPEPPS;Npepps				1070250000	22745000	1821500000	102.99	NPEPPS;Npepps
896000000000	260000006144	81399996416	23600001024	4160000098304	525000015872	15.748	Hbb-bs				578000003072	52499998720	2342500057088	15.748	Hbb-bs
924000000	1660000000	61600000	111000000	5990000128	3529999872	29.366	Ca3				1292000000	86300000	4760000000	29.366	Ca3
5730000	264000000	273000	12600000	14000000	519000000	48.354	Oat				134865000	6436500	266500000	48.354	Oat
7840000000	15600000000	522000000	1040000000	51999997952	39099998208	22.176	Prdx1				11720000000	781000000	45549998080	22.176	Prdx1
16600000	141000000	693000	5880000	142000000	293000000	52.6	Shmt1				78800000	3286500	217500000	52.6	Shmt1
790000000	4529999872	41600000	238000000	4310000128	6520000000	26.674	Rps3;RPS3				2659999936	139800000	5415000064	26.674	Rps3;RPS3
44700000	453000000	3200000	32400000	274000000	997000000	34.463	Hadh				248850000	17800000	635500000	34.463	Hadh
7120000	990000000	174000	24100000	94500000	2700000000	80.208	Trap1				498560000	12137000	1397250000	80.208	Trap1
41000000	1540000000	732000	27600000	190000000	2369999872	123.63	IPO5;Ipo5				790500000	14166000	1279999936	123.63	IPO5;Ipo5
9570000	681000000	58700	4180000	505000000	645000000	331.77	DSP				345285000	2119350	575000000	331.77	DSP
364000000	5329999872	12100000	178000000	1540000000	8049999872	76.149	SFPQ				2846999936	95050000	4794999936	76.149	SFPQ
7850000	1630000000	175000	36200000	19000000	2560000000	87.798	QARS				818925000	18187500	1289500000	87.798	QARS
265000000	4510000128	8040000	137000000	1140000000	7790000128	57.924	CCT4				2387500064	72520000	4465000064	57.924	CCT4
268000000	4270000128	7240000	115000000	1130000000	6670000128	95.337	ILF3;Ilf3				2269000064	61120000	3900000064	95.337	ILF3;Ilf3
22000000	1800000000	448000	36700000	91400000	2900000000	97.717	COPG1				911000000	18574000	1495700000	97.717	COPG1
21600000	1900000000	584000	51300000	62900000	3550000128	82.955	Sec23a				960800000	25942000	1806450064	82.955	Sec23a
366000000	3980000000	10800000	117000000	1280000000	6630000128	70.887	Hnrnpr;HNRNPR				2173000000	63900000	3955000064	70.887	Hnrnpr;HNRNPR
16300000	273000000	858000	14400000	52300000	319000000	39.764	Otc				144650000	7629000	185650000	39.764	Otc
349000000	4649999872	18300000	245000000	1900000000	9959999488	46.109	Rpl3				2499499936	131650000	5929999744	46.109	Rpl3
178000000	1940000000	8910000	96900000	1020000000	3040000000	32.931	Slc25a5;SLC25A5				1059000000	52905000	2030000000	32.931	Slc25a5;SLC25A5
179000000	1290000000	6620000	47600000	1300000000	3270000128	54.356	Fh				734500000	27110000	2285000064	54.356	Fh
23200000	106000000	1060000	4810000	37700000	85200000	61.543	Cbs				64600000	2935000	61450000	61.543	Cbs
0	33200000	0	1110000	0	64100000	61.612	Ces1f				16600000	555000	32050000	61.612	Ces1f
209000000	4600000000	13000000	287000000	645000000	7640000000	47.153	Rpl4				2404500000	150000000	4142500000	47.153	Rpl4
0	47400000	0	1980000	0	45300000	56.724	Dpys				23700000	990000	22650000	56.724	Dpys
2560000000	12600000512	116000000	575000000	10700000256	20199999488	35.936	ANXA5;AN				7580000256	345500000	15449999872	35.936	ANXA5;AN
118000000	2409999872	3200000	65200000	405000000	4600000000	57.136	DARS				1263999936	34200000	2502500000	57.136	DARS
17600000	1560000000	366000	32400000	103000000	2260000000	102.49	COPB2				788800000	16383000	1181500000	102.49	COPB2
527000000	4300000256	20300000	165000000	3769999872	4209999872	58.024	CCT6A				2413500128	92650000	3989999872	58.024	CCT6A
860000000	9850000384	41000000	469000000	3489999872	10499999744	35.503	MDH2				5355000192	255000000	6994999808	35.503	MDH2
6969999872	18900000768	348000000	944000000	21699999744	26300000256	30.791	TPI1				12935000320	646000000	24000000000	30.791	TPI1
2300000	815000000	37100	13100000	81900000	788000000	136.37	CAND1				408650000	6568550	434950000	136.37	CAND1
415000000	5329999872	13800000	178000000	387000000	9720000512	63.48	IGF2BP1;Igf2bp1				2872499936	95900000	5053500256	63.48	IGF2BP1;Igf2bp1
0	721000000	0	10900000	0	814000000	171.28	Eif4g1				360500000	5450000	407000000	171.28	Eif4g1
0	0	0	0	0	0	57.318	Amy2;Amy2a1				0	0	0	57.318	Amy2;Amy2a1
1790000000	789000000	74600000	32900000	6609999872	1150000000	53.6	Gc				1289500000	53750000	3879999936	53.6	Gc
673000000	2860000000	35400000	151000000	2649999872	5689999872	39.547	Adh5				1766500000	93200000	4169999872	39.547	Adh5
592000000	6089999872	37000000	381000000	3190000128	9100000256	29.597	Rps4x;RPS4X				3340999936	209000000	6145000192	29.597	Rps4x;RPS4X
5270000	36600000	239000	1660000	0	63200000	56.804	Cyp2e1				20935000	949500	31600000	56.804	Cyp2e1
3490000	41300000	134000	1590000	5140000	12800000	67.95	Acsf2				22395000	862000	8970000	67.95	Acsf2
223000000	2110000000	13100000	124000000	1110000000	1820000000	37.289	Akr1d1				1166500000	68550000	1465000000	37.289	Akr1d1
3110000128	915000000	115000000	33900000	12600000512	1780000000	51.317	Hpx				2012500064	74450000	7190000256	51.317	Hpx
507000000	4049999872	13000000	104000000	3000000000	5480000000	73.502	DPYSL2				2278499936	58500000	4240000000	73.502	DPYSL2
360000000	1450000000	2910000	11700000	2010000000	1890000000	245.44	MAP4				905000000	7305000	1950000000	245.44	MAP4
4040000000	12400000000	237000000	730000000	16300000256	22100000768	33.155	HNRNPA1;Hnrnpa1				8220000000	483500000	19200000512	33.155	HNRNPA1;Hnrnpa1
5510000128	4440000000	306000000	247000000	24299999232	8520000000	30.777	APOA1				4975000064	276500000	16409999616	30.777	APOA1
85400000	1820000000	2670000	56700000	499000000	2780000000	65.308	PPP2R1A				952700000	29685000	1639500000	65.308	PPP2R1A
308000000	3830000128	12800000	159000000	653000000	6729999872	53.139	PGD				2069000064	85900000	3691499936	53.139	PGD
239000000	3120000000	8530000	111000000	917000000	5760000000	51.901	CAP1				1679500000	59765000	3338500000	51.901	CAP1
8710000	430000000	415000	20500000	26600000	251000000	49.913	Ndufv1				219355000	10457500	138800000	49.913	Ndufv1
2740000000	1510000000	457000000	251000000	14599999488	3409999872	14.245	Fabp1				2125000000	354000000	9004999680	14.245	Fabp1
18000000	144000000	748000	6000000	44900000	216000000	49.714	Cpox				81000000	3374000	130450000	49.714	Cpox
0	2929999872	0	81300000	0	4499999744	75.444	Alox15				1464999936	40650000	2249999872	75.444	Alox15
5160000	31700000	224000	1380000	6450000	9910000	50.478	Gulo				18430000	802000	8180000	50.478	Gulo
754000000	5369999872	32800000	234000000	4150000128	7459999744	46.153	Eif4a1;EIF4A1				3061999936	133400000	5804999936	46.153	Eif4a1;EIF4A1
0	11900000	0	371000	0	5420000	76.202	Slc27a5				5950000	185500	2710000	76.202	Slc27a5
1280000	341000000	26600	7110000	7960000	354000000	113.84	Nnt				171140000	3568300	180980000	113.84	Nnt
2420000	168000000	121000	8390000	5170000	108000000	60.047	Ugt1a1				85210000	4255500	56585000	60.047	Ugt1a1
289000000	848000000	18100000	53000000	1880000000	1320000000	41.297	Acat2				568500000	35550000	1600000000	41.297	Acat2
0	46800000	0	410000	0	69900000	213.42	Vwa8				23400000	205000	34950000	213.42	Vwa8
34100000	308000000	1550000	14000000	91300000	278000000	43.567	Cth				171050000	7775000	184650000	43.567	Cth
0	30100000	0	1590000	0	22300000	34.098	Glyat				15050000	795000	11150000	34.098	Glyat
427000000	4070000128	25100000	240000000	1240000000	7980000256	48.1	Pdia6				2248500064	132550000	4610000128	48.1	Pdia6
24300000	297000000	900000	11000000	126000000	656000000	53.514	Aldh9a1				160650000	5950000	391000000	53.514	Aldh9a1
0	56500000	0	1410000	0	65800000	76.862	Acox2				28250000	705000	32900000	76.862	Acox2
42600000	923000000	1380000	29800000	80100000	1550000000	66.765	Aifm1				482800000	15590000	815050000	66.765	Aifm1
15400000	440000000	549000	15700000	39500000	663000000	46.839	Suclg2				227700000	8124500	351250000	46.839	Suclg2
1230000000	7720000000	51300000	322000000	6240000000	11299999744	55.938	PHGDH				4475000000	186650000	8769999872	55.938	PHGDH
2380000	528000000	9490	2100000	6440000	834000000	515.6	APOB				265190000	1054745	420220000	515.6	APOB
378000000	4899999744	19900000	258000000	2470000128	6200000000	47.079	PAICS				2638999872	138950000	4335000064	47.079	PAICS
453000000	5590000128	18900000	233000000	2090000000	7750000128	50.118	EEF1G				3021500064	125950000	4920000064	50.118	EEF1G
93700000	2510000128	2340000	62900000	577000000	3220000000	97.169	KPNB1;Kpnb1				1301850064	32620000	1898500000	97.169	KPNB1;Kpnb1
73100000	2700000000	2030000	75000000	71400000	4460000256	70.729	PCK2				1386550000	38515000	2265700128	70.729	PCK2
40900000	1020000000	870000	21700000	97700000	1800000000	96.864	HSPH1				530450000	11285000	948850000	96.864	HSPH1
228000000	2729999872	10400000	124000000	1300000000	3620000000	43.786	PA2G4				1478999936	67200000	2460000000	43.786	PA2G4
100000000	679000000	7180000	48500000	528000000	577000000	33.885	Sult1a1				389500000	27840000	552500000	33.885	Sult1a1
778000007168	304000008192	97299996672	38000001024	3189999927296	380000010240	15.085	Hba				541000007680	67649998848	1784999968768	15.085	Hba
1590000000	1030000000	106000000	68700000	8940000256	1600000000	35.866	Apoe				1310000000	87350000	5270000128	35.866	Apoe
1120000000	3420000000	112000000	342000000	5939999744	4600000000	25.36	Gsta3				2270000000	227000000	5269999872	25.36	Gsta3
19800000	335000000	991000	16700000	38400000	302000000	46.481	Acadm				177400000	8845500	170200000	46.481	Acadm
32300000	1400000000	1350000	58100000	239000000	1970000000	50.906	Idh2				716150000	29725000	1104500000	50.906	Idh2
0	0	0	0	0	0	60.515	Fmo3				0	0	0	60.515	Fmo3
4060000	221000000	150000	8190000	17900000	206000000	50.773	Bckdha				112530000	4170000	111950000	50.773	Bckdha
0	236000000	0	5370000	0	359000000	116.03	Ogdh				118000000	2685000	179500000	116.03	Ogdh
0	69600000	0	3160000	0	30500000	57.854	Cyp3a11				34800000	1580000	15250000	57.854	Cyp3a11
35600000	718000000	1370000	27600000	150000000	1670000000	61.84	Aldh4a1				376800000	14485000	910000000	61.84	Aldh4a1
38400000	53600000	1420000	1980000	65100000	21300000	60.755	Suox				46000000	1700000	43200000	60.755	Suox
18300000	165000000	832000	7490000	117000000	296000000	43.995	Acaa1b				91650000	4161000	206500000	43.995	Acaa1b
0	477000000	0	9550000	0	1210000000	113.27	Gldc				238500000	4775000	605000000	113.27	Gldc
51900000	2150000128	2160000	89700000	343000000	4540000256	57.552	Aldh1b1				1100950064	45930000	2441500128	57.552	Aldh1b1
0	50300000	0	2010000	0	62500000	43.846	Pipox				25150000	1005000	31250000	43.846	Pipox
342000000	1470000000	14900000	63700000	2020000000	2280000000	36.586	Akr1a1				906000000	39300000	2150000000	36.586	Akr1a1
1200000000	2150000128	44400000	79800000	7459999744	2070000000	69.697	EIF4B				1675000064	62100000	4764999872	69.697	EIF4B
37700000	1250000000	725000	24000000	264000000	2220000000	103.06	ACTN1				643850000	12362500	1242000000	103.06	ACTN1
298000000	3150000128	9620000	101000000	1260000000	5420000256	60.343	TCP1				1724000064	55310000	3340000128	60.343	TCP1
269000000	3180000000	24400000	289000000	1140000000	4689999872	34.362	RPL5				1724500000	156700000	2914999936	34.362	RPL5
9730000	1390000000	263000	37500000	6440000	2240000000	75.378	RARS				699865000	18881500	1123220000	75.378	RARS
76300000	2920000000	1780000	68000000	107000000	4780000256	78.806	GFPT1;Gfpt1				1498150000	34890000	2443500128	78.806	GFPT1;Gfpt1
96600000	2260000000	3020000	70800000	464000000	3420000000	88.549	TRIM28				1178300000	36910000	1942000000	88.549	TRIM28
265000000	2569999872	8540000	82800000	436000000	4849999872	58.946	TKFC				1417499936	45670000	2642999936	58.946	TKFC
1370000000	7390000128	80800000	434000000	7249999872	10099999744	34.476	Hnrnpa3;HNRNPA3				4380000064	257400000	8674999808	34.476	Hnrnpa3;HNRNPA3
0	36100000	0	1810000	0	33700000	54.33	Aldh3a2				18050000	905000	16850000	54.33	Aldh3a2
19600000	1800000000	446000	41000000	23700000	2940000000	80.669	Rps6ka3;RPS6KA3				909800000	20723000	1481850000	80.669	Rps6ka3;RPS6KA3
25100000	321000000	1000000	12800000	77300000	574000000	35.231	Gpd1				173050000	6900000	325650000	35.231	Gpd1
137000000	1530000000	4570000	51100000	741000000	2240000000	66.406	Wdr1				833500000	27835000	1490500000	66.406	Wdr1
0	35600000	0	1780000	0	19200000	43.044	Ckm;CKM				17800000	890000	9600000	43.044	Ckm;CKM
112000000	1450000000	5100000	66000000	444000000	2200000000	38.734	Anxa1				781000000	35550000	1322000000	38.734	Anxa1
2620000000	7849999872	201000000	604000000	12000000000	10200000512	28.832	Pgam1;PGAM1				5234999936	402500000	11100000256	28.832	Pgam1;PGAM1
0	0	0	0	0	0	55.826	Cyp2c39				0	0	0	55.826	Cyp2c39
1860000000	9600000000	109000000	565000000	8300000256	15100000256	29.174	Ywhae;YWHAE				5730000000	337000000	11700000256	29.174	Ywhae;YWHAE
457000000	3190000128	25400000	177000000	2249999872	4289999872	29.82	Phb				1823500064	101200000	3269999872	29.82	Phb
0	52500000	0	1750000	0	121000000	57.114	Agxt2				26250000	875000	60500000	57.114	Agxt2
57800000	1770000000	1810000	55300000	160000000	3580000000	69.265	Ddx5				913900000	28555000	1870000000	69.265	Ddx5
0	37600000	0	1390000	0	49300000	58.557	Maob				18800000	695000	24650000	58.557	Maob
5390000	70400000	257000	3350000	30500000	45700000	55.142	Gpt				37895000	1803500	38100000	55.142	Gpt
133000000	1090000000	10200000	83500000	811000000	1190000000	27.623	Etfb				611500000	46850000	1000500000	27.623	Etfb
29000000	190000000	1710000	11200000	228000000	285000000	40.789	Ndrg2				109500000	6455000	256500000	40.789	Ndrg2
8800000	513000000	550000	32100000	38200000	564000000	25.426	Ak3				260900000	16325000	301100000	25.426	Ak3
0	770000000	0	7400000	0	1150000000	236.02	CAD;Cad				385000000	3700000	575000000	236.02	CAD;Cad
814000000	4680000000	37000000	213000000	3270000128	7699999744	46.836	SSB				2747000000	125000000	5484999936	46.836	SSB
145000000	2460000000	3830000	64800000	777000000	3680000000	72.932	PDIA4				1302500000	34315000	2228500000	72.932	PDIA4
179000000	3849999872	8940000	192000000	968000000	5420000256	64.132	HNRNPL				2014499936	100470000	3194000128	64.132	HNRNPL
28900000	1330000000	525000	24200000	84600000	2000000000	126.97	DDB1				679450000	12362500	1042300000	126.97	DDB1
157000000	783000000	1440000	7190000	778000000	994000000	262.84	Fn1				470000000	4315000	886000000	262.84	Fn1
375000000	528000000	7340000	10400000	1370000000	1050000000	121.08	Cp				451500000	8870000	1210000000	121.08	Cp
355000000	613000000	22200000	38300000	3510000128	1070000000	36.023	Alad				484000000	30250000	2290000064	36.023	Alad
0	21600000	0	773000	0	60900000	55.948	Cyp2f2				10800000	386500	30450000	55.948	Cyp2f2
9040000000	27800000512	904000000	2780000000	37900001280	44100001792	22.099	Hist1h1d				18420000256	1842000000	41000001536	22.099	Hist1h1d
0	0	0	0	0	0	59.914	Fmo1				0	0	0	59.914	Fmo1
398000000	1770000000	16600000	73700000	2190000128	2460000000	45.626	Psmc5;PSMC5				1084000000	45150000	2325000064	45.626	Psmc5;PSMC5
489000000	4750000128	48900000	475000000	4670000128	8329999872	28.024	Rpl8;RPL8				2619500064	261950000	6500000000	28.024	Rpl8;RPL8
21100000	409000000	680000	13200000	131000000	666000000	72.571	Gclc				215050000	6940000	398500000	72.571	Gclc
0	14000000	0	466000	0	7950000	60	Fmo5				7000000	233000	3975000	60	Fmo5
0	119000000	0	5660000	0	68000000	61.94	Ces2a				59500000	2830000	34000000	61.94	Ces2a
0	8940000	0	331000	0	21500000	55.764	Cyp2c50				4470000	165500	10750000	55.764	Cyp2c50
2600000	118000000	113000	5120000	15100000	129000000	59.266	Pdia5				60300000	2616500	72050000	59.266	Pdia5
687000000	1470000000	38100000	81400000	3640000000	2729999872	32.667	Ppa1				1078500000	59750000	3184999936	32.667	Ppa1
5660000	89700000	354000	5610000	24600000	108000000	30.501	Nit2				47680000	2982000	66300000	30.501	Nit2
6640000	7280000	207000	228000	17500000	5110000	68.035	Prodh				6960000	217500	11305000	68.035	Prodh
15300000	540000000	260000	9150000	42300000	1050000000	140.21	Vars				277650000	4705000	546150000	140.21	Vars
0	375000000	0	13400000	0	445000000	50.113	Sucla2				187500000	6700000	222500000	50.113	Sucla2
540000000	6289999872	18600000	217000000	1200000000	10599999488	83.607	PEG10				3414999936	117800000	5899999744	83.607	PEG10
294000000	2230000128	13300000	101000000	1680000000	3769999872	33.296	PHB2;Phb2				1262000064	57150000	2724999936	33.296	PHB2;Phb2
549000000	5870000128	22900000	245000000	1820000000	8899999744	54.861	ALDH1A1				3209500064	133950000	5359999872	54.861	ALDH1A1
533000000	3430000128	23200000	149000000	1190000000	7209999872	56.256	GSR				1981500064	86100000	4199999936	56.256	GSR
4400000	528000000	40700	4890000	0	827000000	267.29	TPR				266200000	2465350	413500000	267.29	TPR
81700000	1170000000	2330000	33300000	378000000	1640000000	66.408	LMNB1				625850000	17815000	1009000000	66.408	LMNB1
28400000	862000000	473000	14400000	81100000	1290000000	109.68	KIF5B				445200000	7436500	685550000	109.68	KIF5B
194000000	1850000000	7190000	68700000	885000000	2550000128	57.21	ARCN1				1022000000	37945000	1717500064	57.21	ARCN1
90500000	1400000000	2920000	45300000	550000000	1690000000	51.804	FKBP4				745250000	24110000	1120000000	51.804	FKBP4
536000000	864000000	20600000	33200000	1700000000	1380000000	47.352	PSMC3				700000000	26900000	1540000000	47.352	PSMC3
859000000	355000000	19500000	8060000	3760000000	491000000	102.82	Itih4				607000000	13780000	2125500000	102.82	Itih4
181000000	22700000	8210000	1030000	355000000	32500000	45.912	Agxt				101850000	4620000	193750000	45.912	Agxt
11100000	23100000	370000	769000	7470000	11900000	63.953	Me1				17100000	569500	9685000	63.953	Me1
2880000000	6460000256	144000000	323000000	12800000000	10099999744	46.879	Serpina3k				4670000128	233500000	11449999872	46.879	Serpina3k
6220000256	5150000128	366000000	303000000	25500000256	7049999872	45.974	Serpina1b				5685000192	334500000	16275000064	45.974	Serpina1b
608000000	893000000	26400000	38800000	3409999872	2460000000	46.175	Fah				750500000	32600000	2934999936	46.175	Fah
966000000	4280000000	96600000	428000000	5089999872	5859999744	22.127	Rps7;RPS7;Gm9493				2623000000	262300000	5474999808	22.127	Rps7;RPS7;Gm9493
4340000	238000000	155000	8510000	20100000	436000000	61.378	Mccc2				121170000	4332500	228050000	61.378	Mccc2
0	0	0	0	0	0	51.847	Ldhd				0	0	0	51.847	Ldhd
0	52400000	0	1540000	0	155000000	66.414	Chdh				26200000	770000	77500000	66.414	Chdh
0	36200000	0	431000	0	85800000	170.08	Eprs				18100000	215500	42900000	170.08	Eprs
61500000	1050000000	1660000	28300000	211000000	1790000000	91.369	Eif3b				555750000	14980000	1000500000	91.369	Eif3b
0	67800000	0	2340000	0	119000000	58.408	Pccb				33900000	1170000	59500000	58.408	Pccb
15900000	1230000000	795000	61700000	40300000	2350000128	51.736	Cs				622950000	31247500	1195150064	51.736	Cs
0	405000000	0	21300000	0	565000000	48.234	Uqcrc2				202500000	10650000	282500000	48.234	Uqcrc2
245000000	738000000	14400000	43400000	1330000000	1220000000	32.675	Gnmt				491500000	28900000	1275000000	32.675	Gnmt
707000000	1690000000	27200000	64800000	4129999872	1730000000	47.074	PLIN3				1198500000	46000000	2929999936	47.074	PLIN3
2010000000	7920000000	77500000	304000000	9059999744	11800000512	48.057	KRT18				4965000000	190750000	10430000128	48.057	KRT18
185000000	4769999872	7130000	183000000	975000000	6720000000	63.146	GPI				2477499936	95065000	3847500000	63.146	GPI
4440000000	18499999744	370000000	1540000000	10700000256	35000000512	32.575	NPM1				11469999872	955000000	22850000384	32.575	NPM1
544000000	4649999872	32000000	274000000	1880000000	6409999872	30.772	VDAC1				2596999936	153000000	4144999936	30.772	VDAC1
612000000	6249999872	32200000	329000000	3289999872	8659999744	57.221	PTBP1				3430999936	180600000	5974999808	57.221	PTBP1
515000000	1780000000	20600000	71300000	2280000000	2600000000	47.366	PSMC4				1147500000	45950000	2440000000	47.366	PSMC4
1530000000	5600000000	118000000	431000000	6480000000	7929999872	38.434	HNRNPD				3565000000	274500000	7204999936	38.434	HNRNPD
47600000	1920000000	1590000	63900000	349000000	2809999872	68.047	KARS				983800000	32745000	1579499936	68.047	KARS
425000000	3910000128	18500000	170000000	1690000000	5660000256	47.628	TXNDC5				2167500064	94250000	3675000128	47.628	TXNDC5
1600000000	3440000000	88700000	191000000	6099999744	4350000128	44.965	SERBP1				2520000000	139850000	5224999936	44.965	SERBP1
3240000000	751000000	105000000	24200000	14400000000	1540000000	73.1	Kng1				1995500000	64600000	7970000000	73.1	Kng1
530000000	2960000000	33100000	185000000	3460000000	3449999872	42.151	Taldo1				1745000000	109050000	3454999936	42.151	Taldo1
7830000	9270000	174000	206000	62700000	39400000	96.856	Mvp				8550000	190000	51050000	96.856	Mvp
64000000	1340000000	2370000	49600000	396000000	1720000000	47.436	Psmd11;PSMD11				702000000	25985000	1058000000	47.436	Psmd11;PSMD11
33100000	790000000	1570000	37600000	66300000	1880000000	54.272	Dld				411550000	19585000	973150000	54.272	Dld
192000000	240000000	1400000	1750000	473000000	729000000	279.86	Spta1				216000000	1575000	601000000	279.86	Spta1
1420000000	4049999872	101000000	290000000	5950000128	8169999872	36.511	Mdh1				2734999936	195500000	7060000000	36.511	Mdh1
10300000	594000000	468000	27000000	9280000	858000000	43.231	Pdha1				302150000	13734000	433640000	43.231	Pdha1
18000000	463000000	1200000	30900000	166000000	917000000	33.466	Tst				240500000	16050000	541500000	33.466	Tst
1140000000	4430000128	81600000	317000000	5409999872	6350000128	27.771	Ywhaz				2785000064	199300000	5880000000	27.771	Ywhaz
0	109000000	0	2020000	0	280000000	146.56	Xdh				54500000	1010000	140000000	146.56	Xdh
118000000	65700000	8460000	4690000	832000000	111000000	33.097	Mpst				91850000	6575000	471500000	33.097	Mpst
0	79700000	0	3980000	0	111000000	63.317	Ces3a				39850000	1990000	55500000	63.317	Ces3a
0	157000000	0	9260000	0	284000000	38.299	Bdh1				78500000	4630000	142000000	38.299	Bdh1
165000000	1540000000	10300000	96100000	380000000	1210000000	31.474	Echs1				852500000	53200000	795000000	31.474	Echs1
5670000	31300000	227000	1250000	40600000	30400000	60.873	Ugt2b5;Ugt2b17				18485000	738500	35500000	60.873	Ugt2b5;Ugt2b17
0	2390000	0	109000	0	3410000	46.053	Sec14l4				1195000	54500	1705000	46.053	Sec14l4
0	68800000	0	4910000	0	70700000	35.44	Hibadh				34400000	2455000	35350000	35.44	Hibadh
0	37000000	0	948000	0	70800000	79.343	Mccc1				18500000	474000	35400000	79.343	Mccc1
10900000	119000000	575000	6270000	31200000	87600000	36.213	Decr1				64950000	3422500	59400000	36.213	Decr1
29000000	110000000	1820000	6860000	235000000	191000000	31.983	Pbld2				69500000	4340000	213000000	31.983	Pbld2
49000000	1250000000	2330000	59300000	95100000	2110000000	52.851	Uqcrc1				649500000	30815000	1102550000	52.851	Uqcrc1
0	166000000	0	4060000	0	258000000	83.355	Tars				83000000	2030000	129000000	83.355	Tars
71900000	152000000	4230000	8910000	559000000	417000000	34.995	4931406C07Rik				111950000	6570000	488000000	34.995	4931406C07Rik
2070000000	6899999744	138000000	460000000	7550000128	11299999744	28.916	HNRNPC				4484999872	299000000	9424999936	28.916	HNRNPC
22000000	736000000	450000	15000000	258000000	550000000	104.85	CTNND1				379000000	7725000	404000000	104.85	CTNND1
0	769000000	0	24800000	0	1300000000	66.049	NOP56				384500000	12400000	650000000	66.049	NOP56
840000000	5160000000	93300000	574000000	3249999872	7760000000	24.261	RPL13				3000000000	333650000	5504999936	24.261	RPL13
95300000	3169999872	2980000	99000000	591000000	4110000128	67.567	CANX				1632649936	50990000	2350500064	67.567	CANX
829000000	7729999872	28600000	266000000	4529999872	10899999744	56.782	PDIA3				4279499936	147300000	7714999808	56.782	PDIA3
2920000000	16199999488	56100000	311000000	13500000256	25099999232	110.42	CSE1L;Cse1l				9559999744	183550000	19299999744	110.42	CSE1L;Cse1l
1480000000	26100000768	78000000	1380000000	7990000128	37299998720	36.788	AKR1C1				13790000384	729000000	22644999424	36.788	AKR1C1
20400000	1330000000	524000	34000000	19200000	2190000128	86.706	PDXDC1				675200000	17262000	1104600064	86.706	PDXDC1
340000000	2760000000	17000000	138000000	2030000000	3809999872	40.422	PSAT1				1550000000	77500000	2919999936	40.422	PSAT1
0	169000000	0	9400000	0	95100000	49.57	Gcdh				84500000	4700000	47550000	49.57	Gcdh
50200000	95500000	3140000	5970000	160000000	97800000	32.74	Khk				72850000	4555000	128900000	32.74	Khk
20100000	17300000	1000000	866000	18200000	7930000	35.66	Rdh7				18700000	933000	13065000	35.66	Rdh7
356000000	4030000128	32400000	366000000	1030000000	7590000128	29.976	Rpl7a;RPL7A;Rpl				2193000064	199200000	4310000064	29.976	Rpl7a;RPL7A;Rpl
69200000	174000000	4320000	10900000	257000000	273000000	25.716	Gstm2				121600000	7610000	265000000	25.716	Gstm2
234000000	375000000	14600000	23500000	1140000000	728000000	32.263	Pnp				304500000	19050000	934000000	32.263	Pnp
321000000	3560000000	22900000	255000000	1940000000	6209999872	33.509	Rpl6				1940500000	138950000	4074999936	33.509	Rpl6
0	103000000	0	3550000	0	167000000	53.246	Dbt				51500000	1775000	83500000	53.246	Dbt
0	246000000	0	6310000	0	683000000	75.474	Abcd3				123000000	3155000	341500000	75.474	Abcd3
84100000	878000000	2100000	21900000	659000000	1340000000	93.354	Usp5				481050000	12000000	999500000	93.354	Usp5
855000000	5240000000	42800000	262000000	4080000000	7030000128	35.076	Rack1;RACK1				3047500000	152400000	5555000064	35.076	Rack1;RACK1
73400000	691000000	3670000	34600000	304000000	744000000	44.889	Acads				382200000	19135000	524000000	44.889	Acads
0	0	0	0	0	0	66.365	Gls2;GLS2				0	0	0	66.365	Gls2;GLS2
44300000	1160000000	1140000	29700000	230000000	1710000000	73.101	Ddx3x;D1Pas1				602150000	15420000	970000000	73.101	Ddx3x;D1Pas1
0	3480000	0	79100	0	5110000	80.953	Gpd2				1740000	39550	2555000	80.953	Gpd2
61300000	26100000	697000	296000	190000000	47300000	156.61	Lrpprc				43700000	496500	118650000	156.61	Lrpprc
1560000	35700000	71000	1620000	3780000	16800000	51.126	Kyat3				18630000	845500	10290000	51.126	Kyat3
0	3380000	0	99500	0	0	64.328	Acsm5				1690000	49750	0	64.328	Acsm5
0	43500000	0	2420000	0	71600000	37.057	Akr1c13				21750000	1210000	35800000	37.057	Akr1c13
45500000	283000000	3500000	21800000	359000000	591000000	35.328	Grhpr				164250000	12650000	475000000	35.328	Grhpr
2560000000	3140000000	214000000	262000000	8040000000	4460000256	20.021	Park7				2850000000	238000000	6250000128	20.021	Park7
0	61600000	0	2930000	0	60000000	46.488	Amdhd1				30800000	1465000	30000000	46.488	Amdhd1
4540000	157000000	284000	9790000	94800000	78600000	25.704	Gstk1				80770000	5037000	86700000	25.704	Gstk1
21700000	177000000	987000	8030000	142000000	273000000	46.325	Ivd				99350000	4508500	207500000	46.325	Ivd
5170000	2200000	148000	62800	18000000	2760000	61.859	Bag3				3685000	105400	10380000	61.859	Bag3
2740000	253000000	98000	9030000	7120000	657000000	60.82	Ehd3				127870000	4564000	332060000	60.82	Ehd3
17100000	375000000	372000	8150000	40200000	386000000	96.023	Pdcd6ip				196050000	4261000	213100000	96.023	Pdcd6ip
229000000	1420000000	6950000	42900000	681000000	2510000128	69.371	EZR				824500000	24925000	1595500064	69.371	EZR
13700000	1090000000	280000	22200000	65100000	1670000000	102.64	MTTP				551850000	11240000	867550000	102.64	MTTP
75700000	2540000000	1760000	59100000	73400000	4190000128	75.872	ANXA6				1307850000	30430000	2131700064	75.872	ANXA6
29200000	1050000000	835000	30000000	117000000	1180000000	69.284	LTA4H				539600000	15417500	648500000	69.284	LTA4H
168000000	1610000000	11200000	107000000	924000000	1950000000	30.037	COMT;C				889000000	59100000	1437000000	30.037	COMT;C
66200000	2150000128	1380000	44700000	125000000	3430000128	107.77	GART				1108100064	23040000	1777500064	107.77	GART
772000000	3929999872	64400000	328000000	4080000000	7289999872	23.742	PPIB				2350999936	196200000	5684999936	23.742	PPIB
166000000	4809999872	7900000	229000000	544000000	7430000128	47.485	ACADSB				2487999936	118450000	3987000064	47.485	ACADSB
515000000	3760000000	22400000	164000000	1220000000	6670000128	46.44	SERPINH1				2137500000	93200000	3945000064	46.44	SERPINH1
48800000	1480000000	1160000	35300000	288000000	2220000000	79.685	HSD17B4				764400000	18230000	1254000000	79.685	HSD17B4
78000000	3369999872	3000000	130000000	531000000	4940000256	51.294	HADHB				1723999936	66500000	2735500128	51.294	HADHB
529000000	3820000000	25200000	182000000	2449999872	5750000128	38.324	SORD				2174500000	103600000	4100000000	38.324	SORD
113000000	2550000128	5950000	134000000	694000000	4030000128	48.991	DDX39B				1331500064	69975000	2362000064	48.991	DDX39B
6830000128	12400000000	359000000	651000000	21400000512	18599999488	32.642	NME1-NME2;NME2				9615000064	505000000	20000000000	32.642	NME1-NME2;NME2
42000000	958000000	688000	15700000	98500000	1500000000	134.55	GLG1;Glg1				500000000	8194000	799250000	134.55	GLG1;Glg1
0	583000000	0	10100000	0	624000000	124.34	UPF1				291500000	5050000	312000000	124.34	UPF1
80000000	946000000	2960000	35000000	312000000	1140000000	52.878	CNDP2				513000000	18980000	726000000	52.878	CNDP2
16000000	947000000	340000	20100000	113000000	1290000000	105.84	PSMD1				481500000	10220000	701500000	105.84	PSMD1
229000000	2980000000	14300000	186000000	1610000000	4169999872	40.307	NANS				1604500000	100150000	2889999936	40.307	NANS
0	21900000	0	466000	0	14200000	87.347	Acad11				10950000	233000	7100000	87.347	Acad11
257000000	288000000	2960000	3310000	1280000000	321000000	204.19	Ank1				272500000	3135000	800500000	204.19	Ank1
0	0	0	0	0	0	47.573	Cpb1				0	0	0	47.573	Cpb1
0	44600000	0	197000	0	11900000	509.43	Apob				22300000	98500	5950000	509.43	Apob
359000000	1530000000	25600000	109000000	2689999872	3030000128	33.363	Nipsnap1				944500000	67300000	2860000000	33.363	Nipsnap1
0	545000000	0	11600000	0	413000000	114.86	Atp2a2				272500000	5800000	206500000	114.86	Atp2a2
48300000	1890000000	2100000	82100000	125000000	3190000128	38.676	Anxa2				969150000	42100000	1657500064	38.676	Anxa2
11399999488	3320000000	1260000000	369000000	69500002304	7260000256	15.942	Sod1				7359999744	814500000	38380001280	15.942	Sod1
254000000	3980000000	31800000	497000000	1640000000	5859999744	24.604	Rpl10;RPL10				2117000000	264400000	3749999872	24.604	Rpl10;RPL10
77800000	420000000	4320000	23300000	364000000	813000000	35.268	Cryz				248900000	13810000	588500000	35.268	Cryz
87900000	1260000000	4190000	60000000	300000000	1960000000	47.357	Actr3;ACTR3				673950000	32095000	1130000000	47.357	Actr3;ACTR3
936000000	6430000128	117000000	804000000	5489999872	9310000128	28.68	Rps6;RPS6				3683000064	460500000	7400000000	28.68	Rps6;RPS6
1770000000	4830000128	177000000	483000000	7960000000	2609999872	20.83	Pebp1				3300000064	330000000	5284999936	20.83	Pebp1
207000000	3340000000	7970000	128000000	624000000	4929999872	50.349	Fgg				1773500000	67985000	2776999936	50.349	Fgg
8289999872	15200000000	1040000000	1900000000	43599998976	30599999488	10.963	Hspe1				11744999936	1470000000	37099999232	10.963	Hspe1
54400000	129000000	4950000	11700000	171000000	221000000	27.374	Gstt1				91700000	8325000	196000000	27.374	Gstt1
20500000	237000000	788000	9100000	380000000	359000000	58.265	Naprt				128750000	4944000	369500000	58.265	Naprt
0	33000000	0	969000	0	22700000	76.205	Acsl5				16500000	484500	11350000	76.205	Acsl5
15800000	10600000	606000	408000	14300000	5290000	62.679	Ces1				13200000	507000	9795000	62.679	Ces1
29900000	115000000	1200000	4600000	50800000	81400000	49.816	Rnh1;Rnh				72450000	2900000	66100000	49.816	Rnh1;Rnh
0	14300000	0	840000	0	3850000	38.194	Marc2				7150000	420000	1925000	38.194	Marc2
31400000	22300000	1360000	970000	82000000	35100000	45.78	Acy1				26850000	1165000	58550000	45.78	Acy1
0	53900000	0	2830000	0	70600000	34.005	Dhrs1				26950000	1415000	35300000	34.005	Dhrs1
288000000	430000000	13700000	20500000	342000000	629000000	33.316	Glod4				359000000	17100000	485500000	33.316	Glod4
0	127000000	0	4550000	0	250000000	52.576	Ephx1				63500000	2275000	125000000	52.576	Ephx1
41100000	130000000	1140000	3620000	392000000	297000000	80.363	Gbe1				85550000	2380000	344500000	80.363	Gbe1
31500000	96700000	2250000	6910000	243000000	198000000	26.248	Nqo2				64100000	4580000	220500000	26.248	Nqo2
201000000	872000000	14400000	62300000	2110000000	1020000000	31.319	Esd				536500000	38350000	1565000000	31.319	Esd
0	89900000	0	2900000	0	292000000	50.282	Sqor				44950000	1450000	146000000	50.282	Sqor
628000000	1970000000	36900000	116000000	2310000128	2449999872	29.546	Psma1				1299000000	76450000	2380000000	29.546	Psma1
152000000	883000000	10900000	63000000	1050000000	2040000000	26.468	Ak2				517500000	36950000	1545000000	26.468	Ak2
59500000	1160000000	4580000	89200000	161000000	2220000000	36.154	Suclg1				609750000	46890000	1190500000	36.154	Suclg1
51700000	1920000000	1400000	51900000	209000000	3060000000	94.622	MATR3				985850000	26650000	1634500000	94.622	MATR3
0	653000000	0	12600000	0	1020000000	131.76	IARS				326500000	6300000	510000000	131.76	IARS
807000000	2310000128	50500000	145000000	3780000000	3409999872	36.071	PDLIM1				1558500064	97750000	3594999936	36.071	PDLIM1
0	478000000	0	7590000	0	714000000	150.25	ELP1				239000000	3795000	357000000	150.25	ELP1
1650000000	13200000000	91800000	735000000	8750000128	18699999232	36.688	LDHA				7425000000	413400000	13724999680	36.688	LDHA
220000000	1380000000	10000000	62600000	603000000	2569999872	35.882	ANXA4				800000000	36300000	1586499936	35.882	ANXA4
420000000	3249999872	30000000	232000000	2520000000	4320000000	27.764	YWHAQ				1834999936	131000000	3420000000	27.764	YWHAQ
0	986000000	0	20500000	0	1190000000	107.14	COPB1				493000000	10250000	595000000	107.14	COPB1
1690000000	6249999872	113000000	417000000	5900000256	8120000000	28.723	PSME1				3969999936	265000000	7010000128	28.723	PSME1
774000000	2400000000	55300000	171000000	2830000128	3310000128	29.717	LASP1				1587000000	113150000	3070000128	29.717	LASP1
65800000	792000000	2270000	27300000	91700000	1430000000	63.472	LRRC47				428900000	14785000	760850000	63.472	LRRC47
56000000	1100000000	1650000	32400000	194000000	1860000000	72.379	SCFD1				578000000	17025000	1027000000	72.379	SCFD1
245000000	1160000000	8160000	38500000	1230000000	1660000000	67.56	FUBP1;Fubp1				702500000	23330000	1445000000	67.56	FUBP1;Fubp1
30200000	900000000	1120000	33300000	169000000	1320000000	51.156	RUVBL2;Ruvbl2				465100000	17210000	744500000	51.156	RUVBL2;Ruvbl2
836000000	2060000000	39800000	98000000	4360000000	2929999872	38.242	NUDC				1448000000	68900000	3644999936	38.242	NUDC
0	2540000	0	66700	0	3870000	89.909	H6pd				1270000	33350	1935000	89.909	H6pd
90100000	254000000	710000	2000000	613000000	220000000	246.26	Sptb				172050000	1355000	416500000	246.26	Sptb
0	0	0	0	0	0	146.9	Aox3				0	0	0	146.9	Aox3
0	742000000	0	12000000	0	1160000000	145.83	Sf3b1;SF3B1				371000000	6000000	580000000	145.83	Sf3b1;SF3B1
280000000	728000000	17500000	45500000	1260000000	353000000	27.497	Gsto1				504000000	31500000	806500000	27.497	Gsto1
2910000128	1200000000	208000000	85700000	14099999744	2160000000	22.329	Gpx1				2055000064	146850000	8129999872	22.329	Gpx1
3440000	36800000	115000	1230000	38500000	72800000	56.712	Cyp2a5				20120000	672500	55650000	56.712	Cyp2a5
5320000	367000000	152000	10500000	17300000	243000000	77.06	Tgm2				186160000	5326000	130150000	77.06	Tgm2
0	22200000	0	791000	0	31100000	57.233	Cyp2d10				11100000	395500	15550000	57.233	Cyp2d10
558000000	1810000000	22300000	72400000	2960000000	2489999872	42.3	Rbmx;RBMX				1184000000	47350000	2724999936	42.3	Rbmx;RBMX
3200000000	8970000384	355000000	996000000	14099999744	12999999488	16.085	Rps19;RPS19				6085000192	675500000	13549999616	16.085	Rps19;RPS19
0	39500000	0	2320000	0	28000000	28.689	Hsd11b1				19750000	1160000	14000000	28.689	Hsd11b1
847000000	4280000000	52900000	268000000	4049999872	5760000000	28.302	Ywhag;YWHAG				2563500000	160450000	4904999936	28.302	Ywhag;YWHAG
913000000	4329999872	102000000	481000000	4880000000	5960000000	24.205	Rps8;RPS8				2621499936	291500000	5420000000	24.205	Rps8;RPS8
114000000	1830000000	12700000	203000000	793000000	3540000000	20.732	Rpl18a				972000000	107850000	2166500000	20.732	Rpl18a
65800000	76200000	2350000	2720000	96900000	114000000	53.408	Nucb1				71000000	2535000	105450000	53.408	Nucb1
0	363000000	0	13900000	0	724000000	71.742	Coq8a				181500000	6950000	362000000	71.742	Coq8a
0	0	0	0	0	0	65.812	Cel				0	0	0	65.812	Cel
546000000	2220000000	60600000	247000000	1940000000	3670000128	21.397	Rpl17				1383000000	153800000	2805000064	21.397	Rpl17
46200000	798000000	4200000	72600000	194000000	900000000	30.255	Atp5c1				422100000	38400000	547000000	30.255	Atp5c1
2610000	49600000	145000	2760000	17400000	98900000	32.851	Bphl				26105000	1452500	58150000	32.851	Bphl
4920000	0	234000	0	48900000	0	40.603	Ndufa10				2460000	117000	24450000	40.603	Ndufa10
16300000	69300000	1080000	4620000	94700000	110000000	29.367	Uqcrfs1				42800000	2850000	102350000	29.367	Uqcrfs1
5610000	157000000	432000	12000000	21600000	144000000	28.09	D10Jhu81e				81305000	6216000	82800000	28.09	D10Jhu81e
15600000	446000000	1300000	37200000	159000000	773000000	23.363	Atp5o				230800000	19250000	466000000	23.363	Atp5o
16500000	4980000	501000	151000	86100000	32200000	70.264	Crot				10740000	326000	59150000	70.264	Crot
71700000	122000000	3980000	6760000	114000000	38100000	30.269	Aspdh				96850000	5370000	76050000	30.269	Aspdh
0	32000000	0	2670000	0	57700000	28.049	Mettl7b				16000000	1335000	28850000	28.049	Mettl7b
0	0	0	0	0	0	40.21	Adh4				0	0	0	40.21	Adh4
222000000	1040000000	9630000	45100000	1160000000	1490000000	45.796	PSMC6;Psmc6				631000000	27365000	1325000000	45.796	PSMC6;Psmc6
1160000000	6499999744	89000000	500000000	6179999744	9690000384	29.404	RPSA;Rpsa				3829999872	294500000	7935000064	29.404	RPSA;Rpsa
654000000	2430000128	32700000	121000000	3000000000	3649999872	60.192	PRKCSH				1542000064	76850000	3324999936	60.192	PRKCSH
864000000	6409999872	57600000	427000000	4089999872	9360000000	26.922	CLIC1				3636999936	242300000	6724999936	26.922	CLIC1
15600000	774000000	400000	19900000	85800000	1200000000	90.932	DHX15;Dhx15				394800000	10150000	642900000	90.932	DHX15;Dhx15
632000000	6369999872	31600000	319000000	2020000000	10800000000	36.019	AKR1B10				3500999936	175300000	6410000000	36.019	AKR1B10
74100000	1510000000	2550000	51900000	422000000	2209999872	59.851	PGM3				792050000	27225000	1315999936	59.851	PGM3
88400000	1540000000	2270000	39400000	56800000	2800000000	94.972	FGA				814200000	20835000	1428400000	94.972	FGA
517000000	4409999872	28700000	245000000	798000000	8000000000	34.196	SULT1A4;SULT1A3				2463499936	136850000	4399000000	34.196	SULT1A4;SULT1A3
95800000	969000000	2740000	27700000	305000000	1670000000	59.256	G6PD				532400000	15220000	987500000	59.256	G6PD
343000000	6289999872	19100000	349000000	2120000000	7539999744	31.324	RPS2				3316499936	184050000	4829999872	31.324	RPS2
461000000	5910000128	18500000	236000000	112000000	11000000512	67.877	TKT				3185500064	127250000	5556000256	67.877	TKT
5390000	828000000	135000	20700000	28300000	1280000000	83.165	GARS				416695000	10417500	654150000	83.165	GARS
1120000000	5980000256	65800000	352000000	4520000000	7910000128	37.497	PCBP1;Pcbp1				3550000128	208900000	6215000064	37.497	PCBP1;Pcbp1
254000000	866000000	9410000	32100000	993000000	1530000000	61.585	CTTN				560000000	20755000	1261500000	61.585	CTTN
39500000	1060000000	918000	24600000	58100000	1750000000	106.87	GANAB				549750000	12759000	904050000	106.87	GANAB
4710000	599000000	112000	14300000	25900000	902000000	105.34	EIF3C;Eif3c				301855000	7206000	463950000	105.34	EIF3C;Eif3c
14900000	1100000000	374000	27500000	16400000	1770000000	87.343	DDX21				557450000	13937000	893200000	87.343	DDX21
34000000	859000000	999000	25300000	82100000	1230000000	71.368	ATAD3A				446500000	13149500	656050000	71.368	ATAD3A
0	524000000	0	7180000	0	893000000	177.19	UGGT1				262000000	3590000	446500000	177.19	UGGT1
21000000	906000000	656000	28300000	104000000	1570000000	75.99	ACSL5				463500000	14478000	837000000	75.99	ACSL5
828000000	743000000	37600000	33800000	3670000128	1150000000	49.943	Ighm				785500000	35700000	2410000064	49.943	Ighm
1220000000	4430000128	174000000	633000000	3849999872	9459999744	24.233	Hmgb1				2825000064	403500000	6654999808	24.233	Hmgb1
105000000	329000000	3380000	10600000	475000000	203000000	79.704	Apeh				217000000	6990000	339000000	79.704	Apeh
17700000	647000000	803000	29400000	116000000	1390000000	41.52	Idh3a				332350000	15101500	753000000	41.52	Idh3a
186000000	226000000	14300000	17400000	1220000000	479000000	24.205	Gstz1				206000000	15850000	849500000	24.205	Gstz1
644000000	206000000	49500000	15800000	4209999872	545000000	28.523	Gm20441;Gstt3				425000000	32650000	2377499936	28.523	Gm20441;Gstt3
13900000	0	773000	0	37700000	0	38.607	Phyh				6950000	386500	18850000	38.607	Phyh
34000000	0	1700000	0	95800000	0	36.118	Ech1				17000000	850000	47900000	36.118	Ech1
0	0	0	0	0	0	55.74	Cyp2b9				0	0	0	55.74	Cyp2b9
0	525000000	0	14600000	0	888000000	82.843	Mut				262500000	7300000	444000000	82.843	Mut
1840000000	3000000000	115000000	187000000	8739999744	5070000128	35.81	Gapdh				2420000000	151000000	6904999936	35.81	Gapdh
595000000	3489999872	74400000	437000000	3230000128	5910000128	17.779	Rpl24;RPL24				2042499936	255700000	4570000128	17.779	Rpl24;RPL24
200000000	390000000	28500000	55800000	847000000	522000000	15.137	Fabp5				295000000	42150000	684500000	15.137	Fabp5
498000000	1550000000	31100000	96800000	2090000000	2320000000	47.789	Rbbp7;RBBP7				1024000000	63950000	2205000000	47.789	Rbbp7;RBBP7
0	4460000	0	248000	0	12600000	34.168	Gm4952				2230000	124000	6300000	34.168	Gm4952
318000000	1610000000	21200000	107000000	1320000000	2280000000	22.372	Rab1a				964000000	64100000	1800000000	22.372	Rab1a
63500000	1010000000	4530000	72500000	289000000	1890000000	30.752	Vdac3				536750000	38515000	1089500000	30.752	Vdac3
18600000	349000000	641000	12000000	46600000	485000000	55.968	Aldh5a1				183800000	6320500	265800000	55.968	Aldh5a1
43400000	183000000	2280000	9650000	29500000	47500000	37.188	Akr1c14				113200000	5965000	38500000	37.188	Akr1c14
0	35800000	0	2230000	0	97700000	46.481	Baat				17900000	1115000	48850000	46.481	Baat
6769999872	1650000000	564000000	138000000	26900000768	3590000128	22.197	Blvrb				4209999936	351000000	15245000448	22.197	Blvrb
0	6910000	0	407000	0	0	45.25	Aadac				3455000	203500	0	45.25	Aadac
769000000	1650000000	70000000	150000000	3430000128	2780000000	20.809	Glo1				1209500000	110000000	3105000064	20.809	Glo1
18000000	1320000000	949000	69700000	74800000	1300000000	46.852	Erp44				669000000	35324500	687400000	46.852	Erp44
1830000	149000000	83100	6770000	8820000	73900000	51.302	Shpk				75415000	3426550	41360000	51.302	Shpk
105000000	2510000128	7520000	179000000	412000000	3560000000	30.348	VDAC2				1307500064	93260000	1986000000	30.348	VDAC2
1110000000	3520000000	53100000	168000000	4979999744	5449999872	38.868	SLC9A3R1				2315000000	110550000	5214999808	38.868	SLC9A3R1
16400000	1550000000	713000	67500000	79900000	2200000000	69.283	RPN2				783200000	34106500	1139950000	69.283	RPN2
2849999872	7030000128	285000000	703000000	13600000000	10400000000	18.502	CFL1				4940000000	494000000	12000000000	18.502	CFL1
31000000	659000000	837000	17800000	90100000	1010000000	59.143	YARS				345000000	9318500	550050000	59.143	YARS
0	655000000	0	16000000	0	1010000000	101.11	MARS				327500000	8000000	505000000	101.11	MARS
37000000	692000000	756000	14100000	315000000	981000000	100.2	PSMD2				364500000	7428000	648000000	100.2	PSMD2
0	610000000	0	7260000	0	0	180.58	IQGAP2				305000000	3630000	0	180.58	IQGAP2
4070000	676000000	92400	15400000	16600000	1080000000	91.916	MOGS				340035000	7746200	548300000	91.916	MOGS
24400000	1090000000	1010000	45400000	69200000	1790000000	52.787	TTC38				557200000	23205000	929600000	52.787	TTC38
2080000	781000000	80200	30100000	16700000	1720000000	57.903	GPT2				391540000	15090100	868350000	57.903	GPT2
252000000	3569999872	18000000	255000000	1050000000	4590000128	34.93	LRRC59				1910999936	136500000	2820000064	34.93	LRRC59
791000	815000000	18800	19400000	8740000	1380000000	91.706	VPS35;Vps35				407895500	9709400	694370000	91.706	VPS35;Vps35
11700000	675000000	345000	19900000	44100000	831000000	66.115	FARSB				343350000	10122500	437550000	66.115	FARSB
485000000	1680000000	22100000	76300000	3180000000	1220000000	40.572	NSFL1C				1082500000	49200000	2200000000	40.572	NSFL1C
39800000	519000000	1080000	14000000	174000000	768000000	70.642	Pls3				279400000	7540000	471000000	70.642	Pls3
60400000	548000000	3020000	27400000	396000000	1140000000	52.27	Anxa7				304200000	15210000	768000000	52.27	Anxa7
0	0	0	0	0	0	102.79	Dhtkd1				0	0	0	102.79	Dhtkd1
0	47000000	0	662000	0	104000000	133.27	Cobll1				23500000	331000	52000000	133.27	Cobll1
60300000	1250000000	2410000	49900000	422000000	2470000128	54.587	Aldh1a7				655150000	26155000	1446000064	54.587	Aldh1a7
79400000	225000000	7220000	20400000	317000000	216000000	20.663	Mup2				152200000	13810000	266500000	20.663	Mup2
544000000	740000000	16500000	22400000	2649999872	994000000	85.941	Gsn				642000000	19450000	1821999936	85.941	Gsn
356000000	3340000000	27400000	257000000	1820000000	4780000256	34.216	Rplp0				1848000000	142200000	3300000128	34.216	Rplp0
0	137000000	0	2750000	0	337000000	104.02	Ap2a2;AP2A2				68500000	1375000	168500000	104.02	Ap2a2;AP2A2
7520000000	21099999232	752000000	2110000000	32099999744	28999999488	17.971	Ppia				14309999616	1431000000	30549999616	17.971	Ppia
172000000	1190000000	9560000	66200000	1470000000	1740000000	44.953	Ctsd				681000000	37880000	1605000000	44.953	Ctsd
426000000	245000000	14700000	8460000	2050000000	291000000	70.268	F2				335500000	11580000	1170500000	70.268	F2
0	102000000	0	2180000	0	231000000	100.11	Ctnna1;CTNNA1				51000000	1090000	115500000	100.11	Ctnna1;CTNNA1
22700000	423000000	842000	15700000	169000000	761000000	61.166	Sars				222850000	8271000	465000000	61.166	Sars
2700000	56000000	159000	3300000	8590000	42800000	34.238	Hmgcl				29350000	1729500	25695000	34.238	Hmgcl
92600000	249000000	10300000	27700000	492000000	529000000	29.459	Inmt				170800000	19000000	510500000	29.459	Inmt
14900000	45300000	827000	2520000	42800000	79000000	32.25	Eci1				30100000	1673500	60900000	32.25	Eci1
6360000	713000000	212000	23800000	48100000	823000000	67.314	Abce1;ABCE1				359680000	12006000	435550000	67.314	Abce1;ABCE1
0	110000000	0	3320000	0	175000000	60.955	Hspd1				55000000	1660000	87500000	60.955	Hspd1
0	0	0	0	0	0	51.427	Pnlip				0	0	0	51.427	Pnlip
0	8750000	0	162000	0	14100000	102.09	Snd1				4375000	81000	7050000	102.09	Snd1
0	36300000	0	1450000	0	95500000	50.858	Nadk2				18150000	725000	47750000	50.858	Nadk2
0	558000000	0	19200000	0	884000000	66.612	Eif3l				279000000	9600000	442000000	66.612	Eif3l
0	13700000	0	723000	0	12000000	38.114	Ppa2				6850000	361500	6000000	38.114	Ppa2
100000000	138000000	7720000	10600000	585000000	290000000	27.928	Spr				119000000	9160000	437500000	27.928	Spr
58500000	154000000	3250000	8540000	96700000	377000000	40.581	Fdps;Gm43738				106250000	5895000	236850000	40.581	Fdps;Gm43738
8160000	56200000	544000	3750000	23800000	38000000	29.884	Dhrs4				32180000	2147000	30900000	29.884	Dhrs4
66700000	748000000	2780000	31200000	298000000	1680000000	55.249	Rtcb				407350000	16990000	989000000	55.249	Rtcb
2480000000	3470000128	276000000	385000000	11900000256	5360000000	23.407	Arhgdia				2975000064	330500000	8630000128	23.407	Arhgdia
820000000	3160000000	68300000	263000000	4129999872	4499999744	20.772	Ftl1				1990000000	165650000	4314999808	20.772	Ftl1
6720000	323000000	354000	17000000	42700000	1440000000	31.814	Sdhb				164860000	8677000	741350000	31.814	Sdhb
28300000	102000000	1890000	6800000	125000000	180000000	25.988	Msra				65150000	4345000	152500000	25.988	Msra
42300000	129000000	2820000	8610000	132000000	104000000	34.127	Cyb5r3				85650000	5715000	118000000	34.127	Cyb5r3
53900000	247000000	4900000	22500000	182000000	254000000	18.749	Atp5h;Gm10250				150450000	13700000	218000000	18.749	Atp5h;Gm10250
15600000	321000000	1300000	26700000	59100000	761000000	32.951	Stard10				168300000	14000000	410050000	32.951	Stard10
316000000	1800000000	18600000	106000000	1220000000	3340000000	27.372	Psma6				1058000000	62300000	2280000000	27.372	Psma6
404000000	1370000000	28900000	97900000	2080000000	2110000000	22.395	Tagln2;TAGLN2				887000000	63400000	2095000000	22.395	Tagln2;TAGLN2
30100000	937000000	1770000	55100000	92700000	1340000000	40.183	ECI2				483550000	28435000	716350000	40.183	ECI2
2090000000	7089999872	209000000	709000000	8769999872	9930000384	26.224	RAN;Ran				4589999936	459000000	9350000128	26.224	RAN;Ran
59600000	571000000	2840000	27200000	238000000	942000000	48.715	SEPT7;S				315300000	15020000	590000000	48.715	SEPT7;S
2440000	863000000	69700	24700000	8350000	1560000000	79.187	ACSL4;Acsl4				432720000	12384850	784175000	79.187	ACSL4;Acsl4
231000000	1500000000	7230000	46900000	839000000	2910000128	69.602	SYNCRIP				865500000	27065000	1874500064	69.602	SYNCRIP
14500000	887000000	467000	28600000	54500000	1310000000	67.454	TOMM70				450750000	14533500	682250000	67.454	TOMM70
109000000	2209999872	3880000	79000000	191000000	3710000128	51.511	FGG				1159499936	41440000	1950500064	51.511	FGG
709000000	12300000256	20300000	352000000	1450000000	20400001024	57.116	P4HB				6504500128	186150000	10925000512	57.116	P4HB
3150000128	7560000000	350000000	840000000	11399999488	12700000256	15.054	PFN1				5355000064	595000000	12049999872	15.054	PFN1
4329999872	4300000256	482000000	478000000	17300000768	9550000128	17.302	STMN1;Stmn1				4315000064	480000000	13425000448	17.302	STMN1;Stmn1
52700000	2020000000	2770000	106000000	450000000	2940000000	33.784	FBL;Fbl				1036350000	54385000	1695000000	33.784	FBL;Fbl
19800000	1240000000	367000	23000000	27000000	1970000000	117.85	UBA1				629900000	11683500	998500000	117.85	UBA1
14600000	738000000	472000	23800000	12300000	1240000000	53.836	FDXR				376300000	12136000	626150000	53.836	FDXR
97800000	1240000000	3370000	42800000	659000000	1700000000	56.166	LAP3				668900000	23085000	1179500000	56.166	LAP3
1250000000	5790000128	83600000	386000000	6140000256	7720000000	25.035	PRDX6				3520000064	234800000	6930000128	25.035	PRDX6
35500000	865000000	1690000	41200000	97300000	1300000000	44.868	DNAJA1;Dnaja1				450250000	21445000	698650000	44.868	DNAJA1;Dnaja1
5110000128	5960000000	393000000	459000000	23299999744	8140000256	21.892	PRDX2				5535000064	426000000	15720000000	21.892	PRDX2
244000000	3520000000	16300000	234000000	1170000000	5160000000	33.36	PYCR1				1882000000	125150000	3165000000	33.36	PYCR1
481000000	1650000000	11200000	38400000	1810000000	2840000000	85.237	NASP				1065500000	24800000	2325000000	85.237	NASP
1070000000	3180000000	71100000	212000000	4550000128	5820000256	45.671	HNRNPF				2125000000	141550000	5185000192	45.671	HNRNPF
213000000	2980000000	14200000	199000000	1320000000	4249999872	33.779	SULT2A1				1596500000	106600000	2784999936	33.779	SULT2A1
4940000256	18699999232	329000000	1250000000	30100000768	22499999744	22.11	PRDX1				11819999744	789500000	26300000256	22.11	PRDX1
253000000	2150000128	14000000	120000000	757000000	3560000000	35.816	ECH1				1201500064	67000000	2158500000	35.816	ECH1
55200000	553000000	2120000	21300000	357000000	684000000	58.042	PAK2				304100000	11710000	520500000	58.042	PAK2
27600000	696000000	746000	18800000	81200000	1100000000	95.925	ABCF1				361800000	9773000	590600000	95.925	ABCF1
57200000	779000000	2490000	33900000	145000000	1100000000	43.835	PCYT2				418100000	18195000	622500000	43.835	PCYT2
30900000	1130000000	1630000	59500000	135000000	1190000000	55.18	PRPF19				580450000	30565000	662500000	55.18	PRPF19
91700000	554000000	4370000	26400000	692000000	662000000	38.438	STRAP				322850000	15385000	677000000	38.438	STRAP
265000000	563000000	22100000	46900000	1610000000	1660000000	28.92	Hagh				414000000	34500000	1635000000	28.92	Hagh
0	33200000	0	1330000	0	65600000	45.091	Acad8				16600000	665000	32800000	45.091	Acad8
0	963000000	0	18900000	0	1460000000	109.49	Eftud2				481500000	9450000	730000000	109.49	Eftud2
0	0	0	0	0	0	42.235	Kyat1				0	0	0	42.235	Kyat1
611000000	4889999872	61100000	489000000	2849999872	6310000128	20.266	Gm10036;Rpl11;RPL11				2750499936	275050000	4580000000	20.266	Gm10036;Rpl11;RPL11
1060000000	3140000000	96400000	285000000	4689999872	4110000128	17.671	Gm10260;Rps18;RPS18				2100000000	190700000	4400000000	17.671	Gm10260;Rps18;RPS18
19100000256	6160000000	1470000000	474000000	83699998720	7660000256	29.032	Ca2;Car2				12630000128	972000000	45679999488	29.032	Ca2;Car2
790000000	2369999872	35900000	108000000	4240000000	3630000128	47.14	Eno1				1579999936	71950000	3935000064	47.14	Eno1
8730000	184000000	794000	16800000	60700000	250000000	19.53	Cox4i1				96365000	8797000	155350000	19.53	Cox4i1
52600000	422000000	1590000	12800000	226000000	393000000	67.766	Msn				237300000	7195000	309500000	67.766	Msn
1500000000	1340000000	374000000	335000000	8259999744	2329999872	10	Dbi				1420000000	354500000	5294999808	10	Dbi
6990000	1110000000	167000	26500000	26900000	1830000000	85.47	Ctnnb1;CTNNB1				558495000	13333500	928450000	85.47	Ctnnb1;CTNNB1
23800000	183000000	952000	7320000	117000000	223000000	52.246	Gss				103400000	4136000	170000000	52.246	Gss
1080000000	191000000	135000000	23800000	6019999744	630000000	14.255	Rida				635500000	79400000	3324999872	14.255	Rida
309000000	4369999872	30900000	437000000	2169999872	7030000128	18.431	Rps11;RPS11				2339499936	233950000	4600000000	18.431	Rps11;RPS11
6609999872	10400000000	1100000000	1730000000	25799999488	17500000256	11.367	Hist1h4a;HIST1H4A				8504999936	1415000000	21649999872	11.367	Hist1h4a;HIST1H4A
240000000	794000000	40000000	132000000	1660000000	1210000000	11.605	Cycs				517000000	86000000	1435000000	11.605	Cycs
0	4790000	0	137000	0	4110000	88.25	Cpt1a				2395000	68500	2055000	88.25	Cpt1a
0	0	0	0	0	0	57.492	Cyp3a13				0	0	0	57.492	Cyp3a13
122000000	391000000	8720000	27900000	878000000	614000000	25.57	Qdpr				256500000	18310000	746000000	25.57	Qdpr
0	0	0	0	0	0	32.014	Ttpa				0	0	0	32.014	Ttpa
66200000	179000000	2070000	5580000	391000000	280000000	63.299	Pdlim5				122600000	3825000	335500000	63.299	Pdlim5
19500000	341000000	778000	13600000	110000000	636000000	57.568	Hmgcs1				180250000	7189000	373000000	57.568	Hmgcs1
0	131000000	0	5230000	0	126000000	43.037	Hibch				65500000	2615000	63000000	43.037	Hibch
44400000	849000000	1590000	30300000	371000000	1250000000	68.625	Gspt1;GSPT1				446700000	15945000	810500000	68.625	Gspt1;GSPT1
0	0	0	0	0	0	43.937	Upb1				0	0	0	43.937	Upb1
281000000	3700000000	28100000	370000000	1000000000	6390000128	22.876	Rps5				1990500000	199050000	3695000064	22.876	Rps5
4730000	0	158000	0	79700000	0	56.019	Cyp2c70				2365000	79000	39850000	56.019	Cyp2c70
4360000	0	312000	0	20300000	0	32.754	Lactb2				2180000	156000	10150000	32.754	Lactb2
32100000	154000000	2290000	11000000	151000000	248000000	27.273	Hsd17b10				93050000	6645000	199500000	27.273	Hsd17b10
6320000	156000000	263000	6520000	25800000	404000000	48.994	Dlst				81160000	3391500	214900000	48.994	Dlst
18600000	91600000	1330000	6540000	160000000	90900000	34.644	Hoga1				55100000	3935000	125450000	34.644	Hoga1
659000000	483000000	25300000	18600000	3790000128	369000000	51.012	Gda				571000000	21950000	2079500064	51.012	Gda
0	12900000	0	759000	0	21200000	33.026	Slc25a20				6450000	379500	10600000	33.026	Slc25a20
596000000	1860000000	33100000	103000000	2900000000	2700000000	43.688	CTSD				1228000000	68050000	2800000000	43.688	CTSD
66600000	860000000	1800000	23300000	259000000	1180000000	80.253	DDX17				463300000	12550000	719500000	80.253	DDX17
206000000	3169999872	34400000	529000000	890000000	4800000000	23.134	RPL19;Rpl19				1687999936	281700000	2845000000	23.134	RPL19;Rpl19
0	806000000	0	18700000	0	1270000000	78.973	IMMT				403000000	9350000	635000000	78.973	IMMT
544000000	3240000000	77600000	463000000	1690000000	4409999872	15.616	RPL32;Rpl32				1892000000	270300000	3049999936	15.616	RPL32;Rpl32
422000000	1480000000	32400000	114000000	968000000	3000000000	30.302	HNRNPAB				951000000	73200000	1984000000	30.302	HNRNPAB
133000000	1740000000	4920000	64400000	1010000000	2209999872	46.937	OLA1;Ola1				936500000	34660000	1609999936	46.937	OLA1;Ola1
0	258000000	0	4860000	0	2590000128	123.38	XPO1;Xpo1				129000000	2430000	1295000064	123.38	XPO1;Xpo1
339000000	758000000	22600000	50500000	1560000000	1020000000	32.251	TXNL1				548500000	36550000	1290000000	32.251	TXNL1
6320000	605000000	147000	14100000	67800000	1080000000	107.89	USO1				305660000	7123500	573900000	107.89	USO1
618000000	3680000000	56200000	335000000	2090000000	6430000128	16.445	RPS16;Rps16				2149000000	195600000	4260000064	16.445	RPS16;Rps16
395000000	2720000000	30400000	209000000	1880000000	4169999872	30.867	NQO1				1557500000	119700000	3024999936	30.867	NQO1
63700000	1250000000	1990000	39100000	59400000	2160000000	62.52	CES1				656850000	20545000	1109700000	62.52	CES1
1120000	543000000	21900	10700000	5270000	873000000	90.98	MCM3				272060000	5360950	439135000	90.98	MCM3
54100000	1290000000	2460000	58800000	118000000	2249999872	41.389	MAPK1				672050000	30630000	1183999936	41.389	MAPK1
6270000	798000000	369000	46900000	11700000	1240000000	34.012	SLC25A1				402135000	23634500	625850000	34.012	SLC25A1
156000000	1800000000	7780000	90100000	1020000000	2480000000	35.206	CRYZ				978000000	48940000	1750000000	35.206	CRYZ
0	731000000	0	33200000	0	1040000000	62.328	COASY				365500000	16600000	520000000	62.328	COASY
83800000	652000000	3990000	31000000	441000000	903000000	78.365	CAPRIN1				367900000	17495000	672000000	78.365	CAPRIN1
51300000	1010000000	1830000	36200000	109000000	1600000000	53.974	DDX19A				530650000	19015000	854500000	53.974	DDX19A
43000000	1010000000	2270000	53200000	220000000	1260000000	53.248	CORO1C				526500000	27735000	740000000	53.248	CORO1C
7600000	43400000	304000	1730000	6790000	0	42.121	Ndufa9				25500000	1017000	3395000	42.121	Ndufa9
0	59400000	0	3960000	0	73100000	27.571	Tpmt				29700000	1980000	36550000	27.571	Tpmt
12500000	546000000	181000	7910000	85300000	748000000	146.02	Cluh				279250000	4045500	416650000	146.02	Cluh
3150000	38100000	349000	4230000	24900000	72600000	17.633	Ndufa12				20625000	2289500	48750000	17.633	Ndufa12
1230000000	4329999872	204000000	722000000	4169999872	4550000128	17.698	Rpl23a-ps3;Rpl23a				2779999936	463000000	4360000000	17.698	Rpl23a-ps3;Rpl23a
229000000	257000000	6190000	6930000	1030000000	339000000	72.423	Epb41				243000000	6560000	684500000	72.423	Epb41
35200000	276000000	96700	759000	68500000	495000000	604.25	Ahnak				155600000	427850	281750000	604.25	Ahnak
459000000	1660000000	32800000	118000000	2180000000	2729999872	27.217	Eef1d				1059500000	75400000	2454999936	27.217	Eef1d
35800000	272000000	1630000	12400000	168000000	398000000	46.135	Acot1				153900000	7015000	283000000	46.135	Acot1
76500000	130000000	994000	1690000	197000000	142000000	192.91	C4b				103250000	1342000	169500000	192.91	C4b
875000000	219000000	46000000	11500000	3300000000	367000000	37.251	H2-Q10				547000000	28750000	1833500000	37.251	H2-Q10
969000000	1420000000	26900000	39400000	4150000128	2280000000	103.13	Slc4a1				1194500000	33150000	3215000064	103.13	Slc4a1
485000000	1790000000	44100000	163000000	2510000128	2100000000	21.066	Fth1				1137500000	103550000	2305000064	21.066	Fth1
114000000	836000000	10300000	76000000	746000000	2260000000	24.603	Sod2				475000000	43150000	1503000000	24.603	Sod2
240000000	2449999872	18500000	188000000	947000000	4590000128	31.419	Rpl7				1344999936	103250000	2768500064	31.419	Rpl7
108000000	583000000	4710000	25300000	286000000	892000000	35.752	Anxa5				345500000	15005000	589000000	35.752	Anxa5
0	476000000	0	10800000	0	616000000	104.58	Ap2b1;AP2B1				238000000	5400000	308000000	104.58	Ap2b1;AP2B1
0	102000000	0	2770000	0	188000000	74.517	Acss3				51000000	1385000	94000000	74.517	Acss3
161000000	468000000	17800000	52000000	861000000	580000000	19.012	Manf				314500000	34900000	720500000	19.012	Manf
26600000	174000000	1270000	8280000	138000000	334000000	52.466	Dnpep				100300000	4775000	236000000	52.466	Dnpep
0	42000000	0	1110000	0	73900000	82.889	Gne				21000000	555000	36950000	82.889	Gne
0	33900000	0	1990000	0	10400000	35.083	Sult1d1				16950000	995000	5200000	35.083	Sult1d1
0	31200000	0	1730000	0	13600000	39.218	Pter				15600000	865000	6800000	39.218	Pter
0	0	0	0	0	0	270.92	Sptbn2;SPTBN2				0	0	0	270.92	Sptbn2;SPTBN2
0	370000000	0	2600000	0	436000000	277.82	Flnb				185000000	1300000	218000000	277.82	Flnb
0	19100000	0	870000	0	25800000	62.317	Ces2e				9550000	435000	12900000	62.317	Ces2e
0	308000000	0	8810000	0	526000000	67.941	Dlat				154000000	4405000	263000000	67.941	Dlat
6470000	133000000	405000	8340000	32300000	153000000	34.593	Sds				69735000	4372500	92650000	34.593	Sds
34300000	308000000	1560000	14000000	188000000	114000000	35.705	Nit1				171150000	7780000	151000000	35.705	Nit1
5740000	1430000000	302000	75300000	30500000	2209999872	39.632	Slc25a3				717870000	37801000	1120249936	39.632	Slc25a3
56000000	216000000	1440000	5540000	230000000	393000000	82.499	Ddx1				136000000	3490000	311500000	82.499	Ddx1
0	114000000	0	4380000	0	317000000	52.625	Ndufs2				57000000	2190000	158500000	52.625	Ndufs2
3630000	0	140000	0	17400000	0	54.531	Kmo				1815000	70000	8700000	54.531	Kmo
419000000	212000000	34900000	17600000	2000000000	457000000	27.254	Pgls				315500000	26250000	1228500000	27.254	Pgls
14200000	364000000	1190000	30300000	67500000	860000000	26.334	Chchd3				189100000	15745000	463750000	26.334	Chchd3
15600000	762000000	743000	36300000	110000000	931000000	38.937	Pdhb				388800000	18521500	520500000	38.937	Pdhb
7090000	39600000	443000	2480000	46500000	85900000	36.3	Dhdh				23345000	1461500	66200000	36.3	Dhdh
0	51100000	0	2220000	0	37500000	60.719	Cyp27a1				25550000	1110000	18750000	60.719	Cyp27a1
0	170000000	0	11300000	0	392000000	27.738	Ethe1				85000000	5650000	196000000	27.738	Ethe1
0	10500000	0	585000	0	57900000	40.342	Mecr				5250000	292500	28950000	40.342	Mecr
0	28100000	0	1560000	0	0	33.723	Keg1				14050000	780000	0	33.723	Keg1
49400000	187000000	169000	641000	498000000	535000000	534.18	Plec				118200000	405000	516500000	534.18	Plec
0	45200000	0	2260000	0	75500000	40.685	Nsdhl				22600000	1130000	37750000	40.685	Nsdhl
346000000	1490000000	26600000	114000000	1990000000	2169999872	29.47	Psma4				918000000	70300000	2079999936	29.47	Psma4
254000000	608000000	11600000	27700000	1410000000	663000000	46.708	SERPINA1				431000000	19650000	1036500000	46.708	SERPINA1
47500000	1000000000	1980000	41800000	403000000	1190000000	53.166	TXNRD1				523750000	21890000	796500000	53.166	TXNRD1
1190000000	4510000128	79500000	300000000	6259999744	5510000128	29.126	PSME2				2850000064	189750000	5884999936	29.126	PSME2
0	726000000	0	25900000	0	1120000000	66.785	IGF2BP2				363000000	12950000	560000000	66.785	IGF2BP2
687000000	3769999872	36200000	198000000	3590000128	5169999872	51.229	HNRNPH1				2228499936	117100000	4380000000	51.229	HNRNPH1
1210000000	2649999872	75600000	166000000	5400000000	4390000128	37.106	CALU				1929999936	120800000	4895000064	37.106	CALU
7980000	580000000	307000	22300000	33700000	1050000000	54.366	PMPCB				293990000	11303500	541850000	54.366	PMPCB
1270000000	7990000128	50900000	320000000	6860000256	10700000256	46.659	IDH1				4630000064	185450000	8780000256	46.659	IDH1
441000000	4020000000	16300000	149000000	2470000128	5470000128	44.614	PGK1				2230500000	82650000	3970000128	44.614	PGK1
377000000	834000000	17100000	37900000	1190000000	1880000000	36.154	APOE				605500000	27500000	1535000000	36.154	APOE
525000000	2660000000	26200000	133000000	2560000000	3969999872	39.724	ADH5				1592500000	79600000	3264999936	39.724	ADH5
11200000	953000000	413000	35300000	4170000	1480000000	61.049	P4HA1;P4ha1				482100000	17856500	742085000	61.049	P4HA1;P4ha1
0	610000000	0	17900000	0	1040000000	85.018	PFKL				305000000	8950000	520000000	85.018	PFKL
233000000	2320000000	10100000	101000000	1080000000	3580000000	45.199	ACAT1				1276500000	55550000	2330000000	45.199	ACAT1
335000000	1850000000	20900000	115000000	1740000000	2660000000	33.178	MPST				1092500000	67950000	2200000000	33.178	MPST
552000000	1790000000	50200000	163000000	2150000128	2130000000	22.222	CMPK1				1171000000	106600000	2140000064	22.222	CMPK1
678000000	1960000000	48400000	140000000	3140000000	2729999872	28.082	YWHAB				1319000000	94200000	2934999936	28.082	YWHAB
33700000	716000000	990000	21100000	209000000	828000000	68.303	ATP6V1A				374850000	11045000	518500000	68.303	ATP6V1A
394000000	3280000000	65600000	547000000	1880000000	2670000128	18.565	RPL21				1837000000	306300000	2275000064	18.565	RPL21
369000000	2030000000	46100000	253000000	1150000000	3769999872	15.747	RPL28				1199500000	149550000	2459999936	15.747	RPL28
318000000	2010000000	28900000	183000000	1500000000	2689999872	41.331	ST13;ST13P5				1164000000	105950000	2094999936	41.331	ST13;ST13P5
93600000	813000000	4260000	37000000	457000000	1120000000	50.227	RUVBL1;Ruvbl1				453300000	20630000	788500000	50.227	RUVBL1;Ruvbl1
7430000	843000000	240000	27200000	18300000	1350000000	58.252	PMPCA				425215000	13720000	684150000	58.252	PMPCA
512000000	1970000000	39400000	152000000	1550000000	3969999872	30.84	HNRNPA0				1241000000	95700000	2759999936	30.84	HNRNPA0
16800000	489000000	647000	18800000	24900000	841000000	52.562	BLMH				252900000	9723500	432950000	52.562	BLMH
14500000	457000000	290000	9130000	32100000	739000000	102.9	CCAR2				235750000	4710000	385550000	102.9	CCAR2
7710000	384000000	198000	9840000	15400000	641000000	113.37	ATXN2L				195855000	5019000	328200000	113.37	ATXN2L
0	601000000	0	9400000	0	989000000	128.3	USP7;Usp7				300500000	4700000	494500000	128.3	USP7;Usp7
184000000	769000000	7670000	32000000	424000000	1340000000	44.998	BHMT				476500000	19835000	882000000	44.998	BHMT
415000000	2830000128	24400000	167000000	976000000	4700000256	41.35	ACAT2				1622500064	95700000	2838000128	41.35	ACAT2
0	586000000	0	20900000	0	900000000	61.332	MCCC2				293000000	10450000	450000000	61.332	MCCC2
0	489000000	0	11400000	0	663000000	113.79	IARS2				244500000	5700000	331500000	113.79	IARS2
109000000	810000000	2590000	19300000	802000000	956000000	65.401	SEPT9				459500000	10945000	879000000	65.401	SEPT9
57500000	616000000	2210000	23700000	264000000	777000000	42.945	PSMD13				336750000	12955000	520500000	42.945	PSMD13
58600000	138000000	5320000	12500000	264000000	264000000	21.053	Hebp1				98300000	8910000	264000000	21.053	Hebp1
0	73900000	0	2550000	0	124000000	59.832	Gk;GK				36950000	1275000	62000000	59.832	Gk;GK
32600000	63700000	1300000	2550000	145000000	119000000	60.452	Cald1				48150000	1925000	132000000	60.452	Cald1
298000000	216000000	5140000	3720000	1020000000	542000000	141.27	Cfh				257000000	4430000	781000000	141.27	Cfh
1400000000	4089999872	200000000	584000000	5420000256	7950000128	14.515	Rps12-ps3;Rps12;RPS12				2744999936	392000000	6685000192	14.515	Rps12-ps3;Rps12;RPS12
0	142000000	0	2580000	0	148000000	113.23	Opa1				71000000	1290000	74000000	113.23	Opa1
0	0	0	0	0	0	41.704	Amacr				0	0	0	41.704	Amacr
339000000	1290000000	26100000	99300000	1160000000	2489999872	28.405	Psma3;PSMA3;Ps				814500000	62700000	1824999936	28.405	Psma3;PSMA3;Ps
0	23200000	0	1370000	0	45000000	44.93	Gcat				11600000	685000	22500000	44.93	Gcat
147000000512	70899998720	13299999744	6449999872	638999986176	105999998976	15.878	Hbb-b2				108949999616	9874999808	372499992576	15.878	Hbb-b2
58900000	0	8410000	0	417000000	0	17.069	Mb				29450000	4205000	208500000	17.069	Mb
10099999744	1470000000	722000000	105000000	43699998720	2750000128	28.33	Ca1				5784999872	413500000	23224999424	28.33	Ca1
4649999872	558000000	358000000	42900000	20500000768	1120000000	29.978	Bpgm				2603999936	200450000	10810000384	29.978	Bpgm
37500000	219000000	2500000	14600000	243000000	394000000	25.701	Gstm3				128250000	8550000	318500000	25.701	Gstm3
2950000128	2540000000	268000000	231000000	14400000000	3910000128	37.325	Ahsg				2745000064	249500000	9155000064	37.325	Ahsg
509000000	355000000	17000000	11800000	1930000000	662000000	52.003	Serpinc1				432000000	14400000	1296000000	52.003	Serpinc1
148000000	353000000	5280000	12600000	357000000	985000000	48.647	Psmc2;PSMC2				250500000	8940000	671000000	48.647	Psmc2;PSMC2
135000000	1020000000	7090000	53600000	1110000000	1170000000	35.732	Akr1b1;Akr1b3				577500000	30345000	1140000000	35.732	Akr1b1;Akr1b3
4250000	1100000000	147000	38100000	18800000	1530000000	80.597	Stt3a;ST				552125000	19123500	774400000	80.597	Stt3a;ST
367000000	1100000000	21600000	64700000	812000000	2209999872	31.345	Capzb;CAPZB				733500000	43150000	1510999936	31.345	Capzb;CAPZB
861000000	1000000000	144000000	167000000	5459999744	1940000000	15.241	Cyb5a				930500000	155500000	3699999872	15.241	Cyb5a
830000000	4339999744	138000000	724000000	3780000000	6200000000	17.258	Rpl26;RPL26				2584999872	431000000	4990000000	17.258	Rpl26;RPL26
146000000	647000000	5830000	25900000	1190000000	797000000	49.184	Psmc1;PSMC1				396500000	15865000	993500000	49.184	Psmc1;PSMC1
2649999872	3040000000	204000000	234000000	11500000256	4520000000	35.73	Ybx1				2844999936	219000000	8010000128	35.73	Ybx1
2660000000	2729999872	443000000	454000000	12899999744	4870000128	17.951	Rps27a				2694999936	448500000	8884999936	17.951	Rps27a
1590000000	4480000000	199000000	560000000	6489999872	6540000256	16.832	Eif5a;EIF5A				3035000000	379500000	6515000064	16.832	Eif5a;EIF5A
961000000	1330000000	120000000	166000000	4860000256	1280000000	13.777	Hint1				1145500000	143000000	3070000128	13.777	Hint1
0	616000000	0	11800000	0	937000000	135.55	Sf3b3;SF3B3				308000000	5900000	468500000	135.55	Sf3b3;SF3B3
0	88300000	0	2760000	0	0	54.208	Hsdl2				44150000	1380000	0	54.208	Hsdl2
10800000	9850000	489000	448000	41000000	25100000	49.837	Entpd5				10325000	468500	33050000	49.837	Entpd5
0	0	0	0	0	0	133.57	Sec31a				0	0	0	133.57	Sec31a
0	0	0	0	0	0	56.144	Cyp2c67				0	0	0	56.144	Cyp2c67
19400000	70600000	806000	2940000	65700000	96400000	61.119	Ugt2a3				45000000	1873000	81050000	61.119	Ugt2a3
0	0	0	0	0	0	34.228	Afmid				0	0	0	34.228	Afmid
140000000	369000000	10000000	26400000	1360000000	830000000	61.976	Ubqln1				254500000	18200000	1095000000	61.976	Ubqln1
0	103000000	0	4470000	0	179000000	57.463	Dnajc3				51500000	2235000	89500000	57.463	Dnajc3
58900000	79200000	9810000	13200000	345000000	230000000	13.561	Uqcrb				69050000	11505000	287500000	13.561	Uqcrb
0	43300000	0	2540000	0	76900000	28.948	Atp5f1				21650000	1270000	38450000	28.948	Atp5f1
0	16200000	0	2310000	0	14500000	13.559	Urah				8100000	1155000	7250000	13.559	Urah
5880000	9090000	654000	1010000	0	27100000	28.027	Hdhd3				7485000	832000	13550000	28.027	Hdhd3
297000000	1060000000	19800000	71000000	1510000000	1750000000	37.984	Eif3f;EIF3F				678500000	45400000	1630000000	37.984	Eif3f;EIF3F
5090000	248000000	130000	6360000	37700000	195000000	69.228	Clpx				126545000	3245000	116350000	69.228	Clpx
0	0	0	0	0	0	31.715	Slc25a10				0	0	0	31.715	Slc25a10
0	50400000	0	2960000	0	80800000	32.823	Slc25a15;SLC25A15				25200000	1480000	40400000	32.823	Slc25a15;SLC25A15
545000000	1850000000	38900000	132000000	2860000000	3049999872	27.855	Psma7				1197500000	85450000	2954999936	27.855	Psma7
116000000	2489999872	10500000	227000000	550000000	3510000128	22.591	RPS9;Rps9				1302999936	118750000	2030000064	22.591	RPS9;Rps9
0	725000000	0	13000000	0	1120000000	131.83	VARS				362500000	6500000	560000000	131.83	VARS
34700000	571000000	620000	10200000	187000000	855000000	110.61	MTHFD1				302850000	5410000	521000000	110.61	MTHFD1
30900000	945000000	1060000	32600000	230000000	1290000000	63.704	IGF2BP3;Igf2bp3				487950000	16830000	760000000	63.704	IGF2BP3;Igf2bp3
55900000	757000000	3720000	50400000	131000000	1210000000	34.482	COPE				406450000	27060000	670500000	34.482	COPE
21700000	607000000	637000	17900000	82800000	964000000	60.977	PSMD3				314350000	9268500	523400000	60.977	PSMD3
48700000	733000000	1800000	27200000	299000000	1060000000	58.926	FTCD				390850000	14500000	679500000	58.926	FTCD
470000000	1400000000	16200000	48400000	1950000000	2130000000	59.755	CAT				935000000	32300000	2040000000	59.755	CAT
7510000	1260000000	203000	34100000	37900000	1940000000	68.569	RPN1				633755000	17151500	988950000	68.569	RPN1
20200000	843000000	879000	36700000	55900000	1340000000	56.381	ALDH2				431600000	18789500	697950000	56.381	ALDH2
18200000	525000000	828000	23800000	84600000	779000000	36.112	EIF2S1				271600000	12314000	431800000	36.112	EIF2S1
80700000	903000000	3670000	41000000	400000000	1300000000	55.804	IMPDH2				491850000	22335000	850000000	55.804	IMPDH2
121000000	1700000000	5520000	77100000	611000000	2350000128	36.573	AKR1A1				910500000	41310000	1480500064	36.573	AKR1A1
52900000	605000000	2120000	24200000	344000000	756000000	56.5	ATP6V1B2;Atp6v1b2				328950000	13160000	550000000	56.5	ATP6V1B2;Atp6v1b2
108000000	1560000000	7690000	111000000	150000000	2769999872	35.554	APEX1				834000000	59345000	1459999936	35.554	APEX1
183000000	920000000	12200000	61400000	1040000000	1020000000	28.48	PSMB5				551500000	36800000	1030000000	28.48	PSMB5
62700000	1310000000	2730000	57100000	574000000	1740000000	46.871	EIF4A3;Eif4a3				686350000	29915000	1157000000	46.871	EIF4A3;Eif4a3
418000000	720000000	46500000	80000000	1850000000	1290000000	28.585	ANP32A				569000000	63250000	1570000000	28.585	ANP32A
5360000000	306000000	30800000	1760000	17999998976	686000000	394.46	UTRN				2833000000	16280000	9342999488	394.46	UTRN
0	328000000	0	3950000	0	494000000	189.25	IQGAP1				164000000	1975000	247000000	189.25	IQGAP1
2490000	469000000	60700	11400000	12800000	762000000	70.389	ACADVL				235745000	5730350	387400000	70.389	ACADVL
129000000	875000000	8090000	54700000	703000000	1130000000	33.428	BLVRA				502000000	31395000	916500000	33.428	BLVRA
78100000	860000000	4340000	47800000	372000000	1620000000	37.512	PPP1CA				469050000	26070000	996000000	37.512	PPP1CA
464000000	763000000	31000000	50900000	2140000000	1190000000	28.521	TPM4				613500000	40950000	1665000000	28.521	TPM4
27800000	447000000	751000	12100000	79400000	742000000	69.948	LMNB2				237400000	6425500	410700000	69.948	LMNB2
72400000	822000000	4260000	48400000	390000000	1300000000	34.352	AIMP1				447200000	26330000	845000000	34.352	AIMP1
330000000	1150000000	20600000	71600000	9649999872	5219999744	30.54	PRDX4				740000000	46100000	7434999808	30.54	PRDX4
299000000	1210000000	13600000	55000000	1340000000	1590000000	52.164	G3BP1				754500000	34300000	1465000000	52.164	G3BP1
0	281000000	0	3800000	0	433000000	180.83	PEG3				140500000	1900000	216500000	180.83	PEG3
294000000	1750000000	22600000	134000000	1970000000	2160000000	26.21	CACYBP				1022000000	78300000	2065000000	26.21	CACYBP
13400000	646000000	464000	22300000	55600000	1000000000	71.223	UBA2				329700000	11382000	527800000	71.223	UBA2
51700000	593000000	2870000	32900000	104000000	961000000	38.534	STOML2				322350000	17885000	532500000	38.534	STOML2
0	584000000	0	10800000	0	909000000	119.91	SUPT16H;Supt16;Supt16h				292000000	5400000	454500000	119.91	SUPT16H;Supt16;Supt16h
88000000	934000000	5860000	62200000	346000000	1530000000	28.772	CLIC4				511000000	34030000	938000000	28.772	CLIC4
5110000128	3220000000	393000000	248000000	21600000000	4940000256	35.633	Ighg1				4165000064	320500000	13270000128	35.633	Ighg1
0	10100000	0	372000	0	31900000	68.72	Gckr				5050000	186000	15950000	68.72	Gckr
0	57000000	0	1730000	0	63400000	56.497	Pdzk1				28500000	865000	31700000	56.497	Pdzk1
0	34100000	0	1550000	0	64700000	52.456	Kynu				17050000	775000	32350000	52.456	Kynu
0	0	0	0	0	0	127.81	Atp11c				0	0	0	127.81	Atp11c
5060000	155000000	105000	3230000	47300000	257000000	97.986	Dnm2				80030000	1667500	152150000	97.986	Dnm2
6360000	5580000	335000	294000	24800000	14200000	35.169	Naxd				5970000	314500	19500000	35.169	Naxd
0	0	0	0	0	0	146.74	Abcb11				0	0	0	146.74	Abcb11
41000000	731000000	2050000	36600000	310000000	1270000000	34.357	Arpc2;ARPC2				386000000	19325000	790000000	34.357	Arpc2;ARPC2
40500000	697000000	1840000	31700000	229000000	1340000000	49.027	Ddost				368750000	16770000	784500000	49.027	Ddost
839000000	3920000000	168000000	784000000	3190000128	5830000128	15.524	Rps17;RPS17				2379500000	476000000	4510000128	15.524	Rps17;RPS17
161000000	488000000	8470000	25700000	1050000000	975000000	37.279	Ctsb				324500000	17085000	1012500000	37.279	Ctsb
0	507000000	0	28200000	0	782000000	46.291	Serpinb2				253500000	14100000	391000000	46.291	Serpinb2
372000000	997000000	31000000	83100000	2769999872	1930000000	23.609	Gstp1				684500000	57050000	2349999936	23.609	Gstp1
0	34900000	0	1390000	0	35500000	47.421	Fech				17450000	695000	17750000	47.421	Fech
0	44800000	0	1120000	0	131000000	87.436	Dpp4				22400000	560000	65500000	87.436	Dpp4
0	229000000	0	5870000	0	308000000	88.053	Stat3;STAT3				114500000	2935000	154000000	88.053	Stat3;STAT3
1140000000	5459999744	127000000	607000000	5609999872	7440000000	22.576	Hist1h1b				3299999872	367000000	6524999936	22.576	Hist1h1b
81800000	320000000	13600000	53300000	687000000	860000000	10.071	Cox6b1				200900000	33450000	773500000	10.071	Cox6b1
842000000	1310000000	84200000	131000000	3889999872	1840000000	17.138	Ube2n;UBE2N				1076000000	107600000	2864999936	17.138	Ube2n;UBE2N
524000000	2660000000	65500000	332000000	1750000000	3840000000	14.839	Rps15a;RPS15A				1592000000	198750000	2795000000	14.839	Rps15a;RPS15A
25600000000	92600000512	3660000000	13200000000	98300002304	147999997952	13.906	Hist1h2bc;Hist1h2bh;HIST1H2BC				59100000256	8430000000	123150000128	13.906	Hist1h2bc;Hist1h2bh;HIST1H2BC
465000000	4009999872	46500000	401000000	2940000000	9109999616	24.831	Rpl10a;RPL10A				2237499936	223750000	6024999808	24.831	Rpl10a;RPL10A
1030000000	3470000128	129000000	433000000	5030000128	6430000128	18.916	Rps10				2250000064	281000000	5730000128	18.916	Rps10
797000000	1910000000	114000000	273000000	3300000000	2270000128	17.861	Ube2l3;UBE2L3;UBE2L5				1353500000	193500000	2785000064	17.861	Ube2l3;UBE2L3;UBE2L5
0	94200000	0	6280000	0	242000000	47.833	Sephs2				47100000	3140000	121000000	47.833	Sephs2
287000000	416000000	20500000	29700000	1940000000	855000000	21.897	Prdx5;Prd				351500000	25100000	1397500000	21.897	Prdx5;Prd
331000000	125000000	17400000	6550000	1380000000	156000000	51.655	Clu				228000000	11975000	768000000	51.655	Clu
0	59900000	0	2500000	0	160000000	59.543	Xylb				29950000	1250000	80000000	59.543	Xylb
0	6280000	0	483000	0	10300000	28.095	Pecr				3140000	241500	5150000	28.095	Pecr
4370000	388000000	162000	14400000	28600000	520000000	65.681	A1cf				196185000	7281000	274300000	65.681	A1cf
266000000	178000000	14000000	9370000	1090000000	214000000	54.971	Serpinf2				222000000	11685000	652000000	54.971	Serpinf2
48500000	268000000	1730000	9570000	265000000	450000000	50.537	Gdi2				158250000	5650000	357500000	50.537	Gdi2
0	522000000	0	4110000	0	845000000	273.61	Prpf8;PRPF8				261000000	2055000	422500000	273.61	Prpf8;PRPF8
602000	212000000	43000	15100000	16500000	231000000	33.499	Mtch2;				106301000	7571500	123750000	33.499	Mtch2;
0	9880000	0	194000	0	44900000	106.91	Aars				4940000	97000	22450000	106.91	Aars
0	0	0	0	0	0	55.662	Pm20d1				0	0	0	55.662	Pm20d1
9240000	611000000	402000	26600000	59000000	969000000	69.448	Rbm14;RBM14				310120000	13501000	514000000	69.448	Rbm14;RBM14
0	31100000	0	1480000	0	25800000	44.008	Amt				15550000	740000	12900000	44.008	Amt
26100000	757000000	1540000	44500000	297000000	788000000	40.612	Akr7a2				391550000	23020000	542500000	40.612	Akr7a2
0	0	0	0	0	0	118.98	Acad10				0	0	0	118.98	Acad10
7570000	107000000	473000	6700000	29400000	141000000	27.902	Cmbl				57285000	3586500	85200000	27.902	Cmbl
70800000	32400000	7080000	3240000	422000000	58500000	20.132	Ttc36				51600000	5160000	240250000	20.132	Ttc36
0	0	0	0	0	0	80.87	Gys2				0	0	0	80.87	Gys2
0	63000000	0	12600000	0	97800000	17.551	Mgst1				31500000	6300000	48900000	17.551	Mgst1
0	9240000	0	355000	0	16700000	41.793	As3mt				4620000	177500	8350000	41.793	As3mt
20800000	571000000	1160000	31700000	157000000	742000000	41.498	Arpc1b				295900000	16430000	449500000	41.498	Arpc1b
62600000	166000000	1740000	4600000	310000000	274000000	82.897	Dpp3				114300000	3170000	292000000	82.897	Dpp3
0	193000000	0	13800000	0	334000000	24.307	Grpel1				96500000	6900000	167000000	24.307	Grpel1
2760000	92200000	276000	9220000	430000000	555000000	15.674	Fam136a				47480000	4748000	492500000	15.674	Fam136a
0	0	0	0	0	0	37.978	Marc1				0	0	0	37.978	Marc1
36800000	403000000	1360000	14900000	193000000	913000000	58.47	Snx2;SNX2				219900000	8130000	553000000	58.47	Snx2;SNX2
0	93900000	0	7220000	0	181000000	36.09	Tecr				46950000	3610000	90500000	36.09	Tecr
0	282000000	0	14900000	0	440000000	57.788	Lman1				141000000	7450000	220000000	57.788	Lman1
131000000	776000000	6900000	40900000	723000000	1030000000	43.185	Prkar1a				453500000	23900000	876500000	43.185	Prkar1a
201000000	715000000	10600000	37600000	847000000	1070000000	36.46	Eif3i				458000000	24100000	958500000	36.46	Eif3i
49200000	618000000	4920000	61800000	268000000	1010000000	22.906	Psmb2				333600000	33360000	639000000	22.906	Psmb2
26500000	59400000	1470000	3300000	40200000	83900000	41.001	Hao1;HAO1				42950000	2385000	62050000	41.001	Hao1;HAO1
5140000	199000000	367000	14200000	20500000	295000000	25.061	Ak4				102070000	7283500	157750000	25.061	Ak4
14100000	192000000	942000	12800000	32800000	149000000	27.855	Vapa				103050000	6871000	90900000	27.855	Vapa
0	0	0	0	0	0	31.3	Decr2				0	0	0	31.3	Decr2
38500000	496000000	2570000	33100000	79000000	875000000	33.921	GMPR2				267250000	17835000	477000000	33.921	GMPR2
436000000	836000000	29100000	55700000	1210000000	1280000000	30.315	PCMT1				636000000	42400000	1245000000	30.315	PCMT1
24900000	548000000	998000	21900000	42800000	910000000	54.626	PUF60				286450000	11449000	476400000	54.626	PUF60
39000000	1150000000	1560000	46000000	64300000	1860000000	58.139	ALDH7A1				594500000	23780000	962150000	58.139	ALDH7A1
0	433000000	0	17300000	0	668000000	54.465	ADSL				216500000	8650000	334000000	54.465	ADSL
0	392000000	0	8710000	0	602000000	90.996	EPB41L2				196000000	4355000	301000000	90.996	EPB41L2
44700000	560000000	1040000	13000000	126000000	874000000	98.169	SF3B2				302350000	7020000	500000000	98.169	SF3B2
0	406000000	0	8650000	0	646000000	82.091	NSF;Nsf				203000000	4325000	323000000	82.091	NSF;Nsf
125000000	594000000	8340000	39600000	678000000	820000000	31.44	OTUB1				359500000	23970000	749000000	31.44	OTUB1
4220000	479000000	132000	15000000	7380000	751000000	72.683	PRMT5;Prmt5				241610000	7566000	379190000	72.683	PRMT5;Prmt5
21900000	502000000	875000	20100000	158000000	738000000	63.972	EIF3D;Eif3d				261950000	10487500	448000000	63.972	EIF3D;Eif3d
95900000	910000000	6850000	65000000	369000000	1540000000	26.227	NUDT21;Nudt21				502950000	35925000	954500000	26.227	NUDT21;Nudt21
498000000	2920000000	71200000	417000000	2270000128	4640000000	12.538	RPL35A;Rpl35a;RPL				1709000000	244100000	3455000064	12.538	RPL35A;Rpl35a;RPL
83000000	472000000	4610000	26200000	536000000	656000000	37.432	GLRX3				277500000	15405000	596000000	37.432	GLRX3
0	395000000	0	12000000	0	402000000	74.605	SRP72				197500000	6000000	201000000	74.605	SRP72
0	151000000	0	2700000	0	244000000	106.92	PRPF6;Prpf6				75500000	1350000	122000000	106.92	PRPF6;Prpf6
1900000000	4990000128	238000000	623000000	909000000	15500000256	20.019	FTL				3445000064	430500000	8204500128	20.019	FTL
2470000128	7020000256	353000000	1000000000	12400000000	9280000000	11.737	TXN				4745000192	676500000	10840000000	11.737	TXN
319000000	1580000000	20000000	98500000	1070000000	2760000000	28.768	PCNA;Pcna				949500000	59250000	1915000000	28.768	PCNA;Pcna
14700000	581000000	613000	24200000	126000000	875000000	54.548	PEPD				297850000	12406500	500500000	54.548	PEPD
59900000	1040000000	4280000	74600000	224000000	1680000000	26.489	PSMB1				549950000	39440000	952000000	26.489	PSMB1
18200000	617000000	433000	14700000	85400000	901000000	98.398	ACO1				317600000	7566500	493200000	98.398	ACO1
67800000	2510000128	3770000	140000000	54900000	4150000128	31.387	ECHS1				1288900064	71885000	2102450064	31.387	ECHS1
17600000	448000000	651000	16600000	84200000	774000000	50.151	CPOX				232800000	8625500	429100000	50.151	CPOX
71400000	1420000000	7940000	158000000	431000000	1790000000	23.577	RPL13A;RP				745700000	82970000	1110500000	23.577	RPL13A;RP
133000000	743000000	8340000	46400000	647000000	905000000	33.777	CRKL				438000000	27370000	776000000	33.777	CRKL
378000000	1170000000	29100000	90200000	1570000000	1660000000	43.171	RAD23B				774000000	59650000	1615000000	43.171	RAD23B
0	143000000	0	1190000	0	218000000	265.55	ACACA				71500000	595000	109000000	265.55	ACACA
95900000	425000000	4790000	21300000	361000000	751000000	44.23	DCTN2				260450000	13045000	556000000	44.23	DCTN2
35700000	580000000	1700000	27600000	378000000	675000000	41.487	SEPT2;Sept2;Se				307850000	14650000	526500000	41.487	SEPT2;Sept2;Se
738000000	2329999872	41000000	129000000	5510000128	1430000000	32.66	PPA1				1533999936	85000000	3470000064	32.66	PPA1
172000000	620000000	11500000	41400000	805000000	792000000	36.413	CNN3;Cnn3				396000000	26450000	798500000	36.413	CNN3;Cnn3
76900000	549000000	4810000	34300000	461000000	669000000	68.329	SF1;Sf1				312950000	19555000	565000000	68.329	SF1;Sf1
75900000	603000000	5420000	43100000	216000000	984000000	44.468	CDC37				339450000	24260000	600000000	44.468	CDC37
0	318000000	0	8830000	0	524000000	85.104	HNRNPUL2;HNRNPUL2-BSCL2				159000000	4415000	262000000	85.104	HNRNPUL2;HNRNPUL2-BSCL2
8360000	193000000	288000	6670000	81500000	310000000	68.119	NPLOC4				100680000	3479000	195750000	68.119	NPLOC4
42400000	554000000	1630000	21300000	220000000	712000000	65.746	LPP				298200000	11465000	466000000	65.746	LPP
0	253000000	0	6660000	0	390000000	92.25	CDC5L;Cdc5l				126500000	3330000	195000000	92.25	CDC5L;Cdc5l
43400000	445000000	4340000	44500000	214000000	666000000	22.41	SAR1B;Sar1b				244200000	24420000	440000000	22.41	SAR1B;Sar1b
6100000	396000000	179000	11700000	22100000	597000000	72.595	RNPEP				201050000	5939500	309550000	72.595	RNPEP
213000000	1010000000	15200000	72200000	982000000	2000000000	47.145	GORASP2				611500000	43700000	1491000000	47.145	GORASP2
49200000	133000000	2730000	7380000	272000000	309000000	36.061	Plpbp				91100000	5055000	290500000	36.061	Plpbp
0	21700000	0	1450000	0	54500000	39.907	Lgals9				10850000	725000	27250000	39.907	Lgals9
68100000	413000000	4860000	29500000	353000000	667000000	23.587	Grb2				240550000	17180000	510000000	23.587	Grb2
129000000	76100000	3590000	2110000	429000000	66800000	68.6	1300017J02Rik;Ica				102550000	2850000	247900000	68.6	1300017J02Rik;Ica
0	21000000	0	636000	0	0	58.316	Pdia2				10500000	318000	0	58.316	Pdia2
0	410000000	0	16400000	0	778000000	57.47	Farsa				205000000	8200000	389000000	57.47	Farsa
65000000	2180000000	5910000	199000000	582000000	3889999872	24.077	Gm10020;Rpl15;RPL15				1122500000	102455000	2235999936	24.077	Gm10020;Rpl15;RPL15
52400000	435000000	3280000	27200000	301000000	903000000	34.824	Prps1l3;Prps1				243700000	15240000	602000000	34.824	Prps1l3;Prps1
0	6880000	0	430000	0	23800000	27.308	Gstm6				3440000	215000	11900000	27.308	Gstm6
29400000	83700000	1730000	4920000	126000000	65700000	32.189	Pbld1				56550000	3325000	95850000	32.189	Pbld1
0	553000000	0	46100000	0	755000000	24.74	Sec22b				276500000	23050000	377500000	24.74	Sec22b
44700000	87600000	2480000	4870000	168000000	164000000	58.792	Prkcsh				66150000	3675000	166000000	58.792	Prkcsh
2650000	116000000	94500	4140000	29900000	259000000	51.091	Timm44				59325000	2117250	144450000	51.091	Timm44
27000000	384000000	3380000	48000000	61000000	379000000	21.694	Pgrmc1				205500000	25690000	220000000	21.694	Pgrmc1
170000000	377000000	17000000	37700000	921000000	713000000	18.762	Snx3;SNX3				273500000	27350000	817000000	18.762	Snx3;SNX3
510000000	3790000128	102000000	758000000	2320000000	5960000000	20.861	H1f0;H1F0				2150000064	430000000	4140000000	20.861	H1f0;H1F0
9460000	372000000	197000	7750000	46300000	571000000	84.893	Itgb2				190730000	3973500	308650000	84.893	Itgb2
135000000	105000000	19300000	15000000	399000000	333000000	15.344	Fkbp2;FKBP2				120000000	17150000	366000000	15.344	Fkbp2;FKBP2
1390000000	3849999872	154000000	428000000	5369999872	7299999744	17.804	Rpl12;RPL12				2619999936	291000000	6334999808	17.804	Rpl12;RPL12
5820000256	9169999872	831000000	1310000000	24700000256	13200000000	13.049	S100a9				7495000064	1070500000	18950000128	13.049	S100a9
0	3320000	0	104000	0	6070000	56.179	Cyp2a12				1660000	52000	3035000	56.179	Cyp2a12
26100000	244000000	1630000	15200000	172000000	380000000	23.897	Rab14;RAB14				135050000	8415000	276000000	23.897	Rab14;RAB14
570000000	962000000	81400000	137000000	3220000000	1810000000	11.985	Pcbd1				766000000	109200000	2515000000	11.985	Pcbd1
114000000	929000000	14300000	116000000	552000000	1320000000	21.782	Rhoa;RHOA				521500000	65150000	936000000	21.782	Rhoa;RHOA
472000000	2870000128	52500000	319000000	2460000000	4110000128	17.222	Rps13;RPS13				1671000064	185750000	3285000064	17.222	Rps13;RPS13
677000000	2300000000	135000000	460000000	6320000000	2400000000	13.742	Rps25;RPS25				1488500000	297500000	4360000000	13.742	Rps25;RPS25
1060000000	1860000000	151000000	266000000	4670000128	3089999872	14.463	Rpl31;RPL31				1460000000	208500000	3880000000	14.463	Rpl31;RPL31
25400000	24400000	5080000	4880000	130000000	47500000	12.496	Atp5j				24900000	4980000	88750000	12.496	Atp5j
708000000	1210000000	54400000	92900000	2990000128	1530000000	27.341	Eif4h;EIF4H				959000000	73650000	2260000064	27.341	Eif4h;EIF4H
0	13100000	0	1090000	0	24400000	20.016	Urad				6550000	545000	12200000	20.016	Urad
0	0	0	0	0	0	41.779	Eci2				0	0	0	41.779	Eci2
0	0	0	0	0	0	52.695	Pnliprp1				0	0	0	52.695	Pnliprp1
9810000	271000000	265000	7330000	71800000	286000000	70.148	Lcp1;LCP1				140405000	3797500	178900000	70.148	Lcp1;LCP1
0	38900000	0	2430000	0	47800000	42.88	Bckdhb;BCKDHB				19450000	1215000	23900000	42.88	Bckdhb;BCKDHB
0	12700000	0	453000	0	8080000	55.857	Cyp2c54				6350000	226500	4040000	55.857	Cyp2c54
0	0	0	0	0	0	213.67	Mia3				0	0	0	213.67	Mia3
0	0	0	0	0	0	55.292	Glyctk				0	0	0	55.292	Glyctk
0	0	0	0	0	0	60.157	Ugt2b1				0	0	0	60.157	Ugt2b1
28000000	30200000	1220000	1310000	77300000	47500000	37.548	Clybl				29100000	1265000	62400000	37.548	Clybl
0	0	0	0	0	0	53.398	Mavs				0	0	0	53.398	Mavs
179000000	217000000	16200000	19700000	955000000	511000000	22.45	Abhd14b				198000000	17950000	733000000	22.45	Abhd14b
0	84500000	0	4450000	0	146000000	39.871	Bhmt2				42250000	2225000	73000000	39.871	Bhmt2
56200000	293000000	4020000	20900000	197000000	245000000	31.53	Qprt				174600000	12460000	221000000	31.53	Qprt
0	32600000	0	2180000	0	53900000	35.649	Sfxn1				16300000	1090000	26950000	35.649	Sfxn1
6650000	127000000	229000	4370000	80800000	295000000	55.446	Nampt				66825000	2299500	187900000	55.446	Nampt
0	0	0	0	0	0	27.822	Ctrb1				0	0	0	27.822	Ctrb1
177000000	1160000000	35300000	231000000	1660000000	3169999872	23.564	Rpl14				668500000	133150000	2414999936	23.564	Rpl14
0	0	0	0	0	0	62.022	Coasy				0	0	0	62.022	Coasy
7210000	0	555000	0	42100000	0	22.687	Mettl26				3605000	277500	21050000	22.687	Mettl26
0	395000000	0	24700000	0	629000000	30.149	Ndufs3				197500000	12350000	314500000	30.149	Ndufs3
0	0	0	0	0	0	56.467	Cyp2d22				0	0	0	56.467	Cyp2d22
460000000	2030000000	35400000	156000000	2500000000	3300000000	25.898	PSMA2				1245000000	95700000	2900000000	25.898	PSMA2
6480000	248000000	308000	11800000	52600000	379000000	42.41	IDH3B				127240000	6054000	215800000	42.41	IDH3B
5810000	457000000	121000	9520000	28100000	704000000	104.78	HYOU1				231405000	4820500	366050000	104.78	HYOU1
0	298000000	0	9030000	0	424000000	85.939	HNRNPUL1				149000000	4515000	212000000	85.939	HNRNPUL1
116000000	2000000000	5810000	100000000	153000000	3620000000	36.867	AKR1C3				1058000000	52905000	1886500000	36.867	AKR1C3
0	212000000	0	3590000	0	332000000	140.3	DIAPH1				106000000	1795000	166000000	140.3	DIAPH1
36800000	276000000	1750000	13100000	203000000	384000000	49.005	SEPT11;Sept11				156400000	7425000	293500000	49.005	SEPT11;Sept11
108000000	503000000	6380000	29600000	761000000	693000000	33.935	TCEA1				305500000	17990000	727000000	33.935	TCEA1
76400000	667000000	2390000	20800000	382000000	1000000000	67.97	PABPC4				371700000	11595000	691000000	67.97	PABPC4
0	241000000	0	3220000	0	372000000	145.42	LMO7				120500000	1610000	186000000	145.42	LMO7
3650000	363000000	118000	11700000	9430000	586000000	64.449	EIF2A				183325000	5909000	297715000	64.449	EIF2A
11900000	1240000000	542000	56500000	57300000	1900000000	48.208	RSL1D1				625950000	28521000	978650000	48.208	RSL1D1
3800000	369000000	106000	10300000	21400000	565000000	95.179	LONP1				186400000	5203000	293200000	95.179	LONP1
863000000	1250000000	71900000	104000000	2980000000	1990000000	22.237	TPD52L2				1056500000	87950000	2485000000	22.237	TPD52L2
17600000	886000000	800000	40300000	227000000	1120000000	62.942	NARS				451800000	20550000	673500000	62.942	NARS
0	870000000	0	10900000	0	1340000000	160.9	ROCK2;Ro				435000000	5450000	670000000	160.9	ROCK2;Ro
8830000	551000000	252000	15700000	44700000	794000000	73.46	GLS;Gls				279915000	7976000	419350000	73.46	GLS;Gls
0	322000000	0	8250000	0	362000000	83.353	LETM1				161000000	4125000	181000000	83.353	LETM1
454000	231000000	12300	6230000	3170000	383000000	119.75	SEC24A				115727000	3121150	193085000	119.75	SEC24A
51300000	777000000	1770000	26800000	130000000	1310000000	51.861	PAH				414150000	14285000	720000000	51.861	PAH
49500000	1820000000	1900000	70200000	46000000	3009999872	47.517	GOT2				934750000	36050000	1527999936	47.517	GOT2
91600000	461000000	5730000	28800000	253000000	479000000	40.786	UROD				276300000	17265000	366000000	40.786	UROD
105000000	846000000	6200000	49700000	718000000	1070000000	30.375	CBR1				475500000	27950000	894000000	30.375	CBR1
5120000	1100000000	138000	29800000	23700000	1700000000	76.689	POR				552560000	14969000	861850000	76.689	POR
0	595000000	0	28300000	0	910000000	43.009	AGXT				297500000	14150000	455000000	43.009	AGXT
3010000	733000000	67000	16300000	14300000	1130000000	112.73	GLDC				368005000	8183500	572150000	112.73	GLDC
270000000	1030000000	30000000	114000000	1010000000	1720000000	18.042	ACP1				650000000	72000000	1365000000	18.042	ACP1
169000000	1420000000	11300000	94700000	983000000	1570000000	25.268	AK4				794500000	53000000	1276500000	25.268	AK4
308000000	1730000000	22000000	124000000	498000000	3609999872	28.993	ERP29				1019000000	73000000	2053999936	28.993	ERP29
466000000	3969999872	31100000	265000000	1650000000	5969999872	27.692	PRDX3				2217999936	148050000	3809999936	27.692	PRDX3
5590000128	17200001024	559000000	1720000000	24299999232	27399999488	21.057	PEBP1				11395000576	1139500000	25849999360	21.057	PEBP1
130000000	1310000000	11800000	119000000	568000000	1660000000	22.04	PPIF				720000000	65400000	1114000000	22.04	PPIF
6300000	1020000000	262000	42600000	29100000	1580000000	52.645	UQCRC1				513150000	21431000	804550000	52.645	UQCRC1
145000000	1090000000	16100000	122000000	815000000	1370000000	21.863	RPL9;RPL				617500000	69050000	1092500000	21.863	RPL9;RPL
141000000	1420000000	10100000	102000000	82700000	2729999872	27.843	ETFB				780500000	56050000	1406349936	27.843	ETFB
454000000	650000000	30200000	43400000	1580000000	994000000	24.488	RAB11B;Rab11b				552000000	36800000	1287000000	24.488	RAB11B;Rab11b
113000000	3280000000	3760000	109000000	1090000000	4110000128	49.541	TUFM				1696500000	56380000	2600000064	49.541	TUFM
145000000	1600000000	10300000	114000000	252000000	2800000000	33.295	HNMT				872500000	62150000	1526000000	33.295	HNMT
313000000	1160000000	24100000	89200000	1350000000	1610000000	32.922	CAPZA1				736500000	56650000	1480000000	32.922	CAPZA1
121000000	680000000	4840000	27200000	656000000	842000000	56.068	USP14				400500000	16020000	749000000	56.068	USP14
86400000	385000000	3930000	17500000	488000000	505000000	40.545	ADK				235700000	10715000	496500000	40.545	ADK
165000000	1450000000	12700000	112000000	819000000	1680000000	35.54	SEC13				807500000	62350000	1249500000	35.54	SEC13
283000000	1470000000	21800000	113000000	569000000	2790000128	25.007	PSPH				876500000	67400000	1679500064	25.007	PSPH
0	363000000	0	7570000	0	559000000	112.42	GTF2I;Gtf2i				181500000	3785000	279500000	112.42	GTF2I;Gtf2i
335000000	2140000000	24000000	153000000	1800000000	3040000000	27.566	GSTO1				1237500000	88500000	2420000000	27.566	GSTO1
15000000	211000000	600000	8430000	0	349000000	45.834	MRPS9				113000000	4515000	174500000	45.834	MRPS9
87500000	362000000	5830000	24100000	380000000	576000000	25.542	SRSF9				224750000	14965000	478000000	25.542	SRSF9
234000000	1150000000	33400000	165000000	1110000000	1710000000	26.318	GAMT				692000000	99200000	1410000000	26.318	GAMT
0	222000000	0	4620000	0	342000000	92.888	MCM6;Mcm6				111000000	2310000	171000000	92.888	MCM6;Mcm6
0	148000000	0	2910000	0	260000000	109.93	SART3				74000000	1455000	130000000	109.93	SART3
45800000	389000000	1350000	11400000	322000000	490000000	102.64	SAFB				217400000	6375000	406000000	102.64	SAFB
52300000	397000000	1280000	9680000	102000000	793000000	88.885	SF3A1				224650000	5480000	447500000	88.885	SF3A1
148000000	856000000	9880000	57100000	597000000	1490000000	29.999	MAPRE1				502000000	33490000	1043500000	29.999	MAPRE1
5150000	456000000	166000	14700000	14100000	701000000	58.768	UAP1				230575000	7433000	357550000	58.768	UAP1
0	213000000	0	4100000	0	325000000	107.21	MOV10				106500000	2050000	162500000	107.21	MOV10
67400000	535000000	3370000	26800000	93300000	1060000000	39.548	TWF2				301200000	15085000	576650000	39.548	TWF2
484000000	1360000000	30200000	84800000	2449999872	1830000000	42.823	NAP1L4				922000000	57500000	2139999936	42.823	NAP1L4
7450000	570000000	438000	33500000	0	879000000	41.867	DUSP9				288725000	16969000	439500000	41.867	DUSP9
64500000	711000000	2930000	32300000	186000000	1140000000	38.449	SAE1				387750000	17615000	663000000	38.449	SAE1
58800000	472000000	2550000	20500000	347000000	612000000	55.738	PACSIN2;PA				265400000	11525000	479500000	55.738	PACSIN2;PA
255000000	647000000	23200000	58900000	855000000	781000000	18.736	CFL2;Cfl2				451000000	41050000	818000000	18.736	CFL2;Cfl2
258000000	885000000	23400000	80400000	1070000000	1250000000	20.652	CNPY2				571500000	51900000	1160000000	20.652	CNPY2
25200000	194000000	1200000	9230000	0	348000000	34.973	Bpnt1				109600000	5215000	174000000	34.973	Bpnt1
256000000	891000000	7990000	27900000	1830000000	2080000000	60.672	Psap				573500000	17945000	1955000000	60.672	Psap
0	53200000	0	5320000	0	254000000	30.282	Coq9				26600000	2660000	127000000	30.282	Coq9
169000000	495000000	24200000	70700000	757000000	641000000	15.601	Ccdc58				332000000	47450000	699000000	15.601	Ccdc58
5750000128	10099999744	639000000	1120000000	27200000000	13200000000	16.837	Calm3;Calm2;Calm1				7924999936	879500000	20200000000	16.837	Calm3;Calm2;Calm1
186000000	681000000	12400000	45400000	694000000	1130000000	34.577	Psmd14;PSMD14				433500000	28900000	912000000	34.577	Psmd14;PSMD14
243000000	512000000	16200000	34100000	954000000	860000000	36.539	Psmd7;PSMD7				377500000	25150000	907000000	36.539	Psmd7;PSMD7
38300000	199000000	697000	3610000	266000000	195000000	104.98	Actn4				118650000	2153500	230500000	104.98	Actn4
9280000	168000000	844000	15200000	119000000	357000000	26.289	Idi1				88640000	8022000	238000000	26.289	Idi1
98900000	636000000	4940000	31800000	542000000	699000000	42.613	Actr1a;ACTR1A				367450000	18370000	620500000	42.613	Actr1a;ACTR1A
1000000000	4180000000	167000000	697000000	4449999872	6169999872	15.798	Rpl27;RPL27				2590000000	432000000	5309999872	15.798	Rpl27;RPL27
643000000	2600000000	161000000	650000000	3089999872	3729999872	16.273	Rps14;RPS14				1621500000	405500000	3409999872	16.273	Rps14;RPS14
258000000	1060000000	16100000	66100000	1190000000	1520000000	28.211	Ywhah				659000000	41100000	1355000000	28.211	Ywhah
13400000	31800000	640000	1510000	23700000	29800000	38.6	Slc9a3r1				22600000	1075000	26750000	38.6	Slc9a3r1
3460000	14300000	86400	358000	51000000	63400000	106.25	Gaa				8880000	222200	57200000	106.25	Gaa
7990000	61600000	727000	5600000	228000000	91400000	24.687	Lypla1				34795000	3163500	159700000	24.687	Lypla1
39600000	621000000	2080000	32700000	94100000	1050000000	43.062	Ilf2;ILF2				330300000	17390000	572050000	43.062	Ilf2;ILF2
128000000	721000000	12800000	72100000	632000000	882000000	43.157	Dazap1				424500000	42450000	757000000	43.157	Dazap1
28800000	19700000	847000	580000	116000000	39400000	62.581	Stip1				24250000	713500	77700000	62.581	Stip1
16300000	277000000	775000	13200000	92000000	334000000	50.372	Tmpo				146650000	6987500	213000000	50.372	Tmpo
147000000	58400000	24500000	9730000	637000000	231000000	11.045	Cstb				102700000	17115000	434000000	11.045	Cstb
0	0	0	0	0	0	47.384	Cpa1				0	0	0	47.384	Cpa1
7730000	165000000	258000	5500000	108000000	279000000	51.863	Samm50				86365000	2879000	193500000	51.863	Samm50
0	33100000	0	2070000	0	81200000	33.295	Sult2a8				16550000	1035000	40600000	33.295	Sult2a8
0	177000000	0	11800000	0	568000000	26.918	Vapb				88500000	5900000	284000000	26.918	Vapb
0	0	0	0	0	0	46.48	Acot4				0	0	0	46.48	Acot4
5460000	155000000	124000	3520000	91600000	212000000	85.652	Csde1				80230000	1822000	151800000	85.652	Csde1
0	49300000	0	1370000	0	143000000	68.721	Acad9				24650000	685000	71500000	68.721	Acad9
33300000	63200000	2380000	4520000	193000000	138000000	37.798	Galm				48250000	3450000	165500000	37.798	Galm
3720000	43000000	286000	3300000	30300000	54800000	24.038	Ndufs8				23360000	1793000	42550000	24.038	Ndufs8
0	0	0	0	0	0	33.56	Abhd11				0	0	0	33.56	Abhd11
7670000	1460000	511000	97200	12100000	3190000	25.746	Dcxr				4565000	304100	7645000	25.746	Dcxr
3360000	2540000	160000	121000	22400000	11300000	44.698	Bbox1;BBOX1				2950000	140500	16850000	44.698	Bbox1;BBOX1
0	85200000	0	3550000	0	343000000	52.443	Dnaja3				42600000	1775000	171500000	52.443	Dnaja3
427000000	767000000	85300000	153000000	2689999872	1920000000	9.1413	Rps21				597000000	119150000	2304999936	9.1413	Rps21
12400000	364000000	883000	26000000	43000000	509000000	35.327	Cyc1				188200000	13441500	276000000	35.327	Cyc1
10400000	21200000	949000	1930000	33400000	67000000	17.32	Hint2				15800000	1439500	50200000	17.32	Hint2
12700000	113000000	911000	8060000	87400000	349000000	27.285	Ndufv2				62850000	4485500	218200000	27.285	Ndufv2
0	75700000	0	4460000	0	169000000	34.67	Slc25a22				37850000	2230000	84500000	34.67	Slc25a22
24700000	21400000	1760000	1530000	0	393000000	32.402	Echdc3				23050000	1645000	196500000	32.402	Echdc3
0	152000000	0	8470000	0	285000000	33.189	Napa;NAPA				76000000	4235000	142500000	33.189	Napa;NAPA
0	23900000	0	921000	0	17800000	55.144	Csad				11950000	460500	8900000	55.144	Csad
44400000	480000000	2220000	24000000	467000000	609000000	40.429	Lman2				262200000	13110000	538000000	40.429	Lman2
0	42500000	0	4720000	0	87500000	19.992	Ndufa8				21250000	2360000	43750000	19.992	Ndufa8
5560000	59900000	232000	2500000	34400000	56500000	47.173	Scly				32730000	1366000	45450000	47.173	Scly
0	0	0	0	0	0	57.986	Cyp3a41a				0	0	0	57.986	Cyp3a41a
0	54000000	0	3370000	0	149000000	42.295	Galk1				27000000	1685000	74500000	42.295	Galk1
99600000	503000000	9050000	45800000	803000000	937000000	18.521	Dstn				301300000	27425000	870000000	18.521	Dstn
4100000	294000000	141000	10100000	31500000	459000000	60.602	Ehd1				149050000	5120500	245250000	60.602	Ehd1
164000000	1300000000	11000000	86700000	559000000	2209999872	33.558	Hnrnpdl				732000000	48850000	1384499936	33.558	Hnrnpdl
24400000	348000000	1360000	19300000	165000000	381000000	31.581	PITPNB				186200000	10330000	273000000	31.581	PITPNB
0	166000000	0	6900000	0	232000000	54.611	ILK;Ilk				83000000	3450000	116000000	54.611	ILK;Ilk
8720000	311000000	126000	4500000	24900000	493000000	140.73	TJP2				159860000	2313000	258950000	140.73	TJP2
1110000000	2000000000	111000000	200000000	4750000128	3369999872	16.29	MYL6;Myl6;				1555000000	155500000	4060000000	16.29	MYL6;Myl6;
90900000	350000000	6490000	25000000	378000000	496000000	32.616	CNN2				220450000	15745000	437000000	32.616	CNN2
75900000	528000000	3790000	26400000	324000000	668000000	33.186	MTAP				301950000	15095000	496000000	33.186	MTAP
1340000000	2180000000	223000000	363000000	5409999872	3980000000	10.08	TBCA				1760000000	293000000	4694999936	10.08	TBCA
14600000	178000000	561000	6860000	84000000	258000000	70.055	ADD1				96300000	3710500	171000000	70.055	ADD1
58700000	629000000	2940000	31400000	331000000	844000000	45.31	CSNK2A1;Csnk2a1;				343850000	17170000	587500000	45.31	CSNK2A1;Csnk2a1;
203000000	902000000	33800000	150000000	1240000000	1300000000	15.016	NACA				552500000	91900000	1270000000	15.016	NACA
124000000	986000000	3870000	30800000	228000000	1680000000	54.719	GLOD4				555000000	17335000	954000000	54.719	GLOD4
38000000	211000000	1360000	7530000	150000000	311000000	113.63	UBAP2L				124500000	4445000	230500000	113.63	UBAP2L
0	221000000	0	3290000	0	333000000	140.13	MYBBP1A				110500000	1645000	166500000	140.13	MYBBP1A
120000000	993000000	4010000	33100000	412000000	1410000000	66.193	WDR1				556500000	18555000	911000000	66.193	WDR1
0	389000000	0	20500000	0	637000000	38.925	ERLIN1;Erlin1				194500000	10250000	318500000	38.925	ERLIN1;Erlin1
211000000	965000000	11100000	50800000	1510000000	998000000	35.611	EIF3G				588000000	30950000	1254000000	35.611	EIF3G
3170000	327000000	79300	8170000	15800000	521000000	113.01	SEC24D				165085000	4124650	268400000	113.01	SEC24D
0	275000000	0	8340000	0	411000000	80.419	ACSL3;Acsl3				137500000	4170000	205500000	80.419	ACSL3;Acsl3
39000000	468000000	1220000	14600000	73700000	821000000	63.182	STAU1				253500000	7910000	447350000	63.182	STAU1
564000000	1460000000	51300000	132000000	2710000128	2130000000	21.225	FTH1				1012000000	91650000	2420000064	21.225	FTH1
2820000000	2680000000	564000000	536000000	12899999744	3710000128	10.044	DBI				2750000000	550000000	8304999936	10.044	DBI
3790000128	3649999872	542000000	521000000	17200001024	5409999872	14.208	FABP1				3720000000	531500000	11305000448	14.208	FABP1
444000000	1210000000	37000000	101000000	1800000000	2300000000	19.608	APRT				827000000	69000000	2050000000	19.608	APRT
415000000	3110000128	37800000	283000000	2080000000	4540000256	25.631	GSTA1;GSTA2;GSTA3				1762500064	160400000	3310000128	25.631	GSTA1;GSTA2;GSTA3
15900000	284000000	936000	16700000	87000000	395000000	51.556	SNRNP70;Snrnp70				149950000	8818000	241000000	51.556	SNRNP70;Snrnp70
96900000	638000000	5100000	33600000	38500000	1330000000	44.292	ACAA1				367450000	19350000	684250000	44.292	ACAA1
197000000	1030000000	14100000	73800000	1030000000	1470000000	31.462	ESD;				613500000	43950000	1250000000	31.462	ESD;
65000000	762000000	2950000	34600000	570000000	905000000	46.247	GOT1				413500000	18775000	737500000	46.247	GOT1
52500000	385000000	3500000	25700000	239000000	644000000	33.824	SRM				218750000	14600000	441500000	33.824	SRM
0	588000000	0	21000000	0	907000000	59.681	MAOA				294000000	10500000	453500000	59.681	MAOA
1180000000	3510000128	197000000	586000000	5430000128	5400000000	24.033	HMGB2				2345000064	391500000	5415000064	24.033	HMGB2
0	558000000	0	13600000	0	861000000	79.467	NDUFS1				279000000	6800000	430500000	79.467	NDUFS1
963000000	1580000000	68800000	113000000	4579999744	2300000000	31.554	MARCKS				1271500000	90900000	3439999872	31.554	MARCKS
2270000	249000000	59600	6560000	10900000	384000000	81.307	MCM7				125635000	3309800	197450000	81.307	MCM7
52500000	1680000000	1810000	58100000	223000000	2620000000	55.992	SHMT2				866250000	29955000	1421500000	55.992	SHMT2
17900000	683000000	853000	32500000	133000000	702000000	51.109	EIF2S3				350450000	16676500	417500000	51.109	EIF2S3
991000000	2340000000	124000000	293000000	3860000000	4409999872	23.31	RANBP1				1665500000	208500000	4134999936	23.31	RANBP1
24500000	469000000	583000	11200000	89000000	673000000	76.715	GMPS;Gmps				246750000	5891500	381000000	76.715	GMPS;Gmps
23200000	699000000	1540000	46600000	115000000	1160000000	27.991	BCAP31				361100000	24070000	637500000	27.991	BCAP31
146000000	379000000	14600000	37900000	964000000	266000000	25.177	FKBP3;Fkbp3				262500000	26250000	615000000	25.177	FKBP3;Fkbp3
13100000	523000000	525000	20900000	111000000	701000000	40.763	PPID				268050000	10712500	406000000	40.763	PPID
4740000	357000000	158000	11900000	6350000	576000000	81.074	SSRP1;Ssrp1				180870000	6029000	291175000	81.074	SSRP1;Ssrp1
2360000	260000000	53600	5910000	0	377000000	86.47	NSUN2				131180000	2981800	188500000	86.47	NSUN2
13000000	496000000	543000	20700000	56000000	779000000	58.848	SF3A3;Sf3a3				254500000	10621500	417500000	58.848	SF3A3;Sf3a3
37400000	323000000	1210000	10400000	178000000	319000000	52.39	SELENBP1				180200000	5805000	248500000	52.39	SELENBP1
0	315000000	0	10200000	0	354000000	58.06	SNTB1				157500000	5100000	177000000	58.06	SNTB1
69900000	779000000	4370000	48700000	422000000	1150000000	36.091	ELAVL1				424450000	26535000	786000000	36.091	ELAVL1
61300000	522000000	2920000	24900000	448000000	784000000	44.522	DDI2				291650000	13910000	616000000	44.522	DDI2
13200000	517000000	529000	20700000	166000000	693000000	43.482	HIBCH				265100000	10614500	429500000	43.482	HIBCH
4140000	850000000	148000	30400000	19100000	1310000000	45.394	HSDL2				427070000	15274000	664550000	45.394	HSDL2
0	200000000	0	2410000	0	308000000	156.27	KTN1				100000000	1205000	154000000	156.27	KTN1
57600000	717000000	1800000	22400000	305000000	777000000	61.64	FUBP3				387300000	12100000	541000000	61.64	FUBP3
569000000	2550000128	47400000	213000000	2390000128	3830000128	19.891	PARK7				1559500064	130200000	3110000128	19.891	PARK7
33600000	550000000	1340000	22000000	102000000	893000000	62.888	ARID3A				291800000	11670000	497500000	62.888	ARID3A
340000000	1140000000	42500000	142000000	1400000000	1920000000	12.349	SLIRP				740000000	92250000	1660000000	12.349	SLIRP
0	408000000	0	12700000	0	657000000	61.728	SPATS2L				204000000	6350000	328500000	61.728	SPATS2L
7910000	345000000	344000	15000000	18800000	528000000	56.639	PCYOX1				176455000	7672000	273400000	56.639	PCYOX1
165000000	1380000000	9160000	76500000	863000000	2010000000	32.463	RALY;RA				772500000	42830000	1436500000	32.463	RALY;RA
38300000	276000000	2390000	17300000	221000000	312000000	28.068	RTRAF				157150000	9845000	266500000	28.068	RTRAF
2620000	458000000	109000	19100000	29800000	679000000	59.578	NOP58;Nop58				230310000	9604500	354400000	59.578	NOP58;Nop58
0	0	0	0	0	0	49.039	Adhfe1				0	0	0	49.039	Adhfe1
1090000	196000000	57200	10300000	0	275000000	43.165	Prkar2a				98545000	5178600	137500000	43.165	Prkar2a
0	260000000	0	5000000	0	419000000	101.09	Naa15;NAA15				130000000	2500000	209500000	101.09	Naa15;NAA15
518000000	1730000000	57500000	192000000	2710000128	1970000000	24.923	Set;SET				1124000000	124750000	2340000064	24.923	Set;SET
266000000	56300000	11100000	2350000	972000000	129000000	60.438	Hrg				161150000	6725000	550500000	60.438	Hrg
0	45100000	0	3470000	0	241000000	34.676	Fahd2a;Fahd2				22550000	1735000	120500000	34.676	Fahd2a;Fahd2
0	9560000	0	42100	0	90700000	504.77	Lrp1				4780000	21050	45350000	504.77	Lrp1
0	47700000	0	2170000	0	68700000	79.488	Aldh16a1				23850000	1085000	34350000	79.488	Aldh16a1
0	57300000	0	2290000	0	121000000	67.501	Rpn2				28650000	1145000	60500000	67.501	Rpn2
51300000	43000000	1710000	1430000	152000000	34200000	80.386	Acss2				47150000	1570000	93100000	80.386	Acss2
0	207000000	0	18900000	0	640000000	38.255	Agmat				103500000	9450000	320000000	38.255	Agmat
3020000	30200000	144000	1440000	13000000	0	62.72	Ces2g				16610000	792000	6500000	62.72	Ces2g
8000000	78500000	163000	1600000	137000000	123000000	114.15	Ide				43250000	881500	130000000	114.15	Ide
55400000	218000000	5040000	19800000	342000000	753000000	29.146	Gpx4				136700000	12420000	547500000	29.146	Gpx4
0	0	0	0	0	0	55.87	Cyp2b10				0	0	0	55.87	Cyp2b10
0	0	0	0	0	0	37.045	Akr1c19				0	0	0	37.045	Akr1c19
0	16700000	0	980000	0	52700000	32.19	Endog;ENDOG				8350000	490000	26350000	32.19	Endog;ENDOG
4260000000	144000000	710000000	23900000	19599998976	310000000	14.485	Snca;SNCA				2202000000	366950000	9954999488	14.485	Snca;SNCA
0	162000000	0	1370000	0	250000000	244.54	Snrnp200;SNRNP200				81000000	685000	125000000	244.54	Snrnp200;SNRNP200
37100000	354000000	1430000	13600000	260000000	481000000	46.284	Cops4;COPS4				195550000	7515000	370500000	46.284	Cops4;COPS4
8890000	106000000	555000	6610000	76400000	193000000	29.486	Comt				57445000	3582500	134700000	29.486	Comt
21600000	263000000	829000	10100000	117000000	416000000	62.766	Gpi				142300000	5464500	266500000	62.766	Gpi
2090000000	1530000000	299000000	218000000	8489999872	2550000128	15.776	Ttr				1810000000	258500000	5520000000	15.776	Ttr
0	39600000	0	1100000	0	214000000	76.722	Ncl				19800000	550000	107000000	76.722	Ncl
282000000	1620000000	25600000	148000000	1890000000	3100000000	16.101	Cox5a				951000000	86800000	2495000000	16.101	Cox5a
11900000	310000000	258000	6730000	84100000	478000000	81.8	Jup;JUP				160950000	3494000	281050000	81.8	Jup;JUP
35000000	167000000	245000	1170000	146000000	94100000	284.59	Sptan1				101000000	707500	120050000	284.59	Sptan1
0	85300000	0	10700000	0	198000000	13.847	Gm11273;Cox5b				42650000	5350000	99000000	13.847	Gm11273;Cox5b
384000000	1120000000	54800000	160000000	1470000000	1720000000	20.811	Cbx3;CBX3				752000000	107400000	1595000000	20.811	Cbx3;CBX3
712000000	1480000000	64700000	134000000	3040000000	2120000000	26.411	Psma5;PSMA5				1096000000	99350000	2580000000	26.411	Psma5;PSMA5
35000000	693000000	1590000	31500000	157000000	1080000000	65.018	Grn				364000000	16545000	618500000	65.018	Grn
2890000	0	170000	0	41600000	0	32.591	Asgr1				1445000	85000	20800000	32.591	Asgr1
306000000	1830000000	76600000	458000000	1920000000	2350000128	14.759	Rpl22;RPL22				1068000000	267300000	2135000064	14.759	Rpl22;RPL22
37300000	863000000	1380000	32000000	391000000	1130000000	51.564	Cap1				450150000	16690000	760500000	51.564	Cap1
12100000	105000000	1510000	13200000	80500000	149000000	34.883	Pura;PURA				58550000	7355000	114750000	34.883	Pura;PURA
226000000	1770000000	37700000	294000000	991000000	3520000000	13.293	Rpl34;RPL34				998000000	165850000	2255500000	13.293	Rpl34;RPL34
0	6840000	0	526000	0	21300000	26.588	Hsd17b8;H2-Ke6				3420000	263000	10650000	26.588	Hsd17b8;H2-Ke6
61000000	236000000	4360000	16900000	203000000	414000000	23.489	Rab7a;RAB7A				148500000	10630000	308500000	23.489	Rab7a;RAB7A
0	5770000	0	304000	0	50800000	41.835	Hsd17b2				2885000	152000	25400000	41.835	Hsd17b2
57000000	88800000	4380000	6830000	255000000	107000000	39.565	Pon1				72900000	5605000	181000000	39.565	Pon1
34000000	12000000	6810000	2400000	185000000	21800000	15.126	Fabp2				23000000	4605000	103400000	15.126	Fabp2
875000000	1590000000	175000000	319000000	3360000000	3830000128	13.373	Rps20;RPS20				1232500000	247000000	3595000064	13.373	Rps20;RPS20
8670000	412000000	667000	31700000	91300000	657000000	44.76	Actr2;ACTR2				210335000	16183500	374150000	44.76	Actr2;ACTR2
584000000	2900000000	64900000	322000000	3720000000	3920000000	14.865	Rpl23;RPL23				1742000000	193450000	3820000000	14.865	Rpl23;RPL23
62400000	776000000	4800000	59700000	375000000	1080000000	37.377	Gnb1;GNB1				419200000	32250000	727500000	37.377	Gnb1;GNB1
971000000	1510000000	162000000	251000000	2809999872	3720000000	19.462	Tpt1				1240500000	206500000	3264999936	19.462	Tpt1
1150000000	2230000128	230000000	445000000	5980000256	3550000128	11.651	Rplp2				1690000064	337500000	4765000192	11.651	Rplp2
428000000	2560000000	21400000	128000000	721000000	2870000128	49.906	Tubb2a;TUBB2A				1494000000	74700000	1795500064	49.906	Tubb2a;TUBB2A
8150000128	25500000256	1630000000	5100000256	39700000768	39300001792	13.988	Hist2h2ac;HIST2H2AC;Hist2h2aa1				16825000192	3365000128	39500001280	13.988	Hist2h2ac;HIST2H2AC;Hist2h2aa1
160000000	93600000	9430000	5510000	699000000	160000000	29.729	Cdv3				126800000	7470000	429500000	29.729	Cdv3
0	95100000	0	2720000	0	278000000	72.65	Samhd1				47550000	1360000	139000000	72.65	Samhd1
2170000	0	362000	0	10900000	0	9.3267	Ndufa4				1085000	181000	5450000	9.3267	Ndufa4
7910000	26500000	495000	1650000	91800000	51100000	25.709	Gstm7;Gst				17205000	1072500	71450000	25.709	Gstm7;Gst
0	11900000	0	569000	0	10600000	47.624	Acp6				5950000	284500	5300000	47.624	Acp6
28900000	27400000	2220000	2110000	162000000	38100000	35.015	Pdxk				28150000	2165000	100050000	35.015	Pdxk
23300000	95200000	1660000	6800000	98000000	346000000	25.172	Fahd1				59250000	4230000	222000000	25.172	Fahd1
2990000	12600000	214000	899000	22000000	19700000	30.448	Hyi				7795000	556500	20850000	30.448	Hyi
0	24900000	0	1240000	0	7310000	46.6	Scrn2				12450000	620000	3655000	46.6	Scrn2
6230000	46900000	445000	3350000	23500000	59300000	32.032	Isoc1;ISOC1				26565000	1897500	41400000	32.032	Isoc1;ISOC1
11500000	266000000	576000	13300000	89600000	351000000	39.832	Eif3h				138750000	6938000	220300000	39.832	Eif3h
0	0	0	0	0	0	28.9	Cela1				0	0	0	28.9	Cela1
0	0	0	0	0	0	35.286	Acy3				0	0	0	35.286	Acy3
30700000	26300000	1400000	1200000	74900000	35400000	43.953	Acaa1a				28500000	1300000	55150000	43.953	Acaa1a
0	44700000	0	1350000	0	0	66.741	Atad3				22350000	675000	0	66.741	Atad3
0	68800000	0	2650000	0	180000000	56.598	Arfgap2				34400000	1325000	90000000	56.598	Arfgap2
0	10600000	0	815000	0	29800000	28.308	Nipsnap3b				5300000	407500	14900000	28.308	Nipsnap3b
158000000	1050000000	17600000	116000000	747000000	1700000000	15.944	Cotl1				604000000	66800000	1223500000	15.944	Cotl1
0	16800000	0	2100000	0	21000000	21.984	Ndufb9				8400000	1050000	10500000	21.984	Ndufb9
0	148000000	0	24600000	0	201000000	16.318	Cyb5b				74000000	12300000	100500000	16.318	Cyb5b
28300000	267000000	809000	7630000	237000000	271000000	64.217	Atic				147650000	4219500	254000000	64.217	Atic
93800000	247000000	5520000	14600000	361000000	492000000	31.381	Ddah1				170400000	10060000	426500000	31.381	Ddah1
191000000	307000000	19100000	30700000	1090000000	408000000	16.355	Ube2v1				249000000	24900000	749000000	16.355	Ube2v1
0	148000000	0	7050000	0	211000000	55.843	Ccdc47				74000000	3525000	105500000	55.843	Ccdc47
5060000	220000000	211000	9150000	46300000	485000000	46.797	Snx5				112530000	4680500	265650000	46.797	Snx5
0	0	0	0	0	0	21.024	Ndufb10				0	0	0	21.024	Ndufb10
2220000	542000000	123000	30100000	22100000	1080000000	39.735	H2afy;H2AFY				272110000	15111500	551050000	39.735	H2afy;H2AFY
8750000	49000000	1460000	8160000	50600000	112000000	12.575	Ndufa7				28875000	4810000	81300000	12.575	Ndufa7
327000000	1450000000	54600000	242000000	1200000000	1940000000	15.197	RPS24;Rps24				888500000	148300000	1570000000	15.197	RPS24;Rps24
16100000	576000000	646000	23000000	60400000	896000000	46.292	ACOT2;ACOT1				296050000	11823000	478200000	46.292	ACOT2;ACOT1
54300000	350000000	2360000	15200000	212000000	527000000	47.804	SNX6;Snx6				202150000	8780000	369500000	47.804	SNX6;Snx6
158000000	187000000	4260000	5050000	680000000	336000000	80.998	CAST				172500000	4655000	508000000	80.998	CAST
58000000	457000000	2520000	19900000	457000000	442000000	42.179	ACY1;ABHD14A-ACY1				257500000	11210000	449500000	42.179	ACY1;ABHD14A-ACY1
178000000	613000000	14900000	51100000	839000000	930000000	25.895	NUDT5				395500000	33000000	884500000	25.895	NUDT5
2940000	1910000000	163000	106000000	13200000	3000000000	50.431	CS				956470000	53081500	1506600000	50.431	CS
0	175000000	0	3490000	0	273000000	79.621	DNM1L				87500000	1745000	136500000	79.621	DNM1L
99200000	1590000000	5220000	83800000	155000000	2750000128	44.634	UQCRC2				844600000	44510000	1452500064	44.634	UQCRC2
313000000	925000000	44800000	132000000	2249999872	1270000000	16.378	RPL36A;Rpl36a				619000000	88400000	1759999936	16.378	RPL36A;Rpl36a
56600000	302000000	4040000	21600000	279000000	449000000	23.803	DCXR				179300000	12820000	364000000	23.803	DCXR
566000000	1030000000	56600000	103000000	2820000000	1100000000	14.285	PDCD5;P				798000000	79800000	1960000000	14.285	PDCD5;P
11100000	386000000	694000	24100000	51300000	595000000	49.512	HAT1;Hat1				198550000	12397000	323150000	49.512	HAT1;Hat1
25800000	440000000	1030000	17600000	169000000	519000000	59.271	PPM1G				232900000	9315000	344000000	59.271	PPM1G
4790000	197000000	282000	11600000	24400000	306000000	37.578	COPS5;Cops5				100895000	5941000	165200000	37.578	COPS5;Cops5
77800000	324000000	6490000	27000000	225000000	611000000	34.063	SGTA				200900000	16745000	418000000	34.063	SGTA
270000000	104000000	5750000	2220000	0	140000000	89.594	UFL1				187000000	3985000	70000000	89.594	UFL1
0	577000000	0	18600000	0	890000000	66.9	AIFM1				288500000	9300000	445000000	66.9	AIFM1
23400000	644000000	2340000	64400000	111000000	903000000	37.893	TOMM40				333700000	33370000	507000000	37.893	TOMM40
17400000	714000000	621000	25500000	114000000	1070000000	55.928	FGB				365700000	13060500	592000000	55.928	FGB
0	301000000	0	7710000	0	464000000	84.87	TFRC				150500000	3855000	232000000	84.87	TFRC
14600000	215000000	1460000	21500000	115000000	256000000	28.415	SNRPA1;Snrpa1				114800000	11480000	185500000	28.415	SNRPA1;Snrpa1
289000000	1650000000	12600000	71600000	1490000000	1720000000	39.455	ALDOC				969500000	42100000	1605000000	39.455	ALDOC
0	228000000	0	4650000	0	346000000	96.695	PYGB;Pygb				114000000	2325000	173000000	96.695	PYGB;Pygb
3330000	542000000	166000	27100000	7840000	850000000	50.27	ACADM				272665000	13633000	428920000	50.27	ACADM
0	224000000	0	7480000	0	223000000	55.704	SRP54;Srp54				112000000	3740000	111500000	55.704	SRP54;Srp54
136000000	476000000	11300000	39600000	678000000	654000000	26.182	UCHL3				306000000	25450000	666000000	26.182	UCHL3
98900000	352000000	4300000	15300000	398000000	602000000	46.374	FAH				225450000	9800000	500000000	46.374	FAH
0	242000000	0	8070000	0	364000000	66.69	CTPS1;Ctps1				121000000	4035000	182000000	66.69	CTPS1;Ctps1
76100000	289000000	1620000	6160000	223000000	464000000	105.21	ITIH2				182550000	3890000	343500000	105.21	ITIH2
8430000	262000000	192000	5950000	10900000	434000000	90.069	RRM1				135215000	3071000	222450000	90.069	RRM1
718000000	2050000000	59800000	171000000	1770000000	4100000000	24.763	EEF1B2				1384000000	115400000	2935000000	24.763	EEF1B2
13100000	213000000	730000	11800000	119000000	271000000	38.044	DNAJB1				113050000	6265000	195000000	38.044	DNAJB1
142000000	3350000128	4570000	108000000	204000000	5609999872	59.75	ATP5A1				1746000064	56285000	2906999936	59.75	ATP5A1
72300000	1370000000	3290000	62200000	96500000	2369999872	57.206	ALDH1B1				721150000	32745000	1233249936	57.206	ALDH1B1
63500000	1540000000	4890000	119000000	196000000	3230000128	32.996	ATP5C1				801750000	61945000	1713000064	32.996	ATP5C1
27600000	774000000	812000	22800000	315000000	1010000000	61.448	PGM1				400800000	11806000	662500000	61.448	PGM1
62400000	572000000	3120000	28600000	303000000	867000000	42.592	FEN1;Fen1				317200000	15860000	585000000	42.592	FEN1;Fen1
218000000	1410000000	14500000	94100000	1240000000	1940000000	36.426	MDH1				814000000	54300000	1590000000	36.426	MDH1
3230000	455000000	154000	21700000	9040000	711000000	41.924	ACAA2				229115000	10927000	360020000	41.924	ACAA2
38500000	1660000000	1920000	83200000	179000000	2569999872	57.548	LMAN1				849250000	42560000	1374499936	57.548	LMAN1
207000000	1600000000	10900000	84200000	1180000000	2160000000	34.165	SULT1A1;SULT1A2				903500000	47550000	1670000000	34.165	SULT1A1;SULT1A2
64900000	414000000	3600000	23000000	400000000	539000000	42.272	GALK1				239450000	13300000	469500000	42.272	GALK1
254000000	664000000	15000000	39000000	960000000	950000000	26.788	HDGF				459000000	27000000	955000000	26.788	HDGF
95100000	1110000000	19000000	221000000	274000000	1860000000	14.395	SUB1				602550000	120000000	1067000000	14.395	SUB1
311000000	497000000	23900000	38200000	1220000000	713000000	19.463	CNBP;Cnbp				404000000	31050000	966500000	19.463	CNBP;Cnbp
116000000	679000000	7250000	42500000	370000000	1290000000	35.594	PPP2CA;Ppp2ca				397500000	24875000	830000000	35.594	PPP2CA;Ppp2ca
0	118000000	0	2350000	0	133000000	102.36	EIF4G2				59000000	1175000	66500000	102.36	EIF4G2
47400000	484000000	2960000	30200000	303000000	659000000	29.096	TFAM				265700000	16580000	481000000	29.096	TFAM
91700000	1020000000	8340000	93000000	353000000	1610000000	48.227	KHDRBS1;Kh				555850000	50670000	981500000	48.227	KHDRBS1;Kh
0	207000000	0	8270000	0	302000000	59.594	PDIA5				103500000	4135000	151000000	59.594	PDIA5
4750000	266000000	128000	7180000	13100000	457000000	87.133	USP10				135375000	3654000	235050000	87.133	USP10
0	250000000	0	8330000	0	385000000	74.423	ACOX1				125000000	4165000	192500000	74.423	ACOX1
25800000	134000000	1230000	6390000	91700000	225000000	41.564	PPP1R7				79900000	3810000	158350000	41.564	PPP1R7
69800000	663000000	5370000	51000000	216000000	1120000000	26.183	TSN;Tsn;T				366400000	28185000	668000000	26.183	TSN;Tsn;T
144000000	176000000	5140000	6280000	750000000	158000000	54.529	FSCN1				160000000	5710000	454000000	54.529	FSCN1
1940000	359000000	29400	5440000	5820000	563000000	143.7	RRP12				180470000	2734700	284410000	143.7	RRP12
0	305000000	0	12200000	0	423000000	61.206	HP1BP3				152500000	6100000	211500000	61.206	HP1BP3
10900000	291000000	604000	16100000	52900000	399000000	42.502	EIF3M;Eif3m				150950000	8352000	225950000	42.502	EIF3M;Eif3m
12100000	209000000	287000	4990000	53900000	303000000	74.976	ARHGAP18				110550000	2638500	178450000	74.976	ARHGAP18
0	371000000	0	7130000	0	572000000	118.71	IPO4				185500000	3565000	286000000	118.71	IPO4
262000000	384000000	26200000	38400000	1320000000	559000000	18.925	PCNP				323000000	32300000	939500000	18.925	PCNP
160000000	825000000	17800000	91700000	812000000	864000000	28.787	ANP32B				492500000	54750000	838000000	28.787	ANP32B
11300000	517000000	565000	25800000	109000000	740000000	49.963	HGD				264150000	13182500	424500000	49.963	HGD
482000000	1230000000	28400000	72600000	405000000	3440000000	37.765	GALM				856000000	50500000	1922500000	37.765	GALM
14800000	334000000	740000	16700000	68300000	515000000	42.486	PHYHIPL;Phyhipl				174400000	8720000	291650000	42.486	PHYHIPL;Phyhipl
77200000	468000000	5510000	33400000	575000000	504000000	26.923	HSD17B10				272600000	19455000	539500000	26.923	HSD17B10
3980000	650000000	105000	17100000	13000000	1070000000	85.424	ACO2				326990000	8602500	541500000	85.424	ACO2
51000000	472000000	3000000	27800000	194000000	755000000	35.548	CPPED1				261500000	15400000	474500000	35.548	CPPED1
135000000	283000000	12300000	25700000	289000000	687000000	22.655	PYM1				209000000	19000000	488000000	22.655	PYM1
246000000	539000000	22400000	49000000	787000000	858000000	21.498	ADI1				392500000	35700000	822500000	21.498	ADI1
37600000	937000000	2510000	62500000	106000000	1420000000	32.544	PECR				487300000	32505000	763000000	32.544	PECR
0	248000000	0	5280000	0	395000000	108.58	XRN2;Xrn2				124000000	2640000	197500000	108.58	XRN2;Xrn2
253000000	513000000	23000000	46600000	1160000000	804000000	18.681	DCTPP1				383000000	34800000	982000000	18.681	DCTPP1
0	166000000	0	2680000	0	256000000	136.31	XPO5				83000000	1340000	128000000	136.31	XPO5
51500000	247000000	2060000	9870000	277000000	342000000	43.618	ZCCHC3;Zcchc3				149250000	5965000	309500000	43.618	ZCCHC3;Zcchc3
89100000	456000000	5570000	28500000	408000000	706000000	35.419	CRYL1				272550000	17035000	557000000	35.419	CRYL1
810000000	479000000	116000000	68400000	3169999872	657000000	15.892	CARHSP1				644500000	92200000	1913499936	15.892	CARHSP1
15500000	396000000	345000	8800000	48500000	696000000	88.583	AFG3L2				205750000	4572500	372250000	88.583	AFG3L2
2910000128	3630000128	162000000	202000000	13200000000	5340000256	45.854	Serpina1c;Serpina1a;				3270000128	182000000	9270000128	45.854	Serpina1c;Serpina1a;
0	136000000	0	3030000	0	210000000	115.13	Itgam				68000000	1515000	105000000	115.13	Itgam
82100000	539000000	5480000	35900000	396000000	749000000	36.766	Bub3				310550000	20690000	572500000	36.766	Bub3
139000000	1980000000	23200000	331000000	698000000	3140000000	18.101	Rpl18;Rpl				1059500000	177100000	1919000000	18.101	Rpl18;Rpl
0	0	0	0	0	0	83.665	Gphn;GPHN				0	0	0	83.665	Gphn;GPHN
0	140000000	0	4990000	0	177000000	81.467	Asph				70000000	2495000	88500000	81.467	Asph
136000000	66800000	5220000	2570000	619000000	58300000	50.535	Mpp1				101400000	3895000	338650000	50.535	Mpp1
588000000	1310000000	84000000	186000000	3129999872	1650000000	23.478	Clta				949000000	135000000	2389999936	23.478	Clta
67200000	635000000	4200000	39700000	382000000	874000000	35.181	Hnrnph3				351100000	21950000	628000000	35.181	Hnrnph3
0	0	0	0	0	0	69.921	Dglucy				0	0	0	69.921	Dglucy
3080000	0	118000	0	27500000	0	56.712	Acbd5				1540000	59000	13750000	56.712	Acbd5
27000000	86200000	1280000	4110000	164000000	168000000	55.726	Ctsa				56600000	2695000	166000000	55.726	Ctsa
0	1780000	0	63400	0	3020000	61.51	Ces1e				890000	31700	1510000	61.51	Ces1e
299000000	50600000	27200000	4600000	1220000000	148000000	30.534	Gclm				174800000	15900000	684000000	30.534	Gclm
120000000	47900000	8560000	3420000	458000000	119000000	40.703	Psmd4;PSMD4				83950000	5990000	288500000	40.703	Psmd4;PSMD4
0	131000000	0	8750000	0	637000000	35.173	Sult3a1				65500000	4375000	318500000	35.173	Sult3a1
6120000	0	612000	0	54600000	0	26.336	Gamt				3060000	306000	27300000	26.336	Gamt
38900000	351000000	1770000	16000000	160000000	557000000	45.745	Dnaja2;DNAJA2				194950000	8885000	358500000	45.745	Dnaja2;DNAJA2
37200000	182000000	2320000	11400000	165000000	244000000	35.774	Pdlim1				109600000	6860000	204500000	35.774	Pdlim1
0	0	0	0	0	0	84.998	Pigr				0	0	0	84.998	Pigr
32600000	28400000	1630000	1420000	125000000	29500000	53.873	Ddc				30500000	1525000	77250000	53.873	Ddc
55500000	260000000	4270000	20000000	179000000	289000000	24.57	Hprt1				157750000	12135000	234000000	24.57	Hprt1
0	0	0	0	0	0	28.913	Cela2a				0	0	0	28.913	Cela2a
40200000	55200000	4470000	6130000	205000000	134000000	25.171	Cltb;CLTB				47700000	5300000	169500000	25.171	Cltb;CLTB
30100000	2940000	2150000	210000	15300000	1570000	23.014	Hspb1				16520000	1180000	8435000	23.014	Hspb1
322000000	800000000	35800000	88900000	1530000000	1300000000	22.031	Btf3;BTF3				561000000	62350000	1415000000	22.031	Btf3;BTF3
62800000	38000000	3690000	2230000	287000000	99600000	39.344	Hmbs				50400000	2960000	193300000	39.344	Hmbs
887000000	587000000	35500000	23500000	4529999872	1150000000	61.055	Ces1c				737000000	29500000	2839999936	61.055	Ces1c
3920000	223000000	140000	7980000	41200000	229000000	54.357	Wars				113460000	4060000	135100000	54.357	Wars
0	108000000	0	3360000	0	92300000	67.277	Canx				54000000	1680000	46150000	67.277	Canx
30400000	200000000	1520000	10000000	54200000	159000000	50.02	Adss;ADSS				115200000	5760000	106600000	50.02	Adss;ADSS
26200000	187000000	1190000	8500000	156000000	261000000	48.968	Eif5				106600000	4845000	208500000	48.968	Eif5
0	197000000	0	9400000	0	330000000	51.596	Cops2;COPS2				98500000	4700000	165000000	51.596	Cops2;COPS2
218000000	1720000000	21800000	172000000	1310000000	2070000000	20.697	Arf1;ARF1;Arf3				969000000	96900000	1690000000	20.697	Arf1;ARF1;Arf3
208000000	692000000	29700000	98800000	797000000	987000000	13.527	Snrpd2;SNRPD2				450000000	64250000	892000000	13.527	Snrpd2;SNRPD2
1320000000	2270000128	439000000	757000000	5750000128	3340000000	7.8409	Rps28;RPS28				1795000064	598000000	4545000064	7.8409	Rps28;RPS28
47200000	768000000	5250000	85300000	369000000	1010000000	23.432	Rac1				407600000	45275000	689500000	23.432	Rac1
16800000	78700000	525000	2460000	105000000	143000000	57.477	Cct2				47750000	1492500	124000000	57.477	Cct2
0	62800000	0	3300000	0	195000000	54.079	Anxa11				31400000	1650000	97500000	54.079	Anxa11
0	47800000	0	1360000	0	129000000	65.622	Acsm3				23900000	680000	64500000	65.622	Acsm3
9420000256	1910000000	725000000	147000000	35499999232	3600000000	21.778	Prdx2				5665000128	436000000	19549999616	21.778	Prdx2
370000000	262000000	24700000	17500000	1350000000	517000000	28.467	Tpm4				316000000	21100000	933500000	28.467	Tpm4
376000000	161000000	26900000	11500000	1470000000	196000000	33.879	Fetub				268500000	19200000	833000000	33.879	Fetub
0	0	0	0	0	0	55.496	Etnppl				0	0	0	55.496	Etnppl
0	0	0	0	0	0	63.352	Ces3b				0	0	0	63.352	Ces3b
0	18300000	0	915000	0	9980000	46.415	Txndc5				9150000	457500	4990000	46.415	Txndc5
0	0	0	0	0	0	46.306	Hdhd5				0	0	0	46.306	Hdhd5
11100000	160000000	1850000	26700000	70500000	346000000	12.097	Cisd1				85550000	14275000	208250000	12.097	Cisd1
249000000	0	20700000	0	992000000	0	30.114	Pnpo				124500000	10350000	496000000	30.114	Pnpo
26400000	235000000	1010000	9020000	142000000	544000000	45.536	Psmd6				130700000	5015000	343000000	45.536	Psmd6
0	55900000	0	1300000	0	82500000	87.142	Vwa5a				27950000	650000	41250000	87.142	Vwa5a
0	4970000	0	382000	0	26800000	26.856	Nudt7				2485000	191000	13400000	26.856	Nudt7
25400000	31400000	2540000	3140000	118000000	48700000	26.422	2210010C04Rik				28400000	2840000	83350000	26.422	2210010C04Rik
0	24100000	0	2010000	0	53000000	27.61	Ociad1				12050000	1005000	26500000	27.61	Ociad1
25100000	134000000	1400000	7420000	179000000	141000000	42.574	Serpinb1a				79550000	4410000	160000000	42.574	Serpinb1a
14400000	67300000	578000	2690000	88100000	172000000	52.767	Cndp2				40850000	1634000	130050000	52.767	Cndp2
0	0	0	0	0	0	47.262	Plin3				0	0	0	47.262	Plin3
71200000	1470000000	2850000	58700000	2220000000	5830000128	61.761	Acot12				770600000	30775000	4025000064	61.761	Acot12
0	3500000	0	72900	0	41700000	106.6	Erap1				1750000	36450	20850000	106.6	Erap1
0	0	0	0	0	0	28.135	Ctrl				0	0	0	28.135	Ctrl
24400000	76900000	2030000	6410000	181000000	187000000	23.648	Sdf2l1				50650000	4220000	184000000	23.648	Sdf2l1
0	73800000	0	7380000	0	157000000	20.791	Gnpnat1;GNPNAT1				36900000	3690000	78500000	20.791	Gnpnat1;GNPNAT1
16200000	396000000	1620000	39600000	61500000	396000000	20.524	Arpc3				206100000	20610000	228750000	20.524	Arpc3
143000000	552000000	15900000	61300000	684000000	755000000	22.965	Psmb3				347500000	38600000	719500000	22.965	Psmb3
21800000	29700000	1670000	2290000	176000000	104000000	28.911	Ccs				25750000	1980000	140000000	28.911	Ccs
0	47500000	0	2640000	0	85700000	53.912	Coro1b				23750000	1320000	42850000	53.912	Coro1b
5620000	4960000	234000	207000	63700000	0	44.669	Asah1				5290000	220500	31850000	44.669	Asah1
406000	315000000	13500	10500000	1500000	607000000	74.414	Padi4				157703000	5256750	304250000	74.414	Padi4
27400000	73400000	977000	2620000	0	241000000	50.569	Nfs1				50400000	1798500	120500000	50.569	Nfs1
0	0	0	0	0	0	37.808	Cryzl2				0	0	0	37.808	Cryzl2
7470000	793000000	113000	12000000	34500000	1220000000	141.44	HDLBP				400235000	6056500	627250000	141.44	HDLBP
11800000	338000000	514000	14700000	50700000	529000000	68.898	CES2				174900000	7607000	289850000	68.898	CES2
160000000	590000000	11400000	42100000	240000000	1380000000	28.683	C11orf54				375000000	26750000	810000000	28.683	C11orf54
0	214000000	0	8240000	0	336000000	65.702	CTNNBL1;Ctnnbl1;C				107000000	4120000	168000000	65.702	CTNNBL1;Ctnnbl1;C
20100000	396000000	1180000	23300000	36900000	783000000	28.864	SBDS				208050000	12240000	409950000	28.864	SBDS
131000000	1040000000	11900000	94600000	801000000	1410000000	24.75	SOD2				585500000	53250000	1105500000	24.75	SOD2
64600000	699000000	3590000	38800000	191000000	1170000000	59.717	CPNE1				381800000	21195000	680500000	59.717	CPNE1
11800000	288000000	310000	7570000	22600000	481000000	77.592	MCM5;Mcm5				149900000	3940000	251800000	77.592	MCM5;Mcm5
25900000	335000000	2590000	33500000	56300000	571000000	20.217	PSMD10				180450000	18045000	313650000	20.217	PSMD10
2790000	75800000	174000	4740000	40600000	238000000	52.949	SEC61A1;Sec61a1				39295000	2457000	139300000	52.949	SEC61A1;Sec61a1
49900000	220000000	4540000	20000000	183000000	293000000	19.311	NAA50;Naa50				134950000	12270000	238000000	19.311	NAA50;Naa50
0	185000000	0	7730000	0	286000000	48.103	POLDIP3				92500000	3865000	143000000	48.103	POLDIP3
0	355000000	0	9330000	0	506000000	111.98	SEC24C				177500000	4665000	253000000	111.98	SEC24C
0	347000000	0	24800000	0	398000000	28.329	SRSF1;Srsf1				173500000	12400000	199000000	28.329	SRSF1;Srsf1
0	189000000	0	2820000	0	235000000	139.38	NOMO3;NOMO2				94500000	1410000	117500000	139.38	NOMO3;NOMO2
173000000	595000000	17300000	59500000	789000000	769000000	17.546	SNRPN;Snrpb				384000000	38400000	779000000	17.546	SNRPN;Snrpb
144000000	432000000	14400000	43200000	715000000	604000000	20.457	MYL12A				288000000	28800000	659500000	20.457	MYL12A
5329999872	39700000768	1330000000	9920000000	25699999744	66900000768	14.914	H3F3B;H3f3a;H3F3A				22515000320	5625000000	46300000256	14.914	H3F3B;H3f3a;H3F3A
16700000	496000000	1190000	35400000	102000000	740000000	35.102	PDXK				256350000	18295000	421000000	35.102	PDXK
179000000	1120000000	17900000	112000000	1090000000	1480000000	18.491	ATP5H				649500000	64950000	1285000000	18.491	ATP5H
27300000	158000000	1820000	10500000	145000000	225000000	48.962	AGFG2				92650000	6160000	185000000	48.962	AGFG2
115000000	364000000	11500000	36400000	425000000	565000000	19.206	TXNDC12				239500000	23950000	495000000	19.206	TXNDC12
6150000128	8800000000	769000000	1100000000	26599999488	15399999488	15.936	SOD1				7475000064	934500000	20999999488	15.936	SOD1
279000000	498000000	21400000	38300000	538000000	1430000000	39.324	AHSG				388500000	29850000	984000000	39.324	AHSG
2340000	267000000	117000	13300000	3170000	419000000	48.534	OAT				134670000	6708500	211085000	48.534	OAT
2910000	272000000	57100	5320000	8030000	427000000	97.147	PYGL				137455000	2688550	217515000	97.147	PYGL
180000000	369000000	6920000	14200000	509000000	857000000	49.973	RNH1				274500000	10560000	683000000	49.973	RNH1
122000000	1270000000	6110000	63300000	611000000	1910000000	35.079	ETFA				696000000	34705000	1260500000	35.079	ETFA
1710000000	2609999872	285000000	435000000	7430000128	4080000000	11.676	HMGA1;Hmga1				2159999936	360000000	5755000064	11.676	HMGA1;Hmga1
25400000	174000000	1270000	8700000	234000000	214000000	38.388	EIF2S2				99700000	4985000	224000000	38.388	EIF2S2
11300000	383000000	377000	12800000	0	343000000	61.719	ALDH4A1				197150000	6588500	171500000	61.719	ALDH4A1
713000000	384000000	102000000	54900000	3209999872	497000000	12.712	DDT				548500000	78450000	1853499936	12.712	DDT
6360000	423000000	303000	20100000	44700000	671000000	56.806	NMT1				214680000	10201500	357850000	56.806	NMT1
1870000	529000000	60300	17100000	8640000	816000000	72.691	SDHA				265435000	8580150	412320000	72.691	SDHA
406000000	1380000000	23900000	81300000	1820000000	2220000000	37.54	TALDO1				893000000	52600000	2020000000	37.54	TALDO1
0	229000000	0	7140000	0	353000000	89.301	NOP2;Nop2				114500000	3570000	176500000	89.301	NOP2;Nop2
193000000	1800000000	27600000	258000000	1210000000	2500000000	16.561	RPL27A				996500000	142800000	1855000000	16.561	RPL27A
0	268000000	0	7250000	0	450000000	83.308	LSS				134000000	3625000	225000000	83.308	LSS
19400000	428000000	667000	14800000	121000000	629000000	61.312	SARS				223700000	7733500	375000000	61.312	SARS
0	224000000	0	5080000	0	345000000	101.89	MCM2;M				112000000	2540000	172500000	101.89	MCM2;M
0	577000000	0	22200000	0	924000000	57.214	ALDH5A1				288500000	11100000	462000000	57.214	ALDH5A1
304000000	1240000000	60900000	249000000	1090000000	1870000000	12.259	ERH;Erh				772000000	154950000	1480000000	12.259	ERH;Erh
139000000	1490000000	10700000	115000000	943000000	2000000000	32.728	RPL6				814500000	62850000	1471500000	32.728	RPL6
22000000	211000000	501000	4800000	58100000	247000000	104.64	AP1B1				116500000	2650500	152550000	104.64	AP1B1
0	230000000	0	6780000	0	363000000	74.403	TTLL12				115000000	3390000	181500000	74.403	TTLL12
7260000	346000000	330000	15700000	293000000	343000000	68.259	CLINT1;Clint1				176630000	8015000	318000000	68.259	CLINT1;Clint1
73200000	389000000	4570000	24300000	241000000	617000000	25.734	PAFAH1B3				231100000	14435000	429000000	25.734	PAFAH1B3
150000000	491000000	13600000	44600000	599000000	701000000	42.153	ADRM1				320500000	29100000	650000000	42.153	ADRM1
20400000	341000000	929000	15500000	0	506000000	36.067	DECR1				180700000	8214500	253000000	36.067	DECR1
22500000	203000000	1130000	10200000	165000000	240000000	40.423	UCHL5				112750000	5665000	202500000	40.423	UCHL5
19700000	547000000	680000	18900000	163000000	767000000	57.129	PDZK1				283350000	9790000	465000000	57.129	PDZK1
17500000	290000000	1450000	24200000	83900000	344000000	29.946	CENPV				153750000	12825000	213950000	29.946	CENPV
118000000	553000000	9860000	46100000	711000000	674000000	32.749	PABPN1;Pabpn1				335500000	27980000	692500000	32.749	PABPN1;Pabpn1
3510000	281000000	85600	6850000	30100000	427000000	102.35	TNPO1;Tnpo1				142255000	3467800	228550000	102.35	TNPO1;Tnpo1
48000000	246000000	2180000	11200000	94500000	462000000	60.741	FAM114A1				147000000	6690000	278250000	60.741	FAM114A1
5950000	168000000	117000	3300000	57900000	229000000	93.487	NUP93				86975000	1708500	143450000	93.487	NUP93
0	187000000	0	5510000	0	289000000	65.358	CHDH				93500000	2755000	144500000	65.358	CHDH
622000	256000000	24900	10300000	0	395000000	71.949	COQ8A				128311000	5162450	197500000	71.949	COQ8A
74400000	531000000	6200000	44300000	181000000	948000000	42.835	NDRG1				302700000	25250000	564500000	42.835	NDRG1
6820000	249000000	426000	15500000	0	382000000	41.489	SH3GL1				127910000	7963000	191000000	41.489	SH3GL1
0	159000000	0	3610000	0	218000000	100.67	SRRT;Srrt				79500000	1805000	109000000	100.67	SRRT;Srrt
0	299000000	0	13600000	0	461000000	47.707	WDR12;Wdr12				149500000	6800000	230500000	47.707	WDR12;Wdr12
6140000	352000000	361000	20700000	30700000	541000000	33.932	ABHD10				179070000	10530500	285850000	33.932	ABHD10
0	185000000	0	8050000	0	283000000	38.711	MRPL39				92500000	4025000	141500000	38.711	MRPL39
0	155000000	0	5940000	0	238000000	53.488	ATXN10				77500000	2970000	119000000	53.488	ATXN10
42900000	705000000	2860000	47000000	232000000	1050000000	35.668	GRHPR				373950000	24930000	641000000	35.668	GRHPR
0	362000000	0	10600000	0	568000000	74.175	SLC25A13				181000000	5300000	284000000	74.175	SLC25A13
19800000	406000000	860000	17600000	86200000	575000000	57.563	FARSA				212900000	9230000	330600000	57.563	FARSA
0	254000000	0	11000000	0	305000000	42.033	POLDIP2				127000000	5500000	152500000	42.033	POLDIP2
0	454000000	0	3420000	0	699000000	269.76	TLN1				227000000	1710000	349500000	269.76	TLN1
0	291000000	0	7270000	0	410000000	111.08	SEC23IP;Sec23ip				145500000	3635000	205000000	111.08	SEC23IP;Sec23ip
0	173000000	0	7880000	0	288000000	52.793	Tuba4a;TUBA4A				86500000	3940000	144000000	52.793	Tuba4a;TUBA4A
0	425000000	0	17700000	0	656000000	55.293	Camk2d;CAMK2D				212500000	8850000	328000000	55.293	Camk2d;CAMK2D
19600000	0	755000	0	40100000	0	53.051	Txnrd2				9800000	377500	20050000	53.051	Txnrd2
10700000	217000000	766000	15500000	34700000	357000000	36.812	Rprd1b;RPRD1B				113850000	8133000	195850000	36.812	Rprd1b;RPRD1B
0	0	0	0	0	0	43.446	Pcyt2				0	0	0	43.446	Pcyt2
0	0	0	0	0	0	52.223	Ttc38				0	0	0	52.223	Ttc38
4860000	210000000	211000	9110000	41200000	347000000	42.467	Prpsap1				107430000	4660500	194100000	42.467	Prpsap1
8880000	346000000	65800	2570000	47600000	513000000	280.5	Flna				177440000	1317900	280300000	280.5	Flna
0	0	0	0	0	0	37.697	Hsd3b7				0	0	0	37.697	Hsd3b7
302000000	593000000	60500000	119000000	1490000000	758000000	16.966	Gm17669;Rpl29				447500000	89750000	1124000000	16.966	Gm17669;Rpl29
284000000	902000000	35500000	113000000	1070000000	1580000000	13.897	Fus				593000000	74250000	1325000000	13.897	Fus
347000000	427000000	23100000	28500000	1140000000	986000000	28.696	Tpm1				387000000	25800000	1063000000	28.696	Tpm1
0	9400000	0	448000	0	10900000	63.221	Faah				4700000	224000	5450000	63.221	Faah
0	132000000	0	3770000	0	219000000	91.721	Ap1g1;AP1G1				66000000	1885000	109500000	91.721	Ap1g1;AP1G1
0	24500000	0	875000	0	34100000	54.831	Ugdh				12250000	437500	17050000	54.831	Ugdh
0	0	0	0	0	0	34.567	Cope;Co				0	0	0	34.567	Cope;Co
0	122000000	0	2910000	0	171000000	119.49	Ipo7;IPO7				61000000	1455000	85500000	119.49	Ipo7;IPO7
124000000	53600000	10300000	4460000	341000000	143000000	21.606	Dhfr				88800000	7380000	242000000	21.606	Dhfr
20900000	111000000	2610000	13800000	127000000	225000000	25.976	Mtco2				65950000	8205000	176000000	25.976	Mtco2
172000002048	114000003072	15600000000	10400000000	741999968256	190000005120	15.84	Hbb-b1				143000002560	13000000000	465999986688	15.84	Hbb-b1
321000000	673000000	40100000	84200000	1350000000	1130000000	14.65	Fabp4;FABP4				497000000	62150000	1240000000	14.65	Fabp4;FABP4
46700000	298000000	2220000	14200000	364000000	504000000	35.611	Mdh2				172350000	8210000	434000000	35.611	Mdh2
504000000	2040000000	56000000	226000000	2449999872	2350000128	21.266	Hist1h1c				1272000000	141000000	2400000000	21.266	Hist1h1c
315000000	529000000	35000000	58800000	1420000000	941000000	14.866	Lgals1				422000000	46900000	1180500000	14.866	Lgals1
0	0	0	0	0	0	42.031	Hsd3b3				0	0	0	42.031	Hsd3b3
0	24900000	0	802000	0	67300000	51.572	Fkbp4				12450000	401000	33650000	51.572	Fkbp4
0	0	0	0	0	0	33.997	Aimp1				0	0	0	33.997	Aimp1
84100000	94100000	5250000	5880000	746000000	199000000	22.576	Tagln				89100000	5565000	472500000	22.576	Tagln
44400000	403000000	3410000	31000000	278000000	608000000	32.967	Capza2				223700000	17205000	443000000	32.967	Capza2
5990000	15400000	285000	732000	0	0	53.662	Gsr				10695000	508500	0	53.662	Gsr
84900000	573000000	2570000	17400000	351000000	771000000	57.844	Pkm				328950000	9985000	561000000	57.844	Pkm
2250000	121000000	322000	17300000	10400000	101000000	13.02	Ndufs6				61625000	8811000	55700000	13.02	Ndufs6
189000000	755000000	23600000	94300000	881000000	1060000000	14.173	Snu13;SNU13				472000000	58950000	970500000	14.173	Snu13;SNU13
154000000	858000000	15400000	85800000	851000000	1660000000	20.825	Rap1b;RAP1B				506000000	50600000	1255500000	20.825	Rap1b;RAP1B
81400000	232000000	13600000	38600000	532000000	580000000	10.458	Timm13				156700000	26100000	556000000	10.458	Timm13
357000000	2190000128	59600000	365000000	1630000000	2910000128	15.807	Rps23;RPS23				1273500064	212300000	2270000064	15.807	Rps23;RPS23
99300000	285000000	9020000	25900000	426000000	510000000	29.891	Psmb7				192150000	17460000	468000000	29.891	Psmb7
0	0	0	0	0	0	59.623	Cct5				0	0	0	59.623	Cct5
0	1090000	0	122000	0	4010000	22.417	Isoc2a				545000	61000	2005000	22.417	Isoc2a
25200000	238000000	1140000	10800000	202000000	345000000	54.087	G3bp2;G3BP2				131600000	5970000	273500000	54.087	G3bp2;G3BP2
0	0	0	0	0	0	52.376	Ctsc				0	0	0	52.376	Ctsc
312000000	662000000	28400000	60200000	1760000000	927000000	29.116	Psmb4				487000000	44300000	1343500000	29.116	Psmb4
14200000	18500000	4720000	6160000	161000000	126000000	8.2355	Atp5i				16350000	5440000	143500000	8.2355	Atp5i
136000000	1230000000	7980000	72600000	625000000	1920000000	38.221	Pcbp2;PCBP2				683000000	40290000	1272500000	38.221	Pcbp2;PCBP2
890000	9510000	63600	680000	5620000	0	31.852	Echdc2				5200000	371800	2810000	31.852	Echdc2
0	0	0	0	0	0	50.498	Ndufv3				0	0	0	50.498	Ndufv3
0	33300000	0	1190000	0	55300000	62.939	Pyroxd2				16650000	595000	27650000	62.939	Pyroxd2
0	0	0	0	0	0	43.123	Mvk				0	0	0	43.123	Mvk
0	0	0	0	0	0	52.028	Rmdn3				0	0	0	52.028	Rmdn3
0	229000000	0	17600000	0	748000000	46.297	Prrc1				114500000	8800000	374000000	46.297	Prrc1
0	0	0	0	0	0	69.858	Mocs1				0	0	0	69.858	Mocs1
650000000	8700000	65000000	870000	2900000000	21700000	23.895	Orm1				329350000	32935000	1460850000	23.895	Orm1
0	9690000	0	1210000	0	0	20.824	Gm2a				4845000	605000	0	20.824	Gm2a
264000000	599000000	24000000	54400000	860000000	871000000	25.378	Psmb6				431500000	39200000	865500000	25.378	Psmb6
29700000	9650000	2280000	742000	66300000	13100000	27.634	Gstt2				19675000	1511000	39700000	27.634	Gstt2
0	0	0	0	0	0	54.201	Fdxr				0	0	0	54.201	Fdxr
0	89200000	0	8110000	0	0	20.02	Jpt2				44600000	4055000	0	20.02	Jpt2
85500000	787000000	28500000	262000000	461000000	1520000000	12.254	Rpl36;RPL36				436250000	145250000	990500000	12.254	Rpl36;RPL36
0	16500000	0	827000	0	91400000	40.528	Zadh2				8250000	413500	45700000	40.528	Zadh2
162000000	22000000	6220000	848000	789000000	24500000	68.839	Eif4b				92000000	3534000	406750000	68.839	Eif4b
0	0	0	0	0	0	112.8	Iars2				0	0	0	112.8	Iars2
45200000	144000000	2150000	6840000	99000000	87800000	38.117	Ahsa1				94600000	4495000	93400000	38.117	Ahsa1
6550000	259000000	273000	10800000	52900000	298000000	53.998	Pdhx				132775000	5536500	175450000	53.998	Pdhx
0	69600000	0	1110000	0	171000000	134.19	Lars				34800000	555000	85500000	134.19	Lars
0	168000000	0	12000000	0	428000000	28.096	Mettl7a1				84000000	6000000	214000000	28.096	Mettl7a1
107000000	56000000	5940000	3110000	650000000	52600000	34.54	Pgp				81500000	4525000	351300000	34.54	Pgp
0	0	0	0	0	0	59.672	Ugt3a2				0	0	0	59.672	Ugt3a2
853000000	68500000	56900000	4560000	3520000000	52500000	43.131	Hacd3				460750000	30730000	1786250000	43.131	Hacd3
0	0	0	0	0	0	21.722	Pla2g12b				0	0	0	21.722	Pla2g12b
1810000	248000000	90700	12400000	16400000	461000000	60.112	Dhcr24				124905000	6245350	238700000	60.112	Dhcr24
0	0	0	0	0	0	23.275	Spryd4				0	0	0	23.275	Spryd4
35500000	425000000	2730000	32700000	282000000	674000000	44.547	Tardbp;TARDBP				230250000	17715000	478000000	44.547	Tardbp;TARDBP
0	25200000	0	701000	0	69200000	57.147	Dars				12600000	350500	34600000	57.147	Dars
0	10100000	0	1680000	0	35700000	12.648	Ndufs5				5050000	840000	17850000	12.648	Ndufs5
0	0	0	0	0	0	67.839	Kars				0	0	0	67.839	Kars
0	0	0	0	0	0	49.335	Tymp				0	0	0	49.335	Tymp
0	17500000	0	3500000	0	0	13.36	Ndufa5				8750000	1750000	0	13.36	Ndufa5
0	10300000	0	1030000	0	15900000	28.904	Cela3b				5150000	515000	7950000	28.904	Cela3b
0	19700000	0	2470000	0	19700000	14.164	Ndufc2				9850000	1235000	9850000	14.164	Ndufc2
6770000	2240000	1130000	373000	19200000	3280000	9.7681	Uqcrq				4505000	751500	11240000	9.7681	Uqcrq
15100000	24400000	2160000	3480000	99700000	47800000	17.008	Fis1				19750000	2820000	73750000	17.008	Fis1
3630000	0	518000	0	14500000	0	15.183	Acot13				1815000	259000	7250000	15.183	Acot13
113000000	49600000	9440000	4130000	575000000	86800000	24.72	Psmd9				81300000	6785000	330900000	24.72	Psmd9
7700000	0	963000	0	22300000	0	14.379	Bola1				3850000	481500	11150000	14.379	Bola1
12500000	190000000	500000	7580000	97300000	239000000	52.895	Psmd12				101250000	4040000	168150000	52.895	Psmd12
7340000	77400000	367000	3870000	80400000	188000000	38.988	Dcps				42370000	2118500	134200000	38.988	Dcps
96700000	396000000	13800000	56500000	426000000	493000000	21.708	Mrpl12				246350000	35150000	459500000	21.708	Mrpl12
0	15600000	0	354000	0	37000000	94.525	Lonp2;LONP2				7800000	177000	18500000	94.525	Lonp2;LONP2
0	7340000	0	667000	0	7660000	24.683	Ndufs7				3670000	333500	3830000	24.683	Ndufs7
9550000	0	796000	0	79800000	0	28.721	Pycr3				4775000	398000	39900000	28.721	Pycr3
0	25300000	0	1010000	0	64200000	60.705	Lactb;LACTB				12650000	505000	32100000	60.705	Lactb;LACTB
0	5530000	0	120000	0	32000000	84.059	Lima1				2765000	60000	16000000	84.059	Lima1
24700000	23100000	1030000	962000	0	96800000	42.722	Myg1				23900000	996000	48400000	42.722	Myg1
3640000	9500000	192000	500000	11100000	10100000	47.489	Acot3				6570000	346000	10600000	47.489	Acot3
0	4850000	0	211000	0	11300000	47.571	Iigp1				2425000	105500	5650000	47.571	Iigp1
0	2810000	0	148000	0	0	36.102	Hsd17b6				1405000	74000	0	36.102	Hsd17b6
0	0	0	0	0	0	47.597	Aadat				0	0	0	47.597	Aadat
0	0	0	0	0	0	21.862					0	0	0	21.862	0
0	191000000	0	7650000	0	294000000	77.843	RAVER1				95500000	3825000	147000000	77.843	RAVER1
0	171000000	0	4510000	0	300000000	77.813	DDX42;Ddx42				85500000	2255000	150000000	77.813	DDX42;Ddx42
9840000	128000000	492000	6400000	97100000	168000000	46.494	PACSIN3;PA				68920000	3446000	132550000	46.494	PACSIN3;PA
0	253000000	0	12000000	0	389000000	56.732	ILVBL				126500000	6000000	194500000	56.732	ILVBL
0	168000000	0	9890000	0	200000000	33.711	PCYT1A				84000000	4945000	100000000	33.711	PCYT1A
0	147000000	0	8160000	0	227000000	53.371	GPS1				73500000	4080000	113500000	53.371	GPS1
15700000	187000000	505000	6030000	114000000	246000000	81.673	APEH				101350000	3267500	180000000	81.673	APEH
22200000	136000000	1390000	8500000	128000000	169000000	30.9	GNPDA1				79100000	4945000	148500000	30.9	GNPDA1
57900000	286000000	5790000	28600000	206000000	396000000	18.72	SKP1;Skp1				171950000	17195000	301000000	18.72	SKP1;Skp1
50400000	185000000	4200000	15400000	151000000	287000000	36.064	COPS6				117700000	9800000	219000000	36.064	COPS6
42800000	360000000	2670000	22500000	90600000	643000000	38.753	UBA5				201400000	12585000	366800000	38.753	UBA5
7210000	113000000	120000	1890000	28000000	205000000	139.09	DCTN1;Dctn1				60105000	1005000	116500000	139.09	DCTN1;Dctn1
0	159000000	0	2610000	0	1150000000	128.48	MYO1B				79500000	1305000	575000000	128.48	MYO1B
637000000	2220000000	42400000	148000000	2430000128	3409999872	28.821	EEF1D				1428500000	95200000	2920000000	28.821	EEF1D
0	182000000	0	6280000	0	281000000	64.872	SLC3A2				91000000	3140000	140500000	64.872	SLC3A2
280000000	776000000	25400000	70500000	1190000000	1270000000	24.366	NAP1L1				528000000	47950000	1230000000	24.366	NAP1L1
64900000	69200000	7210000	7690000	200000000	43500000	17.047	PFDN5;Pfdn5				67050000	7450000	121750000	17.047	PFDN5;Pfdn5
0	110000000	0	2120000	0	170000000	152.53	GIGYF2				55000000	1060000	85000000	152.53	GIGYF2
5000000	187000000	357000	13400000	24100000	288000000	33.792	MRPL4				96000000	6878500	156050000	33.792	MRPL4
0	132000000	0	4260000	0	204000000	58.182	SARS2;S				66000000	2130000	102000000	58.182	SARS2;S
0	129000000	0	2930000	0	162000000	83.474	EPS15L1				64500000	1465000	81000000	83.474	EPS15L1
0	122000000	0	2220000	0	188000000	121.32	AP3B1;Ap3b1				61000000	1110000	94000000	121.32	AP3B1;Ap3b1
0	110000000	0	2810000	0	169000000	81.879	GOLIM4				55000000	1405000	84500000	81.879	GOLIM4
74200000	162000000	4950000	10800000	269000000	247000000	32.113	PIR				118100000	7875000	258000000	32.113	PIR
26500000	281000000	1470000	15600000	171000000	377000000	53.818	TOM1				153750000	8535000	274000000	53.818	TOM1
127000000	641000000	21200000	107000000	565000000	724000000	10.058	BANF1				384000000	64100000	644500000	10.058	BANF1
31900000	291000000	2280000	20800000	148000000	449000000	23.772	BAG2				161450000	11540000	298500000	23.772	BAG2
14800000	277000000	1340000	25200000	99100000	397000000	20.776	NDUFB10				145900000	13270000	248050000	20.776	NDUFB10
33800000	130000000	349000	1340000	38400000	318000000	187.15	C3				81900000	844500	178200000	187.15	C3
0	279000000	0	15500000	0	447000000	40.732	HLA-A				139500000	7750000	223500000	40.732	HLA-A
0	221000000	0	11600000	0	340000000	34.095	CDK1;Cdk1;CD				110500000	5800000	170000000	34.095	CDK1;Cdk1;CD
0	652000000	0	25100000	0	1010000000	52.948	EPHX1				326000000	12550000	505000000	52.948	EPHX1
299000000	1300000000	15700000	68500000	283000000	3150000128	37.821	CTSB				799500000	42100000	1716500064	37.821	CTSB
12600000	260000000	486000	10000000	56400000	381000000	52.221	UMPS				136300000	5243000	218700000	52.221	UMPS
87600000	621000000	4170000	29600000	634000000	689000000	39.233	PDHB				354300000	16885000	661500000	39.233	PDHB
0	385000000	0	6530000	0	594000000	129.63	PC				192500000	3265000	297000000	129.63	PC
0	359000000	0	12800000	0	503000000	57.41	HARS				179500000	6400000	251500000	57.41	HARS
129000000	2780000000	3230000	69600000	183000000	4720000000	92.468	HSP90B1				1454500000	36415000	2451500000	92.468	HSP90B1
2090000000	8220000256	232000000	913000000	9089999872	12999999488	21.364	HIST1H1C				5155000128	572500000	11044999680	21.364	HIST1H1C
0	153000000	0	8510000	0	212000000	40.589	PRKACA;Prkaca				76500000	4255000	106000000	40.589	PRKACA;Prkaca
99400000	453000000	9040000	41200000	87500000	539000000	20.511	ARF4				276200000	25120000	313250000	20.511	ARF4
27500000	235000000	1100000	9420000	159000000	331000000	58.993	SCP2				131250000	5260000	245000000	58.993	SCP2
0	130000000	0	3620000	0	201000000	73.776	CPT2				65000000	1810000	100500000	73.776	CPT2
8460000	378000000	302000	13500000	39200000	573000000	54.416	DDX6				193230000	6901000	306100000	54.416	DDX6
47600000	319000000	3180000	21300000	240000000	450000000	31.73	STOM				183300000	12240000	345000000	31.73	STOM
0	185000000	0	4740000	0	262000000	88.278	DPP4				92500000	2370000	131000000	88.278	DPP4
0	141000000	0	2200000	0	127000000	139.76	TPP2				70500000	1100000	63500000	139.76	TPP2
511000000	1080000000	170000000	361000000	1950000000	1170000000	9.0714	NEDD8;Nedd8;NEDD8-MDP1				795500000	265500000	1560000000	9.0714	NEDD8;Nedd8;NEDD8-MDP1
0	176000000	0	7650000	0	203000000	40.542	DRG1;Drg1				88000000	3825000	101500000	40.542	DRG1;Drg1
0	145000000	0	3220000	0	224000000	96.557	MCM4;Mcm4				72500000	1610000	112000000	96.557	MCM4;Mcm4
20000000	323000000	907000	14700000	53000000	521000000	48.115	FDFT1				171500000	7803500	287000000	48.115	FDFT1
4480000	202000000	115000	5190000	0	292000000	87.334	STAT1				103240000	2652500	146000000	87.334	STAT1
1060000000	3030000128	354000000	1010000000	2980000000	5160000000	14.551	RPL35				2045000064	682000000	4070000000	14.551	RPL35
44300000	800000000	3690000	66700000	410000000	1010000000	23.277	ATP5O				422150000	35195000	710000000	23.277	ATP5O
4750000	294000000	279000	17300000	88800000	436000000	32.551	PSMD8				149375000	8789500	262400000	32.551	PSMD8
43100000	112000000	2540000	6580000	200000000	117000000	39.829	VASP				77550000	4560000	158500000	39.829	VASP
28000000	296000000	1220000	12900000	82300000	465000000	52.891	METAP2				162000000	7060000	273650000	52.891	METAP2
66900000	498000000	6080000	45300000	191000000	771000000	23.482	RAB5C				282450000	25690000	481000000	23.482	RAB5C
52400000	1110000000	2280000	48100000	392000000	1560000000	65.562	GPC3;Gpc3				581200000	25190000	976000000	65.562	GPC3;Gpc3
34300000	293000000	3120000	26600000	80100000	515000000	39.75	IST1				163650000	14860000	297550000	39.75	IST1
12200000	217000000	875000	15500000	63200000	322000000	23.545	RAB2A;Rab2a				114600000	8187500	192600000	23.545	RAB2A;Rab2a
31400000	364000000	3490000	40400000	146000000	448000000	21.258	CDC42;Cdc42				197700000	21945000	297000000	21.258	CDC42;Cdc42
11700000	270000000	1300000	30000000	55100000	409000000	16.537	LYZ				140850000	15650000	232050000	16.537	LYZ
85500000	381000000	7770000	34700000	236000000	571000000	26.925	CSNK2B;Csnk2b;CSNK2				233250000	21235000	403500000	26.925	CSNK2B;Csnk2b;CSNK2
219000000	330000000	18300000	27500000	803000000	604000000	23.671	SARNP				274500000	22900000	703500000	23.671	SARNP
10700000	118000000	195000	2140000	62200000	162000000	100.83	EXOSC10				64350000	1167500	112100000	100.83	EXOSC10
17300000	323000000	690000	12900000	148000000	430000000	57.398	PPAT				170150000	6795000	289000000	57.398	PPAT
0	467000000	0	11700000	0	720000000	80.109	TRAP1				233500000	5850000	360000000	80.109	TRAP1
2140000	27900000	85800	1120000	0	75300000	70.754	PICALM;Picalm				15020000	602900	37650000	70.754	PICALM;Picalm
15200000	205000000	1380000	18600000	110000000	276000000	26.319	IDI1				110100000	9990000	193000000	26.319	IDI1
0	112000000	0	3290000	0	156000000	83.629	BOP1				56000000	1645000	78000000	83.629	BOP1
0	165000000	0	2010000	0	253000000	162.46	EEA1				82500000	1005000	126500000	162.46	EEA1
379000000	3030000128	22300000	178000000	2190000128	4220000000	48.121	PDIA6				1704500064	100150000	3205000064	48.121	PDIA6
84400000	349000000	6490000	26800000	464000000	463000000	30.845	QPRT				216700000	16645000	463500000	30.845	QPRT
10800000	185000000	673000	11500000	30700000	303000000	37.031	MAPRE2;Mapre2				97900000	6086500	166850000	37.031	MAPRE2;Mapre2
0	174000000	0	9670000	0	243000000	34.559	TOMM34				87000000	4835000	121500000	34.559	TOMM34
0	150000000	0	6540000	0	232000000	39.028	C9orf64				75000000	3270000	116000000	39.028	C9orf64
56100000	269000000	3120000	14900000	207000000	441000000	44.667	ARFGAP1				162550000	9010000	324000000	44.667	ARFGAP1
0	357000000	0	17900000	0	551000000	41.401	BRIX1				178500000	8950000	275500000	41.401	BRIX1
168000000	568000000	4800000	16200000	784000000	838000000	73.114	KHSRP				368000000	10500000	811000000	73.114	KHSRP
200000000	550000000	18200000	50000000	685000000	824000000	15.641	FAM136A				375000000	34100000	754500000	15.641	FAM136A
0	288000000	0	10300000	0	445000000	46.51	SUCLG2				144000000	5150000	222500000	46.51	SUCLG2
35900000	352000000	2240000	22000000	175000000	332000000	40.513	DNAJB11;Dnajb11				193950000	12120000	253500000	40.513	DNAJB11;Dnajb11
19000000	263000000	794000	11000000	200000000	294000000	54.163	CPVL				141000000	5897000	247000000	54.163	CPVL
0	189000000	0	9020000	0	292000000	60.593	ACBD3				94500000	4510000	146000000	60.593	ACBD3
17500000	240000000	1250000	17100000	84000000	367000000	35.171	FN3K				128750000	9175000	225500000	35.171	FN3K
0	496000000	0	20700000	0	758000000	46.48	APMAP				248000000	10350000	379000000	46.48	APMAP
40800000	304000000	2400000	17900000	179000000	427000000	43.614	LYAR				172400000	10150000	303000000	43.614	LYAR
0	123000000	0	7250000	0	173000000	33.419	MRPL15				61500000	3625000	86500000	33.419	MRPL15
0	271000000	0	7970000	0	309000000	70.729	SRP68				135500000	3985000	154500000	70.729	SRP68
31200000	247000000	1560000	12400000	170000000	355000000	36.567	Prmt1;PRMT1				139100000	6980000	262500000	36.567	Prmt1;PRMT1
0	21300000	0	260000	0	73200000	204.57	Kif13b;KIF13B				10650000	130000	36600000	204.57	Kif13b;KIF13B
0	0	0	0	0	0	57.188	Cyp4a10;Cyp4a32				0	0	0	57.188	Cyp4a10;Cyp4a32
0	0	0	0	0	0	60.336	Fggy				0	0	0	60.336	Fggy
0	0	0	0	0	0	29.424	Hsd17b13				0	0	0	29.424	Hsd17b13
0	0	0	0	0	0	35.256	Mgll				0	0	0	35.256	Mgll
0	0	0	0	0	0	102.37	Mars				0	0	0	102.37	Mars
0	0	0	0	0	0	46.2	Pafah2				0	0	0	46.2	Pafah2
21800000	48900000	1980000	4440000	99400000	75800000	19.803	Ndufs4				35350000	3210000	87600000	19.803	Ndufs4
1930000	21600000	129000	1440000	6810000	16300000	26.159	Psme2				11765000	784500	11555000	26.159	Psme2
0	0	0	0	0	0	23.183	Mthfsl;Mthfs				0	0	0	23.183	Mthfsl;Mthfs
95800000	111000000	24000000	27900000	683000000	284000000	7.3384	Atox1				103400000	25950000	483500000	7.3384	Atox1
0	0	0	0	0	0	58.121	Cyp3a25;Cyp3a59				0	0	0	58.121	Cyp3a25;Cyp3a59
111000000	723000000	12300000	80300000	676000000	1090000000	26.511	Eif6				417000000	46300000	883000000	26.511	Eif6
304000000	506000000	33800000	56200000	1660000000	674000000	16.369	Edf1;EDF1				405000000	45000000	1167000000	16.369	Edf1;EDF1
0	0	0	0	0	0	34.49	Ppt1				0	0	0	34.49	Ppt1
7390000128	69100000	1480000000	13800000	46100000768	189000000	11.309	Apoa2				3729550064	746900000	23144500384	11.309	Apoa2
349000000	280000000	49900000	40000000	1700000000	459000000	11.675	Txn				314500000	44950000	1079500000	11.675	Txn
0	0	0	0	0	0	56.949	Cyp2d9				0	0	0	56.949	Cyp2d9
0	24900000	0	2260000	0	0	57.106	Slc2a2				12450000	1130000	0	57.106	Slc2a2
56400000	194000000	7050000	24200000	233000000	278000000	27.414	Lgals3				125200000	15625000	255500000	27.414	Lgals3
201000000	351000000	10600000	18500000	1050000000	572000000	32.191	Tpi1				276000000	14550000	811000000	32.191	Tpi1
776000000	1200000000	259000000	399000000	3060000000	1910000000	11.922	Fkbp1a				988000000	329000000	2485000000	11.922	Fkbp1a
7280000	11800000	662000	1080000	38600000	18600000	23.396	Psmb9				9540000	871000	28600000	23.396	Psmb9
5670000	18100000	246000	785000	28300000	29500000	50.254	Adssl1				11885000	515500	28900000	50.254	Adssl1
152000000	140000000	6930000	6370000	509000000	168000000	54.848	Vtn				146000000	6650000	338500000	54.848	Vtn
2569999872	6350000128	428000000	1060000000	15000000512	13900000256	12.504	Mif				4460000000	744000000	14450000384	12.504	Mif
40400000	283000000	3110000	21800000	243000000	318000000	26.157	Atp6v1e1;ATP6V1E1				161700000	12455000	280500000	26.157	Atp6v1e1;ATP6V1E1
14300000	246000000	622000	10700000	71100000	296000000	46.67	Pafah1b1;PAFAH1B1				130150000	5661000	183550000	46.67	Pafah1b1;PAFAH1B1
0	0	0	0	0	0	18.518	Reg1				0	0	0	18.518	Reg1
0	0	0	0	0	0	20.123	Fdx1				0	0	0	20.123	Fdx1
13800000	110000000	321000	2550000	17900000	114000000	74.237	Lmna				61900000	1435500	65950000	74.237	Lmna
747000	141000000	43900	8270000	20100000	156000000	42.785	Idh3g;IDH3G				70873500	4156950	88050000	42.785	Idh3g;IDH3G
0	6010000	0	286000	0	19600000	52.088	Gck				3005000	143000	9800000	52.088	Gck
9660000	183000000	215000	4080000	18500000	156000000	95.313	Eef2				96330000	2147500	87250000	95.313	Eef2
94600000	343000000	7880000	28600000	536000000	428000000	22.406	Ube2k;UBE2K				218800000	18240000	482000000	22.406	Ube2k;UBE2K
91600000	385000000	7050000	29600000	329000000	536000000	29.506	Psme3;PSME3				238300000	18325000	432500000	29.506	Psme3;PSME3
411000000	1890000000	137000000	630000000	2590000128	1730000000	11.078	Rpl37;RPL37				1150500000	383500000	2160000064	11.078	Rpl37;RPL37
122000000	423000000	20300000	70500000	627000000	743000000	12.861	Mtpn				272500000	45400000	685000000	12.861	Mtpn
2000000000	5420000256	285000000	774000000	8920000512	8560000000	17.04	Rps15;RPS15				3710000128	529500000	8740000256	17.04	Rps15;RPS15
82600000	270000000	8260000	27000000	192000000	351000000	13.17	Elob;ELOB				176300000	17630000	271500000	13.17	Elob;ELOB
331000000	2130000000	55200000	355000000	1490000000	3249999872	12.784	Rpl30;RPL30				1230500000	205100000	2369999936	12.784	Rpl30;RPL30
290000000	647000000	26400000	58800000	1880000000	700000000	25.053	Eif4e				468500000	42600000	1290000000	25.053	Eif4e
7060000	88300000	272000	3400000	68600000	110000000	58.004	Cct6a				47680000	1836000	89300000	58.004	Cct6a
91700000	0	4170000	0	395000000	0	38.618	Apoh				45850000	2085000	197500000	38.618	Apoh
101000000	916000000	7220000	65500000	531000000	1210000000	47.655	Rbbp4;RBBP4				508500000	36360000	870500000	47.655	Rbbp4;RBBP4
315000000	49800000	10500000	1660000	1300000000	88500000	56.553	A1bg				182400000	6080000	694250000	56.553	A1bg
21900000	34400000	841000	1320000	119000000	86100000	66.289	Plbd2				28150000	1080500	102550000	66.289	Plbd2
284000000	83000000	17700000	5190000	1340000000	135000000	28.274	Dhrs11				183500000	11445000	737500000	28.274	Dhrs11
0	8490000	0	170000	0	20600000	94.208	Hspa4				4245000	85000	10300000	94.208	Hspa4
0	0	0	0	0	0	61.041	Ugt2b36				0	0	0	61.041	Ugt2b36
0	0	0	0	0	0	83.043	Dtx3l				0	0	0	83.043	Dtx3l
0	694000000	0	11600000	0	605000000	120.79	Acly				347000000	5800000	302500000	120.79	Acly
0	0	0	0	0	0	47.057	Cpa2;CPA2				0	0	0	47.057	Cpa2;CPA2
11300000	0	564000	0	155000000	0	38.752	Hp				5650000	282000	77500000	38.752	Hp
47100000	0	2940000	0	180000000	0	35.332	Azgp1				23550000	1470000	90000000	35.332	Azgp1
0	2920000	0	38400	0	5400000	176.43	Uggt1				1460000	19200	2700000	176.43	Uggt1
0	13200000	0	600000	0	31100000	47.69	Sugct				6600000	300000	15550000	47.69	Sugct
10400000	110000000	433000	4570000	60200000	139000000	63.845	Mtdh				60200000	2501500	99600000	63.845	Mtdh
28800000	10600000	2620000	966000	130000000	18200000	26.8	Efhd2				19700000	1793000	74100000	26.8	Efhd2
0	6620000	0	265000	0	37900000	60.876	Ugt2b34				3310000	132500	18950000	60.876	Ugt2b34
0	0	0	0	0	0	50.723	Prodh2				0	0	0	50.723	Prodh2
0	0	0	0	0	0	112.98	Atp1a1				0	0	0	112.98	Atp1a1
0	0	0	0	0	0	25.414	Cbr4				0	0	0	25.414	Cbr4
495000000	761000000	61900000	95100000	2409999872	1260000000	11.154	Dap;DAP				628000000	78500000	1834999936	11.154	Dap;DAP
0	94100000	0	4710000	0	196000000	40.079	Twf1				47050000	2355000	98000000	40.079	Twf1
5490000	21600000	499000	1960000	30200000	52400000	27.403	Gstt3				13545000	1229500	41300000	27.403	Gstt3
2300000	167000000	177000	12800000	14700000	259000000	38.768	Capg				84650000	6488500	136850000	38.768	Capg
0	10100000	0	920000	0	18800000	35.796	Atg3;ATG3				5050000	460000	9400000	35.796	Atg3;ATG3
0	23400000	0	4670000	0	72500000	15.081	Ndufb4				11700000	2335000	36250000	15.081	Ndufb4
13900000	49200000	1990000	7030000	58300000	47900000	14.015	Txndc17				31550000	4510000	53100000	14.015	Txndc17
118000000	0	5350000	0	361000000	0	40.709	Nsfl1c				59000000	2675000	180500000	40.709	Nsfl1c
481000000	339000000	160000000	113000000	2100000000	680000000	11.43	Ptms				410000000	136500000	1390000000	11.43	Ptms
10600000	305000000	1060000	30500000	43700000	482000000	24.911	Tmed10				157800000	15780000	262850000	24.911	Tmed10
165000000	227000000	16500000	22700000	590000000	433000000	21.897	Itpa				196000000	19600000	511500000	21.897	Itpa
15600000	0	819000	0	77200000	0	47.874	Acadsb				7800000	409500	38600000	47.874	Acadsb
0	19500000	0	1020000	0	52100000	35	Rmdn1				9750000	510000	26050000	35	Rmdn1
142000000	123000000	23700000	20500000	833000000	84200000	11.871	Glrx				132500000	22100000	458600000	11.871	Glrx
64700000	156000000	12900000	31100000	559000000	454000000	11.042	Timm8a1;TIMM8A				110350000	22000000	506500000	11.042	Timm8a1;TIMM8A
119000000	339000000	8510000	24200000	744000000	568000000	43.02	Tfg				229000000	16355000	656000000	43.02	Tfg
0	0	0	0	0	0	106.98	Uso1				0	0	0	106.98	Uso1
110000000	241000000	6850000	15000000	645000000	555000000	27.656	Pmm2				175500000	10925000	600000000	27.656	Pmm2
0	18100000	0	1210000	0	66100000	24.33					9050000	605000	33050000	24.33	0
9350000	156000000	323000	5370000	75400000	208000000	113.46	BAG6;BAT3				82675000	2846500	141700000	113.46	BAG6;BAT3
98100000	360000000	14000000	51500000	527000000	492000000	9.9601	ELOC;Eloc				229050000	32750000	509500000	9.9601	ELOC;Eloc
67600000	341000000	5630000	28400000	384000000	455000000	22.024	GPX4				204300000	17015000	419500000	22.024	GPX4
0	138000000	0	6260000	0	222000000	46.65	IVD				69000000	3130000	111000000	46.65	IVD
0	227000000	0	10300000	0	318000000	72.54	TM9SF4				113500000	5150000	159000000	72.54	TM9SF4
0	148000000	0	2220000	0	229000000	127.83	COBLL1				74000000	1110000	114500000	127.83	COBLL1
6790000	237000000	261000	9120000	21600000	374000000	51.802	FTO				121895000	4690500	197800000	51.802	FTO
162000000	270000000	16200000	27000000	829000000	337000000	18.906	JPT2				216000000	21600000	583000000	18.906	JPT2
1770000000	1870000000	592000000	623000000	7900000256	3020000000	11.758	PTMA				1820000000	607500000	5460000128	11.758	PTMA
0	121000000	0	2020000	0	187000000	133.06	POLR2B				60500000	1010000	93500000	133.06	POLR2B
25000000	670000000	1320000	35300000	103000000	1050000000	42.123	HADH				347500000	18310000	576500000	42.123	HADH
16400000	134000000	1170000	9600000	72400000	206000000	29.168	ARRB1;Arrb1				75200000	5385000	139200000	29.168	ARRB1;Arrb1
24800000	259000000	1660000	17300000	105000000	410000000	52.269	CPSF6				141900000	9480000	257500000	52.269	CPSF6
0	199000000	0	7980000	0	308000000	57.56	API5;Api5				99500000	3990000	154000000	57.56	API5;Api5
9200000	283000000	438000	13500000	42500000	437000000	36.805	MRPS22				146100000	6969000	239750000	36.805	MRPS22
0	107000000	0	2740000	0	165000000	98.401	AMPD2;Ampd2				53500000	1370000	82500000	98.401	AMPD2;Ampd2
0	210000000	0	8090000	0	295000000	51.201	DLAT				105000000	4045000	147500000	51.201	DLAT
196000000	1180000000	39200000	236000000	714000000	1980000000	11.345	RPS27L;Rps27l				688000000	137600000	1347000000	11.345	RPS27L;Rps27l
0	61200000	0	2040000	0	94400000	78.77	NUP88				30600000	1020000	47200000	78.77	NUP88
0	108000000	0	1080000	0	167000000	223.69	KIAA0368;ECM29				54000000	540000	83500000	223.69	KIAA0368;ECM29
0	638000000	0	106000000	0	961000000	15.156	SRSF2				319000000	53000000	480500000	15.156	SRSF2
6500000	216000000	542000	18000000	54400000	177000000	31.704	MRPS7				111250000	9271000	115700000	31.704	MRPS7
12600000	225000000	1400000	25000000	72000000	305000000	22.095	EIF3K				118800000	13200000	188500000	22.095	EIF3K
0	208000000	0	9900000	0	255000000	55.102	HDAC1;Hdac1;Gm10093				104000000	4950000	127500000	55.102	HDAC1;Hdac1;Gm10093
180000000	459000000	25700000	65600000	755000000	835000000	16.442	EIF1AY;Eif1ax				319500000	45650000	795000000	16.442	EIF1AY;Eif1ax
3550000	157000000	86700	3840000	20600000	256000000	123.9	TCERG1;Tcerg1				80275000	1963350	138300000	123.9	TCERG1;Tcerg1
0	149000000	0	2570000	0	175000000	144.73	PFAS				74500000	1285000	87500000	144.73	PFAS
12100000	317000000	1340000	35300000	61500000	346000000	21.127	SURF4;Surf4				164550000	18320000	203750000	21.127	SURF4;Surf4
0	73100000	0	1160000	0	113000000	146.56	TBC1D4;Tbc1d4				36550000	580000	56500000	146.56	TBC1D4;Tbc1d4
0	108000000	0	4700000	0	173000000	60.029	KPNA6;Kpna6				54000000	2350000	86500000	60.029	KPNA6;Kpna6
0	127000000	0	4090000	0	196000000	57.673	DKC1				63500000	2045000	98000000	57.673	DKC1
0	303000000	0	12600000	0	383000000	60.13	CPNE3				151500000	6300000	191500000	60.13	CPNE3
31100000	160000000	2220000	11400000	130000000	216000000	29.062	EIF3J				95550000	6810000	173000000	29.062	EIF3J
0	85400000	0	3160000	0	140000000	47.355	FLOT1				42700000	1580000	70000000	47.355	FLOT1
80700000	240000000	4750000	14100000	257000000	438000000	29.644	DDAH2				160350000	9425000	347500000	29.644	DDAH2
479000000	7200000000	14500000	218000000	1870000000	11299999744	61.397	GLUD1;GLUD2				3839500000	116250000	6584999872	61.397	GLUD1;GLUD2
0	269000000	0	19200000	0	416000000	34.234	CYB5R3				134500000	9600000	208000000	34.234	CYB5R3
19200000	422000000	2400000	52800000	138000000	592000000	25.565	MT-CO2				220600000	27600000	365000000	25.565	MT-CO2
97800000	267000000	9780000	26700000	474000000	390000000	22.974	RBP4				182400000	18240000	432000000	22.974	RBP4
0	118000000	0	9820000	0	150000000	35.061	ATP1B1				59000000	4910000	75000000	35.061	ATP1B1
13000000	447000000	720000	24800000	32900000	715000000	33.186	ASGR1				230000000	12760000	373950000	33.186	ASGR1
1650000000	6019999744	86700000	317000000	6400000000	10400000000	47.766	TUBB;Tubb5				3834999872	201850000	8400000000	47.766	TUBB;Tubb5
48800000	726000000	1950000	29100000	64900000	1290000000	54.636	FH				387400000	15525000	677450000	54.636	FH
136000000	278000000	11300000	23200000	455000000	539000000	31.279	SNRPA				207000000	17250000	497000000	31.279	SNRPA
8070000	456000000	367000	20700000	37300000	703000000	54.177	DLD				232035000	10533500	370150000	54.177	DLD
4150000	155000000	160000	5960000	45800000	212000000	60.586	CBSL;CBS				79575000	3060000	128900000	60.586	CBSL;CBS
493000000	1100000000	61700000	137000000	1530000000	2430000128	13.696	COX5B				796500000	99350000	1980000064	13.696	COX5B
0	130000000	0	3430000	0	443000000	90.725	TOP1;Top1				65000000	1715000	221500000	90.725	TOP1;Top1
50200000	595000000	2790000	33000000	106000000	950000000	48.275	FDPS				322600000	17895000	528000000	48.275	FDPS
0	383000000	0	21300000	0	591000000	35.853	AKR1B1				191500000	10650000	295500000	35.853	AKR1B1
67800000	141000000	5210000	10800000	334000000	197000000	40.089	YBX3				104400000	8005000	265500000	40.089	YBX3
25300000	195000000	1490000	11500000	78600000	340000000	44.969	RCC1				110150000	6495000	209300000	44.969	RCC1
179000000	498000000	35700000	99600000	845000000	748000000	12.587	ATP5J				338500000	67650000	796500000	12.587	ATP5J
0	107000000	0	5650000	0	150000000	41.213	CSNK2A2				53500000	2825000	75000000	41.213	CSNK2A2
39800000	247000000	1810000	11200000	193000000	366000000	37.567	GPD1				143400000	6505000	279500000	37.567	GPD1
470000000	2510000128	22400000	120000000	2640000000	3289999872	48.141	CALR				1490000064	71200000	2964999936	48.141	CALR
6430000	184000000	357000	10200000	0	234000000	36.032	HMOX2				95215000	5278500	117000000	36.032	HMOX2
111000000	258000000	5560000	12900000	504000000	408000000	41.465	LRPAP1				184500000	9230000	456000000	41.465	LRPAP1
0	36100000	0	633000	0	55600000	128.25	RFC1				18050000	316500	27800000	128.25	RFC1
0	232000000	0	11600000	0	261000000	44.424	MAP2K2				116000000	5800000	130500000	44.424	MAP2K2
0	139000000	0	7730000	0	215000000	42.785	HSD17B2				69500000	3865000	107500000	42.785	HSD17B2
332000000	541000000	47500000	77200000	1730000000	610000000	14.57	SRP14				436500000	62350000	1170000000	14.57	SRP14
11300000	179000000	433000	6890000	20300000	306000000	61.89	TXLNA				95150000	3661500	163150000	61.89	TXLNA
0	157000000	0	4360000	0	242000000	75.491	TMPO				78500000	2180000	121000000	75.491	TMPO
0	103000000	0	2190000	0	96200000	80.699	PREP				51500000	1095000	48100000	80.699	PREP
82000000	158000000	4320000	8320000	416000000	207000000	33.269	RPIA				120000000	6320000	311500000	33.269	RPIA
296000000	1280000000	42300000	183000000	1550000000	1870000000	10.112	SRP9				788000000	112650000	1710000000	10.112	SRP9
7020000	306000000	351000	15300000	108000000	765000000	57.861	KPNA2;				156510000	7825500	436500000	57.861	KPNA2;
16800000	161000000	466000	4480000	27600000	293000000	78.839	THOP1				88900000	2473000	160300000	78.839	THOP1
33000000	270000000	1830000	15000000	263000000	306000000	42.966	BCAT1				151500000	8415000	284500000	42.966	BCAT1
0	57400000	0	1980000	0	77900000	65.304	EEFSEC				28700000	990000	38950000	65.304	EEFSEC
1940000000	5020000256	243000000	628000000	7510000128	9139999744	10.932	HSPE1				3480000128	435500000	8324999936	10.932	HSPE1
63100000	457000000	2340000	16900000	333000000	663000000	57.293	HMGCS1				260050000	9620000	498000000	57.293	HMGCS1
0	179000000	0	6620000	0	274000000	50.435	ARHGAP1				89500000	3310000	137000000	50.435	ARHGAP1
0	95600000	0	2080000	0	147000000	79.494	EHHADH				47800000	1040000	73500000	79.494	EHHADH
103000000	148000000	14700000	21200000	265000000	223000000	20.63	PDAP1				125500000	17950000	244000000	20.63	PDAP1
0	91900000	0	3170000	0	142000000	51.212	FKBP5				45950000	1585000	71000000	51.212	FKBP5
0	120000000	0	4780000	0	196000000	61.494	SNW1;Snw1				60000000	2390000	98000000	61.494	SNW1;Snw1
0	121000000	0	4850000	0	186000000	49.601	BYSL;Bysl				60500000	2425000	93000000	49.601	BYSL;Bysl
0	103000000	0	6430000	0	211000000	32.233	MLEC				51500000	3215000	105500000	32.233	MLEC
0	186000000	0	6000000	0	287000000	70.973	TRIM25				93000000	3000000	143500000	70.973	TRIM25
11300000	119000000	403000	4250000	55400000	188000000	56.195	PSMD5				65150000	2326500	121700000	56.195	PSMD5
1090000	5580000	35300	180000	25300000	33000000	62.138	XPNPEP1;Xpnpep1				3335000	107650	29150000	62.138	XPNPEP1;Xpnpep1
105000000	381000000	5010000	18100000	803000000	241000000	33.582	CIAPIN1				243000000	11555000	522000000	33.582	CIAPIN1
0	102000000	0	2830000	0	155000000	77.15	TMEM214				51000000	1415000	77500000	77.15	TMEM214
25500000	242000000	2320000	22000000	182000000	309000000	19.856	NDUFAF2				133750000	12160000	245500000	19.856	NDUFAF2
0	238000000	0	14000000	0	327000000	32.935	HSD17B11				119000000	7000000	163500000	32.935	HSD17B11
40000000	310000000	2000000	15500000	48500000	522000000	58.743	PSPC1;Pspc1				175000000	8750000	285250000	58.743	PSPC1;Pspc1
0	165000000	0	3930000	0	255000000	85.95	PNPT1				82500000	1965000	127500000	85.95	PNPT1
0	139000000	0	6320000	0	214000000	39.542	TFB1M;Tfb1m				69500000	3160000	107000000	39.542	TFB1M;Tfb1m
36900000	339000000	3690000	33900000	64000000	622000000	17.276	MAGOHB				187950000	18795000	343000000	17.276	MAGOHB
1310000	170000000	38500	5000000	11200000	257000000	64.244	FKBP10;Fkbp10				85655000	2519250	134100000	64.244	FKBP10;Fkbp10
0	183000000	0	11400000	0	259000000	39.31	SNRNP40;Snrnp40				91500000	5700000	129500000	39.31	SNRNP40;Snrnp40
0	135000000	0	6140000	0	208000000	44.596	MRPL38				67500000	3070000	104000000	44.596	MRPL38
0	213000000	0	10700000	0	329000000	32.004	PGAM5				106500000	5350000	164500000	32.004	PGAM5
249000000	162000000	22600000	14700000	989000000	443000000	22.345	ABHD14B				205500000	18650000	716000000	22.345	ABHD14B
53500000	145000000	3340000	9040000	298000000	162000000	27.325	TBCB				99250000	6190000	230000000	27.325	TBCB
0	392000000	0	24500000	0	592000000	41.92	VAT1				196000000	12250000	296000000	41.92	VAT1
19700000	275000000	1100000	15300000	63400000	447000000	33.112	TSNAX;DISC1				147350000	8200000	255200000	33.112	TSNAX;DISC1
16500000	165000000	515000	5160000	0	255000000	56.44	DNAJC7				90750000	2837500	127500000	56.44	DNAJC7
6660000	248000000	476000	17700000	58300000	347000000	27.277	TMED9;Tmed9				127330000	9088000	202650000	27.277	TMED9;Tmed9
50800000	690000000	3170000	43100000	125000000	1160000000	37.66	AGMAT				370400000	23135000	642500000	37.66	AGMAT
17000000	251000000	3400000	50300000	79000000	323000000	10.135	SF3B5				134000000	26850000	201000000	10.135	SF3B5
0	182000000	0	5350000	0	292000000	80.651	NLN				91000000	2675000	146000000	80.651	NLN
15300000	134000000	463000	4050000	31800000	268000000	73.964	GTPBP4;Gtpbp4				74650000	2256500	149900000	73.964	GTPBP4;Gtpbp4
14300000	117000000	269000	2200000	42600000	198000000	141.29	UBE2O;Ube2o				65650000	1234500	120300000	141.29	UBE2O;Ube2o
0	284000000	0	14200000	0	438000000	50.646	DDX47;Ddx47				142000000	7100000	219000000	50.646	DDX47;Ddx47
41000000	446000000	2410000	26200000	93700000	769000000	31.705	MRPL46				243500000	14305000	431350000	31.705	MRPL46
0	136000000	0	6810000	0	210000000	43.955	POFUT1;Pofut1				68000000	3405000	105000000	43.955	POFUT1;Pofut1
0	134000000	0	9610000	0	207000000	27.924	PNO1;Pno1				67000000	4805000	103500000	27.924	PNO1;Pno1
128000000	408000000	16000000	51000000	611000000	610000000	13.832	PHPT1				268000000	33500000	610500000	13.832	PHPT1
6100000	138000000	152000	3450000	0	210000000	68.639	KLC4				72050000	1801000	105000000	68.639	KLC4
30800000	132000000	1060000	4540000	109000000	200000000	97.394	RBM12;Gm28036				81400000	2800000	154500000	97.394	RBM12;Gm28036
0	163000000	0	4790000	0	251000000	75.406	DDX18;Ddx18				81500000	2395000	125500000	75.406	DDX18;Ddx18
11200000	192000000	302000	5190000	51600000	296000000	82.588	DPP3				101600000	2746000	173800000	82.588	DPP3
100000000	234000000	5260000	12300000	263000000	558000000	37.551	MAT2B				167000000	8780000	410500000	37.551	MAT2B
0	132000000	0	3000000	0	203000000	102.13	AASS				66000000	1500000	101500000	102.13	AASS
219000000	1160000000	31300000	166000000	799000000	1970000000	12.249	ATPIF1				689500000	98650000	1384500000	12.249	ATPIF1
40000000	340000000	2350000	20000000	87800000	604000000	25.565	AK3				190000000	11175000	345900000	25.565	AK3
0	157000000	0	10400000	0	242000000	27.56	MRTO4;Mrto4				78500000	5200000	121000000	27.56	MRTO4;Mrto4
15100000	158000000	1000000	10500000	44700000	267000000	25.497	GSTK1				86550000	5750000	155850000	25.497	GSTK1
0	96400000	0	4380000	0	122000000	46.939	AP3M1;Ap3m1				48200000	2190000	61000000	46.939	AP3M1;Ap3m1
0	142000000	0	10900000	0	219000000	29.395	MRPS18B				71000000	5450000	109500000	29.395	MRPS18B
0	145000000	0	16100000	0	223000000	21.831	NDUFB9				72500000	8050000	111500000	21.831	NDUFB9
53900000	151000000	2570000	7200000	367000000	105000000	51.504	SHPK				102450000	4885000	236000000	51.504	SHPK
9130000	203000000	269000	5970000	79500000	276000000	92.386	CHMP4A				106065000	3119500	177750000	92.386	CHMP4A
41700000	175000000	3210000	13500000	185000000	247000000	31.17					108350000	8355000	216000000	31.17	0
6380000256	3440000000	1590000000	859000000	27700000768	6350000128	11.778	Igkc				4910000128	1224500000	17025000448	11.778	Igkc
0	5740000	0	37000	0	57900000	288.69	Col6a3;Col6				2870000	18500	28950000	288.69	Col6a3;Col6
54900000	69400000	5490000	6940000	314000000	184000000	18.884	Snx12				62150000	6215000	249000000	18.884	Snx12
37300000	130000000	3390000	11800000	185000000	205000000	28.406	Capns1				83650000	7595000	195000000	28.406	Capns1
0	48500000	0	2700000	0	115000000	33.338	Auh				24250000	1350000	57500000	33.338	Auh
0	0	0	0	0	0	69.084	Lmnb2				0	0	0	69.084	Lmnb2
0	11700000	0	1460000	0	100000000	11.74	Pcbd2				5850000	730000	50000000	11.74	Pcbd2
0	0	0	0	0	0	89.795	Tgm1				0	0	0	89.795	Tgm1
0	32600000	0	666000	0	91400000	85.621	Mia2				16300000	333000	45700000	85.621	Mia2
205000000	707000000	12100000	41600000	871000000	1040000000	64.988	Ewsr1;EWSR1				456000000	26850000	955500000	64.988	Ewsr1;EWSR1
74000000	353000000	12300000	58800000	174000000	703000000	11.225	Ube2i				213500000	35550000	438500000	11.225	Ube2i
1390000	101000000	19500	1420000	0	0	215.05	Hcfc1;HCFC1				51195000	719750	0	215.05	Hcfc1;HCFC1
0	0	0	0	0	0	60.073	Ugt1a5				0	0	0	60.073	Ugt1a5
6960000	44400000	348000	2220000	63200000	61900000	45.822	Htra2				25680000	1284000	62550000	45.822	Htra2
63800000	408000000	5800000	37100000	296000000	491000000	16.137	Vps29;VPS29				235900000	21450000	393500000	16.137	Vps29;VPS29
0	2500000	0	100000	0	18100000	60.231	Atl3;ATL3				1250000	50000	9050000	60.231	Atl3;ATL3
168000000	282000000	8820000	14800000	1490000000	777000000	30.2	Gm20390;Nme2				225000000	11810000	1133500000	30.2	Gm20390;Nme2
0	84600000	0	3840000	0	146000000	44.774	Serpinb6a;Serpinb6				42300000	1920000	73000000	44.774	Serpinb6a;Serpinb6
37400000	375000000	2670000	26800000	136000000	624000000	51.278	Sf3a2;SF3A2				206200000	14735000	380000000	51.278	Sf3a2;SF3A2
0	35100000	0	1950000	0	71500000	59.465	Ptbp3				17550000	975000	35750000	59.465	Ptbp3
111000000	331000000	7420000	22100000	370000000	492000000	27.411	Psme1				221000000	14760000	431000000	27.411	Psme1
0	0	0	0	0	0	44.887	Irgm1				0	0	0	44.887	Irgm1
705000000	609000000	64100000	55400000	3060000000	873000000	19.331	Ngp				657000000	59750000	1966500000	19.331	Ngp
0	60000000	0	1430000	0	63200000	114.65	Man2b1				30000000	715000	31600000	114.65	Man2b1
412000000	223000000	45800000	24800000	1990000000	424000000	13.077	Ddt				317500000	35300000	1207000000	13.077	Ddt
70300000	163000000	3350000	7780000	290000000	255000000	36.384	Anxa3				116650000	5565000	272500000	36.384	Anxa3
0	0	0	0	0	0	57.783	Cyp2j5				0	0	0	57.783	Cyp2j5
43200000	291000000	3930000	26400000	227000000	374000000	21.867	Pdcd6;PDCD6				167100000	15165000	300500000	21.867	Pdcd6;PDCD6
0	55800000	0	4650000	0	44600000	29.758	Mtx2				27900000	2325000	22300000	29.758	Mtx2
0	167000000	0	11100000	0	285000000	29.8	Clpp;CLPP				83500000	5550000	142500000	29.8	Clpp;CLPP
108000000	177000000	9000000	14700000	344000000	257000000	24.794	Lypla2;LYPLA2				142500000	11850000	300500000	24.794	Lypla2;LYPLA2
0	8320000	0	362000	0	70900000	41.11	H2-D1				4160000	181000	35450000	41.11	H2-D1
0	181000000	0	10700000	0	327000000	40.489	Gnai2;GNAI2				90500000	5350000	163500000	40.489	Gnai2;GNAI2
111000000	289000000	4810000	12600000	577000000	300000000	39.355	Aldoa				200000000	8705000	438500000	39.355	Aldoa
0	0	0	0	0	0	26.203	Prss2				0	0	0	26.203	Prss2
53900000	119000000	1200000	2650000	199000000	184000000	77.837	Ltf				86450000	1925000	191500000	77.837	Ltf
0	33300000	0	2080000	0	66900000	40.32	Nudt19				16650000	1040000	33450000	40.32	Nudt19
625000000	76500000	52100000	6370000	3240000000	147000000	26.247	Apcs				350750000	29235000	1693500000	26.247	Apcs
0	14600000	0	912000	0	0	28.774	Klk1				7300000	456000	0	28.774	Klk1
0	0	0	0	0	0	45.681	Lamp2				0	0	0	45.681	Lamp2
0	34400000	0	2020000	0	78900000	28.127	Prdx3				17200000	1010000	39450000	28.127	Prdx3
0	7460000	0	439000	0	28700000	35.877	Tsta3				3730000	219500	14350000	35.877	Tsta3
34700000	77100000	2890000	6420000	272000000	260000000	23.713	Ppib				55900000	4655000	266000000	23.713	Ppib
12200000	73200000	1220000	7320000	17400000	17000000	25.564	Gsta4				42700000	4270000	17200000	25.564	Gsta4
5760000000	12600000512	1150000000	2529999872	18200000512	13699999744	10.294	S100a8				9180000256	1839999936	15950000128	10.294	S100a8
3540000	0	62200	0	34500000	0	117.43	Map4				1770000	31100	17250000	117.43	Map4
0	20700000	0	939000	0	0	47.756	Ssb				10350000	469500	0	47.756	Ssb
0	0	0	0	0	0	11.93	Pvalb				0	0	0	11.93	Pvalb
5810000	48800000	447000	3750000	43700000	70500000	23.035	Rab18;RAB18				27305000	2098500	57100000	23.035	Rab18;RAB18
0	0	0	0	0	0	46.646	Plin2				0	0	0	46.646	Plin2
0	20300000	0	1270000	0	82100000	37.17	Ctsh				10150000	635000	41050000	37.17	Ctsh
0	10800000	0	569000	0	130000000	33.213	Sult2a1;Sult2a4				5400000	284500	65000000	33.213	Sult2a1;Sult2a4
0	17500000	0	920000	0	39100000	42.215	Lrpap1				8750000	460000	19550000	42.215	Lrpap1
9840000	10500000	365000	389000	44800000	22600000	55.606	Cyp2c37				10170000	377000	33700000	55.606	Cyp2c37
93200000	345000000	3330000	12300000	280000000	542000000	52.22	Eif3e;EIF3E				219100000	7815000	411000000	52.22	Eif3e;EIF3E
104000000	327000000	9420000	29800000	634000000	270000000	14.653	Vbp1;VBP1				215500000	19610000	452000000	14.653	Vbp1;VBP1
283000000	782000000	47200000	130000000	1310000000	980000000	13.916	Snrpd3;SNRPD3				532500000	88600000	1145000000	13.916	Snrpd3;SNRPD3
21900000	309000000	875000	12400000	160000000	412000000	49.03	Etf1;ETF1				165450000	6637500	286000000	49.03	Etf1;ETF1
76800000	474000000	5910000	36400000	126000000	946000000	22.142	Vsnl1;VSNL1				275400000	21155000	536000000	22.142	Vsnl1;VSNL1
602000000	2190000128	120000000	438000000	2420000000	3600000000	13.015	Rps26;RPS26;RPS26P				1396000064	279000000	3010000000	13.015	Rps26;RPS26;RPS26P
314000000	467000000	34900000	51900000	1560000000	628000000	14.957	Pfn1				390500000	43400000	1094000000	14.957	Pfn1
431000000	6780000256	21500000	339000000	828000000	9200000000	42.019	Actc1;ACTC1;Acta1				3605500128	180250000	5014000000	42.019	Actc1;ACTC1;Acta1
55900000	18700000	3730000	1250000	209000000	45000000	40.691	Urod				37300000	2490000	127000000	40.691	Urod
2840000	28800000	710000	7190000	10100000	21600000	9.584	Gchfr				15820000	3950000	15850000	9.584	Gchfr
9040000	57000000	292000	1840000	0	32400000	59.262	G6pdx				33020000	1066000	16200000	59.262	G6pdx
2800000	20200000	46600	336000	0	0	134.85	Egfr				11500000	191300	0	134.85	Egfr
0	187000000	0	3820000	0	332000000	137.61	Eif5b				93500000	1910000	166000000	137.61	Eif5b
18000000	0	3000000	0	0	0	19.407	Reg2				9000000	1500000	0	19.407	Reg2
0	34100000	0	1220000	0	144000000	63.928	Prkaa1;PRKAA1				17050000	610000	72000000	63.928	Prkaa1;PRKAA1
0	0	0	0	0	0	49.835	Tapbp				0	0	0	49.835	Tapbp
0	29800000	0	1420000	0	0	44.97	Aarsd1;Gm27029				14900000	710000	0	44.97	Aarsd1;Gm27029
0	0	0	0	0	0	29.965	Htatip2				0	0	0	29.965	Htatip2
0	4850000	0	211000	0	12100000	38.225	Gpd1l;GPD1L				2425000	105500	6050000	38.225	Gpd1l;GPD1L
2060000	20200000	82300	807000	17100000	29300000	46.784	Ifi47				11130000	444650	23200000	46.784	Ifi47
4350000	81800000	207000	3890000	56500000	74700000	48.699	Dbnl				43075000	2048500	65600000	48.699	Dbnl
0	7050000	0	503000	0	16400000	51.225	Mindy1				3525000	251500	8200000	51.225	Mindy1
0	8520000	0	213000	0	49900000	91.83	Mogs				4260000	106500	24950000	91.83	Mogs
13200000	21600000	1020000	1660000	49500000	33300000	60.211	Epn1				17400000	1340000	41400000	60.211	Epn1
2880000	43100000	412000	6160000	0	155000000	29.227	Pef1				22990000	3286000	77500000	29.227	Pef1
0	0	0	0	0	0	57.943	Gpt2				0	0	0	57.943	Gpt2
0	0	0	0	0	0	64.403	Eif2a				0	0	0	64.403	Eif2a
0	4500000	0	196000	0	33200000	64.279	Nars				2250000	98000	16600000	64.279	Nars
4650000	171000000	194000	7140000	41000000	350000000	43.221	Metap1				87825000	3667000	195500000	43.221	Metap1
0	0	0	0	0	0	144.27	Iars				0	0	0	144.27	Iars
0	0	0	0	0	0	26.424	Cml2				0	0	0	26.424	Cml2
0	74600000	0	3110000	0	107000000	56.775	Cyp51a1				37300000	1555000	53500000	56.775	Cyp51a1
0	53800000	0	3840000	0	0	32.314	Taco1				26900000	1920000	0	32.314	Taco1
7630000	117000000	196000	3000000	0	159000000	75.634	Fermt3				62315000	1598000	79500000	75.634	Fermt3
2580000	4300000	46000	76800	0	0	117.37	Pitrm1				3440000	61400	0	117.37	Pitrm1
0	211000000	0	14000000	0	353000000	35.377	Aimp2				105500000	7000000	176500000	35.377	Aimp2
0	10600000	0	625000	0	65500000	38.224	Gale				5300000	312500	32750000	38.224	Gale
0	0	0	0	0	0	45.255	Ido2				0	0	0	45.255	Ido2
36000000	204000000	4500000	25500000	211000000	322000000	17.156	Ssbp1				120000000	15000000	266500000	17.156	Ssbp1
0	27300000	0	1140000	0	44600000	46.717	Serpina3n				13650000	570000	22300000	46.717	Serpina3n
0	3770000	0	145000	0	37200000	50.898	L2hgdh				1885000	72500	18600000	50.898	L2hgdh
988000	7700000	52000	405000	23600000	26300000	34.975	Dera				4344000	228500	24950000	34.975	Dera
0	0	0	0	0	0	50.964	Scpep1				0	0	0	50.964	Scpep1
3290000	91000000	165000	4550000	14800000	65500000	46.244	Gmppa;GMPPA				47145000	2357500	40150000	46.244	Gmppa;GMPPA
0	0	0	0	0	0	54.735	Mlycd				0	0	0	54.735	Mlycd
77400000	201000000	11100000	28700000	430000000	297000000	17.982	Mydgf				139200000	19900000	363500000	17.982	Mydgf
32900000	155000000	4700000	22200000	187000000	113000000	17.66	Nudcd2				93950000	13450000	150000000	17.66	Nudcd2
44800000	0	6400000	0	256000000	0	10.916	Ndufa2				22400000	3200000	128000000	10.916	Ndufa2
117000000	191000000	14600000	23900000	692000000	498000000	14.255	Pfdn1;PFDN1				154000000	19250000	595000000	14.255	Pfdn1;PFDN1
0	0	0	0	0	0	34.155	Slc25a11				0	0	0	34.155	Slc25a11
0	27600000	0	2300000	0	186000000	24.977	Spcs2				13800000	1150000	93000000	24.977	Spcs2
0	178000000	0	3780000	0	367000000	77.648	Hnrnpm				89000000	1890000	183500000	77.648	Hnrnpm
2650000	0	69800	0	33300000	0	100.81	Coro7				1325000	34900	16650000	100.81	Coro7
[truncated: 3,310 more rows]
