# Supplementary material for: Molecular harvesting with electroporation for tissue profiling
Source: Sci Rep. 2019 Oct 31;9:15750. doi: 10.1038/s41598-019-51634-7 (PMC6823461; doi:10.1038/s41598-019-51634-7)
Supplement: Supplementary file 10 — Table S9 TumorLiverLFQ [file 41598_2019_51634_MOESM10_ESM.xlsx]

## Sheet: Sheet1
Gene names	LFQ intensity 1-control	LFQ intensity 7-control	LFQ intensity 2-tumor	LFQ intensity 3-tumor	Control	Tumor	ttest	difference
Hbbt1	206090000000	2026500000000	4072000000000	566390000000	1116295000000	2319195000000	0.310797	1202900000000
Hba	143730000000	1562100000000	3211000000000	402560000000	852915000000	1806780000000	0.312022	953865000000
Alb	151870000000	29954000000	772570000000	334790000000	90912000000	553680000000	0.131798	462768000000
Hbb-b1	37733000000	548050000	733170000000	200850000000	19140525000	467010000000	0.170132	447869475000
Hbb-b2	27708000000	5851500000	631910000000	112510000000	16779750000	372210000000	0.200699	355430250000
Hist1h2bc;Hist1h2bh;Hist1h2bf;Hist2h2bb;Hist1h2bm;Hist1h2br;Hist1h2bk	54323000000	2972500000	97027000000	156090000000	28647750000	126558500000	0.0659143	97910750000
Actb	46507000000	4785200000	84565000000	152490000000	25646100000	118527500000	0.0851779	92881400000
Apoa1	9370300000	4716800000	104640000000	14170000000	7043550000	59405000000	0.226616	52361450000
Hsp90ab1	16021000000	48697000	25071000000	90412000000	8034848500	57741500000	0.179861	49706651500
Gm20425	26964000000	7164400000	97828000000	35700000000	17064200000	66764000000	0.16936	49699800000
Hspd1	42792000000	547970000	26662000000	104220000000	21669985000	65441000000	0.225569	43771015000
H3f3a;H3f3c	21068000000	234000000	25408000000	70751000000	10651000000	48079500000	0.159776	37428500000
Hist1h1d	9836900000	0	36136000000	46630000000	4918450000	41383000000	0.0185415	36464550000
Hist2h2ac;Hist2h2aa1;Hist2h2ab	17136000000	169170000	39274000000	41629000000	8652585000	40451500000	0.0800966	31798915000
Ca2	2929500000	24230000000	82418000000	8207700000	13579750000	45312850000	0.272858	31733100000
Tubb4b;Tubb4a	16428000000	0	28691000000	49542000000	8214000000	39116500000	0.0760862	30902500000
Hnrnpa2b1	10886000000	1268400000	33282000000	40128000000	6077200000	36705000000	0.021689	30627800000
Eef1a1	45100000000	6119000000	28071000000	77215000000	25609500000	52643000000	0.241792	27033500000
Tuba1b	8808900000	10846000	16348000000	46413000000	4409873000	31380500000	0.153453	26970627000
Hspa5	45069000000	17026000	32752000000	64390000000	22543013000	48571000000	0.226926	26027987000
Eras	0	53957000	1061100000	44566000000	26978500	22813550000	0.242611	22786571500
Eno1	32150000000	3025900000	36203000000	43320000000	17587950000	39761500000	0.17974	22173550000
Npm1	896000000	30573000	4522200000	39112000000	463286500	21817100000	0.216645	21353813500
Hnrnpa1	302160000	108250000	16560000000	24137000000	205205000	20348500000	0.0590782	20143295000
Prdx2	4198400000	18175000000	51458000000	10979000000	11186700000	31218500000	0.248002	20031800000
A2m	3976000000	198290000	32558000000	9015200000	2087145000	20786600000	0.176252	18699455000
Hspa8	27118000000	1997400000	24462000000	40306000000	14557700000	32384000000	0.185832	17826300000
S100a9	1555600000	1860500000	24359000000	14033000000	1708050000	19196000000	0.0912441	17487950000
Calm1;Calml3	6731800000	85927000	26964000000	14046000000	3408863500	20505000000	0.0919805	17096136500
Ugdh	1749200000	62335000	8082100000	27171000000	905767500	17626550000	0.164201	16720782500
Igkc	2866400000	0	27364000000	6716700000	1433200000	17040350000	0.184159	15607150000
Gapdh;Gm3839	47071000000	4192400000	39883000000	42141000000	25631700000	41012000000	0.301856	15380300000
Hist1h4a	12853000000	461440000	25352000000	18550000000	6657220000	21951000000	0.099199	15293780000
Cse1l	8904200000	517070000	13268000000	26621000000	4710635000	19944500000	0.108216	15233865000
Serpina1b	3087300000	121800000	25417000000	7335600000	1604550000	16376300000	0.172047	14771750000
Aldoa;Aldoart1	2447900000	848760000	11336000000	20827000000	1648330000	16081500000	0.0969925	14433170000
Pkm	445760000	21274000	7946700000	19468000000	233517000	13707350000	0.128413	13473833000
Ca1	967550000	18869000000	43524000000	2960500000	9918275000	23242250000	0.315832	13323975000
Fn1	739840000	2173600000	1766700000	27381000000	1456720000	14573850000	0.246022	13117130000
Tpm3-rs7;Tpm3	4689900000	148630000	16650000000	13381000000	2419265000	15015500000	0.0273585	12596235000
Ncl	949970000	0	10746000000	15234000000	474985000	12990000000	0.0504592	12515015000
Ighg1	1968400000	81255000	21234000000	5212000000	1024827500	13223000000	0.1836	12198172500
Hnrnpk	4398100000	16692000	12487000000	16254000000	2207396000	14370500000	0.0270483	12163104000
Vcp	8976300000	18792000	13421000000	19235000000	4497546000	16328000000	0.0888699	11830454000
Stmn1	80643000	0	14784000000	8800900000	40321500	11792450000	0.0793137	11752128500
Serpina3k	951060000	29442000	12782000000	10668000000	490251000	11725000000	0.0157355	11234749000
Apoa4	1445700000	1054000000	19806000000	4631200000	1249850000	12218600000	0.192562	10968750000
Bpgm	238620000	136890000	20450000000	1065100000	187755000	10757550000	0.236224	10569795000
Tubb5	997470000	0	7508900000	14093000000	498735000	10800950000	0.095069	10302215000
Snca	50863000	23248000	19464000000	329230000	37055500	9896615000	0.245213	9859559500
Ywhae	4868000000	0	8408100000	15717000000	2434000000	12062550000	0.089088	9628550000
S100a8	1769200000	13333000000	18891000000	15297000000	7551100000	17094000000	0.164943	9542900000
Anxa5	2125400000	33513000	8925600000	11999000000	1079456500	10462300000	0.0238513	9382843500
Utrn	31618000	11597000	17778000000	82958000	21607500	8930479000	0.2489	8908871500
Glud1	42152000000	3167500000	10982000000	51819000000	22659750000	31400500000	0.393087	8740750000
Flnb	180920000	7393400	323810000	16857000000	94156700	8590405000	0.245633	8496248300
Hmgn2;Gm6594	1244900000	90276000	13522000000	4673300000	667588000	9097650000	0.151783	8430062000
Serpina1c;Serpina1a	1752700000	195080000	13074000000	5660000000	973890000	9367000000	0.126764	8393110000
Mif	3788900000	8958900000	14748000000	14649000000	6373900000	14698500000	0.0957817	8324600000
Rps19	9931800000	1812800000	14184000000	14034000000	5872300000	14109000000	0.145714	8236700000
Cfl1	4606000000	1714700000	11955000000	10748000000	3160350000	11351500000	0.0376017	8191150000
Cct2	782930000	22920000	4524500000	12429000000	402925000	8476750000	0.143708	8073825000
Eef2	15620000000	72464000	4044700000	27350000000	7846232000	15697350000	0.319355	7851118000
Arhgdia	1704700000	396850000	11752000000	5650400000	1050775000	8701200000	0.114674	7650425000
Hnrnpc	861600000	0	6456300000	9543000000	430800000	7999650000	0.0539281	7568850000
Ahsg	2338500000	900970000	14230000000	4146300000	1619735000	9188150000	0.185118	7568415000
Actn4	4135500000	0	1019000000	17932000000	2067750000	9475500000	0.269283	7407750000
Kng1	1681600000	0	14669000000	1767500000	840800000	8218250000	0.227604	7377450000
Ybx1	1653000000	63482000	11422000000	4790400000	858241000	8106200000	0.129595	7247959000
Hnrnpa3	3392200000	137240000	7210600000	10785000000	1764720000	8997800000	0.0484449	7233080000
Apoa2	537130000	28252000000	41885000000	183960000	14394565000	21034480000	0.409453	6639915000
Pgam1	5310100000	4089700000	11762000000	10860000000	4699900000	11311000000	0.00826879	6611100000
Hmgb1	913750000	52145000	3809000000	10339000000	482947500	7074000000	0.144209	6591052500
C3	5186600000	611320000	10183000000	8530400000	2898960000	9356700000	0.0931362	6457740000
Gm20390;Nme2	12729000000	12357000000	18362000000	19632000000	12543000000	18997000000	0.022981	6454000000
Hist1h1b	986770000	0	5167000000	8207800000	493385000	6687400000	0.0633048	6194015000
Rpl8	2788600000	26789000	3597400000	11325000000	1407694500	7461200000	0.171181	6053505500
Idh1	24505000000	545720000	14441000000	22525000000	12525360000	18483000000	0.353822	5957640000
Hpx	2228600000	85378000	12342000000	1849800000	1156989000	7095900000	0.227883	5938911000
Hspa1a;Hspa1b	85538000	7048300	3447700000	8485100000	46293150	5966400000	0.128006	5920106850
Hnrnpd	1319400000	10982000	5634200000	7346100000	665191000	6490150000	0.0187688	5824959000
Phgdh	397820000	0	3862600000	7839400000	198910000	5851000000	0.106191	5652090000
Pdia3	16075000000	437610000	8246300000	19562000000	8256305000	13904150000	0.311324	5647845000
Rpl10a	1338100000	249480000	2989700000	9693300000	793790000	6341500000	0.170237	5547710000
Hnrnpm	2449200000	49569000	1047300000	12529000000	1249384500	6788150000	0.253924	5538765500
Rps3a	10158000000	65784000	6500200000	14597000000	5111892000	10548600000	0.246357	5436708000
Ran;1700009N14Rik	1942000000	5942200000	8286800000	10276000000	3942100000	9281400000	0.0917284	5339300000
Rpsa	5824300000	30805000	6118200000	10276000000	2927552500	8197100000	0.1447	5269547500
Nono	398010000	32255000	4415900000	6471300000	215132500	5443600000	0.0573129	5228467500
Hmgb2	48994000	0	5096300000	4960800000	24497000	5028550000	0.00165238	5004053000
Eif5a;Eif5a2	3230600000	196490000	6321400000	6711300000	1713545000	6516350000	0.0949193	4802805000
Hnrnpf	688140000	0	4138000000	5888500000	344070000	5013250000	0.0420934	4669180000
Clic1	284240000	0	3415400000	6150200000	142120000	4782800000	0.089567	4640680000
Rps15	7555000000	1194800000	9145600000	8758300000	4374900000	8951950000	0.192933	4577050000
Hmga1	349000000	0	5929100000	3541200000	174500000	4735150000	0.0783122	4560650000
Hnrnpu	2019100000	7422400	470880000	10611000000	1013261200	5540940000	0.266631	4527678800
Pgk1	18699000000	3625900000	12351000000	18962000000	11162450000	15656500000	0.330251	4494050000
Hist2h2be	0	0	2766000000	6078200000	0	4422100000	0.114062	4422100000
Cct3	1194500000	55166000	831950000	9138200000	624833000	4985075000	0.241234	4360242000
Eno3	24261000	0	3323400000	5232500000	12130500	4277950000	0.0700481	4265819500
Eif4a1	4204700000	0	4203200000	8098700000	2102350000	6150950000	0.146976	4048600000
Eea1	165150000	1749800000	9740500000	263540000	957475000	5002020000	0.274209	4044545000
Ptbp1	1180300000	846920000	2968200000	7045500000	1013610000	5006850000	0.149408	3993240000
Tln1	1599300000	128560000	1778500000	7889300000	863930000	4833900000	0.204723	3969970000
Hnrnph1	688890000	22578000	3219800000	5381000000	355734000	4300400000	0.0727962	3944666000
Rps6	6939500000	28509000	5247700000	9587100000	3484004500	7417400000	0.226356	3933395500
Hnrnpr	286490000	0	1247800000	6904000000	143245000	4075900000	0.198217	3932655000
Igf2bp1	0	0	319750000	7484500000	0	3902125000	0.23641	3902125000
Tufm	4200300000	131330000	1256600000	10863000000	2165815000	6059800000	0.281833	3893985000
Cct8	726720000	0	1124900000	7382600000	363360000	4253750000	0.214587	3890390000
Sfpq	446720000	30866000	1219500000	6755800000	238793000	3987650000	0.201965	3748857000
Hist1h2ah;Hist1h2ak;Hist1h2af;Hist3h2a;Hist1h2aa	1284600000	0	4095600000	4676800000	642300000	4386200000	0.0343195	3743900000
Ccdc88c	0	91906000	4022500000	3482400000	45953000	3752450000	0.0204415	3706497000
Hist1h1e	1983300000	0	3007000000	6385600000	991650000	4696300000	0.114166	3704650000
Ilf3	10118000	0	1036700000	6325700000	5059000	3681200000	0.1985	3676141000
Rps8	4058200000	0	5115800000	6245400000	2029100000	5680600000	0.153674	3651500000
Rps7;Gm9493	4234000000	220530000	5062000000	6668400000	2227265000	5865200000	0.147222	3637935000
Rpl12	4731100000	957430000	5329100000	7634500000	2844265000	6481800000	0.133265	3637535000
Tkt	8851900000	459060000	3893700000	12570000000	4655480000	8231850000	0.30681	3576370000
Rplp2	2325100000	202770000	5913200000	3762000000	1263935000	4837600000	0.0708742	3573665000
Ywhaz	3497600000	32719000	4702900000	5802700000	1765159500	5252800000	0.136219	3487640500
Rpl26	3721700000	54103000	3832500000	6898500000	1887901500	5365500000	0.143295	3477598500
Rps25	1662600000	18467000	6120300000	2507300000	840533500	4313800000	0.136473	3473266500
Ranbp1	194850000	0	3124500000	3888200000	97425000	3506350000	0.0285155	3408925000
Rps3	4325200000	25323000	4036900000	7094400000	2175261500	5565650000	0.169521	3390388500
Dpysl2	558510000	178960000	3475600000	3992100000	368735000	3733850000	0.00594902	3365115000
Sptbn1	110230000	0	63554000	6744600000	55115000	3404077000	0.249584	3348962000
Slc4a1	345710000	0	4458000000	2509100000	172855000	3483550000	0.0865174	3310695000
Aldh18a1	0	0	0	6607700000	0	3303850000	0.25	3303850000
Actc1;Acta1;Actg2;Acta2	3858800000	120390000	811530000	9751200000	1989595000	5281365000	0.297524	3291770000
Myl6	1673200000	11376000	4691500000	3567000000	842288000	4129250000	0.0485367	3286962000
Calu	330300000	0	4071600000	2812100000	165150000	3441850000	0.0514826	3276700000
Rps4x	6253700000	37731000	3135000000	9670100000	3145715500	6402550000	0.272681	3256834500
Eef1g	3286400000	53981000	2062300000	7721400000	1670190500	4891850000	0.224563	3221659500
Rps11	4290800000	39019000	2325800000	8408600000	2164909500	5367200000	0.244094	3202290500
Eml4	13766000	0	731230000	5518400000	6883000	3124815000	0.208404	3117932000
Cct7	1260000000	35905000	327500000	7001500000	647952500	3664500000	0.264826	3016547500
Psme2	940600000	21810000	3780500000	3212300000	481205000	3496400000	0.0225904	3015195000
Alyref;Alyref2	486760000	0	3193800000	3249400000	243380000	3221600000	0.0246005	2978220000
Rpl3	6451500000	14279000	1879100000	10504000000	3232889500	6191550000	0.32076	2958660500
Psme1	2139300000	893090000	3788100000	5135800000	1516195000	4461950000	0.0427847	2945755000
Gdi2	2719400000	30997000	1874800000	6756100000	1375198500	4315450000	0.213864	2940251500
Rpl27	5098700000	0	4404500000	6545000000	2549350000	5474750000	0.221938	2925400000
Stip1	3102300000	25415000	2536100000	6400600000	1563857500	4468350000	0.182877	2904492500
Cct5	437180000	0	1762600000	4478900000	218590000	3120750000	0.136005	2902160000
Pabpc1	3787100000	1045500000	2964700000	7614300000	2416300000	5289500000	0.210014	2873200000
Serbp1	1968800000	457030000	4581100000	3569300000	1212915000	4075200000	0.0520968	2862285000
Cct4	750800000	119120000	651400000	5864200000	434960000	3257800000	0.236455	2822840000
Vim	1133400000	23298000	2269700000	4518900000	578349000	3394300000	0.09944	2815951000
Ywhag	4216300000	280260000	4017100000	6110300000	2248280000	5063700000	0.182995	2815420000
Paics	455890000	0	1701000000	4373700000	227945000	3037350000	0.13766	2809405000
Ywhaq	929870000	0	2290800000	4235700000	464935000	3263250000	0.0843789	2798315000
Tf	2919700000	77877000	5350800000	3173200000	1498788500	4262000000	0.135362	2763211500
Fga	3946200000	492520000	3945300000	6000000000	2219360000	4972650000	0.16454	2753290000
Sptan1	1223800000	44256000	57591000	6596200000	634028000	3326895500	0.279772	2692867500
Rbmx	233710000	0	2936700000	2652500000	116855000	2794600000	0.00271477	2677745000
Tcp1	838790000	0	1994700000	4092900000	419395000	3043800000	0.104245	2624405000
Amdhd2	215080000	0	5450400000	0	107540000	2725200000	0.256331	2617660000
Cct6a	901540000	0	2654400000	3468400000	450770000	3061400000	0.0255051	2610630000
Hspa4	327580000	37711000	454000000	5108100000	182645500	2781050000	0.232231	2598404500
Lmna	1104800000	0	1757600000	4507400000	552400000	3132500000	0.142075	2580100000
Gm10036;Rpl11;Gm5093	4050300000	182060000	2579500000	6774000000	2116180000	4676750000	0.232345	2560570000
Rps10	5617900000	1160600000	5135900000	6689200000	3389250000	5912550000	0.225056	2523300000
Rps16	3667200000	163500000	2049000000	6826500000	1915350000	4437750000	0.245533	2522400000
Gnb2l1	4348200000	2348700000	4095900000	7592000000	3348450000	5843950000	0.183637	2495500000
Rpl31	2610600000	253610000	4609000000	3224800000	1432105000	3916900000	0.119812	2484795000
Rps28	2316600000	1966900000	5696000000	3540500000	2141750000	4618250000	0.127151	2476500000
Rps2;Gm6576;Gm8225	4873000000	0	2162100000	7660000000	2436500000	4911050000	0.285411	2474550000
Flna	81522000	0	622870000	4397900000	40761000	2510385000	0.207685	2469624000
Rpl23	2928100000	27017000	3532700000	4330400000	1477558500	3931550000	0.162761	2453991500
	276440000	0	3692800000	1490100000	138220000	2591450000	0.132207	2453230000
Fgb	1705600000	40113000	2118700000	4529300000	872856500	3324000000	0.125737	2451143500
Psma7	1342300000	105720000	2786000000	3538600000	724010000	3162300000	0.0504047	2438290000
Hsp90aa1	3703500000	0	2033200000	6532500000	1851750000	4282850000	0.247324	2431100000
Alox15	0	0	0	4807600000	0	2403800000	0.25	2403800000
Ces1c	822750000	22500000	4632600000	1018500000	422625000	2825550000	0.201574	2402925000
Hsp90b1	19013000000	8953700	5147000000	18672000000	9510976850	11909500000	0.428938	2398523150
Ighm	336160000	0	3708400000	1267100000	168080000	2487750000	0.15191	2319670000
Set	251690000	0	2703200000	2107700000	125845000	2405450000	0.0251313	2279605000
Hspa9	12270000000	609020000	2428400000	15006000000	6439510000	8717200000	0.407774	2277690000
Calr	11529000000	148380000	7402100000	8826600000	5838690000	8114350000	0.378962	2275660000
Rpl24	4855700000	0	3120800000	6283300000	2427850000	4702050000	0.263036	2274200000
Kng2	592660000	103440000	5234100000	0	348050000	2617050000	0.272317	2269000000
Gfpt1	26726000	0	95574000	4389400000	13363000	2242487000	0.244019	2229124000
Cltc	2751600000	0	361700000	6817300000	1375800000	3589500000	0.308931	2213700000
Rpl13	6378900000	46026000	2934000000	7907600000	3212463000	5420800000	0.320549	2208337000
Gm10260;Rps18	4590100000	87471000	4321000000	4739700000	2338785500	4530350000	0.253864	2191564500
Ddx39b	397710000	93469000	702210000	4092400000	245589500	2397305000	0.211758	2151715500
Serpinh1	114220000	0	959270000	3425800000	57110000	2192535000	0.166461	2135425000
Rpl19	2052600000	25236000	912580000	5434300000	1038918000	3173440000	0.256073	2134522000
Nap1l1	156870000	0	2532500000	1881400000	78435000	2206950000	0.041098	2128515000
Rplp0	2489300000	0	1985900000	4738200000	1244650000	3362050000	0.186519	2117400000
Sfn	868450000	0	2181500000	2871100000	434225000	2526300000	0.0343655	2092075000
Cap1	1619600000	29537000	964050000	4847600000	824568500	2905825000	0.233877	2081256500
Rps17	5063400000	96684000	3148100000	6162600000	2580042000	4655350000	0.281214	2075308000
Rbbp7	385620000	0	2072000000	2460800000	192810000	2266400000	0.0084976	2073590000
Ube2l3	674640000	993130000	3526200000	2236500000	833885000	2881350000	0.088761	2047465000
Lasp1	1424900000	512530000	2601300000	3429700000	968715000	3015500000	0.0404596	2046785000
Hnrnpl	803720000	0	699700000	4119700000	401860000	2409700000	0.221271	2007840000
Rps20	3109100000	257750000	3302800000	4028000000	1683425000	3665400000	0.193549	1981975000
Ppib	3492600000	528120000	3251000000	4683900000	2010360000	3967450000	0.197067	1957090000
Psma2	1762300000	146610000	2420600000	3398600000	954455000	2909600000	0.100472	1955145000
Atic	684640000	0	1102000000	3468200000	342320000	2285100000	0.166585	1942780000
Rps14	2727000000	462560000	3075700000	3986600000	1594780000	3531150000	0.155957	1936370000
Apoe	5924000000	54980000	8195900000	1650600000	2989490000	4923250000	0.351705	1933760000
Sumo2	226060000	789440000	2978200000	1896200000	507750000	2437200000	0.0619069	1929450000
Rps13	3501600000	0	2717900000	4611700000	1750800000	3664800000	0.231287	1914000000
Gda	235400000	22997000	3701700000	371600000	129198500	2036650000	0.22816	1907451500
Ywhab	965040000	16384000	2593300000	2145200000	490712000	2369250000	0.0561214	1878538000
Psma5	1105200000	78385000	2795300000	2140600000	591792500	2467950000	0.0556728	1876157500
Ngp	155470000	70509000	3046500000	929390000	112989500	1987945000	0.16341	1874955500
Akr1c18	0	0	714000000	3033800000	0	1873900000	0.176425	1873900000
Blvrb	4066700000	23100000000	27038000000	3859300000	13583350000	15448650000	0.456381	1865300000
Rpl10;Rpl10l	3981700000	69768000	1447100000	6286800000	2025734000	3866950000	0.308149	1841216000
Hnrnpa0	310580000	0	1830800000	2144700000	155290000	1987750000	0.00710677	1832460000
Fkbp1a	472740000	939360000	3026500000	2028100000	706050000	2527300000	0.0627965	1821250000
Filip1l	0	612220000	4203500000	0	306110000	2101750000	0.27425	1795640000
Rpl18a	894630000	31417000	779310000	3696100000	463023500	2237705000	0.213977	1774681500
Itih4	604130000	104430000	3723100000	519380000	354280000	2121240000	0.232982	1766960000
Eif4b	1136500000	30208000	3474700000	1196900000	583354000	2335800000	0.170809	1752446000
Psmc5	1236700000	0	2122700000	2566600000	618350000	2344650000	0.0944408	1726300000
Fgg	2449400000	25298000	676930000	5240900000	1237349000	2958915000	0.295872	1721566000
Copa	233080000	22349000	30605000	3655500000	127714500	1843052500	0.258604	1715338000
Rpl5	2775600000	0	1157200000	5048500000	1387800000	3102850000	0.277125	1715050000
Clta	1246200000	0	1567600000	3088000000	623100000	2327800000	0.114895	1704700000
Rpl35a	3630800000	79117000	2228400000	4876200000	1854958500	3552300000	0.264594	1697341500
Kpnb1	508010000	0	578120000	3318500000	254005000	1948310000	0.214062	1694305000
Pa2g4	1538100000	0	1224200000	3655900000	769050000	2440050000	0.191737	1671000000
Gsn	268520000	7476000	2557800000	1050200000	137998000	1804000000	0.131365	1666002000
Syncrip	342900000	83101000	784780000	2971500000	213000500	1878140000	0.18355	1665139500
Pgd	432050000	0	835680000	2907600000	216025000	1871640000	0.173772	1655615000
Mt2	487860000	248170000	1261900000	2782700000	368015000	2022300000	0.13392	1654285000
Rps5	5404300000	34450000	723230000	8015200000	2719375000	4369215000	0.376593	1649840000
Rpl21	3179300000	0	2041800000	4430100000	1589650000	3235950000	0.250248	1646300000
Mug1	358400000	32699000	661850000	3016100000	195549500	1838975000	0.196175	1643425500
Rpl37a	1329600000	0	1942700000	2662500000	664800000	2302600000	0.0996755	1637800000
Ddx5	569170000	0	154470000	3688200000	284585000	1921335000	0.261129	1636750000
Gcn1l1	22222000	32734000	1905300000	1413400000	27478000	1659350000	0.0475523	1631872000
Rpl7a	5786500000	0	1018300000	8031000000	2893250000	4524650000	0.377562	1631400000
Tpm4	368340000	0	2707000000	892160000	184170000	1799580000	0.158452	1615410000
Ahnak	76831000	41885000	163750000	3183500000	59358000	1673625000	0.23936	1614267000
Rdx	4106500000	49969000	3478200000	3899300000	2078234500	3688750000	0.28608	1610515500
Ube2n	721450000	1868900000	3888700000	1912100000	1295175000	2900400000	0.161254	1605225000
Tmsb10	123500000	1403000000	4192000000	513720000	763250000	2352860000	0.27084	1589610000
Eif4h	594960000	964150000	3011900000	1708600000	779555000	2360250000	0.114659	1580695000
Pycr1	0	0	516890000	2633700000	0	1575295000	0.188313	1575295000
Rpl4	5669700000	0	590780000	8222400000	2834850000	4406590000	0.387316	1571740000
Rps6ka3	15736000	0	20689000	3134400000	7868000	1577544500	0.248693	1569676500
Psmc4	1575800000	0	2155600000	2555200000	787900000	2355400000	0.141026	1567500000
Txn	3446000000	2119500000	6202600000	2477800000	2782750000	4340200000	0.276324	1557450000
Psma6	1264800000	0	1934900000	2434700000	632400000	2184800000	0.106741	1552400000
Parp1	0	15640000	43276000	3062400000	7820000	1552838000	0.246304	1545018000
Rps12	7657000000	3050300000	5278400000	8514500000	5353650000	6896450000	0.32205	1542800000
H2-Q10	1037600000	0	3679900000	437470000	518800000	2058685000	0.255174	1539885000
Gsr	1297200000	170410000	1880400000	2659400000	733805000	2269900000	0.084868	1536095000
Rpl34	1558800000	56508000	972310000	3691200000	807654000	2331755000	0.226954	1524101000
	113840000	0	3140500000	0	56920000	1570250000	0.255811	1513330000
Gm10020;Rpl15	1605600000	0	540670000	4083500000	802800000	2312085000	0.273803	1509285000
Cbx3	257350000	0	1449200000	1820300000	128675000	1634750000	0.0144972	1506075000
H1f0	5382100000	139550000	2272900000	6253200000	2760825000	4263050000	0.347835	1502225000
Fbl	599890000	0	482170000	3106600000	299945000	1794385000	0.226402	1494440000
St13	584020000	6494100	1058400000	2494900000	295257050	1776650000	0.128706	1481392950
Nasp	0	67759000	1247200000	1758800000	33879500	1503000000	0.0524023	1469120500
Rps15a	2329300000	313670000	1788900000	3789900000	1321485000	2789400000	0.204956	1467915000
Tbca	313860000	0	1837700000	1406500000	156930000	1622100000	0.0191758	1465170000
Rps26	2975900000	157120000	2336400000	3718100000	1566510000	3027250000	0.240069	1460740000
Pdia6	6718200000	9470700	1214100000	8418900000	3363835350	4816500000	0.397922	1452664650
Hnrnpdl	6863800	0	552940000	2347000000	3431900	1449970000	0.176687	1446538100
Myh14	0	0	983370000	1909200000	0	1446285000	0.0986022	1446285000
Pdcd5	149250000	0	2076700000	957510000	74625000	1517105000	0.115268	1442480000
Lrrc59	2098700000	0	737900000	4245300000	1049350000	2491600000	0.28363	1442250000
Khsrp	815570000	3378500000	3143600000	3933600000	2097035000	3538600000	0.226828	1441565000
Nans	209140000	0	390680000	2700500000	104570000	1545590000	0.21443	1441020000
Sec23a	716710000	27065000	48777000	3531400000	371887500	1790088500	0.281424	1418201000
Rad23a	16503000	0	2818000000	31143000	8251500	1424571500	0.247405	1416320000
Anxa1	204670000	52627000	365900000	2718900000	128648500	1542400000	0.22062	1413751500
Anxa2	417660000	19864000	108410000	3129100000	218762000	1618755000	0.261344	1399993000
Orm1	108010000	0	2873500000	24935000	54005000	1449217500	0.253209	1395212500
Eif3a	620320000	0	376080000	2977000000	310160000	1676540000	0.239457	1366380000
Trap1	376160000	44057000	81643000	3069500000	210108500	1575571500	0.263785	1365463000
Myh9	2843500000	0	504860000	5049600000	1421750000	2777230000	0.335769	1355480000
Rpl36a	898960000	0	2262500000	1345500000	449480000	1804000000	0.0847105	1354520000
Vdac1	4171400000	725510000	1776100000	5809700000	2448455000	3792900000	0.331847	1344445000
Rps23	2124700000	100470000	1568400000	3291600000	1112585000	2430000000	0.21417	1317415000
ptplad1	470160000	439230000	3482000000	55586000	454695000	1768793000	0.291722	1314098000
Arcn1	962720000	0	786320000	2800200000	481360000	1793260000	0.199422	1311900000
Rpl17	3210600000	0	1710000000	4108700000	1605300000	2909350000	0.293303	1304050000
Tpt1	4062600000	0	2757700000	3909200000	2031300000	3333450000	0.318144	1302150000
Akr1b7	131830000	13347000	452700000	2290800000	72588500	1371750000	0.195595	1299161500
Tpm3	591490000	0	2399400000	786730000	295745000	1593065000	0.166688	1297320000
Erp29	227150000	18837000	608450000	2183000000	122993500	1395725000	0.174505	1272731500
Rprd1b	41931000	0	191630000	2388100000	20965500	1289865000	0.227065	1268899500
Rpl30	2385400000	0	1471000000	3449700000	1192700000	2460350000	0.250908	1267650000
Ola1	471580000	0	921690000	2081500000	235790000	1501595000	0.120873	1265805000
Rpl22	1884800000	0	1906100000	2497600000	942400000	2201850000	0.19809	1259450000
Atp1a1	1145300000	0	0	3653700000	572650000	1826850000	0.307845	1254200000
Eprs	609420000	0	120310000	2989800000	304710000	1555055000	0.270436	1250345000
Ptma	660990000	80609000	2546900000	693260000	370799500	1620080000	0.196714	1249280500
Fus	234830000	0	1048600000	1668500000	117415000	1358550000	0.0610132	1241135000
Matr3	328680000	40680000	52562000	2797700000	184680000	1425131000	0.265639	1240451000
Vps33a	123280000	0	2050000000	531310000	61640000	1290655000	0.175458	1229015000
Ppp2r1a	932860000	10255000	541150000	2849100000	471557500	1695125000	0.2358	1223567500
Eif4e	177880000	0	1875600000	747760000	88940000	1311680000	0.134326	1222740000
Rpl35;Gm10269	1980300000	43951000	1947000000	2509300000	1012125500	2228150000	0.208892	1216024500
Eef1b	2056500000	131070000	1445500000	3151500000	1093785000	2298500000	0.224529	1204715000
Tma7	5854100	0	2111300000	302890000	2927050	1207095000	0.205014	1204167950
Sh3bgrl3	162160000	0	1806000000	743620000	81080000	1274810000	0.13018	1193730000
Cfl2	518260000	508670000	1674000000	1736600000	513465000	1705300000	0.0072018	1191835000
Nutf2	362540000	1446700000	2572500000	1608700000	904620000	2090600000	0.122665	1185980000
Anxa4	355810000	88423000	677500000	2138500000	222116500	1408000000	0.172363	1185883500
Nudc	283920000	0	1400200000	1251600000	141960000	1325900000	0.0182283	1183940000
Ipo5	59632000	0	230080000	2188700000	29816000	1209390000	0.220488	1179574000
Ezr	151540000	37614000	624460000	1919600000	94577000	1272030000	0.159132	1177453000
Rpl7	3464100000	144840000	899100000	5062100000	1804470000	2980600000	0.351845	1176130000
Rpl14	2632700000	0	1627600000	3333200000	1316350000	2480400000	0.273129	1164050000
Ckap4	0	0	478300000	1832300000	0	1155300000	0.168723	1155300000
Gdi1	133090000	0	101510000	2336000000	66545000	1218755000	0.244899	1152210000
Copg1	318600000	97431000	39982000	2673100000	208015500	1356541000	0.271401	1148525500
Hist1h1c	2646200000	0	2437600000	2501000000	1323100000	2469300000	0.272743	1146200000
Wdr1	1171100000	0	787420000	2649100000	585550000	1718260000	0.214041	1132710000
Ywhah	532180000	0	1174500000	1614200000	266090000	1394350000	0.0430579	1128260000
Acly	1674300000	0	631430000	3289900000	837150000	1960665000	0.280213	1123515000
Pcna	4826400	9089400	583420000	1672100000	6957900	1127760000	0.143912	1120802100
Naca	378650000	0	1226300000	1384700000	189325000	1305500000	0.035667	1116175000
Pdlim1	459190000	771080000	1732500000	1720000000	615135000	1726250000	0.0441664	1111115000
Rad23b	586400000	173120000	1523600000	1453600000	379760000	1488600000	0.0546261	1108840000
Igf2bp2	0	0	92735000	2119100000	0	1105917500	0.236079	1105917500
Btf3	637690000	56132000	1509400000	1380000000	346911000	1444700000	0.075418	1097789000
Tpd52l2	500470000	0	1487300000	1207800000	250235000	1347550000	0.044791	1097315000
Mapk1	79387000	0	140550000	2090000000	39693500	1115275000	0.234249	1075581500
Capzb	943450000	0	800950000	2288800000	471725000	1544875000	0.182976	1073150000
Rps9	2107100000	12689000	541640000	3715200000	1059894500	2128420000	0.319097	1068525500
Rap1b	210580000	93544000	1015700000	1418600000	152062000	1217150000	0.0488926	1065088000
Anp32a	766140000	0	1750200000	1127000000	383070000	1438600000	0.0856284	1055530000
Snd1	4848900000	0	489670000	6439300000	2424450000	3464485000	0.406351	1040035000
Hnrnpab	1247700000	21117000	999770000	2331400000	634408500	1665585000	0.186688	1031176500
Rpl38	886680000	218000000	1794800000	1369200000	552340000	1582000000	0.0716909	1029660000
Psma3	1667500000	0	1086200000	2638700000	833750000	1862450000	0.231119	1028700000
Trim28	116820000	0	389690000	1772500000	58410000	1081095000	0.188537	1022685000
Rpl27a	1623100000	49121000	1820700000	1895500000	836110500	1858100000	0.208692	1021989500
Dhx9	139500000	0	36367000	2135400000	69750000	1085883500	0.25493	1016133500
Gpc3	0	0	422590000	1597100000	0	1009845000	0.167663	1009845000
Cotl1	280840000	0	658250000	1639000000	140420000	1148625000	0.135019	1008205000
Fubp1	113300000	713880000	1211900000	1622900000	413590000	1417400000	0.0628626	1003810000
Cmpk1	1428700000	941580000	2141700000	2233500000	1185140000	2187600000	0.07073	1002460000
Carhsp1	326200000	1160000000	2702200000	783230000	743100000	1742715000	0.238797	999615000
Fau	739990000	0	1715400000	1018700000	369995000	1367050000	0.0946162	997055000
Plg	1916700000	590120000	3245200000	1238800000	1253410000	2242000000	0.25433	988590000
F2	157770000	0	1889100000	235370000	78885000	1062235000	0.221907	983350000
Snrpd3	409110000	0	1306300000	1043600000	204555000	1174950000	0.0370827	970395000
Vdac2	1026100000	103260000	366800000	2697300000	564680000	1532050000	0.277654	967370000
Rab1	805270000	1109400000	1573900000	2273600000	957335000	1923750000	0.0910671	966415000
Myh10	33096000	33632000	0	1995700000	33364000	997850000	0.255411	964486000
Rpl18	2173400000	0	405190000	3691200000	1086700000	2048195000	0.34006	961495000
Txnl1	714660000	0	1547400000	1082100000	357330000	1314750000	0.0871156	957420000
Rpl6	7297400000	0	2214800000	6989300000	3648700000	4602050000	0.425015	953350000
Ptges3	354770000	0	718140000	1541600000	177385000	1129870000	0.112163	952485000
Psma4	1006900000	98172000	1094600000	1909100000	552536000	1501850000	0.130725	949314000
Rps27l	840450000	57004000	704310000	2090400000	448727000	1397355000	0.191049	948628000
Gc	5616400000	195430000	6464500000	1243300000	2905915000	3853900000	0.412332	947985000
Ctnnb1	60506000	3908100	26321000	1931800000	32207050	979060500	0.25094	946853450
Cp	596770000	16578000	1686600000	808720000	306674000	1247660000	0.117255	940986000
Pck2	14362000	0	49365000	1839100000	7181000	944232500	0.242668	937051500
Dars	1357300000	0	127500000	3102500000	678650000	1615000000	0.322587	936350000
Pafah1b2	174670000	0	1188700000	843390000	87335000	1016045000	0.0354621	928710000
Lrpprc	196670000	0	231570000	1811800000	98335000	1021685000	0.224256	923350000
Eif4a3;Gm8994	188920000	0	460770000	1556500000	94460000	1008635000	0.168747	914175000
Arf1;Arf3;Arf2	819590000	870650000	1303100000	2213400000	845120000	1758250000	0.146782	913130000
Psmc6	907200000	0	1148400000	1582400000	453600000	1365400000	0.129204	911800000
Rpl32	4535300000	8797100	1685400000	4669500000	2272048550	3177450000	0.387213	905401450
Srp14	115830000	0	1487300000	439110000	57915000	963205000	0.165665	905290000
Erh	469440000	871020000	1105700000	2037300000	670230000	1571500000	0.136442	901270000
Taf15	152480000	35231000	1121700000	826280000	93855500	973990000	0.0363975	880134500
Isg15	23755000	215410000	1933000000	31747000	119582500	982373500	0.264992	862791000
Nudt21	80615000	29910000	290460000	1531100000	55262500	910780000	0.199545	855517500
Taldo1	5382200000	20175000	3453100000	3655700000	2701187500	3554400000	0.401934	853212500
Nhp2l1	226200000	52263000	842890000	1130300000	139231500	986595000	0.0272153	847363500
Pcbp1	3003800000	8155800000	4471500000	8381100000	5579800000	6426300000	0.409773	846500000
G3bp1	311720000	0	846380000	1146000000	155860000	996190000	0.030207	840330000
Peg10	0	0	252540000	1419500000	0	836020000	0.193957	836020000
Rbbp4	159080000	0	528610000	1290200000	79540000	909405000	0.131489	829865000
Rtcb	408290000	0	292020000	1765600000	204145000	1028810000	0.228267	824665000
Serpinc1	1381600000	0	2193100000	835430000	690800000	1514265000	0.242384	823465000
Rps29	1689300000	151830000	788920000	2697000000	920565000	1742960000	0.286963	822395000
Prkar1a	136890000	0	749010000	1032500000	68445000	890755000	0.032964	822310000
Lgals1	360820000	398600000	1405500000	996180000	379710000	1200840000	0.0764503	821130000
Cttn	247300000	0	967210000	919340000	123650000	943275000	0.0428225	819625000
Tagln2	507060000	2038600000	2042300000	2141200000	1272830000	2091750000	0.23908	818920000
Ewsr1	177090000	153300000	863710000	1099700000	165195000	981705000	0.0443122	816510000
Vdac3	536740000	0	171030000	1990600000	268370000	1080815000	0.265676	812445000
Prpf40a	0	0	1612600000	0	0	806300000	0.25	806300000
Tpm1	346000000	211640000	1115800000	1047300000	278820000	1081550000	0.0110532	802730000
Rab11b;Rab11a	646720000	215170000	1586000000	879600000	430945000	1232800000	0.10904	801855000
Apcs	274730000	1271600000	3017500000	126070000	773165000	1571785000	0.339842	798620000
Fabp4	940350000	7544700	1334800000	1200600000	473947350	1267700000	0.166845	793752650
Rps24	1338600000	5519300	1220600000	1710700000	672059650	1465650000	0.216186	793590350
Copb2	621730000	0	93490000	2110600000	310865000	1102045000	0.286817	791180000
Ppp2ca;Ppp2cb	144290000	0	362110000	1361200000	72145000	861655000	0.177462	789510000
Eif3i	392470000	0	929670000	1035700000	196235000	982685000	0.0680002	786450000
Cacybp	97738000	0	646730000	1020900000	48869000	833815000	0.0652347	784946000
Ddb1	156740000	0	47034000	1678300000	78370000	862667000	0.255802	784297000
Eif6	260910000	0	668720000	1156100000	130455000	912410000	0.0707412	781955000
Ank1	32318000	0	1277200000	318970000	16159000	798085000	0.17486	781926000
Srp9	42217000	40330000	862040000	774160000	41273500	818100000	0.0179453	776826500
Psmb4	925870000	261890000	1748000000	985480000	593880000	1366740000	0.134093	772860000
Actr3	848360000	0	251310000	2138400000	424180000	1194855000	0.280895	770675000
Rpl37	2882700000	0	2582900000	1838800000	1441350000	2210850000	0.343971	769500000
G6pdx	52182000	0	451350000	1122100000	26091000	786725000	0.13135	760634000
Lmnb1	214820000	0	290420000	1445300000	107410000	867860000	0.204063	760450000
Nsfl1c	659270000	503270000	1678200000	1004000000	581270000	1341100000	0.126243	759830000
Eif3g	301000000	145130000	1181000000	783140000	223065000	982070000	0.0638268	759005000
Pcnp	182020000	184690000	1080600000	795790000	183355000	938195000	0.0593403	754840000
Edf1	452980000	73921000	1096000000	932640000	263450500	1014320000	0.0585157	750869500
Sec31a	618980000	218380000	41204000	2290500000	418680000	1165852000	0.312947	747172000
Sec13	525770000	0	595880000	1419600000	262885000	1007740000	0.143764	744855000
Eif3b	626540000	0	209130000	1902700000	313270000	1055915000	0.268379	742645000
Hist1h3b	8242600000	0	965300000	8759700000	4121300000	4862500000	0.454012	741200000
Apoc3	324520000	392660000	1884000000	313500000	358590000	1098750000	0.25932	740160000
Actn1	342710000	0	165910000	1654600000	171355000	910255000	0.248947	738900000
Clic4	408720000	27536000	360980000	1535700000	218128000	948340000	0.209753	730212000
Ppp1ca	185270000	39753000	341770000	1339200000	112511500	840485000	0.18923	727973500
Gspt1;Gspt2	474420000	0	435770000	1493700000	237210000	964735000	0.190305	727525000
Usp5	545790000	0	619580000	1373400000	272895000	996490000	0.135889	723595000
Xrcc6	0	0	334080000	1098100000	0	716090000	0.155991	716090000
Ruvbl1	188850000	0	447380000	1171700000	94425000	809540000	0.141679	715115000
Mapre1	130910000	39020000	380280000	1209500000	84965000	794890000	0.166881	709925000
Npepps	184810000	364260000	117390000	1843000000	274535000	980195000	0.281453	705660000
Psmd7	517280000	0	967500000	929930000	258640000	948715000	0.113367	690075000
Arhgdib	195990000	0	863080000	703340000	97995000	783210000	0.0176538	685215000
Snrpb;Snrpn	233600000	150900000	853940000	885490000	192250000	869715000	0.0103267	677465000
Dhx15	34881000	0	77329000	1307200000	17440500	692264500	0.235179	674824000
Pf4	37578000	132970000	1268300000	250300000	85274000	759300000	0.205147	674026000
Eef1d	2887400000	813370000	2158600000	2890100000	1850385000	2524350000	0.316394	673965000
Eif1ax;Eif1a;Gm5039	265390000	0	680510000	924850000	132695000	802680000	0.0330624	669985000
Psmd11	886020000	0	393920000	1831400000	443010000	1112660000	0.262471	669650000
Rpl9	788520000	0	644360000	1482700000	394260000	1063530000	0.1826	669270000
Cnn3	257600000	0	787380000	808210000	128800000	797795000	0.0595767	668995000
Dhrs11	80178000	59080000	1327400000	141920000	69629000	734660000	0.231704	665031000
Impdh2	186640000	0	390510000	1120900000	93320000	755705000	0.153593	662385000
Igk-V19-17	0	0	1000800000	317430000	0	659115000	0.152234	659115000
Glg1	184390000	0	105250000	1388400000	92195000	746825000	0.245743	654630000
Fetub	203830000	162690000	1456600000	207790000	183260000	832195000	0.243807	648935000
Elavl1	109920000	22753000	53965000	1375900000	66336500	714932500	0.25279	648596000
Hnrnph3	0	21976000	379520000	930520000	10988000	655020000	0.128442	644032000
Psmc1	750860000	0	1187100000	848740000	375430000	1017920000	0.154304	642490000
A1bg	181180000	0	1241100000	213180000	90590000	727140000	0.214015	636550000
Ddx17	44917000	87792000	257600000	1144300000	66354500	700950000	0.193887	634595500
Otub1	240540000	0	685140000	823340000	120270000	754240000	0.0335133	633970000
Coro1b	492480000	0	827110000	926290000	246240000	876700000	0.113029	630460000
Psma1	3282300000	59479000	2100400000	2487700000	1670889500	2294050000	0.382602	623160500
Ighv1-42;Ighv1-31;Ighv1-43;Ighv1-20;Ighv1-34;Ighv1-26	0	0	1165500000	80625000	0	623062500	0.228016	623062500
Rhoa;Rhoc	703540000	0	547510000	1400500000	351770000	974005000	0.190432	622235000
Psmd14	361760000	101490000	628670000	1076000000	231625000	852335000	0.0842415	620710000
Apex1	138910000	0	38354000	1341200000	69455000	689777000	0.257267	620322000
Ppil1	58513000	163600000	459350000	995430000	111056500	727390000	0.125584	616333500
Hsph1	233420000	0	205920000	1256600000	116710000	731260000	0.222166	614550000
Crkl	130810000	343090000	697050000	1002500000	236950000	849775000	0.0471839	612825000
Srsf3;Gm12355	140870000	0	312690000	1052500000	70435000	682595000	0.169314	612160000
Kars	342260000	0	113690000	1447900000	171130000	780795000	0.262221	609665000
Arpc2	354750000	87690000	304950000	1349500000	221220000	827225000	0.222755	606005000
Tuba1a;Tuba3a	311980000	0	515040000	1004400000	155990000	759720000	0.0975926	603730000
Copz1	307940000	0	529530000	978720000	153970000	754125000	0.0873213	600155000
Snrpd2	245030000	0	647760000	792340000	122515000	720050000	0.0370998	597535000
Psph	0	0	226190000	968200000	0	597195000	0.176947	597195000
Spta1	39252000	0	444340000	778730000	19626000	611535000	0.0855408	591909000
Gpt2	237550000	23549000	0	1442500000	130549500	721250000	0.280931	590700500
Vil1	0	0	169690000	1009900000	0	589795000	0.19701	589795000
Serf2;Serf1	94259000	0	1101400000	170760000	47129500	636080000	0.212043	588950500
Igf2bp3	0	0	222350000	952910000	0	587630000	0.177032	587630000
Cfh	403660000	0	1006100000	570230000	201830000	788165000	0.0939214	586335000
H2afv;H2afz	487900000	123780000	1032500000	750340000	305840000	891420000	0.066874	585580000
Clu	163500000	138500000	1305400000	157250000	151000000	731325000	0.248251	580325000
Myl12b;Myl12a	425010000	0	921570000	661920000	212505000	791745000	0.0856285	579240000
Lrg1	55225000	0	1135500000	61687000	27612500	598593500	0.240056	570981000
Ilf2	9776700	43137000	107840000	1086300000	26456850	597070000	0.225524	570613150
Psat1	25089000	0	456170000	708070000	12544500	582120000	0.0677801	569575500
Pabpn1;Gm20521	104570000	0	618000000	613920000	52285000	615960000	0.0292679	563675000
Rpl13a	975470000	0	373400000	1729400000	487735000	1051400000	0.287679	563665000
P4ha1	5009500	0	12410000	1117100000	2504750	564755000	0.24717	562250250
Usp14	158190000	0	575540000	701900000	79095000	638720000	0.0173156	559625000
Dnajc8	7828000	0	197400000	927980000	3914000	562690000	0.184288	558776000
Kif5b	138950000	0	79693000	1174100000	69475000	626896500	0.246224	557421500
Bola2	24980000	142810000	1129900000	142820000	83895000	636360000	0.231195	552465000
Vsnl1	14433000	0	121720000	990860000	7216500	556290000	0.21309	549073500
Epb4.1;Epb41	92454000	0	875800000	309140000	46227000	592470000	0.149126	546243000
Hspa1l	0	0	224550000	865340000	0	544945000	0.169183	544945000
Phb	5262900000	297230000	2189600000	4451500000	2780065000	3320550000	0.433935	540485000
Gclm	294910000	0	1207300000	156120000	147455000	681710000	0.24427	534255000
Actr1a	270450000	0	480900000	846790000	135225000	663845000	0.0782649	528620000
Pafah1b3	0	178150000	381790000	853430000	89075000	617610000	0.118937	528535000
Acadsb	689680000	0	166000000	1576800000	344840000	871400000	0.296535	526560000
Strap	280640000	0	610120000	715690000	140320000	662905000	0.0667345	522585000
Scfd1	197490000	0	141600000	1099600000	98745000	620600000	0.234095	521855000
Eif4g1	387890000	79573000	35923000	1463000000	233731500	749461500	0.300045	515730000
Ssb	113690000	0	79679000	1065200000	56845000	572439500	0.242059	515594500
Gnb1	494470000	0	371830000	1150700000	247235000	761265000	0.199218	514030000
Sf3b1	48455000	0	0	1075700000	24227500	537850000	0.257237	513622500
Bub3	115880000	0	348130000	792970000	57940000	570550000	0.122008	512610000
Vps35	330930000	0	8298400	1344600000	165465000	676449200	0.291084	510984200
Uba1	2295200000	59465000	323130000	3048900000	1177332500	1686015000	0.400488	508682500
Vcl	1215900000	0	268280000	1963100000	607950000	1115690000	0.339395	507740000
Marcks	468550000	0	1046800000	434180000	234275000	740490000	0.1636	506215000
Canx	806010000	82162000	159490000	1738600000	444086000	949045000	0.320238	504959000
Uchl3	178680000	0	572910000	615030000	89340000	593970000	0.0485034	504630000
Cnpy2	1054000000	0	1009100000	1054000000	527000000	1031550000	0.25684	504550000
Psmd1	241830000	0	107070000	1143400000	120915000	625235000	0.252149	504320000
Pfdn1	181410000	409200000	912880000	680140000	295305000	796510000	0.045686	501205000
Gypa	0	0	916020000	85731000	0	500875500	0.220296	500875500
Gm10110;Pabpc4	240140000	215410000	360940000	1090300000	227775000	725620000	0.201139	497845000
Pgm3	75850000	0	67759000	992760000	37925000	530259500	0.239665	492334500
Sf3b3	10164000	0	0	992880000	5082000	496440000	0.251632	491358000
Coro1c	233690000	0	164530000	1050800000	116845000	607665000	0.230268	490820000
Csnk2a1	246120000	0	328530000	898490000	123060000	613510000	0.15399	490450000
Ruvbl2	115150000	84903000	187890000	991830000	100026500	589860000	0.218633	489833500
Hnrnpk	148080000	0	253440000	870740000	74040000	562090000	0.174199	488050000
Psmb1	721860000	0	163100000	1531600000	360930000	847350000	0.30543	486420000
Acp1	284690000	450920000	802610000	904580000	367805000	853595000	0.0273393	485790000
Dkc1	0	0	385230000	584490000	0	484860000	0.064509	484860000
Ddi2	359960000	53353000	445950000	927160000	206656500	686555000	0.128058	479898500
Snrpe	80084000	0	627510000	403400000	40042000	515455000	0.058282	475413000
Hrg	234050000	176940000	1212100000	149030000	205495000	680565000	0.26772	475070000
Hypk	96998000	0	898300000	148830000	48499000	523565000	0.211309	475066000
Akr1b10	0	0	112470000	827320000	0	469895000	0.206991	469895000
Psmc2	428800000	0	346070000	1020700000	214400000	683385000	0.189715	468985000
Rbm14	169710000	0	57961000	1047600000	84855000	552780500	0.257676	467925500
Acsl4	0	0	4568900	930590000	0	467579450	0.248437	467579450
Serpinf2	179470000	134950000	1016900000	229020000	157210000	622960000	0.223245	465750000
Tsn	40638000	0	197920000	770700000	20319000	484310000	0.17548	463991000
Nqo1	12347000	43668000	502990000	480620000	28007500	491805000	0.00139899	463797500
Bsg	270600000	0	1067600000	125060000	135300000	596330000	0.250581	461030000
Prps1l3;Prps1;Prps2	267240000	54403000	296110000	947440000	160821500	621775000	0.188382	460953500
Pcmt1	78124000	792540000	903280000	882320000	435332000	892800000	0.210952	457468000
Gorasp2	293730000	216470000	688410000	735780000	255100000	712095000	0.00874456	456995000
H2afy	245040000	0	21625000	1133900000	122520000	577762500	0.280441	455242500
Ddx3x;Ddx3y	1105600000	0	127920000	1881500000	552800000	1004710000	0.356096	451910000
Puf60	41844000	0	42590000	902830000	20922000	472710000	0.242044	451788000
Rpl23a	8083700000	115640000	4286300000	4815500000	4099670000	4550900000	0.464118	451230000
Fth1	2762200000	1464300000	2673100000	2451300000	2113250000	2562200000	0.30691	448950000
Smap;1110004F10Rik	0	0	573210000	319800000	0	446505000	0.0880132	446505000
Atp6v1b2	165640000	0	314760000	743340000	82820000	529050000	0.128151	446230000
Srsf2	128450000	0	0	1019500000	64225000	509750000	0.270797	445525000
Hdgf	263320000	0	551910000	599670000	131660000	575790000	0.0869419	444130000
Xrcc5	0	0	91276000	796610000	0	443943000	0.213686	443943000
Stt3a	747130000	43336000	18230000	1660000000	395233000	839115000	0.343885	443882000
Prpf8	10200000	0	0	894370000	5100000	447185000	0.251819	442085000
Usp7	34613000	0	0	914370000	17306500	457185000	0.256071	439878500
Cnn2	10616000	0	413240000	476520000	5308000	444880000	0.0202514	439572000
Eif3c	86873000	0	24985000	937860000	43436500	481422500	0.256144	437986000
Ube2k	113960000	0	533690000	456000000	56980000	494845000	0.0161345	437865000
Fen1	0	0	214890000	659930000	0	437410000	0.149797	437410000
Tcea1	112320000	266870000	639990000	613560000	189595000	626775000	0.0516508	437180000
Rpl39	401900000	0	599330000	671570000	200950000	635450000	0.133774	434500000
Psmd2	554560000	0	328020000	1095500000	277280000	711760000	0.231861	434480000
Srsf1	41542000	0	404460000	505630000	20771000	455045000	0.0221534	434274000
Psmb5	323760000	265440000	708120000	748360000	294600000	728240000	0.0050539	433640000
Txndc12	247240000	0	458030000	652160000	123620000	555095000	0.05888	431475000
Anxa6	4034100000	0	196950000	4699500000	2017050000	2448225000	0.449891	431175000
Vbp1	64529000	0	637330000	289110000	32264500	463220000	0.117567	430955500
Cnbp	624780000	421700000	1170900000	734100000	523240000	952500000	0.132912	429260000
Sptb	0	0	617880000	238080000	0	427980000	0.13293	427980000
Shmt2	3533600000	34300000	140000000	4275400000	1783950000	2207700000	0.445197	423750000
Pcbp2;Pcbp3	797390000	990960000	612210000	2017200000	894175000	1314705000	0.328144	420530000
Psmb6	770470000	165600000	851380000	923730000	468035000	887555000	0.197566	419520000
Eftud2	47420000	0	0	882530000	23710000	441265000	0.258652	417555000
Dmtn	0	0	654990000	180100000	0	417545000	0.164586	417545000
Serpinb2	0	0	0	829240000	0	414620000	0.25	414620000
Copb1	430330000	0	0	1257600000	215165000	628800000	0.314494	413635000
Snrpf	91657000	0	545110000	373000000	45828500	459055000	0.0403341	413226500
Capza2	690560000	0	532230000	980430000	345280000	756330000	0.218859	411050000
Sept2	230570000	0	373580000	675100000	115285000	524340000	0.0862904	409055000
Nop56	36511000	12337000	0	864410000	24424000	432205000	0.259216	407781000
Tceb1	232710000	0	523380000	523390000	116355000	523385000	0.0886294	407030000
Stom	57392000	0	558480000	308850000	28696000	433665000	0.0877842	404969000
Sept7	424130000	0	234070000	997830000	212065000	615950000	0.237598	403885000
Itpa	232320000	0	581110000	456510000	116160000	518810000	0.0636368	402650000
Ddost	737360000	0	213350000	1327900000	368680000	770625000	0.308298	401945000
	32748000	0	790150000	39093000	16374000	414621500	0.240544	398247500
Atp6v1a	207740000	0	194720000	804450000	103870000	499585000	0.202189	395715000
Eif3l	100410000	52698000	0	938830000	76554000	469415000	0.278098	392861000
Cfd	0	0	781930000	0	0	390965000	0.25	390965000
Sarnp	164150000	0	418930000	527100000	82075000	473015000	0.0364327	390940000
Uba2	60801000	0	64922000	774910000	30400500	419916000	0.234798	389515500
Cad	2477200	0	0	780910000	1238600	390455000	0.250505	389216400
Trrap	0	0	59550000	714820000	0	387185000	0.223543	387185000
Grb2	124650000	0	166210000	732140000	62325000	449175000	0.197232	386850000
Marcksl1	54221000	0	456310000	368190000	27110500	412250000	0.0142769	385139500
Rars	113390000	35370000	0	915260000	74380000	457630000	0.27784	383250000
Ube2i	54168000	95044000	170820000	739810000	74606000	455315000	0.203834	380709000
Psme3	133830000	0	325830000	568530000	66915000	447180000	0.0723874	380265000
Lsm8	47669000	0	662710000	141650000	23834500	402180000	0.19116	378345500
Ttc38	101830000	0	80035000	771850000	50915000	425942500	0.235906	375027500
Mocs3	0	0	0	743110000	0	371555000	0.25	371555000
Supt16;Supt16h	0	0	0	741330000	0	370665000	0.25	370665000
Psmc3	1102400000	1197200000	1626500000	1409400000	1149800000	1517950000	0.0707786	368150000
Gls	0	0	60613000	675570000	0	368091500	0.221517	368091500
Ddx19a;Ddx19b	103810000	0	0	839970000	51905000	419985000	0.27038	368080000
Pdxdc1	56925000	0	0	789880000	28462500	394940000	0.261666	366477500
Pacsin2	140630000	14993000	322540000	564090000	77811500	443315000	0.0771691	365503500
Dctn2	118160000	0	418490000	430280000	59080000	424385000	0.0496431	365305000
Por	6118100000	0	351010000	6494700000	3059050000	3422855000	0.470382	363805000
Cdo1	63483000	35593000	234870000	587000000	49538000	410935000	0.143484	361397000
Sf3a3	85018000	0	56348000	749290000	42509000	402819000	0.242954	360310000
Rbm8a	58544000	0	403380000	370870000	29272000	387125000	0.00950438	357853000
Ube2v1;Gm20431	357640000	629000000	1135200000	562680000	493320000	848940000	0.207794	355620000
Capza1	454410000	0	607200000	551360000	227205000	579280000	0.180904	352075000
Snrpg	125250000	437070000	1111500000	153330000	281160000	632415000	0.297617	351255000
Glrx3	152710000	0	251570000	602930000	76355000	427250000	0.131746	350895000
Pgk2	0	126350000	827910000	0	63175000	413955000	0.275494	350780000
Camk2d	0	0	0	695600000	0	347800000	0.25	347800000
Magoh;2010012C16Rik;Magohb	49004000	0	56505000	679370000	24502000	367937500	0.234069	343435500
Tpi1	20404000000	23065000000	19866000000	24284000000	21734500000	22075000000	0.454655	340500000
Prpf19	323040000	45183000	122610000	920180000	184111500	521395000	0.274448	337283500
Csrp1	80977000	0	458840000	284820000	40488500	371830000	0.0594968	331341500
Cand1	204500000	0	72998000	792100000	102250000	432549000	0.261079	330299000
Lman2	278220000	180520000	461230000	656460000	229370000	558845000	0.0676868	329475000
Dazap1	331680000	560220000	623570000	927190000	445950000	775380000	0.117279	329430000
Eif2s1	286140000	0	83926000	855300000	143070000	469613000	0.274284	326543000
Itgb2	0	0	45835000	605840000	0	325837500	0.225964	325837500
Coro1a	234220000	0	323630000	560660000	117110000	442145000	0.0951913	325035000
Csnk2b	153930000	0	221900000	581200000	76965000	401550000	0.146666	324585000
Pgp	50467000	0	650450000	46131000	25233500	348290500	0.238954	323057000
Snx2	396160000	0	276140000	763480000	198080000	519810000	0.208565	321730000
Cluh	233330000	0	83415000	789370000	116665000	436392500	0.263067	319727500
Pak2	151610000	0	297280000	489750000	75805000	393515000	0.0643722	317710000
Sub1	0	0	191760000	439390000	0	315575000	0.119013	315575000
Fkbp4	723140000	0	146460000	1206300000	361570000	676380000	0.338881	314810000
Aco2	3503400000	71808000	143150000	4058800000	1787604000	2100975000	0.457678	313371000
Padi4	11458000	3118900	1441700	636780000	7288450	319110850	0.252948	311822400
Lsm3	42079000	0	563740000	98958000	21039500	331349000	0.203914	310309500
Sars	374700000	0	248650000	743500000	187350000	496075000	0.215594	308725000
Snx6	152570000	0	209060000	559670000	76285000	384365000	0.150653	308080000
Eif4a2	201210000	0	199190000	618120000	100605000	408655000	0.178498	308050000
Aimp1	515590000	0	373020000	758020000	257795000	565520000	0.223335	307725000
Arpc1b	347700000	109410000	185580000	882250000	228555000	533915000	0.268495	305360000
Cpne1	98706000	0	154770000	554460000	49353000	354615000	0.179166	305262000
Sf3a2	119510000	75292000	134310000	670300000	97401000	402305000	0.229071	304904000
Mpp1	26967000	0	573970000	61275000	13483500	317622500	0.222725	304139000
Arpc5	234810000	0	446020000	394550000	117405000	420285000	0.111281	302880000
Hmgb3	0	0	157030000	448090000	0	302560000	0.142707	302560000
Rnf213	6609300	0	610450000	0	3304650	305225000	0.251726	301920350
Eif3d	273220000	0	150940000	726080000	136610000	438510000	0.237637	301900000
	38977000	0	642720000	0	19488500	321360000	0.259783	301871500
Cops4	166090000	0	257910000	511110000	83045000	384510000	0.102264	301465000
Yars	186560000	0	54528000	731670000	93280000	393099000	0.267222	299819000
Aldh1b1	3313600000	1468500000	318210000	5062400000	2391050000	2690305000	0.460979	299255000
Rpia	0	0	389340000	207380000	0	298360000	0.0942124	298360000
Gm9242;Gm6793	558960000	0	544520000	611130000	279480000	577825000	0.238799	298345000
Sf3a1	50071000	0	91797000	551840000	25035500	321818500	0.208929	296783000
Dynll1	35138000	0	57651000	563660000	17569000	310655500	0.226347	293086500
Pspc1	12989000	0	47428000	550960000	6494500	299194000	0.226067	292699500
Cirbp	0	0	414720000	166070000	0	290395000	0.128761	290395000
Gldc	697020000	0	0	1273400000	348510000	636700000	0.369581	288190000
Lrrc47	73797000	0	97349000	549640000	36898500	323494500	0.210666	286596000
Cgn	169700000	87509000	592300000	229070000	128604500	410685000	0.177389	282080500
Ighv5-12	0	0	100190000	463660000	0	281925000	0.18226	281925000
Ssrp1	4386300	0	6375200	553920000	2193150	280147600	0.247584	277954450
Dpy30	108680000	569310000	933760000	298400000	338995000	616080000	0.27967	277085000
S100a4	43536000	0	0	597480000	21768000	298740000	0.261798	276972000
Edc4	0	0	312820000	240880000	0	276850000	0.0411263	276850000
Hat1	0	0	50771000	499190000	0	274980500	0.217737	274980500
Prmt1	0	0	168980000	377740000	0	273360000	0.116105	273360000
Ppif	676580000	1308600000	620480000	1903900000	992590000	1262190000	0.376899	269600000
Ahsp	0	45442000	583780000	0	22721000	291890000	0.262623	269169000
Gtf2i	0	0	0	537600000	0	268800000	0.25	268800000
Rpl36	1304600000	238680000	448020000	1630700000	771640000	1039360000	0.384477	267720000
Mogs	98100000	0	36617000	596820000	49050000	316718500	0.255932	267668500
Mat2a	126190000	0	540880000	117220000	63095000	329050000	0.208766	265955000
Nop58	45655000	0	26850000	549850000	22827500	288350000	0.247167	265522500
Sf1	203670000	386030000	428510000	688520000	294850000	558515000	0.12639	263665000
Psmd6	144460000	42779000	138890000	573880000	93619500	356385000	0.216655	262765500
Actr2	170030000	96789000	89961000	700070000	133409500	395015500	0.273862	261606000
Skp1	145270000	0	253190000	414160000	72635000	333675000	0.069519	261040000
Psmd3	140450000	0	86215000	575820000	70225000	331017500	0.23633	260792500
Tagln	55910000	333740000	762960000	146620000	194825000	454790000	0.275464	259965000
Ndufab1	516070000	0	449440000	584030000	258035000	516735000	0.246854	258700000
Atp1a3;Atp1a2	0	0	0	517360000	0	258680000	0.25	258680000
Snrpd1	291220000	0	640660000	167260000	145610000	403960000	0.233644	258350000
Eif3e	218390000	118590000	274010000	579350000	168490000	426680000	0.16062	258190000
Khdrbs1	60371000	0	228730000	347210000	30185500	287970000	0.0475434	257784500
Psmd4	570220000	0	636130000	444200000	285110000	540165000	0.265124	255055000
Nsf	46946000	0	0	555730000	23473000	277865000	0.263728	254392000
Nt5c2	66548000	0	93804000	479930000	33274000	286867000	0.204813	253593000
Rab7a	102900000	41075000	203740000	445410000	71987500	324575000	0.134433	252587500
Atp6v1g1	72102000	0	390060000	185030000	36051000	287545000	0.109316	251494000
Nme1	585230000	573290000	1331900000	329590000	579260000	830745000	0.351955	251485000
Uso1	243430000	0	0	746260000	121715000	373130000	0.310759	251415000
Abcf1	78191000	0	65847000	513510000	39095500	289678500	0.230264	250583000
Igkv1-99;Igkv1-115	56621000	211270000	689140000	76967000	133945500	383053500	0.281138	249108000
Tardbp	330460000	171210000	279150000	715630000	250835000	497390000	0.225193	246555000
Dnaja1	919010000	204360000	105260000	1511100000	561685000	808180000	0.396423	246495000
Banf1	76677000	294170000	474040000	386590000	185423500	430315000	0.117047	244891500
Bcap31	245830000	110190000	131630000	706470000	178010000	419050000	0.276427	241040000
Mcm3	0	0	0	478550000	0	239275000	0.25	239275000
Vtn	204890000	0	501890000	177400000	102445000	339645000	0.180491	237200000
Snrnp70	23517000	10454000	86105000	421830000	16985500	253967500	0.196033	236982000
Sec22b	330460000	0	0	804000000	165230000	402000000	0.331583	236770000
Clint1	93417000	0	255150000	311690000	46708500	283420000	0.0344741	236711500
Rangap1	65782000	0	163090000	375700000	32891000	269395000	0.123636	236504000
Ddx21	9796500	0	0	482630000	4898250	241315000	0.253243	236416750
Prmt5	4174100	0	8666200	468210000	2087050	238438100	0.245503	236351050
Qars	76139000	0	23877000	524260000	38069500	274068500	0.258313	235999000
Pepd	87941000	0	100490000	458220000	43970500	279355000	0.202536	235384500
Arfgap1	61288000	0	202690000	329120000	30644000	265905000	0.0602329	235261000
Txnrd1	476920000	0	167580000	779460000	238460000	473520000	0.304663	235060000
Eif3f	714170000	2252600000	1503800000	1931400000	1483385000	1717600000	0.406585	234215000
Vars	678290000	0	41499000	1104400000	339145000	572949500	0.375896	233804500
Anp32e	18492000	0	275380000	209810000	9246000	242595000	0.0352851	233349000
Sf3b2	0	0	154140000	312490000	0	233315000	0.104136	233315000
Ubfd1	0	0	314580000	151260000	0	232920000	0.107335	232920000
Psmd10	22979000	0	69676000	418440000	11489500	244058000	0.204422	232568500
Tpr	10304000	0	0	471580000	5152000	235790000	0.253492	230638000
Twf2	0	0	78693000	381290000	0	229991500	0.185215	229991500
Anxa3	97592000	0	287040000	270470000	48796000	278755000	0.0624053	229959000
Aldoc	124940000	0	201760000	382090000	62470000	291925000	0.0935312	229455000
Snrpa;Gm5145	39565000	36022000	273110000	261050000	37793500	267080000	0.00491387	229286500
	0	0	457140000	0	0	228570000	0.25	228570000
Gmpr2	69538000	0	96586000	428130000	34769000	262358000	0.19688	227589000
Lsm6	0	44069000	439170000	55272000	22034500	247221000	0.22379	225186500
Cpsf6	57418000	0	134550000	370880000	28709000	252715000	0.148041	224006000
Cfp	0	0	278980000	165930000	0	222455000	0.0792051	222455000
Btf3l4	230280000	118840000	432290000	361080000	174560000	396685000	0.0487395	222125000
Atp6v1e1	139540000	0	242840000	340350000	69770000	291595000	0.0677102	221825000
Chmp4b	38669000	40801000	332430000	190420000	39735000	261425000	0.0986304	221690000
Gart	82749000	0	71964000	453930000	41374500	262947000	0.223635	221572500
Ddx6	70444000	0	32270000	480100000	35222000	256185000	0.250961	220963000
Caprin1	572100000	88310000	242480000	859230000	330205000	550855000	0.316469	220650000
G3bp2	128330000	0	200230000	367120000	64165000	283675000	0.0903549	219510000
Sae1	37631000	0	27195000	449230000	18815500	238212500	0.243362	219397000
Tnpo1;Tnpo2	44671000	0	29784000	453250000	22335500	241517000	0.243893	219181500
Naa15	8432000	0	0	444190000	4216000	222095000	0.253032	217879000
Arpc4	83185000	0	283870000	232100000	41592500	257985000	0.0325644	216392500
Dctpp1	10563000	0	207180000	233820000	5281500	220500000	0.0100529	215218500
Gmps	66611000	0	88859000	407830000	33305500	248344500	0.19974	215039000
Ppp2r4	43875000	45648000	333600000	180200000	44761500	256900000	0.110412	212138500
Etf1	173950000	0	159190000	438390000	86975000	298790000	0.173657	211815000
Ppid	167650000	0	243090000	348060000	83825000	295575000	0.0946731	211750000
Adrm1	236070000	48494000	509680000	194550000	142282000	352115000	0.196519	209833000
Cd5l	0	0	406330000	12585000	0	209457500	0.240144	209457500
Hist1h1a	159490000	0	258080000	319700000	79745000	288890000	0.0995819	209145000
Pmm2	512650000	290420000	636150000	585020000	401535000	610585000	0.149662	209050000
Cbfb	0	49342000	111940000	354680000	24671000	233310000	0.16338	208639000
Dync1h1	193350000	0	0	608070000	96675000	304035000	0.308871	207360000
Sept9	470640000	104210000	321110000	665880000	287425000	493495000	0.249528	206070000
Evpl	113010000	0	524330000	0	56505000	262165000	0.287247	205660000
Hnrnpll	29691000	0	34580000	405510000	14845500	220045000	0.233531	205199500
Snx5	120600000	0	73669000	456210000	60300000	264939500	0.235157	204639500
Sept11	201030000	0	201000000	408660000	100515000	304830000	0.146557	204315000
Prdx3	1702200000	1817900000	1128200000	2799100000	1760050000	1963650000	0.423939	203600000
Ap2b1	268540000	0	0	674980000	134270000	337490000	0.32819	203220000
Ubap2l	72503000	0	148360000	330340000	36251500	239350000	0.118375	203098500
Phb2	5026700000	172620000	1596500000	4006400000	2599660000	2801450000	0.474752	201790000
Anp32b	44211000	0	327970000	114720000	22105500	221345000	0.15158	199239500
Tfg	279130000	637920000	722660000	591210000	458525000	656935000	0.228812	198410000
Ist1	46186000	0	86097000	356890000	23093000	221493500	0.187983	198400500
Xpo1	0	0	0	396790000	0	198395000	0.25	198395000
Thoc6	0	0	0	394970000	0	197485000	0.25	197485000
Phyhipl	0	0	67623000	322490000	0	195056500	0.184207	195056500
Srp72	147460000	0	0	537460000	73730000	268730000	0.299248	195000000
Ctnnd1	256320000	142260000	218720000	567390000	199290000	393055000	0.228533	193765000
Sbds	122810000	0	0	508780000	61405000	254390000	0.292388	192985000
Rab2a	20772000	0	62495000	342580000	10386000	202537500	0.199985	192151500
Add1	0	0	137940000	245850000	0	191895000	0.0872464	191895000
Fubp3	49372000	315730000	239930000	508010000	182551000	373970000	0.208832	191419000
Ostf1	82015000	0	233970000	229380000	41007500	231675000	0.066957	190667500
Rab5c	134730000	173830000	131180000	558250000	154280000	344715000	0.267853	190435000
Ube2m	0	0	180150000	200400000	0	190275000	0.0169221	190275000
Psmd9	239700000	42447000	569720000	91189000	141073500	330454500	0.285698	189381000
Psmd13	364780000	31492000	157740000	616000000	198136000	386870000	0.289735	188734000
Ddx47	0	0	0	376700000	0	188350000	0.25	188350000
Farsa	444270000	0	0	820880000	222135000	410440000	0.367774	188305000
Synm	0	0	0	376610000	0	188305000	0.25	188305000
Nap1l4	114620000	0	343240000	147010000	57310000	245125000	0.134424	187815000
Tuba1c	0	0	68706000	306490000	0	187598000	0.179805	187598000
Zfyve19	0	0	31796000	340960000	0	186378000	0.220402	186378000
Sec24c	89203000	0	0	460690000	44601500	230345000	0.28304	185743500
Srm	243890000	0	385940000	228510000	121945000	307225000	0.173953	185280000
Gars	157600000	0	0	527360000	78800000	263680000	0.304571	184880000
Erlin1	105180000	0	0	473560000	52590000	236780000	0.288536	184190000
Nmt1	138310000	0	65074000	441570000	69155000	253322000	0.24983	184167000
1300017J02Rik;Ica	131870000	0	427730000	71781000	65935000	249755500	0.240516	183820500
Metap1	43546000	0	39910000	369220000	21773000	204565000	0.232333	182792000
Pdap1	0	0	174550000	190580000	0	182565000	0.0139655	182565000
Ssbp1	180510000	0	250930000	294050000	90255000	272490000	0.139785	182235000
Mtor	0	0	0	363410000	0	181705000	0.25	181705000
Gstm1	186640000	473840000	503420000	518680000	330240000	511050000	0.213425	180810000
Pmpca	246150000	14854000	0	622560000	130502000	311280000	0.333086	180778000
Hnrnph2	184570000	0	149540000	392230000	92285000	270885000	0.184647	178600000
	0	0	312700000	43306000	0	178003000	0.206196	178003000
Gm10094;Sap18	79627000	0	73333000	360710000	39813500	217021500	0.212226	177208000
Rps27	104690000	32918000	252280000	239050000	68804000	245665000	0.0589195	176861000
Pitpnb	176020000	0	82443000	446710000	88010000	264576500	0.251819	176566500
Sec23ip	63465000	0	114650000	300870000	31732500	207760000	0.143747	176027500
Dhcr24	103600000	0	0	455630000	51800000	227815000	0.289578	176015000
Akr1b1	1915600000	158550000	757380000	1668500000	1037075000	1212940000	0.439963	175865000
Rac1;Rac3	486190000	599740000	366220000	1070800000	542965000	718510000	0.352841	175545000
Cdc5l	23893000	0	0	374030000	11946500	187015000	0.260315	175068500
Smc1a	33714000	0	44637000	337080000	16857000	190858500	0.221525	174001500
Pin4	44332000	0	178670000	211870000	22166000	195270000	0.0147891	173104000
Ctnnbl1	4239400	0	0	350360000	2119700	175180000	0.25193	173060300
Arpp19	73789000	435710000	548680000	305300000	254749500	426990000	0.261188	172240500
Prpsap1	67269000	0	40272000	368690000	33634500	204481000	0.241646	170846500
Afg3l2	51274000	0	67988000	324540000	25637000	196264000	0.202125	170627000
Ppp1cb	77290000	0	112290000	303420000	38645000	207855000	0.150594	169210000
Pmpcb	134790000	0	79120000	393860000	67395000	236490000	0.233388	169095000
Ccdc6	0	0	181080000	155880000	0	168480000	0.023761	168480000
Abcc8	283920000	370360000	588950000	401260000	327140000	495105000	0.147057	167965000
Ehd1	182410000	0	31170000	486580000	91205000	258875000	0.29735	167670000
Pin1	0	0	251040000	84082000	0	167561000	0.147125	167561000
Abce1	616840000	38056000	50585000	939150000	327448000	494867500	0.393161	167419500
Afm	22933000	0	325510000	31939000	11466500	178724500	0.228873	167258000
Pbdc1	16813000	0	59655000	289260000	8406500	174457500	0.19204	166051000
Ndrg1	61374000	0	108830000	283910000	30687000	196370000	0.143129	165683000
Hnrnpul2	130190000	0	0	461300000	65095000	230650000	0.300935	165555000
Cops5	18964000	0	24120000	324550000	9482000	174335000	0.234973	164853000
Ahcyl1;Ahcyl2	79172000	165120000	152810000	420250000	122146000	286530000	0.211698	164384000
Stoml2	125550000	0	0	452350000	62775000	226175000	0.29993	163400000
Api5	0	0	0	326040000	0	163020000	0.25	163020000
Fscn1	38507000	0	262850000	101360000	19253500	182105000	0.139952	162851500
Iqgap1	55282000	0	0	380210000	27641000	190105000	0.274207	162464000
S100a6	143450000	55743000	277510000	244820000	99596500	261165000	0.0678226	161568500
Cops2	29000000	0	0	349780000	14500000	174890000	0.263467	160390000
Gpx4	422320000	425930000	340440000	827000000	424125000	583720000	0.315191	159595000
Acp1	285910000	212580000	672710000	144920000	249245000	408815000	0.326719	159570000
Bag2	0	0	198290000	120010000	0	159150000	0.0767591	159150000
Raly	98218000	0	206590000	209560000	49109000	208075000	0.095233	158966000
Tomm70a	590320000	44323000	65318000	885240000	317321500	475279000	0.391383	157957500
Uchl5	80721000	0	134790000	260700000	40360500	197745000	0.0958666	157384500
Map4	287890000	0	295540000	305900000	143945000	300720000	0.236347	156775000
Cdk1	0	0	0	313330000	0	156665000	0.25	156665000
Ddx42	3068900	0	0	315800000	1534450	157900000	0.251549	156365550
Pfkl	61251000	0	0	371650000	30625500	185825000	0.277696	155199500
Snrnp200	0	0	0	310230000	0	155115000	0.25	155115000
Tom1	0	0	84440000	224690000	0	154565000	0.135575	154565000
Sh3bgrl	232350000	67225000	503000000	104500000	149787500	303750000	0.289673	153962500
Lta4h	422500000	0	15063000	715300000	211250000	365181500	0.374761	153931500
Camp	0	26510000	245690000	87140000	13255000	166415000	0.148697	153160000
Wdr12	0	0	0	305210000	0	152605000	0.25	152605000
Wdr5	40322000	28688000	45375000	328680000	34505000	187027500	0.238141	152522500
Cndp2	742780000	0	215000000	830640000	371390000	522820000	0.392098	151430000
Nudt5	0	0	144040000	158790000	0	151415000	0.0154917	151415000
Sumo1	0	0	0	302580000	0	151290000	0.25	151290000
Trappc3	65857000	0	144410000	223930000	32928500	184170000	0.0517395	151241500
Eif3m	111690000	0	48246000	365820000	55845000	207033000	0.254535	151188000
Aamdc	0	0	208580000	91759000	0	150169500	0.118079	150169500
Hbb-y	0	63476000	360340000	0	31738000	180170000	0.279776	148432000
Eif5b	55199000	0	0	351310000	27599500	175655000	0.276304	148055500
Sh3gl1	0	0	0	295680000	0	147840000	0.25	147840000
Ccdc58	528140000	606760000	750540000	679300000	567450000	714920000	0.054927	147470000
Cdc37	93926000	0	92850000	295910000	46963000	194380000	0.180896	147417000
Snrpa1	38505000	0	104900000	228120000	19252500	166510000	0.114698	147257500
Capg	43573000	0	75593000	262460000	21786500	169026500	0.174958	147240000
Naa50	77611000	77048000	166120000	281910000	77329500	224015000	0.119655	146685500
Nars	545640000	78097000	46490000	870090000	311868500	458290000	0.39648	146421500
Arrb1	0	0	71664000	218600000	0	145132000	0.149162	145132000
Ppp1cc	31031000	0	55280000	265670000	15515500	160475000	0.197967	144959500
Igkv10-95	0	0	210650000	79052000	0	144851000	0.135723	144851000
Slc25a1	1112400000	10901000	11356000	1401500000	561650500	706428000	0.443006	144777500
Vta1	24671000	0	25156000	285960000	12335500	155558000	0.234546	143222500
Pygb	10167000	0	0	295320000	5083500	147660000	0.255517	142576500
Rrp12	0	18271000	12256000	290020000	9135500	151138000	0.246228	142002500
Dnajb1	14366000	0	58703000	238960000	7183000	148831500	0.179716	141648500
Gm28036;Rbm12	0	0	97117000	185230000	0	141173500	0.0962875	141173500
Metap2	37107000	0	27450000	290610000	18553500	159030000	0.23848	140476500
Ltf	55371000	0	168140000	167100000	27685500	167620000	0.0621204	139934500
Gnai2;Gnai1	68481000	0	0	344890000	34240500	172445000	0.283976	138204500
Capns1	79212000	46030000	183610000	216970000	62621000	200290000	0.0139926	137669000
Ccar2	27923000	0	58407000	242880000	13961500	150643500	0.186819	136682000
Rbx1	77123000	100650000	263680000	186080000	88886500	224880000	0.0764971	135993500
Gypc	0	0	271920000	0	0	135960000	0.25	135960000
Rbm3	262940000	0	381560000	152520000	131470000	267040000	0.259764	135570000
Adi1	286500000	87787000	283600000	361170000	187143500	322385000	0.193101	135241500
Actl6a	0	0	0	270460000	0	135230000	0.25	135230000
Atxn2l	0	0	58344000	210380000	0	134362000	0.163888	134362000
Eif3k	86446000	45135000	71380000	326610000	65790500	198995000	0.24181	133204500
Cops6	90840000	0	128500000	226920000	45420000	177710000	0.0938501	132290000
Hars	97375000	47942000	0	409570000	72658500	204785000	0.317424	132126500
Cops3	84015000	0	85922000	261980000	42007500	173951000	0.175327	131943500
Mcm2	0	0	0	261310000	0	130655000	0.25	130655000
Hnrnpul1	32921000	0	0	293820000	16460500	146910000	0.26839	130449500
Upf1	211400000	151970000	0	623560000	181685000	311780000	0.374195	130095000
Pafah1b1	127820000	0	70220000	315390000	63910000	192805000	0.237946	128895000
Ppil3	0	0	141730000	115010000	0	128370000	0.033009	128370000
Mapre2	29670000	0	52850000	232120000	14835000	142485000	0.192465	127650000
Tbcb	33802000	0	198800000	89855000	16901000	144327500	0.117406	127426500
Rock2	0	0	0	254160000	0	127080000	0.25	127080000
Hp1bp3	49080000	0	0	303150000	24540000	151575000	0.277168	127035000
Atpif1	243460000	241430000	464290000	273210000	242445000	368750000	0.206128	126305000
Cpne3	113170000	0	0	365590000	56585000	182795000	0.306963	126210000
Dtd1	105200000	39490000	126460000	270350000	72345000	198405000	0.150453	126060000
Ufd1l	106230000	0	196280000	162010000	53115000	179145000	0.114981	126030000
Tmpo	147680000	0	90640000	309010000	73840000	199825000	0.225881	125985000
Tmed9	125950000	48760000	57816000	368410000	87355000	213113000	0.281968	125758000
Eif3j2;Eif3j1	93124000	0	166230000	177710000	46562000	171970000	0.11096	125408000
Psmb3	501590000	729550000	678060000	802480000	615570000	740270000	0.231248	124700000
Eif2s2	169770000	0	190700000	228260000	84885000	209480000	0.186157	124595000
Cops8	58551000	0	222280000	85393000	29275500	153836500	0.1456	124561000
Zcchc3	0	0	25330000	221590000	0	123460000	0.213771	123460000
C4b	81537000	12305000	191450000	148080000	46921000	169765000	0.058447	122844000
Chtop	47401000	0	156700000	134780000	23700500	145740000	0.0399719	122039500
Xrn2	10513000	0	0	253270000	5256500	126635000	0.256663	121378500
Ppp1r7	75266000	0	119460000	197390000	37633000	158425000	0.0778378	120792000
Abracl	155960000	0	301880000	95454000	77980000	198667000	0.227783	120687000
Ctps1	0	0	0	241150000	0	120575000	0.25	120575000
Dnm2	49803000	0	42203000	248470000	24901500	145336500	0.222022	120435000
Stau1	0	0	0	240310000	0	120155000	0.25	120155000
Smarce1	0	0	0	239970000	0	119985000	0.25	119985000
Srsf9	0	0	75980000	163860000	0	119920000	0.111797	119920000
Asna1	68977000	0	163840000	143610000	34488500	153725000	0.0783021	119236500
Lzic	24825000	0	188670000	74363000	12412500	131516500	0.136727	119104000
Eif5	193930000	0	148970000	282120000	96965000	215545000	0.215494	118580000
Snrpc	61349000	304780000	182610000	420520000	183064500	301565000	0.279161	118500500
Uap1	55747000	0	0	292250000	27873500	146125000	0.282497	118251500
Jup	123630000	230690000	83268000	506910000	177160000	295089000	0.338253	117929000
Arid3a	0	0	0	235490000	0	117745000	0.25	117745000
Hnmt	39190000	0	0	274660000	19595000	137330000	0.273725	117735000
Rab10	146540000	125850000	98265000	409510000	136195000	253887500	0.293783	117692500
Nploc4	94026000	46510000	82113000	292720000	70268000	187416500	0.2303	117148500
Dpp3	488420000	0	329260000	392600000	244210000	360930000	0.358082	116720000
Atad3	539160000	0	41251000	729980000	269580000	385615500	0.408431	116035500
Lsm2	58307000	143410000	150500000	280940000	100858500	215720000	0.148422	114861500
Mcm5	20508000	0	41844000	208120000	10254000	124982000	0.198283	114728000
Srrt	0	0	0	229300000	0	114650000	0.25	114650000
Sntb1	103920000	0	0	331930000	51960000	165965000	0.307758	114005000
Ppp2r2a;Ppp2r2d	64698000	0	96504000	194070000	32349000	145287000	0.106163	112938000
Itga2b	0	0	84249000	141370000	0	112809500	0.0789295	112809500
Itgam	0	0	0	223020000	0	111510000	0.25	111510000
Tmem151b	58153000	0	236000000	41354000	29076500	138677000	0.226824	109600500
Apoh	172140000	0	390980000	0	86070000	195490000	0.339316	109420000
Mrto4	0	0	0	215570000	0	107785000	0.25	107785000
Vps29	283010000	321280000	294870000	524290000	302145000	409580000	0.259291	107435000
Arhgap18	74772000	0	72081000	217220000	37386000	144650500	0.177356	107264500
Ipo9	17245000	0	64714000	166820000	8622500	115767000	0.137943	107144500
Ap1g1	19399000	0	0	232110000	9699500	116055000	0.263578	106355500
U2af2	0	0	0	211790000	0	105895000	0.25	105895000
Dek	0	0	0	211600000	0	105800000	0.25	105800000
Mrpl46	36419000	0	43072000	202150000	18209500	122611000	0.203428	104401500
Pex5	59495000	0	92401000	175770000	29747500	134085500	0.0959024	104338000
Hspa4l	0	0	0	208530000	0	104265000	0.25	104265000
Qki	20071000	0	84314000	144230000	10035500	114272000	0.0750372	104236500
Mcts1	123470000	0	79911000	250410000	61735000	165160500	0.218947	103425500
Sult3a1	324350000	119030000	0	649570000	221690000	324785000	0.403109	103095000
Mcm6	0	0	0	204920000	0	102460000	0.25	102460000
Smu1	26521000	0	0	231240000	13260500	115620000	0.268844	102359500
Snap23	88371000	0	169890000	123170000	44185500	146530000	0.108007	102344500
Tmed10	349680000	0	43094000	511030000	174840000	277062000	0.38106	102222000
Dync1i2	75746000	0	108280000	171740000	37873000	140010000	0.0892763	102137000
Pfdn4	0	0	154060000	48379000	0	101219500	0.153146	101219500
Tubb2a	1235900000	0	286350000	1151600000	617950000	718975000	0.453487	101025000
Gm21992	0	0	24096000	176890000	0	100493000	0.206905	100493000
Ighv6-6;Ighv6-5	0	0	200670000	0	0	100335000	0.25	100335000
Kpna4	32333000	0	27990000	204220000	16166500	116105000	0.227993	99938500
Ptpn1	0	0	0	199660000	0	99830000	0.25	99830000
Uggt1	162760000	0	0	362340000	81380000	181170000	0.341723	99790000
Pcyt1a;Pcyt1b	69176000	0	0	267760000	34588000	133880000	0.295874	99292000
Ubac1	0	0	197520000	0	0	98760000	0.25	98760000
Spats2l	0	0	0	197340000	0	98670000	0.25	98670000
Rpe	62251000	0	127850000	127890000	31125500	127870000	0.0990804	96744500
Ighv5-17	0	0	56882000	135950000	0	96416000	0.123863	96416000
Rpn2	1282900000	0	93007000	1380900000	641450000	736953500	0.462953	95503500
Rrm1	0	0	2370300	186760000	0	94565150	0.24596	94565150
Rcn2	30749000	0	152980000	66518000	15374500	109749000	0.123504	94374500
Tjp2	0	0	0	188550000	0	94275000	0.25	94275000
Tpd52	45235000	0	139640000	94059000	22617500	116849500	0.0495724	94232000
Hdac1;Gm10093;Hdac2	54101000	0	0	242240000	27050500	121120000	0.288778	94069500
Srp68	182330000	0	0	370070000	91165000	185035000	0.353787	93870000
Nup93	0	0	0	187210000	0	93605000	0.25	93605000
Brix1	0	0	0	186900000	0	93450000	0.25	93450000
Ttn	0	0	0	186730000	0	93365000	0.25	93365000
Hmbs	201010000	0	282390000	105000000	100505000	193695000	0.2799	93190000
Mtpn	698700000	366360000	601070000	650040000	532530000	625555000	0.337443	93025000
Dnm1l	93879000	0	0	279900000	46939500	139950000	0.312899	93010500
Tomm22	61075000	0	75718000	169930000	30537500	122824000	0.130959	92286500
Ikbip	0	0	71242000	113210000	0	92226000	0.0712121	92226000
Nxf1	0	0	84954000	99370000	0	92162000	0.0248445	92162000
Ehd3	528440000	0	7831900	704700000	264220000	356265950	0.427012	92045950
Dnajc7	0	0	0	182980000	0	91490000	0.25	91490000
Nsun2	41219000	0	0	223150000	20609500	111575000	0.281365	90965500
Fam49b	0	34439000	72866000	143180000	17219500	108023000	0.095896	90803500
Myl9	0	0	116240000	64332000	0	90286000	0.0891003	90286000
Rab21	62482000	0	46211000	196600000	31241000	121405500	0.214333	90164500
Sugt1	0	0	0	180170000	0	90085000	0.25	90085000
Trmt112	85061000	0	160990000	104230000	42530500	132610000	0.119126	90079500
Farsb	446350000	0	28648000	596930000	223175000	312789000	0.414198	89614000
Cnpy3	0	0	115310000	63420000	0	89365000	0.0899411	89365000
Trove2	0	0	0	178690000	0	89345000	0.25	89345000
Cplx2;Cplx1	0	0	112010000	66396000	0	89203000	0.0796771	89203000
Acot7	13943000	0	15586000	176740000	6971500	96163000	0.233392	89191500
Ampd2	0	0	0	174910000	0	87455000	0.25	87455000
Arhgap1	18387000	0	0	192870000	9193500	96435000	0.26555	87241500
Nckap1	0	0	0	174360000	0	87180000	0.25	87180000
Saa4	32536000	105490000	312300000	0	69013000	156150000	0.337894	87137000
Letm1	259840000	0	0	433610000	129920000	216805000	0.38503	86885000
Uba3	0	0	42286000	131260000	0	86773000	0.150797	86773000
Fam114a1	47935000	0	0	221000000	23967500	110500000	0.287514	86532500
Mrps22	32430000	0	50716000	154500000	16215000	102608000	0.163568	86393000
Cfb;Gm20547	144250000	0	164520000	152230000	72125000	158375000	0.221164	86250000
Hprt1	221270000	83409000	175930000	301220000	152339500	238575000	0.226517	86235500
Nae1	11884000	0	0	184190000	5942000	92095000	0.26042	86153000
Rab8a	59876000	0	52471000	178070000	29938000	115270500	0.192103	85332500
Nop2	0	0	0	170220000	0	85110000	0.25	85110000
Acox1	140340000	0	308910000	0	70170000	154455000	0.343115	84285000
Dnaja2	177070000	188840000	128290000	406070000	182955000	267180000	0.326462	84225000
Tcerg1	0	0	56320000	112000000	0	84160000	0.10169	84160000
Serping1	0	0	99471000	67777000	0	83624000	0.0596138	83624000
Prkdc	0	0	0	167090000	0	83545000	0.25	83545000
A1cf	432270000	0	29177000	569760000	216135000	299468500	0.416552	83333500
Atg4b	0	0	0	166260000	0	83130000	0.25	83130000
Prpf6	0	0	0	166020000	0	83010000	0.25	83010000
Psmb8	80529000	0	182140000	64390000	40264500	123265000	0.188873	83000500
D17Wsu104e	426540000	149890000	425530000	316450000	288215000	370990000	0.329051	82775000
Tm9sf3	59150000	0	0	224510000	29575000	112255000	0.296942	82680000
Fdxr	211920000	0	42040000	334630000	105960000	188335000	0.348443	82375000
Eif1b;Eif1	0	0	92137000	72116000	0	82126500	0.0386087	82126500
Blmh	46849000	39760000	50585000	200270000	43304500	125427500	0.235105	82123000
Atp2a2	213590000	61482000	0	438960000	137536000	219480000	0.387455	81944000
Gnb2	129060000	0	118550000	173460000	64530000	146005000	0.205297	81475000
Acbd3	0	0	0	162790000	0	81395000	0.25	81395000
Smarcc1;Smarcc2	0	0	0	162670000	0	81335000	0.25	81335000
Psmd12	171390000	0	86312000	247380000	85695000	166846000	0.280854	81151000
Pno1	0	0	0	161600000	0	80800000	0.25	80800000
Nras;Kras;Hras	0	0	89816000	71543000	0	80679500	0.0358939	80679500
Polr2h	40229000	0	97947000	103600000	20114500	100773500	0.0748408	80659000
Fkbp10	0	0	10243000	150240000	0	80241500	0.228332	80241500
Nubp1	0	0	60308000	98953000	0	79630500	0.075774	79630500
Ddx1	460570000	0	112300000	507390000	230285000	309845000	0.409095	79560000
Gmfb;Gmfg	68350000	0	83067000	143870000	34175000	113468500	0.113413	79293500
Pdlim5	202980000	307020000	377190000	291320000	255000000	334255000	0.182305	79255000
Dnhd1	0	0	50882000	107260000	0	79071000	0.109007	79071000
Drg1	60770000	0	0	218850000	30385000	109425000	0.299957	79040000
Dnaja4	33608000	0	66520000	124340000	16804000	95430000	0.0865741	78626000
Mtap	269510000	374470000	376950000	423980000	321990000	400465000	0.176201	78475000
Golph3;Golph3l	18715000	0	20070000	151850000	9357500	85960000	0.224789	76602500
Lsp1	0	0	40664000	110370000	0	75517000	0.137636	75517000
Mthfd1l	0	0	0	150400000	0	75200000	0.25	75200000
Ide	116580000	0	135390000	131170000	58290000	133280000	0.210215	74990000
Cyfip1;Cyfip2	7153600	0	0	157130000	3576800	78565000	0.257315	74988200
Stat1	39633000	0	0	189580000	19816500	94790000	0.28599	74973500
Smndc1	0	0	61293000	88086000	0	74689500	0.0564922	74689500
Csde1	141570000	0	102300000	187760000	70785000	145030000	0.240537	74245000
Epb4.1l2;Epb41l2	7236800	0	0	155370000	3618400	77685000	0.257486	74066600
Kpna2	0	0	0	148030000	0	74015000	0.25	74015000
Try10	0	24977000	172230000	0	12488500	86115000	0.27414	73626500
Eif4e2	0	0	55204000	91803000	0	73503500	0.0776678	73503500
Stat3	177680000	0	0	324650000	88840000	162325000	0.36956	73485000
Tia1	13858000	0	45243000	115240000	6929000	80241500	0.136949	73312500
Aamp	20435000	0	0	166980000	10217500	83490000	0.27017	73272500
Snrnp40	65230000	0	0	211650000	32615000	105825000	0.306657	73210000
Prkaca;Prkacb	35989000	0	0	182050000	17994500	91025000	0.28381	73030500
Impa1	63254000	0	151070000	57717000	31627000	104393500	0.170322	72766500
Arhgap17	0	0	0	144510000	0	72255000	0.25	72255000
Srsf7	0	0	25061000	119400000	0	72230500	0.184146	72230500
Enoph1	0	0	58758000	85478000	0	72118000	0.0583065	72118000
Fxr1	0	0	0	143630000	0	71815000	0.25	71815000
Snw1	12592000	0	0	156180000	6296000	78090000	0.263086	71794000
Stx7	0	0	0	143510000	0	71755000	0.25	71755000
Nucks1	90374000	0	138020000	95736000	45187000	116878000	0.166039	71691000
Cdk6	0	0	0	143350000	0	71675000	0.25	71675000
Ubxn1	165040000	0	173300000	134950000	82520000	154125000	0.270939	71605000
Ppp1r8	0	0	0	143090000	0	71545000	0.25	71545000
Gtpbp4	0	0	0	142160000	0	71080000	0.25	71080000
Psmb7	757050000	63991000	421810000	541070000	410520500	481440000	0.435932	70919500
Asph	47081000	0	0	188780000	23540500	94390000	0.294023	70849500
Vamp3;Vamp2	30188000	0	87208000	84490000	15094000	85849000	0.0656838	70755000
Mrpl39	0	0	0	140830000	0	70415000	0.25	70415000
Ap3s1	0	0	31524000	109130000	0	70327000	0.160488	70327000
Rae1	0	0	0	139710000	0	69855000	0.25	69855000
Bcas2	24017000	0	43752000	119750000	12008500	81751000	0.149123	69742500
U2af1	31682000	0	0	170470000	15841000	85235000	0.281577	69394000
Sf3b6	0	0	0	138240000	0	69120000	0.25	69120000
Emg1	0	0	0	138080000	0	69040000	0.25	69040000
Npm3	0	0	0	138070000	0	69035000	0.25	69035000
Ranbp3	0	0	0	138020000	0	69010000	0.25	69010000
Polr2b	0	0	0	137590000	0	68795000	0.25	68795000
Srsf5	53496000	0	0	190760000	26748000	95380000	0.30055	68632000
Ppp5c	28500000	0	23032000	141120000	14250000	82076000	0.224716	67826000
Fermt3	0	0	0	135010000	0	67505000	0.25	67505000
Cfi	0	0	134520000	0	0	67260000	0.25	67260000
Ntmt1	0	0	38748000	95306000	0	67027000	0.127084	67027000
Nat10	0	0	0	132190000	0	66095000	0.25	66095000
Ipo7	37851000	0	0	169780000	18925500	84890000	0.288701	65964500
Polr2e	7404300	0	0	139330000	3702150	69665000	0.258556	65962850
Ube2o	0	0	39133000	92488000	0	65810500	0.122589	65810500
Smc3	0	0	0	131580000	0	65790000	0.25	65790000
Gnpda1;Gnpda2	59093000	0	98343000	92074000	29546500	95208500	0.133072	65662000
Tmem263	0	0	68226000	63008000	0	65617000	0.0126497	65617000
Nudcd2	119600000	43475000	178210000	115580000	81537500	146895000	0.160061	65357500
Top1	11673000	0	0	142080000	5836500	71040000	0.263341	65203500
Lars	65865000	0	0	195010000	32932500	97505000	0.31345	64572500
Diap1;Diaph1	31373000	0	0	160270000	15686500	80135000	0.283442	64448500
Txlna	16299000	0	35955000	108970000	8149500	72462500	0.159107	64313000
Vps26a	76098000	0	0	204120000	38049000	102060000	0.321899	64011000
Serpina6	15319000	0	122980000	20270000	7659500	71625000	0.213699	63965500
Tmem43	0	0	0	127020000	0	63510000	0.25	63510000
	130470000	229000000	228480000	257760000	179735000	243120000	0.204763	63385000
Ppp2r5d	0	0	0	126350000	0	63175000	0.25	63175000
Syt10	0	0	33297000	91159000	0	62228000	0.138526	62228000
Ubxn7	0	0	43425000	80561000	0	61993000	0.0926327	61993000
Fdft1	19200000	0	0	143030000	9600000	71515000	0.272237	61915000
Ddx18	0	0	0	123420000	0	61710000	0.25	61710000
Szrd1	45914000	52995000	197910000	24007000	49454500	110958500	0.304004	61504000
Iars	71553000	0	0	194030000	35776500	97015000	0.320905	61238500
Kpna6	4303600	0	0	126730000	2151800	63365000	0.255441	61213200
Pgrmc2	15419000	0	57575000	80108000	7709500	68841500	0.0289737	61132000
Wdr61	63103000	0	39928000	145290000	31551500	92609000	0.222058	61057500
Htra2	49265000	0	75802000	95296000	24632500	85549000	0.10583	60916500
Sec61b;Gm10320	635460000	90533000	102860000	743120000	362996500	422990000	0.449946	59993500
Pxn	75821000	0	0	195660000	37910500	97830000	0.325568	59919500
Tmed2	60071000	0	37741000	141940000	30035500	89840500	0.223205	59805000
Bysl	12011000	0	0	131170000	6005500	65585000	0.264917	59579500
Oxsr1	41475000	0	35028000	125070000	20737500	80049000	0.19759	59311500
Map4k4	0	0	0	118490000	0	59245000	0.25	59245000
Apmap	103040000	0	0	221260000	51520000	110630000	0.346241	59110000
Sms	0	0	0	117920000	0	58960000	0.25	58960000
Polr2d	0	0	0	117250000	0	58625000	0.25	58625000
Arl3	22658000	0	74174000	65717000	11329000	69945500	0.0449592	58616500
Agfg1	0	39981000	89541000	66932000	19990500	78236500	0.0793638	58246000
Dusp9	0	0	0	116020000	0	58010000	0.25	58010000
Vasp	47068000	0	162310000	0	23534000	81155000	0.302622	57621000
Tmod3	40384000	70247000	130950000	94788000	55315500	112869000	0.0689911	57553500
Mcm7	0	0	0	115030000	0	57515000	0.25	57515000
Tomm40	171470000	388190000	161880000	512580000	279830000	337230000	0.405657	57400000
Map2k2	146720000	0	0	259960000	73360000	129980000	0.374612	56620000
Sec24a	73946000	12815000	6663600	193080000	43380500	99871800	0.326567	56491300
Uba5	83889000	0	60004000	136260000	41944500	98132000	0.213422	56187500
Chmp5	34748000	0	60525000	86236000	17374000	73380500	0.0663161	56006500
Gtf2b	0	0	0	111500000	0	55750000	0.25	55750000
Umps	121270000	0	49925000	182220000	60635000	116072500	0.300047	55437500
Luc7l2;Luc7l	23108000	0	0	133680000	11554000	66840000	0.279168	55286000
Tubg1;Tubg2	0	0	0	109950000	0	54975000	0.25	54975000
Mlec	31191000	0	0	140790000	15595500	70395000	0.288425	54799500
Rnpep	71970000	0	0	181180000	35985000	90590000	0.328032	54605000
Spag9	0	0	0	109000000	0	54500000	0.25	54500000
Srpr	128850000	0	0	237830000	64425000	118915000	0.367938	54490000
Gpx3	42257000	0	150990000	0	21128500	75495000	0.300427	54366500
C1qb	22458000	0	86256000	44625000	11229000	65440500	0.0929441	54211500
Tmco1	189590000	0	66823000	231070000	94795000	148946500	0.354379	54151500
Cstf1	25938000	0	0	133670000	12969000	66835000	0.283119	53866000
Hs2st1	0	0	0	107710000	0	53855000	0.25	53855000
Itga6	53203000	0	0	159880000	26601500	79940000	0.312283	53338500
Scrn1	0	0	0	106510000	0	53255000	0.25	53255000
Tm9sf4	0	0	0	105250000	0	52625000	0.25	52625000
Pnpt1	0	0	0	104270000	0	52135000	0.25	52135000
Apeh	522260000	64259000	473270000	217010000	293259500	345140000	0.432908	51880500
Mrpl1	20857000	0	25906000	98512000	10428500	62209000	0.18842	51780500
Tfrc	0	0	0	103540000	0	51770000	0.25	51770000
Mars	63552000	0	0	166900000	31776000	83450000	0.323879	51674000
Atp6v1h	0	0	0	103230000	0	51615000	0.25	51615000
Ccar1	0	7982500	9274500	101830000	3991250	55552250	0.232355	51561000
Rcc2	0	0	0	103060000	0	51530000	0.25	51530000
Bag6	0	0	0	103050000	0	51525000	0.25	51525000
Supt6h	0	0	0	102620000	0	51310000	0.25	51310000
Clns1a	9281100	0	111860000	0	4640550	55930000	0.263477	51289450
Cbx1	30170000	0	40083000	91868000	15085000	65975500	0.130354	50890500
Nip7	0	0	0	101690000	0	50845000	0.25	50845000
Nolc1	0	0	12062000	89579000	0	50820500	0.207395	50820500
Ndrg3	0	0	0	101170000	0	50585000	0.25	50585000
Ublcp1	15187000	0	32372000	83946000	7593500	58159000	0.140944	50565500
Strn3	0	0	0	100950000	0	50475000	0.25	50475000
Dhx38	0	0	0	100850000	0	50425000	0.25	50425000
Cpsf7	8149800	0	10588000	98401000	4074900	54494500	0.227481	50419600
Mrps23	33253000	0	36071000	97750000	16626500	66910500	0.160609	50284000
Ap1b1	133240000	0	65538000	168110000	66620000	116824000	0.307227	50204000
Atl2	64920000	0	0	164950000	32460000	82475000	0.327101	50015000
Slc2a1	0	0	0	98656000	0	49328000	0.25	49328000
Raver1	0	0	0	97874000	0	48937000	0.25	48937000
Msi2	29573000	0	0	126950000	14786500	63475000	0.290689	48688500
Ilk	95850000	0	0	192940000	47925000	96470000	0.354948	48545000
Csnk2a2	18604000	0	0	115060000	9302000	57530000	0.277129	48228000
F13a1	0	36489000	0	132640000	18244500	66320000	0.299405	48075500
Bud31	17015000	0	0	113070000	8507500	56535000	0.275112	48027500
Usp10	43332000	0	0	139300000	21666000	69650000	0.307304	47984000
Nup62	0	0	0	95925000	0	47962500	0.25	47962500
Saa3	0	0	0	95780000	0	47890000	0.25	47890000
Cul3	0	0	0	95425000	0	47712500	0.25	47712500
Bzw1	0	0	0	95377000	0	47688500	0.25	47688500
Dsp	0	99459000	0	194760000	49729500	97380000	0.358913	47650500
Rcc1	15106000	0	0	109740000	7553000	54870000	0.272837	47317000
Arpc1a	149380000	0	113740000	129940000	74690000	121840000	0.32062	47150000
Rala;Ralb	20552000	0	0	114600000	10276000	57300000	0.280364	47024000
Dcps	183230000	0	79071000	197760000	91615000	138415500	0.357946	46800500
Ppp6c	32270000	0	44353000	81268000	16135000	62810500	0.0997483	46675500
Wdr82	0	0	0	92873000	0	46436500	0.25	46436500
Plrg1	0	18685000	26999000	84128000	9342500	55563500	0.167299	46221000
H2afy2	0	0	0	92037000	0	46018500	0.25	46018500
Aip	35002000	0	38957000	87914000	17501000	63435500	0.139379	45934500
Cetn2;Cetn1	13156000	0	81771000	23122000	6578000	52446500	0.176401	45868500
Ap3m1	0	0	0	91728000	0	45864000	0.25	45864000
Mrpl15	36916000	0	36264000	92201000	18458000	64232500	0.161183	45774500
Wbp11	0	0	0	91482000	0	45741000	0.25	45741000
Psip1	9197800	0	0	99973000	4598900	49986500	0.26499	45387600
Ap2a1	0	0	0	90769000	0	45384500	0.25	45384500
Flot1	16839000	0	0	106860000	8419500	53430000	0.276387	45010500
Ltv1	0	0	0	89961000	0	44980500	0.25	44980500
Ddx27	43904000	0	0	133850000	21952000	66925000	0.311177	44973000
Otud6a	72914000	0	0	162720000	36457000	81360000	0.341426	44903000
Pqbp1	0	0	0	89604000	0	44802000	0.25	44802000
Paip1	0	0	0	89526000	0	44763000	0.25	44763000
Thumpd1	13643000	0	0	103120000	6821500	51560000	0.271897	44738500
Fam3c	15556000	0	0	104600000	7778000	52300000	0.274798	44522000
Atxn10	0	0	0	88850000	0	44425000	0.25	44425000
Prkca	0	0	0	88686000	0	44343000	0.25	44343000
Nln	16894000	0	0	105060000	8447000	52530000	0.276969	44083000
Lsm14a	0	0	0	88143000	0	44071500	0.25	44071500
Tmod1	0	0	77700000	10441000	0	44070500	0.207482	44070500
Cast	95948000	186350000	286590000	83663000	141149000	185126500	0.372318	43977500
Safb	0	0	0	87865000	0	43932500	0.25	43932500
Mllt4	22047000	0	0	109880000	11023500	54940000	0.284374	43916500
Mrpl13	48288000	0	0	135950000	24144000	67975000	0.317599	43831000
Prpf31	0	0	0	87263000	0	43631500	0.25	43631500
Ap2a2	262710000	0	0	349900000	131355000	174950000	0.430865	43595000
Farp1	0	0	0	86680000	0	43340000	0.25	43340000
Lancl1	0	0	0	86593000	0	43296500	0.25	43296500
Mob1b;Mob1a	23816000	0	0	109160000	11908000	54580000	0.287764	42672000
Pofut1	0	0	0	84857000	0	42428500	0.25	42428500
Psmd5	101390000	0	101650000	84293000	50695000	92971500	0.277881	42276500
Cul4b	0	0	0	84209000	0	42104500	0.25	42104500
Ciao1	0	0	0	84033000	0	42016500	0.25	42016500
Prrc2a	0	0	0	83774000	0	41887000	0.25	41887000
H2-K1	107290000	0	0	191000000	53645000	95500000	0.373821	41855000
Nup98	0	0	21202000	62506000	0	41854000	0.145906	41854000
Nid1	0	0	0	83586000	0	41793000	0.25	41793000
Srsf10	33616000	0	0	117120000	16808000	58560000	0.301975	41752000
Mapk14	38079000	0	0	120760000	19039500	60380000	0.308268	41340500
Ptpn11	0	0	28702000	53593000	0	41147500	0.0934917	41147500
Tceb2	344920000	110980000	181800000	356010000	227950000	268905000	0.403564	40955000
Inpp1	36752000	0	36036000	82595000	18376000	59315500	0.153803	40939500
Fam107b	27312000	0	85228000	23486000	13656000	54357000	0.197638	40701000
Acyp1	92224000	229720000	403320000	0	160972000	201660000	0.437592	40688000
Map2k1	80178000	0	0	161300000	40089000	80650000	0.355029	40561000
Gar1	21906000	0	37010000	65573000	10953000	51291500	0.0813731	40338500
Ilkap	0	0	0	80510000	0	40255000	0.25	40255000
Ighv1-72;Ighv1-62-3;Gm16710;Ighv1-52;Ighv1-53	0	0	39422000	40562000	0	39992000	0.00453652	39992000
Pes1	0	0	0	79890000	0	39945000	0.25	39945000
Zbtb8os	35001000	0	52356000	62193000	17500500	57274500	0.122571	39774000
Slc25a12	16071000	0	0	95338000	8035500	47669000	0.278382	39633500
Dctn1	26399000	0	34066000	71406000	13199500	52736000	0.119793	39536500
Fam195b	13712000	107590000	142120000	57674000	60651000	99897000	0.299111	39246000
Ktn1	0	0	0	78360000	0	39180000	0.25	39180000
Pdcd4	26986000	0	0	105290000	13493000	52645000	0.295449	39152000
Mtdh	128790000	0	59754000	146840000	64395000	103297000	0.336175	38902000
Fto	0	0	0	77402000	0	38701000	0.25	38701000
Gid8	0	0	0	76986000	0	38493000	0.25	38493000
Gas2	0	0	0	76761000	0	38380500	0.25	38380500
Smarcd2	28340000	0	0	104470000	14170000	52235000	0.298591	38065000
Ikbkap	0	0	0	75132000	0	37566000	0.25	37566000
Mphosph10	0	0	0	75105000	0	37552500	0.25	37552500
Ccdc47	125940000	0	0	200900000	62970000	100450000	0.393372	37480000
Cyp4v3;Klkb1	21377000	0	96145000	0	10688500	48072500	0.288582	37384000
Pcyox1	38639000	0	0	112990000	19319500	56495000	0.314444	37175500
Azgp1	105210000	0	178570000	0	52605000	89285000	0.382007	36680000
Poldip2	247500000	0	0	320640000	123750000	160320000	0.437142	36570000
Sh3glb1	0	0	0	72933000	0	36466500	0.25	36466500
Samhd1	218950000	0	0	291800000	109475000	145900000	0.430724	36425000
Prep	83222000	0	0	155330000	41611000	77665000	0.366183	36054000
Ears2	0	0	0	72068000	0	36034000	0.25	36034000
Mpo	0	0	0	71942000	0	35971000	0.25	35971000
Kpna3	33865000	0	24403000	80790000	16932500	52596500	0.206032	35664000
Tsnax	32005000	0	0	103210000	16002500	51605000	0.307085	35602500
Ensa	0	0	42447000	28579000	0	35513000	0.0613786	35513000
Tpp2	69423000	0	0	140160000	34711500	70080000	0.35453	35368500
Mcu	0	0	0	70063000	0	35031500	0.25	35031500
Hsd17b11	32958000	0	0	102770000	16479000	51385000	0.309493	34906000
Ufl1	42693000	0	0	112370000	21346500	56185000	0.323667	34838500
Gosr1	17030000	0	0	85726000	8515000	42863000	0.283994	34348000
Larp1	30304000	0	0	98662000	15152000	49331000	0.306422	34179000
Cwc15	0	0	40644000	27663000	0	34153500	0.0597785	34153500
Gpx2	0	0	30568000	37511000	0	34039500	0.0323508	34039500
Arl1	31354000	0	26553000	72777000	15677000	49665000	0.180905	33988000
Adar	0	0	0	67920000	0	33960000	0.25	33960000
Hmox2	37918000	0	0	105820000	18959000	52910000	0.318357	33951000
Flot2	0	0	0	67764000	0	33882000	0.25	33882000
Mrps9	14790000	0	0	82507000	7395000	41253500	0.280349	33858500
Dnajc11	35908000	0	0	103400000	17954000	51700000	0.315702	33746000
Kcmf1	0	0	31775000	35700000	0	33737500	0.0184951	33737500
Hdhd2	125260000	0	92780000	99553000	62630000	96166500	0.343498	33536500
Npepl1	43417000	0	110490000	0	21708500	55245000	0.326943	33536500
Poldip3	0	0	0	66863000	0	33431500	0.25	33431500
Ap2s1	20920000	0	31465000	55759000	10460000	43612000	0.0886707	33152000
Chmp1a	27088000	0	0	92987000	13544000	46493500	0.302911	32949500
Igkv4-57-1;Igkv4-79	0	0	65854000	0	0	32927000	0.25	32927000
Timm50	88989000	0	38412000	115940000	44494500	77176000	0.318137	32681500
Igbp1	56484000	0	61735000	59981000	28242000	60858000	0.227095	32616000
Nrd1	0	0	0	65189000	0	32594500	0.25	32594500
Pfas	37561000	0	0	102600000	18780500	51300000	0.320247	32519500
Stam;Stam2	29947000	0	0	94972000	14973500	47486000	0.308268	32512500
Ythdf3	37237000	0	35850000	66280000	18618500	51065000	0.157049	32446500
Prg2	0	0	0	64810000	0	32405000	0.25	32405000
Rpa1	0	0	0	64743000	0	32371500	0.25	32371500
Xab2	0	0	0	63720000	0	31860000	0.25	31860000
Ermp1	0	0	0	63414000	0	31707000	0.25	31707000
Fn3k	0	0	63327000	0	0	31663500	0.25	31663500
Arf5	78710000	113330000	80185000	175030000	96020000	127607500	0.312754	31587500
Exosc10	0	0	26585000	36263000	0	31424000	0.0486347	31424000
Snx1	37656000	0	0	100080000	18828000	50040000	0.322753	31212000
Golim4	0	0	0	62242000	0	31121000	0.25	31121000
Osbp	0	0	0	62198000	0	31099000	0.25	31099000
Rabggta	0	0	0	62066000	0	31033000	0.25	31033000
Plod2	0	0	0	61953000	0	30976500	0.25	30976500
Mob4	0	0	0	61595000	0	30797500	0.25	30797500
Znf326;Zfp326	0	0	0	61513000	0	30756500	0.25	30756500
Tmx2	0	0	0	61081000	0	30540500	0.25	30540500
Esyt1	0	0	0	60081000	0	30040500	0.25	30040500
Ppm1g	0	0	59756000	0	0	29878000	0.25	29878000
Cpsf3	0	0	0	59392000	0	29696000	0.25	29696000
Dusp3	45022000	0	0	103190000	22511000	51595000	0.33825	29084000
Adsl	43023000	0	41031000	60118000	21511500	50574500	0.193423	29063000
Mcm4	0	0	0	58098000	0	29049000	0.25	29049000
Ap1m1	0	0	0	58009000	0	29004500	0.25	29004500
Tubb3	7621300	0	23007000	42342000	3810650	32674500	0.0853554	28863850
Nup155	0	0	0	57712000	0	28856000	0.25	28856000
Top2b;Top2a	0	0	0	57551000	0	28775500	0.25	28775500
Ppih	51038000	61108000	0	169160000	56073000	84580000	0.39654	28507000
Pdcd6	243010000	322230000	224510000	397580000	282620000	311045000	0.401711	28425000
Arl8b	59225000	0	0	115900000	29612500	57950000	0.359007	28337500
Wasf2	0	0	0	56544000	0	28272000	0.25	28272000
Acaca	41805000	0	0	98137000	20902500	49068500	0.335505	28166000
Xpo5	0	0	0	56263000	0	28131500	0.25	28131500
Mrpl3	34906000	0	0	90096000	17453000	45048000	0.325547	27595000
Thop1	11081000	0	0	66012000	5540500	33006000	0.278253	27465500
Rab35	0	0	0	54363000	0	27181500	0.25	27181500
Prkra	29231000	25256000	28791000	80055000	27243500	54423000	0.240326	27179500
Enpep	0	0	53715000	0	0	26857500	0.25	26857500
Cog1	0	0	0	53473000	0	26736500	0.25	26736500
Dhx30	0	0	0	53382000	0	26691000	0.25	26691000
Cd2ap	0	0	0	53242000	0	26621000	0.25	26621000
Usp39	0	0	0	52619000	0	26309500	0.25	26309500
Dap3	30534000	0	0	82250000	15267000	41125000	0.32151	25858000
Lars2	0	0	0	51563000	0	25781500	0.25	25781500
Smarca5	0	0	0	51248000	0	25624000	0.25	25624000
Rfc4	0	0	0	51188000	0	25594000	0.25	25594000
Tra2b	0	0	0	50883000	0	25441500	0.25	25441500
Zfr	0	0	0	50601000	0	25300500	0.25	25300500
Kiaa2013	0	0	0	49944000	0	24972000	0.25	24972000
Edc3	0	0	0	49625000	0	24812500	0.25	24812500
Xpo7	0	0	0	49357000	0	24678500	0.25	24678500
Acsl3	0	74015000	0	123210000	37007500	61605000	0.385474	24597500
Plcg1	0	0	0	49043000	0	24521500	0.25	24521500
Noc2l	0	0	0	48914000	0	24457000	0.25	24457000
Ambp	40223000	0	61139000	27900000	20111500	44519500	0.225632	24408000
Txndc5	1643800000	16737000	441300000	1267900000	830268500	854600000	0.49093	24331500
Nomo1	63817000	33419000	0	145840000	48618000	72920000	0.397906	24302000
Tbc1d4	0	0	0	48453000	0	24226500	0.25	24226500
Epb4.2;Epb42	0	0	0	48242000	0	24121000	0.25	24121000
Ap3b1	0	0	0	48162000	0	24081000	0.25	24081000
Ap2m1	143780000	0	0	191320000	71890000	95660000	0.431074	23770000
Cog5	18735000	0	0	66219000	9367500	33109500	0.301087	23742000
Eps15l1	34470000	0	0	81606000	17235000	40803000	0.334558	23568000
Mrps34	16644000	0	0	63738000	8322000	31869000	0.296454	23547000
Tm9sf2	0	47728000	0	94584000	23864000	47292000	0.357176	23428000
Sort1	0	0	0	46738000	0	23369000	0.25	23369000
Nubpl	21356000	0	0	67848000	10678000	33924000	0.30814	23246000
Mrps25	7704800	0	20378000	33596000	3852400	26987000	0.0609461	23134600
Aasdhppt	0	0	0	46179000	0	23089500	0.25	23089500
Ubr4	0	0	0	46126000	0	23063000	0.25	23063000
Yap1	25686000	29425000	52671000	48510000	27555500	50590500	0.00745697	23035000
F10	19022000	0	48725000	16125000	9511000	32425000	0.186541	22914000
Gps1	43032000	0	0	88102000	21516000	44051000	0.352585	22535000
Mrpl16	37029000	0	0	81468000	18514500	40734000	0.343174	22219500
Abi1	0	0	0	44306000	0	22153000	0.25	22153000
Cab39	11977000	0	0	56215000	5988500	28107500	0.286765	22119000
Psmg4	0	0	23106000	21098000	0	22102000	0.0144495	22102000
Vps25	16751000	0	0	59954000	8375500	29977000	0.300326	21601500
Ssr1	352090000	0	109270000	285960000	176045000	197615000	0.462906	21570000
Ncoa5	0	0	0	42991000	0	21495500	0.25	21495500
Pld4	0	0	0	42983000	0	21491500	0.25	21491500
Gfm1	36895000	0	0	79836000	18447500	39918000	0.34526	21470500
Vps4b	32389000	0	0	75047000	16194500	37523500	0.33699	21329000
Mrpl55	15362000	9455300	16961000	50456000	12408650	33708500	0.209801	21299850
Mapk3	0	0	0	42478000	0	21239000	0.25	21239000
Sgta	80234000	0	0	122490000	40117000	61245000	0.40191	21128000
Mat2b	11701000	0	17393000	36484000	5850500	26938500	0.112856	21088000
Wdr43	0	0	0	41382000	0	20691000	0.25	20691000
Gnas	17561000	0	0	57551000	8780500	28775500	0.305971	19995000
Rnase4	107910000	0	99316000	48121000	53955000	73718500	0.391349	19763500
Mrpl47	0	0	0	38866000	0	19433000	0.25	19433000
Pycr2	0	0	0	38772000	0	19386000	0.25	19386000
Picalm	24454000	16223000	0	79343000	20338500	39671500	0.355649	19333000
Eif2a	122130000	0	0	160010000	61065000	80005000	0.434578	18940000
Zyx	41738000	0	27646000	51865000	20869000	39755500	0.266293	18886500
Ttll12	10932000	0	48442000	0	5466000	24221000	0.28924	18755000
Ddx52	0	0	0	37460000	0	18730000	0.25	18730000
Tmed7	89356000	0	0	126670000	44678000	63335000	0.417203	18657000
Atp2a3	0	0	0	37313000	0	18656500	0.25	18656500
Fam175b	0	0	0	37228000	0	18614000	0.25	18614000
Blvra	165380000	0	100880000	101560000	82690000	101220000	0.429829	18530000
Cybb	0	0	0	36374000	0	18187000	0.25	18187000
Saa1	108080000	452610000	597030000	0	280345000	298515000	0.481888	18170000
Prkaa1	9807900	0	0	46040000	4903950	23020000	0.28676	18116050
Dtymk	12843000	0	0	48856000	6421500	24428000	0.296819	18006500
Zc3h15	13894000	0	11892000	36967000	6947000	24429500	0.187623	17482500
Grsf1	34791000	0	0	69659000	17395500	34829500	0.355704	17434000
Atp1b1	133460000	0	0	168040000	66730000	84020000	0.443727	17290000
Naga	51550000	9721900	84127000	11531000	30635950	47829000	0.364917	17193050
Tiprl	8245300	0	0	42629000	4122650	21314500	0.283001	17191850
Ccdc50	0	0	0	34297000	0	17148500	0.25	17148500
Gcsh	295580000	0	108840000	220900000	147790000	164870000	0.464178	17080000
Eny2	78359000	66952000	99285000	80160000	72655500	89722500	0.145591	17067000
Lmnb2	115830000	0	0	149960000	57915000	74980000	0.437294	17065000
Efhd2	75057000	44089000	128450000	24737000	59573000	76593500	0.399855	17020500
Serpinb1a	256310000	0	97607000	192300000	128155000	144953500	0.459354	16798500
Asns	28091000	0	0	61685000	14045500	30842500	0.343412	16797000
Plec	255730000	113600000	0	402850000	184665000	201425000	0.47407	16760000
Colgalt1	9988900	0	0	43311000	4994450	21655500	0.290226	16661050
Nmral1	36408000	0	43699000	25983000	18204000	34841000	0.262209	16637000
Map2k3	16942000	0	0	50102000	8471000	25051000	0.313543	16580000
Mta3	0	0	0	33150000	0	16575000	0.25	16575000
Recql	0	0	0	32845000	0	16422500	0.25	16422500
Sult1c2	0	0	0	32785000	0	16392500	0.25	16392500
Nt5c	221800000	0	186330000	68202000	110900000	127266000	0.45572	16366000
Sod3	49834000	0	82523000	0	24917000	41261500	0.386425	16344500
Mov10	72684000	0	0	105360000	36342000	52680000	0.412488	16338000
Man2b1	35626000	0	0	67707000	17813000	33853500	0.363389	16040500
Hpn	32892000	0	0	64721000	16446000	32360500	0.358207	15914500
Abcc2	0	0	0	31655000	0	15827500	0.25	15827500
Dync1li2	0	0	0	31342000	0	15671000	0.25	15671000
Cstf2;Cstf2t	27407000	0	0	58589000	13703500	29294500	0.346818	15591000
Wars	311440000	0	0	342560000	155720000	171280000	0.476286	15560000
Mrpl22	0	0	0	30947000	0	15473500	0.25	15473500
Bzw2	0	0	0	30653000	0	15326500	0.25	15326500
Arpc5l	37773000	0	0	68140000	18886500	34070000	0.371637	15183500
Ube2z	37207000	47104000	0	113850000	42155500	56925000	0.41924	14769500
Myo1d	6517800	0	0	35754000	3258900	17877000	0.280914	14618100
Pkp2	26227000	0	0	55348000	13113500	27674000	0.348502	14560500
Crip1	212650000	364640000	89832000	516340000	288645000	303086000	0.478894	14441000
Magt1	24264000	0	0	53074000	12132000	26537000	0.343898	14405000
Iqsec1	0	0	0	28778000	0	14389000	0.25	14389000
Exosc1	14204000	0	0	42532000	7102000	21266000	0.312561	14164000
Stk25;2610018G03Rik;Mst4	14521000	0	0	42591000	7260500	21295500	0.314201	14035000
Fnta	13014000	0	0	41015000	6507000	20507500	0.308717	14000500
Nol10	0	0	0	27516000	0	13758000	0.25	13758000
Slc38a3	105600000	0	75133000	57655000	52800000	66394000	0.419975	13594000
Pir	126520000	0	0	153620000	63260000	76810000	0.45228	13550000
Celf1	76676000	0	0	103660000	38338000	51830000	0.427532	13492000
Rbp1	123740000	20154000	97794000	73021000	71947000	85407500	0.419511	13460500
Slk	0	0	0	26771000	0	13385500	0.25	13385500
Phf5a	9971800	0	0	36691000	4985900	18345500	0.298698	13359600
Agfg2	64712000	158130000	142720000	105300000	111421000	124010000	0.417943	12589000
Kdm1a	0	0	0	25110000	0	12555000	0.25	12555000
Rbm28	0	0	0	24766000	0	12383000	0.25	12383000
Pdpk1	0	0	0	24760000	0	12380000	0.25	12380000
Cxadr	0	0	0	24300000	0	12150000	0.25	12150000
Lss	15701000	0	0	39746000	7850500	19873000	0.327473	12022500
Ckb	127470000	0	0	150820000	63735000	75410000	0.458472	11675000
Tcea3	0	0	0	22842000	0	11421000	0.25	11421000
Ddah2	22521000	211330000	142340000	114000000	116925500	128170000	0.46236	11244500
Drg2	10550000	0	0	32943000	5275000	16471500	0.309391	11196500
Mrpl40	0	0	0	22273000	0	11136500	0.25	11136500
Chordc1	39571000	0	0	61759000	19785500	30879500	0.397572	11094000
Exosc2	0	0	0	22179000	0	11089500	0.25	11089500
Fabp7	75706000	0	0	97797000	37853000	48898500	0.4378	11045500
Nt5e	19106000	0	0	41042000	9553000	20521000	0.346193	10968000
Fam98a	13331000	0	0	35203000	6665500	17601500	0.323358	10936000
Dnaja3	321180000	0	0	342820000	160590000	171410000	0.48373	10820000
Rab1b	139800000	167500000	0	328820000	153650000	164410000	0.479214	10760000
Ptbp3	54493000	0	0	75702000	27246500	37851000	0.421558	10604500
Sorbs1	0	0	0	21177000	0	10588500	0.25	10588500
Fip1l1	0	0	0	21054000	0	10527000	0.25	10527000
Nudt4	6303900	0	0	26930000	3151950	13465000	0.290917	10313050
Rab3gap1	0	0	0	20595000	0	10297500	0.25	10297500
Acin1	0	0	0	20489000	0	10244500	0.25	10244500
Ear6	0	44231000	0	64691000	22115500	32345500	0.410627	10230000
Dpm1	0	0	0	20328000	0	10164000	0.25	10164000
Mrpl37	6868500	0	0	26907000	3434250	13453500	0.295234	10019250
Kif13b	112900000	0	0	132820000	56450000	66410000	0.459849	9960000
Snx9	26111000	0	0	45877000	13055500	22938500	0.376025	9883000
Sacm1l	72596000	0	0	92261000	36298000	46130500	0.441563	9832500
Sephs1	35197000	0	0	54825000	17598500	27412500	0.397953	9814000
Sec23b	41866000	0	0	61472000	20933000	30736000	0.409816	9803000
Nelfa	0	0	0	19389000	0	9694500	0.25	9694500
Nufip2	0	0	0	19311000	0	9655500	0.25	9655500
Dis3	0	0	0	19134000	0	9567000	0.25	9567000
Idh3g	166910000	0	20378000	165490000	83455000	92934000	0.469817	9479000
Eif4g2	37623000	47188000	0	103720000	42405500	51860000	0.442647	9454500
Rab18	93263000	0	41247000	70808000	46631500	56027500	0.437511	9396000
Epx	0	0	0	18514000	0	9257000	0.25	9257000
Ap1s1	0	0	0	18255000	0	9127500	0.25	9127500
Ctage5;Mia2	77833000	0	0	96046000	38916500	48023000	0.448448	9106500
Casp7	0	0	0	17819000	0	8909500	0.25	8909500
Nol6	0	0	0	17801000	0	8900500	0.25	8900500
Sep15	69981000	0	0	87657000	34990500	43828500	0.444939	8838000
Rac2	9300600	13316000	0	39756000	11308300	19878000	0.370456	8569700
Ppt2	35372000	0	22604000	29804000	17686000	26204000	0.357206	8518000
Ybx3	0	0	0	16985000	0	8492500	0.25	8492500
Rabep2	0	0	16872000	0	0	8436000	0.25	8436000
Lamtor1	23256000	0	18663000	21052000	11628000	19857500	0.30375	8229500
Tars2	0	0	0	15789000	0	7894500	0.25	7894500
Mipep	0	0	0	15735000	0	7867500	0.25	7867500
Camsap3	0	0	0	15492000	0	7746000	0.25	7746000
Scrib	615100000	0	630580000	0	307550000	315290000	0.493788	7740000
Fermt2	55075000	0	0	70377000	27537500	35188500	0.4403	7651000
Col6a1	50444000	0	0	65557000	25222000	32778500	0.436422	7556500
Cdk5	6541500	0	0	21524000	3270750	10762000	0.305698	7491250
Ptpn6	114040000	0	0	128570000	57020000	64285000	0.47021	7265000
Supt5h	0	0	0	14135000	0	7067500	0.25	7067500
Rbm4b	0	0	0	13950000	0	6975000	0.25	6975000
Nudt2	38894000	0	0	52664000	19447000	26332000	0.427185	6885000
Acss2	111890000	61589000	151660000	35314000	86739500	93487000	0.464362	6747500
Kctd12	50552000	0	22703000	41191000	25276000	31947000	0.419212	6671000
Pitpna	33539000	0	0	46773000	16769500	23386500	0.42072	6617000
Ube2g2	27380000	0	0	40331000	13690000	20165500	0.409156	6475500
Dpf2	0	0	0	11805000	0	5902500	0.25	5902500
Ube2h	0	0	0	11330000	0	5665000	0.25	5665000
Eef1e1	0	0	0	11068000	0	5534000	0.25	5534000
Rnf114	66213000	73955000	74248000	76916000	70084000	75582000	0.187283	5498000
Nedd4l	0	0	0	10777000	0	5388500	0.25	5388500
Lyn	15982000	0	0	26687000	7991000	13343500	0.384916	5352500
Sec63	66778000	0	0	77328000	33389000	38664000	0.463678	5275000
Pds5a	0	0	0	10168000	0	5084000	0.25	5084000
Thoc2	0	0	0	9699600	0	4849800	0.25	4849800
Casp6	18315000	10527000	11263000	27042000	14421000	19152500	0.330595	4731500
Arih1	0	0	0	9283900	0	4641950	0.25	4641950
Alkbh5	17315000	0	0	25959000	8657500	12979500	0.405551	4322000
Adprhl2	12410000	0	0	20829000	6205000	10414500	0.383995	4209500
Dlg1	33516000	0	0	40854000	16758000	20427000	0.451353	3669000
Dbnl	112770000	0	50309000	69629000	56385000	59969000	0.479867	3584000
Lcp1	369450000	0	72723000	303620000	184725000	188171500	0.494526	3446500
Emc2	39426000	0	0	45837000	19713000	22918500	0.462711	3205500
Phpt1	65904000	0	33117000	38851000	32952000	35984000	0.470818	3032000
Eif1	416170000	358610000	232920000	547800000	387390000	390360000	0.494021	2970000
Armc1	77370000	0	0	83275000	38685000	41637500	0.481657	2952500
Nek7	12721000	0	0	18600000	6360500	9300000	0.410687	2939500
Nat2	19893000	0	0	25170000	9946500	12585000	0.44259	2638500
L7rn6;l7Rn6	0	38804000	14188000	29753000	19402000	21970500	0.459148	2568500
Triap1	21855000	15538000	0	42422000	18696500	21211000	0.462535	2514500
Eefsec	56825000	0	0	61521000	28412500	30760500	0.480205	2348000
Lpp	195860000	619470000	125390000	694280000	407665000	409835000	0.497857	2170000
Mycbp	64545000	0	0	68779000	32272500	34389500	0.484145	2117000
Rras2	16374000	0	0	20215000	8187000	10107500	0.448338	1920500
Ero1lb	40098000	0	0	43876000	20049000	21938000	0.477571	1889000
Arhgef1	0	17598000	0	21142000	8799000	10571000	0.454808	1772000
Pdhx	371720000	0	54163000	319220000	185860000	186691500	0.498727	831500
Syap1	97178000	0	0	98415000	48589000	49207500	0.496838	618500
Ctnna1	242320000	0	0	243370000	121160000	121685000	0.498919	525000
Cdh2	36417000	23779000	0	61081000	30098000	30540500	0.495414	442500
Setd3	17654000	0	0	18288000	8827000	9144000	0.491184	317000
Samm50	359780000	0	108460000	251460000	179890000	179960000	0.499879	70000
Rbm47	0	0	0	0	0	0	#DIV/0!	0
Ncln	0	0	0	0	0	0	#DIV/0!	0
Col6a2	0	0	0	0	0	0	#DIV/0!	0
Ctsl	0	0	0	0	0	0	#DIV/0!	0
Nedd4	0	0	0	0	0	0	#DIV/0!	0
Ppox	0	0	0	0	0	0	#DIV/0!	0
Igha	0	0	0	0	0	0	#DIV/0!	0
Stt3b	0	0	0	0	0	0	#DIV/0!	0
Palmd	0	0	0	0	0	0	#DIV/0!	0
Cyp8b1	0	0	0	0	0	0	#DIV/0!	0
Neb	0	0	0	0	0	0	#DIV/0!	0
Golga2	0	0	0	0	0	0	#DIV/0!	0
Sumf1	0	0	0	0	0	0	#DIV/0!	0
Irf2bp2;Irf2bpl	0	0	0	0	0	0	#DIV/0!	0
Akt1s1	0	0	0	0	0	0	#DIV/0!	0
Raph1	0	0	0	0	0	0	#DIV/0!	0
2210016F16Rik	0	0	0	0	0	0	#DIV/0!	0
Gbas	0	0	0	0	0	0	#DIV/0!	0
Mup3;Mup21;Mup20	0	0	0	0	0	0	#DIV/0!	0
Ppm1a	0	0	0	0	0	0	#DIV/0!	0
Cd38	0	0	0	0	0	0	#DIV/0!	0
Bche	0	0	0	0	0	0	#DIV/0!	0
Rasip1	0	0	0	0	0	0	#DIV/0!	0
Ccdc51	0	0	0	0	0	0	#DIV/0!	0
Opa3	0	0	0	0	0	0	#DIV/0!	0
Cdc42bpb	0	0	0	0	0	0	#DIV/0!	0
Mrps26	0	0	0	0	0	0	#DIV/0!	0
Epb41l5	0	0	0	0	0	0	#DIV/0!	0
Apoa5	0	0	0	0	0	0	#DIV/0!	0
Fam129b	0	0	0	0	0	0	#DIV/0!	0
Abhd6	0	0	0	0	0	0	#DIV/0!	0
Pawr	0	0	0	0	0	0	#DIV/0!	0
Sars2	0	0	0	0	0	0	#DIV/0!	0
Myo1c	0	0	0	0	0	0	#DIV/0!	0
Atad1	35022000	0	0	34686000	17511000	17343000	0.49759	-168000
Nagk	25788000	0	7226700	17242000	12894000	12234350	0.484121	-659650
Cryl1	30169000	0	0	28787000	15084500	14393500	0.488289	-691000
Lin7a	43888000	0	42334000	0	21944000	21167000	0.490993	-777000
Gns	24966000	0	0	22805000	12483000	11402500	0.477449	-1080500
Dsg2	18387000	0	0	16019000	9193500	8009500	0.465823	-1184000
Hspg2	2783900	0	0	0	1391950	0	0.25	-1391950
Cdk5rap3	3008300	0	0	0	1504150	0	0.25	-1504150
Idh3a	1331700000	72933000	118770000	1282700000	702316500	700735000	0.499348	-1581500
Ubxn4	58144000	0	0	54940000	29072000	27470000	0.48585	-1602000
Mbl2	305910000	0	302520000	0	152955000	151260000	0.497214	-1695000
Twf1	250330000	0	0	246740000	125165000	123370000	0.496389	-1795000
Mut	1002800000	0	0	999170000	501400000	499585000	0.499093	-1815000
Lrp1	97467000	0	0	93525000	48733500	46762500	0.489687	-1971000
Emc1	44099000	0	0	39999000	22049500	19999500	0.475708	-2050000
Tbcel	20215000	0	0	15770000	10107500	7885000	0.439575	-2222500
Clpb	26989000	0	0	22458000	13494500	11229000	0.454735	-2265500
Sec11a	45061000	26161000	0	66248000	35611000	33124000	0.476415	-2487000
Sec24d	172810000	72582000	0	240350000	122696000	120175000	0.493516	-2521000
Cmc1	65119000	120520000	96293000	83899000	92819500	90096000	0.469001	-2723500
Mrps24	6987200	0	0	0	3493600	0	0.25	-3493600
AI314180;Ecm29	7004800	0	0	0	3502400	0	0.25	-3502400
Ak1	154280000	0	68234000	78558000	77140000	73396000	0.484571	-3744000
Tprkb	11053000	8166200	0	11706000	9609600	5853000	0.317935	-3756600
Hk2	69426000	0	61321000	0	34713000	30660500	0.469177	-4052500
Nucb2	34276000	0	0	25923000	17138000	12961500	0.432504	-4176500
Gimap4	92735000	0	0	84143000	46367500	42071500	0.475795	-4296000
Snx4	8631200	0	0	0	4315600	0	0.25	-4315600
Cmah	9312100	0	0	0	4656050	0	0.25	-4656050
	1788900	7544700	0	0	4666800	0	0.175895	-4666800
Timm10	45563000	39438000	42406000	33181000	42500500	37793500	0.248071	-4707000
Isca2	28354000	0	18092000	0	14177000	9046000	0.396766	-5131000
Mrpl51	10670000	0	0	0	5335000	0	0.25	-5335000
Gfm2	10852000	0	0	0	5426000	0	0.25	-5426000
Mrps21	35394000	0	0	24361000	17697000	12180500	0.412008	-5516500
Cks1b;Cks1brt	0	69692000	0	58093000	34846000	29046500	0.455152	-5799500
Gigyf2	11661000	0	0	0	5830500	0	0.25	-5830500
Ppat	12101000	0	0	0	6050500	0	0.25	-6050500
Unc13b	12180000	0	0	0	6090000	0	0.25	-6090000
Fkbp8	77586000	0	0	65304000	38793000	32652000	0.457479	-6141000
Pacsin3	153750000	0	0	141300000	76875000	70650000	0.478956	-6225000
Dcaf11	12636000	0	0	0	6318000	0	0.25	-6318000
Col1a1	12872000	0	0	0	6436000	0	0.25	-6436000
Mia3	88923000	69863000	0	145830000	79393000	72915000	0.47185	-6478000
Fkbp3	182780000	0	168820000	0	91390000	84410000	0.480193	-6980000
Lgalsl	10702000	32749000	11122000	18134000	21725500	14628000	0.317599	-7097500
Arfip1	14557000	0	0	0	7278500	0	0.25	-7278500
Vac14	14816000	0	0	0	7408000	0	0.25	-7408000
Casp8	15118000	0	0	0	7559000	0	0.25	-7559000
Oxnad1	25129000	0	0	9877000	12564500	4938500	0.326969	-7626000
Cyp2b13	0	15392000	0	0	7696000	0	0.25	-7696000
Dhrs7b	15484000	0	0	0	7742000	0	0.25	-7742000
Rsu1	37429000	43441000	29106000	35718000	40435000	32412000	0.107772	-8023000
Hax1	46438000	0	0	29818000	23219000	14909000	0.397987	-8310000
Ccdc22	17055000	0	0	0	8527500	0	0.25	-8527500
Cyp2c68	17425000	0	0	0	8712500	0	0.25	-8712500
Gstm5	17466000	0	0	0	8733000	0	0.25	-8733000
Rhd	0	116780000	57396000	41706000	58390000	49551000	0.452269	-8839000
Tmem214	55134000	0	0	36948000	27567000	18474000	0.406504	-9093000
Xpnpep1	77655000	0	25259000	34143000	38827500	29701000	0.426596	-9126500
Nudt19	68890000	20494000	0	70964000	44692000	35482000	0.426191	-9210000
Arl6ip1	18469000	0	0	0	9234500	0	0.25	-9234500
Stx4	18545000	0	0	0	9272500	0	0.25	-9272500
Pgm2	19143000	0	0	0	9571500	0	0.25	-9571500
Mrpl4	19596000	0	0	0	9798000	0	0.25	-9798000
Naaa	0	19863000	0	0	9931500	0	0.25	-9931500
Nme3	19936000	0	0	0	9968000	0	0.25	-9968000
Mrps35	20041000	0	0	0	10020500	0	0.25	-10020500
Nfs1	238450000	0	0	218350000	119225000	109175000	0.478061	-10050000
Retsat	20309000	0	0	0	10154500	0	0.25	-10154500
Acyp2	0	176560000	155760000	0	88280000	77880000	0.468882	-10400000
Hexb	52725000	0	0	31918000	26362500	15959000	0.386873	-10403500
Msn	246420000	433120000	220640000	437910000	339770000	329275000	0.474196	-10495000
Tspan31	21644000	0	0	0	10822000	0	0.25	-10822000
Mrpl48	22043000	0	0	0	11021500	0	0.25	-11021500
Sf3b5	107730000	188840000	0	273520000	148285000	136760000	0.473568	-11525000
Gbp11;Gbp10;Gbp6;Gbp9;Gbp7;Gbp4	23246000	0	0	0	11623000	0	0.25	-11623000
Ggcx	23499000	0	0	0	11749500	0	0.25	-11749500
Bin2	0	23612000	0	0	11806000	0	0.25	-11806000
Sirt2	35034000	0	0	11110000	17517000	5555000	0.308676	-11962000
Csad	36496000	7564500	0	19951000	22030250	9975500	0.285603	-12054750
Lsm12	81244000	137300000	52673000	141750000	109272000	97211500	0.421737	-12060500
Snf8	24224000	0	0	0	12112000	0	0.25	-12112000
Myg1	125760000	0	0	101520000	62880000	50760000	0.44754	-12120000
Ndufaf2	24745000	0	0	0	12372500	0	0.25	-12372500
Gba	24849000	0	0	0	12424500	0	0.25	-12424500
Igfbp4	0	65687000	40032000	0	32843500	20016000	0.3881	-12827500
Mbl1	140990000	0	115260000	0	70495000	57630000	0.450519	-12865000
Fkbp11	72801000	0	0	47005000	36400500	23502500	0.399068	-12898000
Cpq	39598000	0	0	12973000	19799000	6486500	0.311087	-13312500
Idh3b	134890000	16342000	0	124350000	75616000	62175000	0.44503	-13441000
Nfu1	27008000	0	0	0	13504000	0	0.25	-13504000
Mrps7	27710000	0	0	0	13855000	0	0.25	-13855000
H2-D1	101650000	0	0	73619000	50825000	36809500	0.422886	-14015500
Eif2s3x	704240000	0	40996000	635030000	352120000	338013000	0.48921	-14107000
Tmx1	28250000	0	0	0	14125000	0	0.25	-14125000
Pfkfb1	28483000	0	0	0	14241500	0	0.25	-14241500
Lyz2	42745000	597110000	110890000	500320000	319927500	305605000	0.485251	-14322500
FAM120A	52329000	0	0	23529000	26164500	11764500	0.341844	-14400000
L3hypdh	29007000	0	0	0	14503500	0	0.25	-14503500
Fam103a1;Gm10767	0	30048000	0	0	15024000	0	0.25	-15024000
Ldhb	30146000	0	0	0	15073000	0	0.25	-15073000
Cars	329330000	0	0	299080000	164665000	149540000	0.476012	-15125000
Man2a1	30568000	0	0	0	15284000	0	0.25	-15284000
Tha1	30732000	0	0	0	15366000	0	0.25	-15366000
Ugt2b35	31103000	0	0	0	15551500	0	0.25	-15551500
Denr	52408000	0	21186000	0	26204000	10593000	0.329833	-15611000
Cyp4f14	31288000	0	0	0	15644000	0	0.25	-15644000
Timm23	15796000	57595000	0	42065000	36695500	21032500	0.325042	-15663000
Serpinb6a;Serpinb6	185780000	0	0	154390000	92890000	77195000	0.454425	-15695000
Brca1	0	31448000	0	0	15724000	0	0.25	-15724000
Ighv10-3	31819000	0	0	0	15909500	0	0.25	-15909500
Nubp2	32062000	0	0	0	16031000	0	0.25	-16031000
Mrpl24	32071000	0	0	0	16035500	0	0.25	-16035500
Pex14	32625000	0	0	0	16312500	0	0.25	-16312500
Cd1d2;Cd1d1	32951000	0	0	0	16475500	0	0.25	-16475500
Epn1	117830000	0	49600000	34907000	58915000	42253500	0.412369	-16661500
Mcat	33688000	0	0	0	16844000	0	0.25	-16844000
Trex1	0	34222000	0	0	17111000	0	0.25	-17111000
Dync1li1	0	34428000	0	0	17214000	0	0.25	-17214000
Mtx1	34556000	0	0	0	17278000	0	0.25	-17278000
Nup35	0	34772000	0	0	17386000	0	0.25	-17386000
Nags	24744000	10238000	0	0	17491000	0	0.125124	-17491000
Prkar2a	211990000	60275000	0	237280000	136132500	118640000	0.457115	-17492500
Gltpd2	28217000	46659000	39586000	0	37438000	19793000	0.266213	-17645000
Sel1l	35316000	0	0	0	17658000	0	0.25	-17658000
Gale	104160000	0	0	67784000	52080000	33892000	0.400618	-18188000
Pcp4l1	0	36890000	0	0	18445000	0	0.25	-18445000
Rprd1a	0	93351000	0	56339000	46675500	28169500	0.386316	-18506000
Chp1	57746000	0	0	20302000	28873000	10151000	0.31673	-18722000
Nampt	421730000	0	76796000	307480000	210865000	192138000	0.473374	-18727000
Ube2v2	76884000	120230000	30962000	128350000	98557000	79656000	0.384711	-18901000
Tat	37865000	0	0	0	18932500	0	0.25	-18932500
Preb	38397000	0	0	0	19198500	0	0.25	-19198500
	38521000	0	0	0	19260500	0	0.25	-19260500
Tmem30a	38760000	0	0	0	19380000	0	0.25	-19380000
Rnf5	0	39224000	0	0	19612000	0	0.25	-19612000
Pomp	0	41447000	0	0	20723500	0	0.25	-20723500
Gch1	41629000	0	0	0	20814500	0	0.25	-20814500
Rbbp9	47524000	179110000	40115000	144530000	113317000	92322500	0.413503	-20994500
	42097000	0	0	0	21048500	0	0.25	-21048500
Cers2	42605000	0	0	0	21302500	0	0.25	-21302500
Cyp4v2	42874000	0	0	0	21437000	0	0.25	-21437000
Tjp1	42914000	0	0	0	21457000	0	0.25	-21457000
Fam63a	60094000	0	0	17158000	30047000	8579000	0.301649	-21468000
Larp4	43055000	0	0	0	21527500	0	0.25	-21527500
Actr1b	43347000	0	0	0	21673500	0	0.25	-21673500
Mrc1	44029000	0	0	0	22014500	0	0.25	-22014500
Atxn2	44515000	0	0	0	22257500	0	0.25	-22257500
Myo6	10315000	34986000	0	0	22650500	0	0.158738	-22650500
Ciapin1	46074000	0	0	0	23037000	0	0.25	-23037000
Bcl2l13	46088000	0	0	0	23044000	0	0.25	-23044000
Txn2	136520000	0	0	90263000	68260000	45131500	0.403777	-23128500
Arsb	46574000	0	0	0	23287000	0	0.25	-23287000
Dpp7	46739000	0	0	0	23369500	0	0.25	-23369500
Yipf5	24695000	22762000	0	0	23728500	0	0.0129581	-23728500
Lmo7	48012000	0	0	0	24006000	0	0.25	-24006000
Irgm1	48255000	0	0	0	24127500	0	0.25	-24127500
Napa	573400000	416700000	156710000	784920000	495050000	470815000	0.475691	-24235000
Prrc1	174110000	494560000	0	619810000	334335000	309905000	0.476175	-24430000
Sf3b4	0	123350000	0	73096000	61675000	36548000	0.38303	-25127000
Sat2	50401000	0	0	0	25200500	0	0.25	-25200500
Ptpn18	0	82181000	31263000	0	41090500	15631500	0.323788	-25459000
Emc3	53833000	54066000	0	55832000	53949500	27916000	0.261102	-26033500
Purb	52536000	0	0	0	26268000	0	0.25	-26268000
Asrgl1	19349000	33563000	0	0	26456000	0	0.0835369	-26456000
Hspb8	52976000	0	0	0	26488000	0	0.25	-26488000
Gatm	64869000	0	0	11873000	32434500	5936500	0.281051	-26498000
Ormdl2;Ormdl1	0	58924000	0	5776900	29462000	2888450	0.266007	-26573550
Steap4	53183000	0	0	0	26591500	0	0.25	-26591500
Commd9	0	53256000	0	0	26628000	0	0.25	-26628000
Hmgn5	147070000	0	0	93173000	73535000	46586500	0.395387	-26948500
Timm8b	186000000	95039000	132150000	94788000	140519500	113469000	0.330165	-27050500
Ubqln4	0	54618000	0	0	27309000	0	0.25	-27309000
Coro7	88153000	0	33030000	0	44076500	16515000	0.322364	-27561500
Pnliprp2	55373000	0	0	0	27686500	0	0.25	-27686500
Aspscr1	55619000	0	0	0	27809500	0	0.25	-27809500
Slc2a2	56525000	0	0	0	28262500	0	0.25	-28262500
Vat1	46052000	112070000	0	100880000	79061000	50440000	0.344095	-28621000
Lonp2	96756000	0	0	39103000	48378000	19551500	0.329804	-28826500
Cutc	56296000	44002000	0	42173000	50149000	21086500	0.193759	-29062500
Tnks1bp1	58263000	0	0	0	29131500	0	0.25	-29131500
Tinagl1	78364000	0	0	19726000	39182000	9863000	0.294502	-29319000
Hsd17b12	59744000	0	0	0	29872000	0	0.25	-29872000
Scrn3	59834000	0	0	0	29917000	0	0.25	-29917000
Gusb	79167000	0	0	18780000	39583500	9390000	0.291547	-30193500
Soat2	60588000	0	0	0	30294000	0	0.25	-30294000
Sdr39u1	14932000	45740000	0	0	30336000	0	0.149558	-30336000
Tgm1	60732000	0	0	0	30366000	0	0.25	-30366000
Emc8	60867000	0	0	0	30433500	0	0.25	-30433500
Sirt5	37465000	23486000	0	0	30475500	0	0.0717627	-30475500
Iba57	22969000	38070000	0	0	30519500	0	0.0771995	-30519500
C8a	121790000	0	46840000	13194000	60895000	30017000	0.350866	-30878000
Serpina3n	110180000	0	0	46693000	55090000	23346500	0.334925	-31743500
Cyp4f15;Cyp4f40;Cyp4f3	63982000	0	0	0	31991000	0	0.25	-31991000
Itgb3	64104000	0	0	0	32052000	0	0.25	-32052000
Galt	81041000	67104000	0	83625000	74072500	41812500	0.290178	-32260000
Mesdc2	64559000	0	0	0	32279500	0	0.25	-32279500
Hcfc1	64638000	0	0	0	32319000	0	0.25	-32319000
Dynll2	515410000	251320000	0	702060000	383365000	351030000	0.471399	-32335000
Cpped1	65099000	0	0	0	32549500	0	0.25	-32549500
Gadd45gip1	65893000	0	0	0	32946500	0	0.25	-32946500
Fhit	102740000	0	0	36006000	51370000	18003000	0.316463	-33367000
Ca8	66993000	0	0	0	33496500	0	0.25	-33496500
Acsf3	12888000	54186000	0	0	33537000	0	0.175672	-33537000
Fads2	69242000	0	0	0	34621000	0	0.25	-34621000
Plaa	69256000	0	0	0	34628000	0	0.25	-34628000
Naa10;Gm16286;Naa11	29752000	39592000	0	0	34672000	0	0.044869	-34672000
Cdv3	642770000	288090000	689190000	171990000	465430000	430590000	0.461411	-34840000
Cdkn1b	19154000	50669000	0	0	34911500	0	0.134957	-34911500
Pfdn2	70781000	0	0	0	35390500	0	0.25	-35390500
Cyp3a16	70939000	0	0	0	35469500	0	0.25	-35469500
Pyurf	22421000	48593000	0	0	35507000	0	0.112396	-35507000
Ilvbl	13767000	58417000	0	0	36092000	0	0.176329	-36092000
Pex19	72235000	0	0	0	36117500	0	0.25	-36117500
Tmem56	0	72477000	0	0	36238500	0	0.25	-36238500
Spcs2	128240000	131740000	0	187170000	129990000	93585000	0.381911	-36405000
Ppm1b	162500000	0	0	89665000	81250000	44832500	0.370881	-36417500
Tbl2	73453000	0	0	0	36726500	0	0.25	-36726500
Egfr	20668000	53132000	0	0	36900000	0	0.131913	-36900000
Dpp4	211450000	0	0	137460000	105725000	68730000	0.400409	-36995000
Sirt4	74775000	0	0	0	37387500	0	0.25	-37387500
Eif3h	397460000	66935000	0	389550000	232197500	194775000	0.448636	-37422500
Aarsd1;Gm27029	76887000	0	0	0	38443500	0	0.25	-38443500
Nudt16	67603000	29529000	0	19796000	48566000	9898000	0.126475	-38668000
D2hgdh	77659000	0	0	0	38829500	0	0.25	-38829500
Pts	46806000	73355000	41184000	0	60080500	20592000	0.134318	-39488500
Lcn2	42860000	646890000	530620000	79936000	344875000	305278000	0.463291	-39597000
Fam162a	79249000	0	0	0	39624500	0	0.25	-39624500
Flad1	42661000	36685000	0	0	39673000	0	0.0239286	-39673000
Aspa	66391000	62793000	0	49744000	64592000	24872000	0.177523	-39720000
	0	79713000	0	0	39856500	0	0.25	-39856500
Vwa5a	165960000	0	0	86044000	82980000	43022000	0.361155	-39958000
Hddc3	79919000	0	0	0	39959500	0	0.25	-39959500
Cyp51a1	98829000	64112000	0	82923000	81470500	41461500	0.25212	-40009000
Slc35a3	80097000	0	0	0	40048500	0	0.25	-40048500
Psmd4	80217000	0	0	0	40108500	0	0.25	-40108500
Tomm5	0	80446000	0	0	40223000	0	0.25	-40223000
Cops7a	80621000	0	0	0	40310500	0	0.25	-40310500
Lgmn	156290000	64261000	0	139540000	110275500	69770000	0.341106	-40505500
Acot8	81440000	0	0	0	40720000	0	0.25	-40720000
Gsdmdc1	81906000	0	0	0	40953000	0	0.25	-40953000
Pitrm1	82166000	0	0	0	41083000	0	0.25	-41083000
Erp27	83755000	0	0	0	41877500	0	0.25	-41877500
Sfxn2	56280000	27991000	0	0	42135500	0	0.103091	-42135500
Psmg3;Gm26938	0	91851000	0	6644800	45925500	3322400	0.261711	-42603100
Wibg	200180000	0	0	114160000	100090000	57080000	0.376362	-43010000
Dtx3l	86319000	0	0	0	43159500	0	0.25	-43159500
Cdipt	0	86698000	0	0	43349000	0	0.25	-43349000
Numa1	0	88789000	0	0	44394500	0	0.25	-44394500
Napsa	17683000	71188000	0	0	44435500	0	0.172501	-44435500
Acad9	240630000	0	0	150680000	120315000	75340000	0.393164	-44975000
Ddah1	732980000	19995000	280330000	382430000	376487500	331380000	0.460028	-45107500
Smpdl3a	46238000	92726000	0	48203000	69482000	24101500	0.15412	-45380500
Spcs3	56136000	193590000	56194000	102240000	124863000	79217000	0.312996	-45646000
Cmas	122090000	0	0	30320000	61045000	15160000	0.293807	-45885000
Ptges2	52245000	39752000	0	0	45998500	0	0.042963	-45998500
Ifitm3	0	92199000	0	0	46099500	0	0.25	-46099500
Nudt12	147630000	0	0	55034000	73815000	27517000	0.321893	-46298000
Sepsecs	73075000	19892000	0	0	46483500	0	0.165402	-46483500
Ugt2b38	93456000	0	0	0	46728000	0	0.25	-46728000
Ifi47	110560000	31658000	17033000	30510000	71109000	23771500	0.219188	-47337500
Erap1	138600000	0	0	43245000	69300000	21622500	0.307517	-47677500
Rbks	16840000	78586000	0	0	47713000	0	0.182806	-47713000
Col6a3	155760000	0	0	59726000	77880000	29863000	0.324547	-48017000
Cltb	361990000	78600000	204250000	139510000	220295000	171880000	0.395577	-48415000
Gsta1;Gsta2	33847000	63682000	0	0	48764500	0	0.0944964	-48764500
Abcb11	88520000	9742800	0	0	49131400	0	0.215106	-49131400
Cobll1	207590000	0	0	109040000	103795000	54520000	0.363124	-49275000
Cyp3a44	99142000	0	0	0	49571000	0	0.25	-49571000
Pxmp2	0	100460000	0	0	50230000	0	0.25	-50230000
Tmem126a	0	100630000	0	0	50315000	0	0.25	-50315000
Smap2	34035000	130320000	32327000	30762000	82177500	31544500	0.24196	-50633000
Rhog	76770000	100890000	0	76393000	88830000	38196500	0.199367	-50633500
Slc9a3r1	1843100000	133680000	861390000	1013000000	988390000	937195000	0.480974	-51195000
Pgam5	7932800	95024000	0	0	51478400	0	0.223488	-51478400
Ndufb6	103080000	0	0	0	51540000	0	0.25	-51540000
Ghitm	9396500	108770000	15065000	0	59083250	7532500	0.242939	-51550750
Coa6	103500000	0	0	0	51750000	0	0.25	-51750000
Sar1a	42963000	244300000	0	183070000	143631500	91535000	0.369479	-52096500
Tsta3	135170000	0	0	30382000	67585000	15191000	0.289061	-52394000
Mustn1	0	105860000	0	0	52930000	0	0.25	-52930000
Sec61g	63940000	87913000	0	45381000	75926500	22690500	0.106337	-53236000
Sycn	106790000	0	0	0	53395000	0	0.25	-53395000
Mrpl49	24426000	180220000	0	97749000	102323000	48874500	0.314685	-53448500
Coq7	106930000	0	0	0	53465000	0	0.25	-53465000
Gmppb	116420000	0	0	9488600	58210000	4744300	0.263232	-53465700
Tmem33	0	107110000	0	0	53555000	0	0.25	-53555000
Dnajb11	571080000	61934000	173460000	352120000	316507000	262790000	0.434875	-53717000
Zg16	108600000	0	0	0	54300000	0	0.25	-54300000
Oxsm	109810000	0	0	0	54905000	0	0.25	-54905000
	0	110250000	0	0	55125000	0	0.25	-55125000
Rer1	51451000	59311000	0	0	55381000	0	0.0225504	-55381000
Ctrc	110900000	0	0	0	55450000	0	0.25	-55450000
Iyd	170510000	0	0	58060000	85255000	29030000	0.314099	-56225000
Dera	86116000	77251000	23536000	27204000	81683500	25370000	0.0131223	-56313500
Coq3	113320000	0	0	0	56660000	0	0.25	-56660000
Tmem38b	0	113440000	0	0	56720000	0	0.25	-56720000
Fam213a	31327000	82225000	0	0	56776000	0	0.134131	-56776000
Nnmt	113560000	0	0	0	56780000	0	0.25	-56780000
Ebna1bp2	0	114120000	0	0	57060000	0	0.25	-57060000
Slc35d1	114270000	0	0	0	57135000	0	0.25	-57135000
Acss3	313500000	0	0	198600000	156750000	99300000	0.395376	-57450000
Chchd4	115140000	0	0	0	57570000	0	0.25	-57570000
Plbd2	94526000	208130000	109830000	77599000	151328000	93714500	0.244586	-57613500
Faah	127610000	0	0	11589000	63805000	5794500	0.26479	-58010500
Cml1;Nat8;Nat8b	52766000	63350000	0	0	58058000	0	0.0289341	-58058000
Cyp2c44	116290000	0	0	0	58145000	0	0.25	-58145000
Rab32	0	117210000	0	0	58605000	0	0.25	-58605000
Ndufb5	81253000	37240000	0	0	59246500	0	0.113206	-59246500
G6pc	119290000	0	0	0	59645000	0	0.25	-59645000
Hao2	120190000	0	0	0	60095000	0	0.25	-60095000
Cryab	48917000	71315000	0	0	60116000	0	0.0586259	-60116000
Crk	53821000	228240000	80673000	81051000	141030500	80862000	0.307761	-60168500
Coa7	120430000	0	0	0	60215000	0	0.25	-60215000
Mtx2	83251000	37676000	0	0	60463500	0	0.114725	-60463500
Nap1l2	122870000	0	0	0	61435000	0	0.25	-61435000
Nrbp1	0	122930000	0	0	61465000	0	0.25	-61465000
Usp9x	34670000	180760000	0	92247000	107715000	46123500	0.280704	-61591500
Lrpap1	165390000	0	0	41087000	82695000	20543500	0.293824	-62151500
Mbnl1	61146000	158030000	49113000	45299000	109588000	47206000	0.210043	-62382000
Acsm3	261870000	0	0	136360000	130935000	68180000	0.361806	-62755000
Fads1	126500000	0	0	0	63250000	0	0.25	-63250000
Sult1b1	102580000	24469000	0	0	63524500	0	0.175465	-63524500
Ugt1a9	100280000	28577000	0	0	64428500	0	0.161633	-64428500
Ndufs1	2196000000	0	207810000	1859300000	1098000000	1033555000	0.483568	-64445000
Tsfm	129870000	0	0	0	64935000	0	0.25	-64935000
Aspg	130330000	0	0	0	65165000	0	0.25	-65165000
Psmb10	0	131520000	0	0	65760000	0	0.25	-65760000
Reg3b	0	132680000	0	0	66340000	0	0.25	-66340000
Pmvk	57271000	117060000	0	41439000	87165500	20719500	0.112275	-66446000
Mpv17	0	133010000	0	0	66505000	0	0.25	-66505000
Csrp3	133690000	0	0	0	66845000	0	0.25	-66845000
Plbd1	31443000	102260000	0	0	66851500	0	0.155046	-66851500
Ugt1a6b	134020000	0	0	0	67010000	0	0.25	-67010000
Spg7	310760000	0	176510000	0	155380000	88255000	0.375681	-67125000
Mlycd	134350000	0	0	0	67175000	0	0.25	-67175000
Chchd5	55006000	80030000	0	0	67518000	0	0.0583255	-67518000
Anxa11	118750000	203320000	0	186860000	161035000	93430000	0.300862	-67605000
Scamp3	49191000	175100000	51171000	37853000	112145500	44512000	0.237945	-67633500
Mpc2	69506000	68670000	0	0	69088000	0	0.00192583	-69088000
Ddrgk1	79130000	59338000	0	0	69234000	0	0.0451917	-69234000
Emc4	0	138650000	0	0	69325000	0	0.25	-69325000
Mrpl53	57749000	80968000	0	0	69358500	0	0.0527906	-69358500
Lima1	172180000	0	0	33215000	86090000	16607500	0.282904	-69482500
Sgpl1	139370000	0	0	0	69685000	0	0.25	-69685000
Stbd1	139760000	0	0	0	69880000	0	0.25	-69880000
Lage3	38895000	102050000	0	0	70472500	0	0.134091	-70472500
Gm28046;Rdh9	143090000	0	0	0	71545000	0	0.25	-71545000
Grcc10	0	143150000	0	0	71575000	0	0.25	-71575000
Slc25a11	144860000	0	0	0	72430000	0	0.25	-72430000
Etnppl	146630000	0	0	0	73315000	0	0.25	-73315000
Macrod1	223530000	0	0	76317000	111765000	38158500	0.314313	-73606500
Fam195a	0	147240000	0	0	73620000	0	0.25	-73620000
Iars2	304260000	94892000	0	251780000	199576000	125890000	0.349019	-73686000
Pfdn6	44285000	335680000	183110000	48926000	189982500	116018000	0.352968	-73964500
Cpa2	150170000	0	0	0	75085000	0	0.25	-75085000
Man2b2	0	151370000	0	0	75685000	0	0.25	-75685000
Cyp4a10;Cyp4a32	152690000	0	0	0	76345000	0	0.25	-76345000
Fam213b	51013000	101780000	0	0	76396500	0	0.102109	-76396500
Ubqln2	0	153370000	0	0	76685000	0	0.25	-76685000
Tor1aip2	153540000	0	0	0	76770000	0	0.25	-76770000
Wbp2	24094000	130180000	0	0	77137000	0	0.191746	-77137000
Selo	154820000	0	0	0	77410000	0	0.25	-77410000
Akr1c20	156780000	0	0	0	78390000	0	0.25	-78390000
Tfam	158930000	0	0	0	79465000	0	0.25	-79465000
Crym	159130000	0	0	0	79565000	0	0.25	-79565000
Rbp4	173310000	50088000	36071000	27879000	111699000	31975000	0.209065	-79724000
Tmsb15b1	0	160240000	0	0	80120000	0	0.25	-80120000
Crocc	0	160500000	0	0	80250000	0	0.25	-80250000
Ctsz	165360000	98429000	0	101500000	131894500	50750000	0.165266	-81144500
Atl3	181540000	0	0	19123000	90770000	9561500	0.267245	-81208500
Tmed4	94325000	113390000	0	45198000	103857500	22599000	0.0666843	-81258500
Gck	183650000	0	0	20750000	91825000	10375000	0.268552	-81450000
Aga	65087000	141170000	0	43024000	103128500	21512000	0.117613	-81616500
C8g	65507000	98959000	0	0	82233000	0	0.0638722	-82233000
Pdha1	1226300000	0	12716000	1048800000	613150000	530758000	0.46392	-82392000
Pdcd6ip	643190000	0	39621000	436930000	321595000	238275500	0.424766	-83319500
Psmd8	302010000	403690000	115240000	422340000	352850000	268790000	0.340967	-84060000
Mmab	69492000	99985000	0	0	84738500	0	0.0566653	-84738500
Hpgd	135420000	35628000	0	0	85524000	0	0.168111	-85524000
Ndufs4	350580000	0	99580000	79543000	175290000	89561500	0.355207	-85728500
Coq6	158710000	37655000	0	22862000	98182500	11431000	0.190826	-86751500
Klk1	174980000	0	0	0	87490000	0	0.25	-87490000
Slco1b2	175130000	0	0	0	87565000	0	0.25	-87565000
Asgr2	175630000	0	0	0	87815000	0	0.25	-87815000
Taco1	178510000	0	0	0	89255000	0	0.25	-89255000
Rpl22l1	179170000	0	0	0	89585000	0	0.25	-89585000
	44139000	135650000	0	0	89894500	0	0.149865	-89894500
Ndufs7	213490000	20545000	0	53914000	117017500	26957000	0.258462	-90060500
Hn1	65688000	326220000	125660000	85677000	195954000	105668500	0.306702	-90285500
Arfgap2	223170000	211750000	0	252830000	217460000	126415000	0.301279	-91045000
Ggact	200380000	0	18043000	0	100190000	9021500	0.264661	-91168500
Gfer	98274000	84665000	0	0	91469500	0	0.0236358	-91469500
Smim20	0	185220000	0	0	92610000	0	0.25	-92610000
Apob	314590000	0	0	128760000	157295000	64380000	0.331135	-92915000
Ndufb11	122470000	63408000	0	0	92939000	0	0.0979303	-92939000
Cyp3a25;Cyp3a59	187520000	0	0	0	93760000	0	0.25	-93760000
Scamp1	0	233810000	0	46111000	116905000	23055500	0.28372	-93849500
Apool	188780000	0	0	0	94390000	0	0.25	-94390000
Creld2	188960000	0	0	0	94480000	0	0.25	-94480000
C1qbp	190900000	0	0	0	95450000	0	0.25	-95450000
Pon3	191780000	0	0	0	95890000	0	0.25	-95890000
Thnsl2	121630000	124050000	52848000	0	122840000	26424000	0.0848208	-96416000
Atg3	213150000	0	0	19888000	106575000	9944000	0.265209	-96631000
Sugct	226250000	0	0	32903000	113125000	16451500	0.274212	-96673500
Hsd3b3;Hsd3b2;Hsd3b6	193500000	0	0	0	96750000	0	0.25	-96750000
Adssl1	263540000	0	33213000	36242000	131770000	34727500	0.297942	-97042500
Chil3	0	290440000	0	96133000	145220000	48066500	0.311869	-97153500
Apoc4	0	539320000	342030000	0	269660000	171015000	0.395587	-98645000
Mt-Cyb	0	197320000	0	0	98660000	0	0.25	-98660000
Cox6c	197540000	0	0	0	98770000	0	0.25	-98770000
Apom	18867000	264520000	84160000	0	141693500	42080000	0.281376	-99613500
Aars	1138900000	528260000	153590000	1312100000	833580000	732845000	0.447842	-100735000
Ddc	359830000	0	126260000	31097000	179915000	78678500	0.336818	-101236500
Memo1	219070000	0	0	16454000	109535000	8227000	0.262169	-101308000
Psmb9	234930000	27925000	40018000	19912000	131427500	29965000	0.252708	-101462500
Ppbp	0	416190000	210860000	0	208095000	105430000	0.357758	-102665000
Osbpl1a	127090000	78527000	0	0	102808500	0	0.0738261	-102808500
Asah1	204730000	64539000	62851000	0	134634500	31425500	0.178775	-103209000
Ctsa	461880000	60840000	164050000	149140000	261360000	156595000	0.346741	-104765000
Rdh11	160560000	49193000	0	0	104876500	0	0.155365	-104876500
Rdh1;Rdh19	210650000	0	0	0	105325000	0	0.25	-105325000
Ociad2	46824000	164570000	0	0	105697000	0	0.161765	-105697000
Tollip	0	211850000	0	0	105925000	0	0.25	-105925000
Fahd2	215920000	242340000	0	246060000	229130000	123030000	0.273068	-106100000
S100a13	0	212470000	0	0	106235000	0	0.25	-106235000
Slc25a3	2070100000	513650000	29908000	2338600000	1291875000	1184254000	0.47314	-107621000
Sptbn2	215590000	0	0	0	107795000	0	0.25	-107795000
[truncated: 783 more rows]
