# Supplementary material for: Molecular harvesting with electroporation for tissue profiling
Source: Sci Rep. 2019 Oct 31;9:15750. doi: 10.1038/s41598-019-51634-7 (PMC6823461; doi:10.1038/s41598-019-51634-7)
Supplement: Supplementary file 11 — Table S10 TumorVsLiverProcess [file 41598_2019_51634_MOESM11_ESM.xlsx]

## Sheet: GOPROCESS
GO Term	Description	P-value	FDR q-value	Enrichment	N	B	n	b	Genes
GO:0043170	macromolecule metabolic process	2.47e-23	2.22e-19	1.36	2589	919	992	478	[Gsn - gelsolin, Vcp - valosin containing protein, Ptbp1 - polypyrimidine tract binding protein 1, Eif4g1 - eukaryotic translation initiation factor 4, gamma 1, Strap - serine/threonine kinase receptor associated protein, Acp1 - acid phosphatase 1, soluble, Psmc1 - protease (prosome, macropain) 26s subunit, atpase 1, Psmb6 - proteasome (prosome, macropain) subunit, beta type 6, Nudt21 - nudix (nu…
GO:0044260	cellular macromolecule metabolic process	1.98e-21	8.93e-18	1.44	2589	648	992	358	[Fau - finkel-biskis-reilly murine sarcoma virus (fbr-musv) ubiquitously expressed (fox derived), Prmt5 - protein arginine n-methyltransferase 5, Vcp - valosin containing protein, Rock2 - rho-associated coiled-coil containing protein kinase 2, Rps26 - ribosomal protein s26, Ptbp1 - polypyrimidine tract binding protein 1, Eif3f - eukaryotic translation initiation factor 3, subunit f, Eif4g1 - euka…
GO:0090304	nucleic acid metabolic process	5.93e-20	1.78e-16	1.64	2589	334	992	210	[Sf3a1 - splicing factor 3a, subunit 1, Prmt5 - protein arginine n-methyltransferase 5, Vcp - valosin containing protein, Ptbp1 - polypyrimidine tract binding protein 1, Hmgb2 - high mobility group box 2, Lars - leucyl-trna synthetase, Fbl - fibrillarin, Strap - serine/threonine kinase receptor associated protein, Nudt21 - nudix (nucleoside diphosphate linked moiety x)-type motif 21, Nsun2 - nol1…
GO:0050789	regulation of biological process	7.73e-20	1.74e-16	1.25	2589	1301	968	607	[Myh14 - myosin, heavy polypeptide 14, Ist1 - increased sodium tolerance 1 homolog (yeast), Gsn - gelsolin, St13 - suppression of tumorigenicity 13, Abcc8 - atp-binding cassette, sub-family c (cftr/mrp), member 8, Vcp - valosin containing protein, Tmsb10 - thymosin, beta 10, Coro1c - coronin, actin binding protein 1c, Coro1b - coronin, actin binding protein 1b, Phgdh - 3-phosphoglycerate dehydrog…
GO:0051171	regulation of nitrogen compound metabolic process	1.08e-19	1.94e-16	1.57	2589	695	639	269	[Calr - calreticulin, Gsn - gelsolin, Prmt5 - protein arginine n-methyltransferase 5, Vcp - valosin containing protein, Sarnp - sap domain containing ribonucleoprotein, Rps26 - ribosomal protein s26, Coro1c - coronin, actin binding protein 1c, Ptbp1 - polypyrimidine tract binding protein 1, Eif4g1 - eukaryotic translation initiation factor 4, gamma 1, Hmgb2 - high mobility group box 2, Strap - se…
GO:0050794	regulation of cellular process	1.55e-19	2.33e-16	1.27	2589	1202	970	570	[Myh14 - myosin, heavy polypeptide 14, Ist1 - increased sodium tolerance 1 homolog (yeast), Gsn - gelsolin, St13 - suppression of tumorigenicity 13, Abcc8 - atp-binding cassette, sub-family c (cftr/mrp), member 8, Vcp - valosin containing protein, Tmsb10 - thymosin, beta 10, Coro1c - coronin, actin binding protein 1c, Coro1b - coronin, actin binding protein 1b, Ptbp1 - polypyrimidine tract bindin…
GO:0060255	regulation of macromolecule metabolic process	1.86e-19	2.4e-16	1.52	2589	718	689	291	[Calr - calreticulin, Ist1 - increased sodium tolerance 1 homolog (yeast), Gsn - gelsolin, Prmt5 - protein arginine n-methyltransferase 5, Vcp - valosin containing protein, Sarnp - sap domain containing ribonucleoprotein, Rps26 - ribosomal protein s26, Coro1c - coronin, actin binding protein 1c, Phgdh - 3-phosphoglycerate dehydrogenase, Ptbp1 - polypyrimidine tract binding protein 1, Eif4g1 - euk…
GO:0080090	regulation of primary metabolic process	8.83e-19	9.95e-16	1.54	2589	731	639	277	[Calr - calreticulin, Gsn - gelsolin, Prmt5 - protein arginine n-methyltransferase 5, Vcp - valosin containing protein, Sarnp - sap domain containing ribonucleoprotein, Rps26 - ribosomal protein s26, Coro1c - coronin, actin binding protein 1c, Ptbp1 - polypyrimidine tract binding protein 1, Eif4g1 - eukaryotic translation initiation factor 4, gamma 1, Hmgb2 - high mobility group box 2, Strap - se…
GO:0006412	translation	1.07e-16	1.07e-13	2.83	2589	161	398	70	[Rplp0 - ribosomal protein, large, p0, Eprs - glutamyl-prolyl-trna synthetase, Fau - finkel-biskis-reilly murine sarcoma virus (fbr-musv) ubiquitously expressed (fox derived), Rps27l - ribosomal protein s27-like, Tufm - tu translation elongation factor, mitochondrial, Rps26 - ribosomal protein s26, Rpl37 - ribosomal protein l37, Dars - aspartyl-trna synthetase, Rpl14 - ribosomal protein l14, Rpl3…
GO:0048519	negative regulation of biological process	1.57e-16	1.41e-13	1.45	2589	720	759	306	[Calr - calreticulin, Gsn - gelsolin, Abcc8 - atp-binding cassette, sub-family c (cftr/mrp), member 8, St13 - suppression of tumorigenicity 13, Prmt5 - protein arginine n-methyltransferase 5, Sarnp - sap domain containing ribonucleoprotein, Peg10 - paternally expressed 10, Tmsb10 - thymosin, beta 10, Rps26 - ribosomal protein s26, Coro1c - coronin, actin binding protein 1c, Capza1 - capping prote…
GO:0034645	cellular macromolecule biosynthetic process	2.77e-16	2.27e-13	2.5	2589	231	381	85	[Rplp0 - ribosomal protein, large, p0, Eprs - glutamyl-prolyl-trna synthetase, Fau - finkel-biskis-reilly murine sarcoma virus (fbr-musv) ubiquitously expressed (fox derived), Rps27l - ribosomal protein s27-like, Tufm - tu translation elongation factor, mitochondrial, Vcp - valosin containing protein, Rps26 - ribosomal protein s26, Flna - filamin, alpha, Apoe - apolipoprotein e, Rpl37 - ribosomal…
GO:0009059	macromolecule biosynthetic process	4.38e-16	3.29e-13	2.45	2589	241	381	87	[Rplp0 - ribosomal protein, large, p0, Eprs - glutamyl-prolyl-trna synthetase, Fau - finkel-biskis-reilly murine sarcoma virus (fbr-musv) ubiquitously expressed (fox derived), Rps27l - ribosomal protein s27-like, Tufm - tu translation elongation factor, mitochondrial, Vcp - valosin containing protein, Rps26 - ribosomal protein s26, Flna - filamin, alpha, Apoe - apolipoprotein e, Rpl37 - ribosomal…
GO:0048523	negative regulation of cellular process	4.78e-16	3.31e-13	1.47	2589	655	759	283	[Calr - calreticulin, Gsn - gelsolin, St13 - suppression of tumorigenicity 13, Abcc8 - atp-binding cassette, sub-family c (cftr/mrp), member 8, Prmt5 - protein arginine n-methyltransferase 5, Sarnp - sap domain containing ribonucleoprotein, Peg10 - paternally expressed 10, Tmsb10 - thymosin, beta 10, Rps26 - ribosomal protein s26, Coro1c - coronin, actin binding protein 1c, Capza1 - capping prote…
GO:0043043	peptide biosynthetic process	5.81e-16	3.74e-13	2.76	2589	165	398	70	[Rplp0 - ribosomal protein, large, p0, Eprs - glutamyl-prolyl-trna synthetase, Fau - finkel-biskis-reilly murine sarcoma virus (fbr-musv) ubiquitously expressed (fox derived), Rps27l - ribosomal protein s27-like, Tufm - tu translation elongation factor, mitochondrial, Rps26 - ribosomal protein s26, Dars - aspartyl-trna synthetase, Rpl37 - ribosomal protein l37, Rpl14 - ribosomal protein l14, Rpl3…
GO:0010468	regulation of gene expression	7.68e-16	4.61e-13	1.53	2589	480	846	240	[Calr - calreticulin, Gsn - gelsolin, Prmt5 - protein arginine n-methyltransferase 5, Sarnp - sap domain containing ribonucleoprotein, Rock2 - rho-associated coiled-coil containing protein kinase 2, Rps26 - ribosomal protein s26, Phgdh - 3-phosphoglycerate dehydrogenase, Ptbp1 - polypyrimidine tract binding protein 1, Eif4g1 - eukaryotic translation initiation factor 4, gamma 1, Hmgb2 - high mobi…
GO:0031323	regulation of cellular metabolic process	9.09e-16	5.12e-13	1.52	2589	751	574	253	[Calr - calreticulin, Gsn - gelsolin, Vcp - valosin containing protein, Sarnp - sap domain containing ribonucleoprotein, Rps26 - ribosomal protein s26, Coro1c - coronin, actin binding protein 1c, Ptbp1 - polypyrimidine tract binding protein 1, Eif4g1 - eukaryotic translation initiation factor 4, gamma 1, Hmgb2 - high mobility group box 2, Strap - serine/threonine kinase receptor associated protei…
GO:0031326	regulation of cellular biosynthetic process	5.4e-15	2.86e-12	1.55	2589	441	838	221	[Calr - calreticulin, Prmt5 - protein arginine n-methyltransferase 5, Vcp - valosin containing protein, Sarnp - sap domain containing ribonucleoprotein, Ptbp1 - polypyrimidine tract binding protein 1, Eif4g1 - eukaryotic translation initiation factor 4, gamma 1, Hmgb2 - high mobility group box 2, Strap - serine/threonine kinase receptor associated protein, Hbb-y - hemoglobin y, beta-like embryoni…
GO:0019222	regulation of metabolic process	6.45e-15	3.23e-12	1.41	2589	829	689	312	[Calr - calreticulin, Ist1 - increased sodium tolerance 1 homolog (yeast), Gsn - gelsolin, Prmt5 - protein arginine n-methyltransferase 5, Vcp - valosin containing protein, Sarnp - sap domain containing ribonucleoprotein, Rps26 - ribosomal protein s26, Coro1c - coronin, actin binding protein 1c, Phgdh - 3-phosphoglycerate dehydrogenase, Ptbp1 - polypyrimidine tract binding protein 1, Eif4g1 - euk…
GO:0016070	RNA metabolic process	1.91e-14	9.06e-12	1.63	2589	263	992	164	[Srsf9 - serine/arginine-rich splicing factor 9, Sf3a1 - splicing factor 3a, subunit 1, Ddx47 - dead (asp-glu-ala-asp) box polypeptide 47, Hspa8 - heat shock protein 8, Snrpf - small nuclear ribonucleoprotein polypeptide f, Prmt5 - protein arginine n-methyltransferase 5, Flna - filamin, alpha, Ptbp1 - polypyrimidine tract binding protein 1, Ilf2 - interleukin enhancer binding factor 2, A1cf - apo…
GO:0048518	positive regulation of biological process	2.76e-14	1.24e-11	1.41	2589	814	701	310	[Calr - calreticulin, Ist1 - increased sodium tolerance 1 homolog (yeast), Gsn - gelsolin, Prmt5 - protein arginine n-methyltransferase 5, Vcp - valosin containing protein, Coro1c - coronin, actin binding protein 1c, Coro1b - coronin, actin binding protein 1b, Ptbp1 - polypyrimidine tract binding protein 1, H2-Q10 - histocompatibility 2, q region locus 10, Eif4g1 - eukaryotic translation initiati…
GO:0010556	regulation of macromolecule biosynthetic process	2.82e-14	1.21e-11	1.56	2589	405	838	205	[Calr - calreticulin, Prmt5 - protein arginine n-methyltransferase 5, Sarnp - sap domain containing ribonucleoprotein, Ptbp1 - polypyrimidine tract binding protein 1, Eif4g1 - eukaryotic translation initiation factor 4, gamma 1, Hmgb2 - high mobility group box 2, Strap - serine/threonine kinase receptor associated protein, Hbb-y - hemoglobin y, beta-like embryonic chain, Usp7 - ubiquitin specific…
GO:0044267	cellular protein metabolic process	2.95e-14	1.21e-11	1.52	2589	450	820	216	[Fau - finkel-biskis-reilly murine sarcoma virus (fbr-musv) ubiquitously expressed (fox derived), Prmt5 - protein arginine n-methyltransferase 5, Vcp - valosin containing protein, Rock2 - rho-associated coiled-coil containing protein kinase 2, Rps26 - ribosomal protein s26, Eif3f - eukaryotic translation initiation factor 3, subunit f, Eif4g1 - eukaryotic translation initiation factor 4, gamma 1,…
GO:0032268	regulation of cellular protein metabolic process	5.97e-14	2.34e-11	1.8	2589	394	497	136	[Calr - calreticulin, Gsn - gelsolin, Hspa8 - heat shock protein 8, Vcp - valosin containing protein, Hspd1 - heat shock protein 1 (chaperonin), Apoe - apolipoprotein e, Coro1c - coronin, actin binding protein 1c, Psmd14 - proteasome (prosome, macropain) 26s subunit, non-atpase, 14, Ptbp1 - polypyrimidine tract binding protein 1, Hsp90aa1 - heat shock protein 90, alpha (cytosolic), class a member…
GO:0051246	regulation of protein metabolic process	6e-14	2.25e-11	1.77	2589	430	513	151	[Calr - calreticulin, Gsn - gelsolin, Hspa8 - heat shock protein 8, Vcp - valosin containing protein, Flna - filamin, alpha, Apoe - apolipoprotein e, Hspd1 - heat shock protein 1 (chaperonin), Coro1c - coronin, actin binding protein 1c, Psmd14 - proteasome (prosome, macropain) 26s subunit, non-atpase, 14, Ptbp1 - polypyrimidine tract binding protein 1, Hsp90aa1 - heat shock protein 90, alpha (cyt…
GO:0065007	biological regulation	6.15e-14	2.22e-11	1.23	2589	1417	759	511	[Myh14 - myosin, heavy polypeptide 14, Ist1 - increased sodium tolerance 1 homolog (yeast), Gsn - gelsolin, St13 - suppression of tumorigenicity 13, Abcc8 - atp-binding cassette, sub-family c (cftr/mrp), member 8, Vcp - valosin containing protein, Tmsb10 - thymosin, beta 10, Coro1c - coronin, actin binding protein 1c, Coro1b - coronin, actin binding protein 1b, Ptbp1 - polypyrimidine tract bindin…
GO:2000112	regulation of cellular macromolecule biosynthetic process	7.39e-14	2.56e-11	1.57	2589	390	838	198	[Calr - calreticulin, Prmt5 - protein arginine n-methyltransferase 5, Sarnp - sap domain containing ribonucleoprotein, Ptbp1 - polypyrimidine tract binding protein 1, Eif4g1 - eukaryotic translation initiation factor 4, gamma 1, Hmgb2 - high mobility group box 2, Strap - serine/threonine kinase receptor associated protein, Hbb-y - hemoglobin y, beta-like embryonic chain, Usp7 - ubiquitin specific…
GO:0010604	positive regulation of macromolecule metabolic process	7.91e-14	2.64e-11	1.67	2589	420	634	172	[Calr - calreticulin, Psmc6 - proteasome (prosome, macropain) 26s subunit, atpase, 6, Gsn - gelsolin, Hspa8 - heat shock protein 8, Vcp - valosin containing protein, Hist1h1c - histone cluster 1, h1c, Apoe - apolipoprotein e, Hspd1 - heat shock protein 1 (chaperonin), Ptbp1 - polypyrimidine tract binding protein 1, Ilf2 - interleukin enhancer binding factor 2, Hsp90aa1 - heat shock protein 90, al…
GO:0019538	protein metabolic process	1.05e-13	3.39e-11	1.4	2589	649	822	288	[Fau - finkel-biskis-reilly murine sarcoma virus (fbr-musv) ubiquitously expressed (fox derived), Gsn - gelsolin, Prmt5 - protein arginine n-methyltransferase 5, Vcp - valosin containing protein, Rps26 - ribosomal protein s26, Rock2 - rho-associated coiled-coil containing protein kinase 2, Eif3f - eukaryotic translation initiation factor 3, subunit f, Eif4g1 - eukaryotic translation initiation fa…
GO:0009889	regulation of biosynthetic process	1.51e-13	4.68e-11	1.5	2589	466	838	227	[Calr - calreticulin, Prmt5 - protein arginine n-methyltransferase 5, Vcp - valosin containing protein, Sarnp - sap domain containing ribonucleoprotein, Ptbp1 - polypyrimidine tract binding protein 1, Eif4g1 - eukaryotic translation initiation factor 4, gamma 1, Hmgb2 - high mobility group box 2, Strap - serine/threonine kinase receptor associated protein, Hbb-y - hemoglobin y, beta-like embryoni…
GO:0019219	regulation of nucleobase-containing compound metabolic process	1.92e-13	5.78e-11	1.48	2589	402	989	227	[Calr - calreticulin, Prmt5 - protein arginine n-methyltransferase 5, Vcp - valosin containing protein, Sarnp - sap domain containing ribonucleoprotein, Rps26 - ribosomal protein s26, Ptbp1 - polypyrimidine tract binding protein 1, Hmgb2 - high mobility group box 2, Strap - serine/threonine kinase receptor associated protein, Hbb-y - hemoglobin y, beta-like embryonic chain, Nudt21 - nudix (nucleo…
GO:0048522	positive regulation of cellular process	5.71e-13	1.66e-10	1.43	2589	714	701	276	[Calr - calreticulin, Ist1 - increased sodium tolerance 1 homolog (yeast), Gsn - gelsolin, Prmt5 - protein arginine n-methyltransferase 5, Vcp - valosin containing protein, Coro1c - coronin, actin binding protein 1c, Coro1b - coronin, actin binding protein 1b, Ptbp1 - polypyrimidine tract binding protein 1, Eif4g1 - eukaryotic translation initiation factor 4, gamma 1, Hmgb2 - high mobility group …
GO:0010605	negative regulation of macromolecule metabolic process	6.82e-13	1.92e-10	1.66	2589	354	675	153	[Calr - calreticulin, Hspa8 - heat shock protein 8, Prmt5 - protein arginine n-methyltransferase 5, Sarnp - sap domain containing ribonucleoprotein, Rps26 - ribosomal protein s26, Hist1h1c - histone cluster 1, h1c, Coro1c - coronin, actin binding protein 1c, Apoe - apolipoprotein e, Flna - filamin, alpha, Ptbp1 - polypyrimidine tract binding protein 1, Etf1 - eukaryotic translation termination fa…
GO:0043604	amide biosynthetic process	7.19e-13	1.96e-10	2.38	2589	197	398	72	[Rplp0 - ribosomal protein, large, p0, Eprs - glutamyl-prolyl-trna synthetase, Fau - finkel-biskis-reilly murine sarcoma virus (fbr-musv) ubiquitously expressed (fox derived), Rps27l - ribosomal protein s27-like, Tufm - tu translation elongation factor, mitochondrial, Rps26 - ribosomal protein s26, Rpl37 - ribosomal protein l37, Dars - aspartyl-trna synthetase, Rpl14 - ribosomal protein l14, Rpl3…
GO:0006518	peptide metabolic process	7.81e-13	2.07e-10	2.32	2589	210	398	75	[Gsr - glutathione reductase, Rplp0 - ribosomal protein, large, p0, Eprs - glutamyl-prolyl-trna synthetase, Fau - finkel-biskis-reilly murine sarcoma virus (fbr-musv) ubiquitously expressed (fox derived), Rps27l - ribosomal protein s27-like, Hspa8 - heat shock protein 8, Tufm - tu translation elongation factor, mitochondrial, Rps26 - ribosomal protein s26, Rpl37 - ribosomal protein l37, Dars - as…
GO:0051252	regulation of RNA metabolic process	8.44e-13	2.17e-10	1.5	2589	342	970	192	[Calr - calreticulin, Srsf9 - serine/arginine-rich splicing factor 9, Psmc6 - proteasome (prosome, macropain) 26s subunit, atpase, 6, Arid3a - at rich interactive domain 3a (bright-like), Hspa8 - heat shock protein 8, Prmt5 - protein arginine n-methyltransferase 5, Ahnak - ahnak nucleoprotein (desmoyokin), Sarnp - sap domain containing ribonucleoprotein, Rps26 - ribosomal protein s26, Hist1h1c - …
GO:0051173	positive regulation of nitrogen compound metabolic process	1.09e-12	2.72e-10	1.62	2589	410	634	163	[Psmc6 - proteasome (prosome, macropain) 26s subunit, atpase, 6, Gsn - gelsolin, Hspa8 - heat shock protein 8, Vcp - valosin containing protein, Hist1h1c - histone cluster 1, h1c, Apoe - apolipoprotein e, Hspd1 - heat shock protein 1 (chaperonin), Ptbp1 - polypyrimidine tract binding protein 1, Ilf2 - interleukin enhancer binding factor 2, Hsp90aa1 - heat shock protein 90, alpha (cytosolic), clas…
GO:0006396	RNA processing	1.21e-12	2.95e-10	1.7	2589	186	985	120	[Srsf9 - serine/arginine-rich splicing factor 9, Ddx47 - dead (asp-glu-ala-asp) box polypeptide 47, Sf3a1 - splicing factor 3a, subunit 1, Hspa8 - heat shock protein 8, Snrpf - small nuclear ribonucleoprotein polypeptide f, Ptbp1 - polypyrimidine tract binding protein 1, A1cf - apobec1 complementation factor, Rpl14 - ribosomal protein l14, Fbl - fibrillarin, Strap - serine/threonine kinase recept…
GO:0051172	negative regulation of nitrogen compound metabolic process	1.82e-12	4.32e-10	1.68	2589	324	675	142	[Calr - calreticulin, Hspa8 - heat shock protein 8, Prmt5 - protein arginine n-methyltransferase 5, Sarnp - sap domain containing ribonucleoprotein, Rps26 - ribosomal protein s26, Hist1h1c - histone cluster 1, h1c, Coro1c - coronin, actin binding protein 1c, Apoe - apolipoprotein e, Flna - filamin, alpha, Ptbp1 - polypyrimidine tract binding protein 1, Apoc3 - apolipoprotein c-iii, Hspa4 - heat s…
GO:0031324	negative regulation of cellular metabolic process	1.87e-12	4.33e-10	1.58	2589	364	755	168	[Calr - calreticulin, Arpp19 - camp-regulated phosphoprotein 19, Hspa8 - heat shock protein 8, Prmt5 - protein arginine n-methyltransferase 5, Sarnp - sap domain containing ribonucleoprotein, Pgp - phosphoglycolate phosphatase, Rps26 - ribosomal protein s26, Hist1h1c - histone cluster 1, h1c, Coro1c - coronin, actin binding protein 1c, Hspd1 - heat shock protein 1 (chaperonin), Flna - filamin, al…
GO:0034622	cellular protein-containing complex assembly	2.29e-12	5.17e-10	1.86	2589	206	709	105	[Rplp0 - ribosomal protein, large, p0, Calr - calreticulin, Gsn - gelsolin, Snrpf - small nuclear ribonucleoprotein polypeptide f, Prmt5 - protein arginine n-methyltransferase 5, Psmd11 - proteasome (prosome, macropain) 26s subunit, non-atpase, 11, Hist1h1c - histone cluster 1, h1c, Hsp90aa1 - heat shock protein 90, alpha (cytosolic), class a member 1, Hspa4 - heat shock protein 4, Hsp90ab1 - hea…
GO:0009892	negative regulation of metabolic process	5.98e-12	1.31e-09	1.53	2589	413	755	184	[Calr - calreticulin, Arpp19 - camp-regulated phosphoprotein 19, Hspa8 - heat shock protein 8, Prmt5 - protein arginine n-methyltransferase 5, Sarnp - sap domain containing ribonucleoprotein, Pgp - phosphoglycolate phosphatase, Hist1h1c - histone cluster 1, h1c, Rps26 - ribosomal protein s26, Flna - filamin, alpha, Hspd1 - heat shock protein 1 (chaperonin), Apoe - apolipoprotein e, Coro1c - coron…
GO:0002181	cytoplasmic translation	7.38e-12	1.58e-09	4.93	2589	29	398	22	[Eif4b - eukaryotic translation initiation factor 4b, Rplp0 - ribosomal protein, large, p0, Rps29 - ribosomal protein s29, Rpl8 - ribosomal protein l8, Rpl17 - ribosomal protein l17, Tma7 - translational machinery associated 7 homolog (s. cerevisiae), Rpl30 - ribosomal protein l30, Rpl9 - ribosomal protein l9, Rps23 - ribosomal protein s23, Rpl18a - ribosomal protein l18a, Rps26 - ribosomal prote…
GO:0009893	positive regulation of metabolic process	1.2e-11	2.52e-09	1.53	2589	494	634	185	[Calr - calreticulin, Psmc6 - proteasome (prosome, macropain) 26s subunit, atpase, 6, Gsn - gelsolin, Hspa8 - heat shock protein 8, Vcp - valosin containing protein, Hist1h1c - histone cluster 1, h1c, Apoe - apolipoprotein e, Hspd1 - heat shock protein 1 (chaperonin), Ptbp1 - polypyrimidine tract binding protein 1, Apoc3 - apolipoprotein c-iii, Ilf2 - interleukin enhancer binding factor 2, Hsp90a…
GO:0010608	posttranscriptional regulation of gene expression	1.3e-11	2.67e-09	2.69	2589	110	447	51	[Eprs - glutamyl-prolyl-trna synthetase, Calr - calreticulin, Rps27l - ribosomal protein s27-like, Hnrnpu - heterogeneous nuclear ribonucleoprotein u, Ppp1ca - protein phosphatase 1, catalytic subunit, alpha isoform, Igf2bp2 - insulin-like growth factor 2 mrna binding protein 2, Ptbp1 - polypyrimidine tract binding protein 1, Eif4g1 - eukaryotic translation initiation factor 4, gamma 1, Hnrnpr - …
GO:0016071	mRNA metabolic process	1.85e-11	3.71e-09	1.77	2589	142	980	95	[Srsf9 - serine/arginine-rich splicing factor 9, Ddx47 - dead (asp-glu-ala-asp) box polypeptide 47, Sf3a1 - splicing factor 3a, subunit 1, Ppil1 - peptidylprolyl isomerase (cyclophilin)-like 1, Hspa8 - heat shock protein 8, Snrpf - small nuclear ribonucleoprotein polypeptide f, Naa38 - n(alpha)-acetyltransferase 38, natc auxiliary subunit, Hnrnpu - heterogeneous nuclear ribonucleoprotein u, Srsf1…
GO:0071840	cellular component organization or biogenesis	1.9e-11	3.73e-09	1.27	2589	860	925	390	[Myh14 - myosin, heavy polypeptide 14, Gsn - gelsolin, St13 - suppression of tumorigenicity 13, Vcp - valosin containing protein, Ptma - prothymosin alpha, Tmsb10 - thymosin, beta 10, Coro1c - coronin, actin binding protein 1c, Coro1b - coronin, actin binding protein 1b, Phgdh - 3-phosphoglycerate dehydrogenase, Eif4g1 - eukaryotic translation initiation factor 4, gamma 1, Cnn3 - calponin 3, acid…
GO:0031325	positive regulation of cellular metabolic process	2.21e-11	4.24e-09	1.61	2589	436	567	154	[Psmc6 - proteasome (prosome, macropain) 26s subunit, atpase, 6, Gsn - gelsolin, Hspa8 - heat shock protein 8, Vcp - valosin containing protein, Hist1h1c - histone cluster 1, h1c, Hspd1 - heat shock protein 1 (chaperonin), Apoe - apolipoprotein e, Apoc3 - apolipoprotein c-iii, Ptbp1 - polypyrimidine tract binding protein 1, Ilf2 - interleukin enhancer binding factor 2, Hsp90aa1 - heat shock prote…
GO:0010628	positive regulation of gene expression	2.23e-11	4.18e-09	1.69	2589	242	772	122	[Calr - calreticulin, Psmc6 - proteasome (prosome, macropain) 26s subunit, atpase, 6, Gsn - gelsolin, Hspa8 - heat shock protein 8, Hist1h1c - histone cluster 1, h1c, Apoe - apolipoprotein e, Ptbp1 - polypyrimidine tract binding protein 1, Ilf2 - interleukin enhancer binding factor 2, Hspa4 - heat shock protein 4, Hmgb2 - high mobility group box 2, Hsph1 - heat shock 105kda/110kda protein 1, Phb …
GO:0071826	ribonucleoprotein complex subunit organization	2.44e-11	4.49e-09	2.02	2589	90	925	65	[Rplp0 - ribosomal protein, large, p0, Atxn2l - ataxin 2-like, Rps27l - ribosomal protein s27-like, Snrpf - small nuclear ribonucleoprotein polypeptide f, Eif5 - eukaryotic translation initiation factor 5, Prmt5 - protein arginine n-methyltransferase 5, Vcp - valosin containing protein, Srsf1 - serine/arginine-rich splicing factor 1, Sf3a2 - splicing factor 3a, subunit 2, Rbmx - rna binding motif…
GO:2000278	regulation of DNA biosynthetic process	3.67e-11	6.61e-09	8.47	2589	30	163	16	[Cct6a - chaperonin containing tcp1, subunit 6a (zeta), Tcp1 - t-complex protein 1, Cct8 - chaperonin containing tcp1, subunit 8 (theta), Cct7 - chaperonin containing tcp1, subunit 7 (eta), Cct3 - chaperonin containing tcp1, subunit 3 (gamma), Hnrnpd - heterogeneous nuclear ribonucleoprotein d, Cct5 - chaperonin containing tcp1, subunit 5 (epsilon), Cct4 - chaperonin containing tcp1, subunit 4 (d…
GO:0022618	ribonucleoprotein complex assembly	4.43e-11	7.83e-09	2.03	2589	87	925	63	[Rplp0 - ribosomal protein, large, p0, Atxn2l - ataxin 2-like, Rps27l - ribosomal protein s27-like, Snrpf - small nuclear ribonucleoprotein polypeptide f, Eif5 - eukaryotic translation initiation factor 5, Prmt5 - protein arginine n-methyltransferase 5, Srsf1 - serine/arginine-rich splicing factor 1, Rbmx - rna binding motif protein, x chromosome, Sf3a2 - splicing factor 3a, subunit 2, Hsp90aa1 -…
GO:0031328	positive regulation of cellular biosynthetic process	6.88e-11	1.19e-08	1.81	2589	236	626	103	[Psmc6 - proteasome (prosome, macropain) 26s subunit, atpase, 6, Vcp - valosin containing protein, Hist1h1c - histone cluster 1, h1c, Apoe - apolipoprotein e, Ptbp1 - polypyrimidine tract binding protein 1, Apoc3 - apolipoprotein c-iii, Ilf2 - interleukin enhancer binding factor 2, Hsp90aa1 - heat shock protein 90, alpha (cytosolic), class a member 1, Hmgb2 - high mobility group box 2, Hsp90ab1 -…
GO:0051130	positive regulation of cellular component organization	1.08e-10	1.83e-08	1.66	2589	227	817	119	[Calr - calreticulin, Gdi1 - guanosine diphosphate (gdp) dissociation inhibitor 1, Psmc6 - proteasome (prosome, macropain) 26s subunit, atpase, 6, Ist1 - increased sodium tolerance 1 homolog (yeast), Gsn - gelsolin, Hspa8 - heat shock protein 8, Abcc8 - atp-binding cassette, sub-family c (cftr/mrp), member 8, Vcp - valosin containing protein, Rock2 - rho-associated coiled-coil containing protein …
GO:0006397	mRNA processing	1.4e-10	2.33e-08	1.8	2589	122	980	83	[Srsf9 - serine/arginine-rich splicing factor 9, Sf3a1 - splicing factor 3a, subunit 1, Ddx47 - dead (asp-glu-ala-asp) box polypeptide 47, Ppil1 - peptidylprolyl isomerase (cyclophilin)-like 1, Snrpf - small nuclear ribonucleoprotein polypeptide f, Hspa8 - heat shock protein 8, Naa38 - n(alpha)-acetyltransferase 38, natc auxiliary subunit, Hnrnpu - heterogeneous nuclear ribonucleoprotein u, Srsf1…
GO:0051128	regulation of cellular component organization	1.53e-10	2.5e-08	1.46	2589	416	817	192	[Myh14 - myosin, heavy polypeptide 14, Calr - calreticulin, Gdi1 - guanosine diphosphate (gdp) dissociation inhibitor 1, Psmc6 - proteasome (prosome, macropain) 26s subunit, atpase, 6, Ist1 - increased sodium tolerance 1 homolog (yeast), Gsn - gelsolin, Atxn2l - ataxin 2-like, Hspa8 - heat shock protein 8, Capg - capping protein (actin filament), gelsolin-like, Abcc8 - atp-binding cassette, sub-f…
GO:2000573	positive regulation of DNA biosynthetic process	1.55e-10	2.49e-08	9.27	2589	24	163	14	[Cct6a - chaperonin containing tcp1, subunit 6a (zeta), Cct8 - chaperonin containing tcp1, subunit 8 (theta), Tcp1 - t-complex protein 1, Cct7 - chaperonin containing tcp1, subunit 7 (eta), Cct3 - chaperonin containing tcp1, subunit 3 (gamma), Cct5 - chaperonin containing tcp1, subunit 5 (epsilon), Hnrnpd - heterogeneous nuclear ribonucleoprotein d, Cct4 - chaperonin containing tcp1, subunit 4 (d…
GO:0032204	regulation of telomere maintenance	1.95e-10	3.08e-08	10.45	2589	23	140	13	[Cct6a - chaperonin containing tcp1, subunit 6a (zeta), Cct8 - chaperonin containing tcp1, subunit 8 (theta), Tcp1 - t-complex protein 1, Cct7 - chaperonin containing tcp1, subunit 7 (eta), Cct3 - chaperonin containing tcp1, subunit 3 (gamma), Lmna - lamin a, Hnrnpd - heterogeneous nuclear ribonucleoprotein d, Cct5 - chaperonin containing tcp1, subunit 5 (epsilon), Cct4 - chaperonin containing tc…
GO:0009891	positive regulation of biosynthetic process	2.15e-10	3.35e-08	1.76	2589	249	626	106	[Psmc6 - proteasome (prosome, macropain) 26s subunit, atpase, 6, Vcp - valosin containing protein, Hist1h1c - histone cluster 1, h1c, Apoe - apolipoprotein e, Ptbp1 - polypyrimidine tract binding protein 1, Apoc3 - apolipoprotein c-iii, Ilf2 - interleukin enhancer binding factor 2, Hsp90aa1 - heat shock protein 90, alpha (cytosolic), class a member 1, Hmgb2 - high mobility group box 2, Hsp90ab1 -…
GO:0043933	protein-containing complex subunit organization	2.39e-10	3.65e-08	1.5	2589	428	709	176	[Rplp0 - ribosomal protein, large, p0, Calr - calreticulin, Mat2a - methionine adenosyltransferase ii, alpha, Gsn - gelsolin, Hspa8 - heat shock protein 8, Snrpf - small nuclear ribonucleoprotein polypeptide f, St13 - suppression of tumorigenicity 13, Ahnak - ahnak nucleoprotein (desmoyokin), Prmt5 - protein arginine n-methyltransferase 5, Psmd11 - proteasome (prosome, macropain) 26s subunit, non…
GO:0051253	negative regulation of RNA metabolic process	2.52e-10	3.78e-08	1.98	2589	142	689	75	[Calr - calreticulin, Hspa8 - heat shock protein 8, Phb2 - prohibitin 2, Prmt5 - protein arginine n-methyltransferase 5, H2afy - h2a histone family, member y, Sarnp - sap domain containing ribonucleoprotein, Hnrnpu - heterogeneous nuclear ribonucleoprotein u, Hist1h1c - histone cluster 1, h1c, Rps26 - ribosomal protein s26, Ywhab - tyrosine 3-monooxygenase/tryptophan 5-monooxygenase activation pr…
GO:0008380	RNA splicing	2.71e-10	4e-08	1.85	2589	104	980	73	[Srsf9 - serine/arginine-rich splicing factor 9, Sf3a1 - splicing factor 3a, subunit 1, Ddx47 - dead (asp-glu-ala-asp) box polypeptide 47, Ppil1 - peptidylprolyl isomerase (cyclophilin)-like 1, Snrpf - small nuclear ribonucleoprotein polypeptide f, Hspa8 - heat shock protein 8, Naa38 - n(alpha)-acetyltransferase 38, natc auxiliary subunit, Hnrnpu - heterogeneous nuclear ribonucleoprotein u, Srsf1…
GO:0010629	negative regulation of gene expression	5.72e-10	8.31e-08	1.77	2589	212	689	100	[Calr - calreticulin, Hspa8 - heat shock protein 8, Prmt5 - protein arginine n-methyltransferase 5, Sarnp - sap domain containing ribonucleoprotein, Rps26 - ribosomal protein s26, Hist1h1c - histone cluster 1, h1c, Flna - filamin, alpha, Apoe - apolipoprotein e, Ptbp1 - polypyrimidine tract binding protein 1, Etf1 - eukaryotic translation termination factor 1, Hspa4 - heat shock protein 4, Hmgb2 …
GO:0016043	cellular component organization	6.22e-10	8.89e-08	1.26	2589	836	925	375	[Myh14 - myosin, heavy polypeptide 14, Calr - calreticulin, Mat2a - methionine adenosyltransferase ii, alpha, Gsn - gelsolin, Cap1 - cap, adenylate cyclase-associated protein 1 (yeast), Capg - capping protein (actin filament), gelsolin-like, St13 - suppression of tumorigenicity 13, Prmt5 - protein arginine n-methyltransferase 5, Vcp - valosin containing protein, Ptma - prothymosin alpha, Fscn1 - …
GO:0010557	positive regulation of macromolecule biosynthetic process	6.71e-10	9.45e-08	1.83	2589	213	626	94	[Psmc6 - proteasome (prosome, macropain) 26s subunit, atpase, 6, Kars - lysyl-trna synthetase, Rps27l - ribosomal protein s27-like, Hnrnpu - heterogeneous nuclear ribonucleoprotein u, Hist1h1c - histone cluster 1, h1c, Apoe - apolipoprotein e, Ptbp1 - polypyrimidine tract binding protein 1, Rbmx - rna binding motif protein, x chromosome, Ilf2 - interleukin enhancer binding factor 2, Trim28 - trip…
GO:0045934	negative regulation of nucleobase-containing compound metabolic process	8.22e-10	1.14e-07	1.82	2589	158	773	86	[Calr - calreticulin, Hspa8 - heat shock protein 8, Phb2 - prohibitin 2, Prmt5 - protein arginine n-methyltransferase 5, H2afy - h2a histone family, member y, Sarnp - sap domain containing ribonucleoprotein, Hnrnpu - heterogeneous nuclear ribonucleoprotein u, Hist1h1c - histone cluster 1, h1c, Rps26 - ribosomal protein s26, Ywhab - tyrosine 3-monooxygenase/tryptophan 5-monooxygenase activation pr…
GO:0051052	regulation of DNA metabolic process	9.44e-10	1.29e-07	3.38	2589	74	331	32	[Pcna - proliferating cell nuclear antigen, Dhx9 - deah (asp-glu-ala-his) box polypeptide 9, Lmna - lamin a, Hnrnpa2b1 - heterogeneous nuclear ribonucleoprotein a2/b1, Hnrnpu - heterogeneous nuclear ribonucleoprotein u, Hist1h1c - histone cluster 1, h1c, Trim28 - tripartite motif-containing 28, Hsp90aa1 - heat shock protein 90, alpha (cytosolic), class a member 1, Hsp90ab1 - heat shock protein 90…
GO:0033043	regulation of organelle organization	1.03e-09	1.39e-07	1.62	2589	233	817	119	[Calr - calreticulin, Gsn - gelsolin, Atxn2l - ataxin 2-like, Capg - capping protein (actin filament), gelsolin-like, Rock2 - rho-associated coiled-coil containing protein kinase 2, Fscn1 - fascin homolog 1, actin bundling protein (strongylocentrotus purpuratus), Tmsb10 - thymosin, beta 10, Hist1h1c - histone cluster 1, h1c, Hspa1l - heat shock protein 1-like, Capza1 - capping protein (actin fila…
GO:0045935	positive regulation of nucleobase-containing compound metabolic process	1.37e-09	1.81e-07	1.84	2589	218	567	88	[Psmc6 - proteasome (prosome, macropain) 26s subunit, atpase, 6, Kars - lysyl-trna synthetase, Hspa8 - heat shock protein 8, Hnrnpu - heterogeneous nuclear ribonucleoprotein u, Vcp - valosin containing protein, Srsf1 - serine/arginine-rich splicing factor 1, Hist1h1c - histone cluster 1, h1c, Mif - macrophage migration inhibitory factor, Apoe - apolipoprotein e, Ptbp1 - polypyrimidine tract bindi…
GO:0034248	regulation of cellular amide metabolic process	1.43e-09	1.86e-07	2.56	2589	104	447	46	[Rps3a1 - ribosomal protein s3a1, Calr - calreticulin, Eprs - glutamyl-prolyl-trna synthetase, Dhx9 - deah (asp-glu-ala-his) box polypeptide 9, Gcn1l1 - gcn1 general control of amino-acid synthesis 1-like 1 (yeast), Srp9 - signal recognition particle 9, Pa2g4 - proliferation-associated 2g4, Khsrp - kh-type splicing regulatory protein, Rps27l - ribosomal protein s27-like, Snca - synuclein, alpha, …
GO:1903506	regulation of nucleic acid-templated transcription	1.94e-09	2.5e-07	1.57	2589	278	791	133	[Calr - calreticulin, Psmc6 - proteasome (prosome, macropain) 26s subunit, atpase, 6, Hspa8 - heat shock protein 8, Prmt5 - protein arginine n-methyltransferase 5, Sarnp - sap domain containing ribonucleoprotein, Hist1h1c - histone cluster 1, h1c, Apoe - apolipoprotein e, Flna - filamin, alpha, Ptbp1 - polypyrimidine tract binding protein 1, Ilf2 - interleukin enhancer binding factor 2, Hmgb2 - h…
GO:2001141	regulation of RNA biosynthetic process	2.2e-09	2.8e-07	1.56	2589	281	791	134	[Calr - calreticulin, Psmc6 - proteasome (prosome, macropain) 26s subunit, atpase, 6, Hspa8 - heat shock protein 8, Prmt5 - protein arginine n-methyltransferase 5, Sarnp - sap domain containing ribonucleoprotein, Hist1h1c - histone cluster 1, h1c, Flna - filamin, alpha, Apoe - apolipoprotein e, Ptbp1 - polypyrimidine tract binding protein 1, Ilf2 - interleukin enhancer binding factor 2, Hmgb2 - h…
GO:1904851	positive regulation of establishment of protein localization to telomere	2.42e-09	3.03e-07	16.68	2589	9	138	8	[Cct6a - chaperonin containing tcp1, subunit 6a (zeta), Cct8 - chaperonin containing tcp1, subunit 8 (theta), Tcp1 - t-complex protein 1, Cct7 - chaperonin containing tcp1, subunit 7 (eta), Cct3 - chaperonin containing tcp1, subunit 3 (gamma), Cct5 - chaperonin containing tcp1, subunit 5 (epsilon), Cct4 - chaperonin containing tcp1, subunit 4 (delta), Cct2 - chaperonin containing tcp1, subunit 2 …
GO:1904816	positive regulation of protein localization to chromosome, telomeric region	2.42e-09	2.99e-07	16.68	2589	9	138	8	[Cct6a - chaperonin containing tcp1, subunit 6a (zeta), Tcp1 - t-complex protein 1, Cct8 - chaperonin containing tcp1, subunit 8 (theta), Cct7 - chaperonin containing tcp1, subunit 7 (eta), Cct3 - chaperonin containing tcp1, subunit 3 (gamma), Cct5 - chaperonin containing tcp1, subunit 5 (epsilon), Cct4 - chaperonin containing tcp1, subunit 4 (delta), Cct2 - chaperonin containing tcp1, subunit 2 …
GO:0070203	regulation of establishment of protein localization to telomere	2.42e-09	2.95e-07	16.68	2589	9	138	8	[Cct6a - chaperonin containing tcp1, subunit 6a (zeta), Tcp1 - t-complex protein 1, Cct8 - chaperonin containing tcp1, subunit 8 (theta), Cct7 - chaperonin containing tcp1, subunit 7 (eta), Cct3 - chaperonin containing tcp1, subunit 3 (gamma), Cct5 - chaperonin containing tcp1, subunit 5 (epsilon), Cct4 - chaperonin containing tcp1, subunit 4 (delta), Cct2 - chaperonin containing tcp1, subunit 2 …
GO:0070202	regulation of establishment of protein localization to chromosome	2.42e-09	2.91e-07	16.68	2589	9	138	8	[Cct6a - chaperonin containing tcp1, subunit 6a (zeta), Cct8 - chaperonin containing tcp1, subunit 8 (theta), Tcp1 - t-complex protein 1, Cct7 - chaperonin containing tcp1, subunit 7 (eta), Cct3 - chaperonin containing tcp1, subunit 3 (gamma), Cct5 - chaperonin containing tcp1, subunit 5 (epsilon), Cct4 - chaperonin containing tcp1, subunit 4 (delta), Cct2 - chaperonin containing tcp1, subunit 2 …
GO:0032880	regulation of protein localization	2.79e-09	3.31e-07	2.04	2589	192	469	71	[Gdi1 - guanosine diphosphate (gdp) dissociation inhibitor 1, Fn1 - fibronectin 1, Lmna - lamin a, Gsn - gelsolin, Kars - lysyl-trna synthetase, Hspa1l - heat shock protein 1-like, Mif - macrophage migration inhibitory factor, Myh10 - myosin, heavy polypeptide 10, non-muscle, Hspd1 - heat shock protein 1 (chaperonin), Flna - filamin, alpha, Scfd1 - sec1 family domain containing 1, Nsfl1c - nsfl1 …
GO:0022607	cellular component assembly	4.23e-09	4.95e-07	1.42	2589	503	709	196	[Calr - calreticulin, Mat2a - methionine adenosyltransferase ii, alpha, Gsn - gelsolin, St13 - suppression of tumorigenicity 13, Prmt5 - protein arginine n-methyltransferase 5, Vcp - valosin containing protein, Coro1c - coronin, actin binding protein 1c, Capza1 - capping protein (actin filament) muscle z-line, alpha 1, Coro1b - coronin, actin binding protein 1b, Strap - serine/threonine kinase re…
GO:0033044	regulation of chromosome organization	4.37e-09	5.05e-07	5.94	2589	56	140	18	[Cct6a - chaperonin containing tcp1, subunit 6a (zeta), Tcp1 - t-complex protein 1, Cct8 - chaperonin containing tcp1, subunit 8 (theta), Cct7 - chaperonin containing tcp1, subunit 7 (eta), Cct3 - chaperonin containing tcp1, subunit 3 (gamma), Hnrnpd - heterogeneous nuclear ribonucleoprotein d, Lmna - lamin a, Cct5 - chaperonin containing tcp1, subunit 5 (epsilon), Hist1h1d - histone cluster 1, h…
GO:0009890	negative regulation of biosynthetic process	6.51e-09	7.43e-07	2.39	2589	182	309	52	[Eprs - glutamyl-prolyl-trna synthetase, Calr - calreticulin, Hspa8 - heat shock protein 8, Hnrnpu - heterogeneous nuclear ribonucleoprotein u, Ywhab - tyrosine 3-monooxygenase/tryptophan 5-monooxygenase activation protein, beta polypeptide, Hist1h1c - histone cluster 1, h1c, Set - set nuclear oncogene, Hspd1 - heat shock protein 1 (chaperonin), Apoe - apolipoprotein e, Flna - filamin, alpha, Tri…
GO:0032101	regulation of response to external stimulus	6.63e-09	7.46e-07	6.96	2589	96	62	16	[C3 - complement component 3, A2m - alpha-2-macroglobulin, Fn1 - fibronectin 1, Ahsg - alpha-2-hs-glycoprotein, Anxa5 - annexin a5, Snca - synuclein, alpha, S100a8 - s100 calcium binding protein a8 (calgranulin a), S100a9 - s100 calcium binding protein a9 (calgranulin b), Mif - macrophage migration inhibitory factor, Hspd1 - heat shock protein 1 (chaperonin), Ighg1 - immunoglobulin heavy constant…
GO:0032206	positive regulation of telomere maintenance	8e-09	8.9e-07	11.73	2589	16	138	10	[Cct6a - chaperonin containing tcp1, subunit 6a (zeta), Tcp1 - t-complex protein 1, Cct8 - chaperonin containing tcp1, subunit 8 (theta), Cct7 - chaperonin containing tcp1, subunit 7 (eta), Cct3 - chaperonin containing tcp1, subunit 3 (gamma), Cct5 - chaperonin containing tcp1, subunit 5 (epsilon), Hnrnpd - heterogeneous nuclear ribonucleoprotein d, Cct4 - chaperonin containing tcp1, subunit 4 (d…
GO:0006355	regulation of transcription, DNA-templated	8.68e-09	9.54e-07	1.55	2589	275	791	130	[Calr - calreticulin, Psmc6 - proteasome (prosome, macropain) 26s subunit, atpase, 6, Hspa8 - heat shock protein 8, Prmt5 - protein arginine n-methyltransferase 5, Sarnp - sap domain containing ribonucleoprotein, Hist1h1c - histone cluster 1, h1c, Apoe - apolipoprotein e, Flna - filamin, alpha, Ptbp1 - polypyrimidine tract binding protein 1, Ilf2 - interleukin enhancer binding factor 2, Hmgb2 - h…
GO:1904356	regulation of telomere maintenance via telomere lengthening	9.39e-09	1.02e-06	10.32	2589	20	138	11	[Cct6a - chaperonin containing tcp1, subunit 6a (zeta), Tcp1 - t-complex protein 1, Cct8 - chaperonin containing tcp1, subunit 8 (theta), Cct7 - chaperonin containing tcp1, subunit 7 (eta), Cct3 - chaperonin containing tcp1, subunit 3 (gamma), Cct5 - chaperonin containing tcp1, subunit 5 (epsilon), Cct4 - chaperonin containing tcp1, subunit 4 (delta), Hnrnpa2b1 - heterogeneous nuclear ribonucleop…
GO:0006417	regulation of translation	9.64e-09	1.03e-06	2.56	2589	95	447	42	[Rps3a1 - ribosomal protein s3a1, Eprs - glutamyl-prolyl-trna synthetase, Calr - calreticulin, Dhx9 - deah (asp-glu-ala-his) box polypeptide 9, Srp9 - signal recognition particle 9, Gcn1l1 - gcn1 general control of amino-acid synthesis 1-like 1 (yeast), Pa2g4 - proliferation-associated 2g4, Khsrp - kh-type splicing regulatory protein, Rps27l - ribosomal protein s27-like, Igf2bp3 - insulin-like gr…
GO:0080134	regulation of response to stress	1e-08	1.06e-06	1.93	2589	196	512	75	[Lmnb1 - lamin b1, Ahsg - alpha-2-hs-glycoprotein, Kng2 - kininogen 2, Lmna - lamin a, Kars - lysyl-trna synthetase, H2afy - h2a histone family, member y, Mif - macrophage migration inhibitory factor, Apoe - apolipoprotein e, Hspd1 - heat shock protein 1 (chaperonin), Trim28 - tripartite motif-containing 28, Usp14 - ubiquitin specific peptidase 14, Hmgb2 - high mobility group box 2, Hmgb1 - high …
GO:1901998	toxin transport	1.27e-08	1.33e-06	12.99	2589	13	138	9	[Hspa5 - heat shock protein 5, Cct6a - chaperonin containing tcp1, subunit 6a (zeta), Tcp1 - t-complex protein 1, Cct8 - chaperonin containing tcp1, subunit 8 (theta), Cct7 - chaperonin containing tcp1, subunit 7 (eta), Cct3 - chaperonin containing tcp1, subunit 3 (gamma), Cct5 - chaperonin containing tcp1, subunit 5 (epsilon), Cct4 - chaperonin containing tcp1, subunit 4 (delta), Cct2 - chaperon…
GO:0065003	protein-containing complex assembly	1.33e-08	1.38e-06	1.48	2589	396	709	160	[Rplp0 - ribosomal protein, large, p0, Calr - calreticulin, Mat2a - methionine adenosyltransferase ii, alpha, Gsn - gelsolin, Snrpf - small nuclear ribonucleoprotein polypeptide f, Ahnak - ahnak nucleoprotein (desmoyokin), St13 - suppression of tumorigenicity 13, Prmt5 - protein arginine n-methyltransferase 5, Psmd11 - proteasome (prosome, macropain) 26s subunit, non-atpase, 11, Vcp - valosin con…
GO:1904814	regulation of protein localization to chromosome, telomeric region	1.38e-08	1.41e-06	15.01	2589	10	138	8	[Cct6a - chaperonin containing tcp1, subunit 6a (zeta), Cct8 - chaperonin containing tcp1, subunit 8 (theta), Tcp1 - t-complex protein 1, Cct7 - chaperonin containing tcp1, subunit 7 (eta), Cct3 - chaperonin containing tcp1, subunit 3 (gamma), Cct5 - chaperonin containing tcp1, subunit 5 (epsilon), Cct4 - chaperonin containing tcp1, subunit 4 (delta), Cct2 - chaperonin containing tcp1, subunit 2 …
GO:0008037	cell recognition	1.38e-08	1.4e-06	8.77	2589	23	154	12	[Igkc - immunoglobulin kappa constant, Cct6a - chaperonin containing tcp1, subunit 6a (zeta), Tcp1 - t-complex protein 1, Cct8 - chaperonin containing tcp1, subunit 8 (theta), Cct7 - chaperonin containing tcp1, subunit 7 (eta), Ighg1 - immunoglobulin heavy constant gamma 1 (g1m marker), Cct3 - chaperonin containing tcp1, subunit 3 (gamma), Ywhaz - tyrosine 3-monooxygenase/tryptophan 5-monooxygena…
GO:0031327	negative regulation of cellular biosynthetic process	1.6e-08	1.6e-06	2.42	2589	170	309	49	[Eprs - glutamyl-prolyl-trna synthetase, Calr - calreticulin, Hspa8 - heat shock protein 8, Hnrnpu - heterogeneous nuclear ribonucleoprotein u, Ywhab - tyrosine 3-monooxygenase/tryptophan 5-monooxygenase activation protein, beta polypeptide, Hist1h1c - histone cluster 1, h1c, Set - set nuclear oncogene, Flna - filamin, alpha, Trim28 - tripartite motif-containing 28, Hmgb2 - high mobility group bo…
GO:1904951	positive regulation of establishment of protein localization	2.03e-08	2.01e-06	2.49	2589	93	469	42	[Ezr - ezrin, Dhx9 - deah (asp-glu-ala-his) box polypeptide 9, Kars - lysyl-trna synthetase, Glud1 - glutamate dehydrogenase 1, Mif - macrophage migration inhibitory factor, Myh10 - myosin, heavy polypeptide 10, non-muscle, Hspa1l - heat shock protein 1-like, Hspd1 - heat shock protein 1 (chaperonin), Flna - filamin, alpha, Ptbp1 - polypyrimidine tract binding protein 1, Vps35 - vacuolar protein …
GO:0031349	positive regulation of defense response	2.05e-08	2.01e-06	9.63	2589	43	75	12	[Hpx - hemopexin, C3 - complement component 3, Hspd1 - heat shock protein 1 (chaperonin), Ighg1 - immunoglobulin heavy constant gamma 1 (g1m marker), Hmgb2 - high mobility group box 2, Hmgb1 - high mobility group box 1, Snca - synuclein, alpha, Nono - non-pou-domain-containing, octamer binding protein, Rps19 - ribosomal protein s19, S100a8 - s100 calcium binding protein a8 (calgranulin a), S100a9…
GO:0035036	sperm-egg recognition	2.14e-08	2.07e-06	5.9	2589	11	439	11	[Cct6a - chaperonin containing tcp1, subunit 6a (zeta), Tcp1 - t-complex protein 1, Cct8 - chaperonin containing tcp1, subunit 8 (theta), Cct7 - chaperonin containing tcp1, subunit 7 (eta), Cct3 - chaperonin containing tcp1, subunit 3 (gamma), Cct5 - chaperonin containing tcp1, subunit 5 (epsilon), Cct4 - chaperonin containing tcp1, subunit 4 (delta), Cct2 - chaperonin containing tcp1, subunit 2 …
GO:0007339	binding of sperm to zona pellucida	2.14e-08	2.05e-06	5.9	2589	11	439	11	[Cct6a - chaperonin containing tcp1, subunit 6a (zeta), Cct8 - chaperonin containing tcp1, subunit 8 (theta), Tcp1 - t-complex protein 1, Cct7 - chaperonin containing tcp1, subunit 7 (eta), Cct3 - chaperonin containing tcp1, subunit 3 (gamma), Cct5 - chaperonin containing tcp1, subunit 5 (epsilon), Cct4 - chaperonin containing tcp1, subunit 4 (delta), Cct2 - chaperonin containing tcp1, subunit 2 …
GO:0048583	regulation of response to stimulus	2.33e-08	2.21e-06	1.46	2589	443	655	164	[Calr - calreticulin, Gsn - gelsolin, Hspa8 - heat shock protein 8, Cfp - complement factor properdin, Prmt5 - protein arginine n-methyltransferase 5, Vcp - valosin containing protein, Peg10 - paternally expressed 10, Flna - filamin, alpha, Apoe - apolipoprotein e, Hspd1 - heat shock protein 1 (chaperonin), Coro1b - coronin, actin binding protein 1b, Ptbp1 - polypyrimidine tract binding protein 1…
GO:0050729	positive regulation of inflammatory response	3.01e-08	2.83e-06	18.56	2589	18	62	8	[Hspd1 - heat shock protein 1 (chaperonin), C3 - complement component 3, Ighg1 - immunoglobulin heavy constant gamma 1 (g1m marker), Snca - synuclein, alpha, Rps19 - ribosomal protein s19, S100a8 - s100 calcium binding protein a8 (calgranulin a), Mif - macrophage migration inhibitory factor, S100a9 - s100 calcium binding protein a9 (calgranulin b)]
GO:0010638	positive regulation of organelle organization	4.01e-08	3.72e-06	1.82	2589	122	817	70	[Arrb1 - arrestin, beta 1, Grb2 - growth factor receptor bound protein 2, Stoml2 - stomatin (epb7.2)-like 2, Lmna - lamin a, Gsn - gelsolin, Phb2 - prohibitin 2, H2afy - h2a histone family, member y, Hnrnpu - heterogeneous nuclear ribonucleoprotein u, Fscn1 - fascin homolog 1, actin bundling protein (strongylocentrotus purpuratus), Rock2 - rho-associated coiled-coil containing protein kinase 2, H…
GO:0051054	positive regulation of DNA metabolic process	4.15e-08	3.81e-06	3.75	2589	48	331	23	[Pcna - proliferating cell nuclear antigen, Cct6a - chaperonin containing tcp1, subunit 6a (zeta), Cct8 - chaperonin containing tcp1, subunit 8 (theta), Tcp1 - t-complex protein 1, Dhx9 - deah (asp-glu-ala-his) box polypeptide 9, Cct7 - chaperonin containing tcp1, subunit 7 (eta), Parp1 - poly (adp-ribose) polymerase family, member 1, Cct3 - chaperonin containing tcp1, subunit 3 (gamma), Hnrnpd -…
GO:0070201	regulation of establishment of protein localization	4.59e-08	4.17e-06	2.45	2589	143	333	45	[Anxa4 - annexin a4, Ezr - ezrin, Ddx5 - dead (asp-glu-ala-asp) box polypeptide 5, Anxa5 - annexin a5, Dhx9 - deah (asp-glu-ala-his) box polypeptide 9, Gdi1 - guanosine diphosphate (gdp) dissociation inhibitor 1, Fn1 - fibronectin 1, Glud1 - glutamate dehydrogenase 1, Myh10 - myosin, heavy polypeptide 10, non-muscle, Mif - macrophage migration inhibitory factor, Flna - filamin, alpha, Hspd1 - hea…
GO:0051247	positive regulation of protein metabolic process	4.68e-08	4.22e-06	1.67	2589	240	634	98	[Gsn - gelsolin, Hspa8 - heat shock protein 8, Vcp - valosin containing protein, Apoe - apolipoprotein e, Hspd1 - heat shock protein 1 (chaperonin), Ptbp1 - polypyrimidine tract binding protein 1, Hsp90aa1 - heat shock protein 90, alpha (cytosolic), class a member 1, Eif4g1 - eukaryotic translation initiation factor 4, gamma 1, Hsp90ab1 - heat shock protein 90 alpha (cytosolic), class b member 1,…
GO:0032210	regulation of telomere maintenance via telomerase	4.75e-08	4.24e-06	10.42	2589	18	138	10	[Cct6a - chaperonin containing tcp1, subunit 6a (zeta), Tcp1 - t-complex protein 1, Cct8 - chaperonin containing tcp1, subunit 8 (theta), Cct7 - chaperonin containing tcp1, subunit 7 (eta), Cct3 - chaperonin containing tcp1, subunit 3 (gamma), Cct5 - chaperonin containing tcp1, subunit 5 (epsilon), Cct4 - chaperonin containing tcp1, subunit 4 (delta), Hnrnpc - heterogeneous nuclear ribonucleoprot…
GO:0031647	regulation of protein stability	4.82e-08	4.26e-06	4.65	2589	71	157	20	[Rpl23 - ribosomal protein l23, Cct6a - chaperonin containing tcp1, subunit 6a (zeta), Tcp1 - t-complex protein 1, Calr - calreticulin, Cct8 - chaperonin containing tcp1, subunit 8 (theta), Cct7 - chaperonin containing tcp1, subunit 7 (eta), Cct3 - chaperonin containing tcp1, subunit 3 (gamma), Lmna - lamin a, Cct5 - chaperonin containing tcp1, subunit 5 (epsilon), Cct4 - chaperonin containing tc…
GO:0032879	regulation of localization	4.93e-08	4.31e-06	2.18	2589	399	161	54	[Calr - calreticulin, Ahsg - alpha-2-hs-glycoprotein, Fn1 - fibronectin 1, Clic1 - chloride intracellular channel 1, Lmna - lamin a, Hspa8 - heat shock protein 8, Hnrnpu - heterogeneous nuclear ribonucleoprotein u, Mif - macrophage migration inhibitory factor, Hspd1 - heat shock protein 1 (chaperonin), Flna - filamin, alpha, Ptbp1 - polypyrimidine tract binding protein 1, Hsp90aa1 - heat shock pr…
GO:2000113	negative regulation of cellular macromolecule biosynthetic process	5.23e-08	4.53e-06	2.45	2589	154	309	45	[Ezr - ezrin, Ddx5 - dead (asp-glu-ala-asp) box polypeptide 5, Pcna - proliferating cell nuclear antigen, Calr - calreticulin, Eprs - glutamyl-prolyl-trna synthetase, Pa2g4 - proliferation-associated 2g4, Khsrp - kh-type splicing regulatory protein, Hspa8 - heat shock protein 8, Hnrnpa2b1 - heterogeneous nuclear ribonucleoprotein a2/b1, Hnrnpu - heterogeneous nuclear ribonucleoprotein u, Igf2bp1 …
GO:2001252	positive regulation of chromosome organization	5.32e-08	4.57e-06	6.81	2589	38	140	14	[Cct6a - chaperonin containing tcp1, subunit 6a (zeta), Cct8 - chaperonin containing tcp1, subunit 8 (theta), Tcp1 - t-complex protein 1, Cct7 - chaperonin containing tcp1, subunit 7 (eta), Cct3 - chaperonin containing tcp1, subunit 3 (gamma), Lmna - lamin a, Cct5 - chaperonin containing tcp1, subunit 5 (epsilon), Hnrnpd - heterogeneous nuclear ribonucleoprotein d, Cct4 - chaperonin containing tc…
GO:0010558	negative regulation of macromolecule biosynthetic process	6.12e-08	5.2e-06	1.8	2589	161	689	77	[Calr - calreticulin, Eprs - glutamyl-prolyl-trna synthetase, Hspa8 - heat shock protein 8, Phb2 - prohibitin 2, Prmt5 - protein arginine n-methyltransferase 5, H2afy - h2a histone family, member y, Sarnp - sap domain containing ribonucleoprotein, Hnrnpu - heterogeneous nuclear ribonucleoprotein u, Hist1h1c - histone cluster 1, h1c, Ywhab - tyrosine 3-monooxygenase/tryptophan 5-monooxygenase acti…
GO:0050727	regulation of inflammatory response	6.14e-08	5.17e-06	10.21	2589	45	62	11	[C3 - complement component 3, Hspd1 - heat shock protein 1 (chaperonin), A2m - alpha-2-macroglobulin, Ahsg - alpha-2-hs-glycoprotein, Ighg1 - immunoglobulin heavy constant gamma 1 (g1m marker), Apoa1 - apolipoprotein a-i, Snca - synuclein, alpha, Rps19 - ribosomal protein s19, S100a8 - s100 calcium binding protein a8 (calgranulin a), S100a9 - s100 calcium binding protein a9 (calgranulin b), Mif -…
GO:0051716	cellular response to stimulus	6.47e-08	5.4e-06	1.55	2589	428	498	128	[Rplp0 - ribosomal protein, large, p0, Calr - calreticulin, Psmc6 - proteasome (prosome, macropain) 26s subunit, atpase, 6, Gsn - gelsolin, Hspa8 - heat shock protein 8, Vcp - valosin containing protein, Pkm - pyruvate kinase, muscle, Hspa1l - heat shock protein 1-like, Hspd1 - heat shock protein 1 (chaperonin), Coro1b - coronin, actin binding protein 1b, Apoc3 - apolipoprotein c-iii, Psmd14 - pr…
GO:0044419	interspecies interaction between organisms	8.49e-08	7.02e-06	2.06	2589	73	810	47	[Ddx6 - dead (asp-glu-ala-asp) box polypeptide 6, Eif3d - eukaryotic translation initiation factor 3, subunit d, Vta1 - vps20-associated 1 homolog (s. cerevisiae), Plg - plasminogen, Dhx9 - deah (asp-glu-ala-his) box polypeptide 9, Hist2h2be - histone cluster 2, h2be, Fn1 - fibronectin 1, Ist1 - increased sodium tolerance 1 homolog (yeast), Hspa8 - heat shock protein 8, Rab1 - rab1, member ras on…
GO:1904358	positive regulation of telomere maintenance via telomere lengthening	9.82e-08	8.04e-06	11.26	2589	15	138	9	[Cct6a - chaperonin containing tcp1, subunit 6a (zeta), Tcp1 - t-complex protein 1, Cct8 - chaperonin containing tcp1, subunit 8 (theta), Cct7 - chaperonin containing tcp1, subunit 7 (eta), Cct3 - chaperonin containing tcp1, subunit 3 (gamma), Cct5 - chaperonin containing tcp1, subunit 5 (epsilon), Cct4 - chaperonin containing tcp1, subunit 4 (delta), Hnrnpa2b1 - heterogeneous nuclear ribonucleop…
GO:1903507	negative regulation of nucleic acid-templated transcription	1.01e-07	8.24e-06	1.96	2589	111	689	58	[Calr - calreticulin, Hspa8 - heat shock protein 8, Phb2 - prohibitin 2, Prmt5 - protein arginine n-methyltransferase 5, H2afy - h2a histone family, member y, Sarnp - sap domain containing ribonucleoprotein, Hnrnpu - heterogeneous nuclear ribonucleoprotein u, Hist1h1c - histone cluster 1, h1c, Ywhab - tyrosine 3-monooxygenase/tryptophan 5-monooxygenase activation protein, beta polypeptide, Sars -…
GO:0070887	cellular response to chemical stimulus	1.04e-07	8.33e-06	1.7	2589	285	497	93	[Lmnb1 - lamin b1, Gsr - glutathione reductase, Rplp0 - ribosomal protein, large, p0, Eprs - glutamyl-prolyl-trna synthetase, Fn1 - fibronectin 1, Gsn - gelsolin, Hspa8 - heat shock protein 8, Eno1 - enolase 1, alpha non-neuron, Hnrnpu - heterogeneous nuclear ribonucleoprotein u, Vcp - valosin containing protein, Pkm - pyruvate kinase, muscle, Hspa1l - heat shock protein 1-like, Hspd1 - heat shoc…
GO:0065009	regulation of molecular function	1.08e-07	8.63e-06	1.99	2589	369	226	64	[Serpina1b - serine (or cysteine) preptidase inhibitor, clade a, member 1b, Ahsg - alpha-2-hs-glycoprotein, Kng2 - kininogen 2, Gsn - gelsolin, Hspa8 - heat shock protein 8, Ahnak - ahnak nucleoprotein (desmoyokin), Eno1 - enolase 1, alpha non-neuron, Hnrnpu - heterogeneous nuclear ribonucleoprotein u, Vcp - valosin containing protein, Ywhab - tyrosine 3-monooxygenase/tryptophan 5-monooxygenase a…
GO:0032502	developmental process	1.39e-07	1.1e-05	2.56	2589	545	63	34	[Serpina1b - serine (or cysteine) preptidase inhibitor, clade a, member 1b, Fn1 - fibronectin 1, Ahsg - alpha-2-hs-glycoprotein, Bpgm - 2,3-bisphosphoglycerate mutase, Eno1 - enolase 1, alpha non-neuron, Pkm - pyruvate kinase, muscle, Eef2 - eukaryotic translation elongation factor 2, Mif - macrophage migration inhibitory factor, Cfl1 - cofilin 1, non-muscle, Ugdh - udp-glucose dehydrogenase, Hsp…
GO:0032103	positive regulation of response to external stimulus	1.42e-07	1.11e-05	10.99	2589	38	62	10	[C3 - complement component 3, Hspd1 - heat shock protein 1 (chaperonin), Fn1 - fibronectin 1, Ighg1 - immunoglobulin heavy constant gamma 1 (g1m marker), Hmgb1 - high mobility group box 1, Snca - synuclein, alpha, Rps19 - ribosomal protein s19, S100a8 - s100 calcium binding protein a8 (calgranulin a), S100a9 - s100 calcium binding protein a9 (calgranulin b), Mif - macrophage migration inhibitory …
GO:0031347	regulation of defense response	1.46e-07	1.13e-05	6.16	2589	84	75	15	[C3 - complement component 3, A2m - alpha-2-macroglobulin, Ahsg - alpha-2-hs-glycoprotein, Snca - synuclein, alpha, Nono - non-pou-domain-containing, octamer binding protein, S100a8 - s100 calcium binding protein a8 (calgranulin a), Mif - macrophage migration inhibitory factor, S100a9 - s100 calcium binding protein a9 (calgranulin b), Hpx - hemopexin, Hspd1 - heat shock protein 1 (chaperonin), Ig…
GO:0006259	DNA metabolic process	1.57e-07	1.21e-05	1.79	2589	86	991	59	[Trrap - transformation/transcription domain-associated protein, Ssbp1 - single-stranded dna binding protein 1, Vcp - valosin containing protein, Hspd1 - heat shock protein 1 (chaperonin), Psmd14 - proteasome (prosome, macropain) 26s subunit, non-atpase, 14, Trim28 - tripartite motif-containing 28, Hsp90aa1 - heat shock protein 90, alpha (cytosolic), class a member 1, Nucks1 - nuclear casein kina…
GO:1902679	negative regulation of RNA biosynthetic process	1.57e-07	1.2e-05	1.95	2589	112	689	58	[Calr - calreticulin, Hspa8 - heat shock protein 8, Phb2 - prohibitin 2, Prmt5 - protein arginine n-methyltransferase 5, H2afy - h2a histone family, member y, Sarnp - sap domain containing ribonucleoprotein, Hnrnpu - heterogeneous nuclear ribonucleoprotein u, Hist1h1c - histone cluster 1, h1c, Ywhab - tyrosine 3-monooxygenase/tryptophan 5-monooxygenase activation protein, beta polypeptide, Sars -…
GO:0032270	positive regulation of cellular protein metabolic process	1.8e-07	1.36e-05	2.25	2589	219	252	48	[Rps3a1 - ribosomal protein s3a1, Lmna - lamin a, Gsn - gelsolin, Hspa8 - heat shock protein 8, Snca - synuclein, alpha, Vcp - valosin containing protein, Eef2 - eukaryotic translation elongation factor 2, Mif - macrophage migration inhibitory factor, Apoe - apolipoprotein e, Hspd1 - heat shock protein 1 (chaperonin), Ptbp1 - polypyrimidine tract binding protein 1, Hsp90aa1 - heat shock protein 9…
GO:0050896	response to stimulus	1.85e-07	1.39e-05	1.4	2589	752	441	179	[Rplp0 - ribosomal protein, large, p0, Calr - calreticulin, Gdi1 - guanosine diphosphate (gdp) dissociation inhibitor 1, Psmc6 - proteasome (prosome, macropain) 26s subunit, atpase, 6, Fau - finkel-biskis-reilly murine sarcoma virus (fbr-musv) ubiquitously expressed (fox derived), Gsn - gelsolin, Hspa8 - heat shock protein 8, St13 - suppression of tumorigenicity 13, Vcp - valosin containing prote…
GO:0045892	negative regulation of transcription, DNA-templated	2.03e-07	1.51e-05	1.95	2589	110	689	57	[Calr - calreticulin, Hspa8 - heat shock protein 8, Phb2 - prohibitin 2, Prmt5 - protein arginine n-methyltransferase 5, H2afy - h2a histone family, member y, Sarnp - sap domain containing ribonucleoprotein, Hnrnpu - heterogeneous nuclear ribonucleoprotein u, Hist1h1c - histone cluster 1, h1c, Ywhab - tyrosine 3-monooxygenase/tryptophan 5-monooxygenase activation protein, beta polypeptide, Sars -…
GO:0051049	regulation of transport	2.13e-07	1.58e-05	3.43	2589	292	62	24	[C3 - complement component 3, Ncl - nucleolin, Ahsg - alpha-2-hs-glycoprotein, Fn1 - fibronectin 1, Anxa5 - annexin a5, Actn4 - actinin alpha 4, Hspa8 - heat shock protein 8, Snca - synuclein, alpha, Glud1 - glutamate dehydrogenase 1, Actb - actin, beta, S100a8 - s100 calcium binding protein a8 (calgranulin a), Mif - macrophage migration inhibitory factor, S100a9 - s100 calcium binding protein a9…
GO:0006954	inflammatory response	2.16e-07	1.58e-05	9.04	2589	42	75	11	[C3 - complement component 3, Serpina1b - serine (or cysteine) preptidase inhibitor, clade a, member 1b, Ahsg - alpha-2-hs-glycoprotein, Fn1 - fibronectin 1, Ighg1 - immunoglobulin heavy constant gamma 1 (g1m marker), Hmgb2 - high mobility group box 2, Hmgb1 - high mobility group box 1, S100a8 - s100 calcium binding protein a8 (calgranulin a), Kng1 - kininogen 1, S100a9 - s100 calcium binding pro…
GO:0050793	regulation of developmental process	2.19e-07	1.59e-05	1.7	2589	323	429	91	[Myh14 - myosin, heavy polypeptide 14, Calr - calreticulin, Gpc3 - glypican 3, Fn1 - fibronectin 1, Ahsg - alpha-2-hs-glycoprotein, Gdi1 - guanosine diphosphate (gdp) dissociation inhibitor 1, Clic1 - chloride intracellular channel 1, Lmna - lamin a, Hnrnpu - heterogeneous nuclear ribonucleoprotein u, Pkm - pyruvate kinase, muscle, Mif - macrophage migration inhibitory factor, Myh10 - myosin, hea…
GO:0071345	cellular response to cytokine stimulus	2.46e-07	1.77e-05	2.29	2589	98	497	43	[Rplp0 - ribosomal protein, large, p0, Eprs - glutamyl-prolyl-trna synthetase, Dhx9 - deah (asp-glu-ala-his) box polypeptide 9, Fn1 - fibronectin 1, Tuba1b - tubulin, alpha 1b, Gsn - gelsolin, Khsrp - kh-type splicing regulatory protein, Eno1 - enolase 1, alpha non-neuron, Hnrnpu - heterogeneous nuclear ribonucleoprotein u, Atic - 5-aminoimidazole-4-carboxamide ribonucleotide formyltransferase/im…
GO:0030029	actin filament-based process	2.51e-07	1.79e-05	2.37	2589	74	561	38	[Ezr - ezrin, Myh14 - myosin, heavy polypeptide 14, Vil1 - villin 1, Calr - calreticulin, Csrp1 - cysteine and glycine-rich protein 1, Gsn - gelsolin, Actn4 - actinin alpha 4, Cap1 - cap, adenylate cyclase-associated protein 1 (yeast), Tln1 - talin 1, Tmsb10 - thymosin, beta 10, Myh10 - myosin, heavy polypeptide 10, non-muscle, Flna - filamin, alpha, Coro1c - coronin, actin binding protein 1c, Ca…
GO:0034097	response to cytokine	2.62e-07	1.86e-05	2.1	2589	120	523	51	[Serpina1b - serine (or cysteine) preptidase inhibitor, clade a, member 1b, Rplp0 - ribosomal protein, large, p0, Eprs - glutamyl-prolyl-trna synthetase, Fn1 - fibronectin 1, Gsn - gelsolin, Eno1 - enolase 1, alpha non-neuron, Hnrnpu - heterogeneous nuclear ribonucleoprotein u, Hspd1 - heat shock protein 1 (chaperonin), Impdh2 - inosine 5'-phosphate dehydrogenase 2, Rbmx - rna binding motif prote…
GO:0065008	regulation of biological quality	2.85e-07	2e-05	1.83	2589	614	159	69	[Calr - calreticulin, Fn1 - fibronectin 1, Ahsg - alpha-2-hs-glycoprotein, Clic1 - chloride intracellular channel 1, Kng2 - kininogen 2, Lmna - lamin a, Hspa8 - heat shock protein 8, Tln1 - talin 1, Hnrnpu - heterogeneous nuclear ribonucleoprotein u, Vcp - valosin containing protein, Mif - macrophage migration inhibitory factor, Flna - filamin, alpha, Ccdc88c - coiled-coil domain containing 88c, …
GO:0007010	cytoskeleton organization	3.04e-07	2.12e-05	2.01	2589	126	561	55	[Myh14 - myosin, heavy polypeptide 14, Calr - calreticulin, Lmna - lamin a, Cap1 - cap, adenylate cyclase-associated protein 1 (yeast), Tln1 - talin 1, Vcp - valosin containing protein, Actn1 - actinin, alpha 1, Tmsb10 - thymosin, beta 10, Myh10 - myosin, heavy polypeptide 10, non-muscle, Sept7 - septin 7, Capza1 - capping protein (actin filament) muscle z-line, alpha 1, Flna - filamin, alpha, Co…
GO:1902903	regulation of supramolecular fiber organization	3.06e-07	2.12e-05	2.13	2589	73	717	43	[Serpinf2 - serine (or cysteine) peptidase inhibitor, clade f, member 2, Vil1 - villin 1, Grb2 - growth factor receptor bound protein 2, Gsn - gelsolin, Hspa8 - heat shock protein 8, Snca - synuclein, alpha, Mtor - mechanistic target of rapamycin (serine/threonine kinase), Tmsb10 - thymosin, beta 10, Apoe - apolipoprotein e, Capza1 - capping protein (actin filament) muscle z-line, alpha 1, Flna -…
GO:0071310	cellular response to organic substance	3.1e-07	2.13e-05	1.75	2589	228	512	79	[Rplp0 - ribosomal protein, large, p0, Eprs - glutamyl-prolyl-trna synthetase, Fn1 - fibronectin 1, Gsn - gelsolin, Hspa8 - heat shock protein 8, Eno1 - enolase 1, alpha non-neuron, Hnrnpu - heterogeneous nuclear ribonucleoprotein u, Pkm - pyruvate kinase, muscle, Hspa1l - heat shock protein 1-like, Hspd1 - heat shock protein 1 (chaperonin), Impdh2 - inosine 5'-phosphate dehydrogenase 2, Coro1b -…
GO:1901566	organonitrogen compound biosynthetic process	4.14e-07	2.83e-05	1.7	2589	356	381	89	[Cmpk1 - cytidine monophosphate (ump-cmp) kinase 1, Rplp0 - ribosomal protein, large, p0, Eprs - glutamyl-prolyl-trna synthetase, Fau - finkel-biskis-reilly murine sarcoma virus (fbr-musv) ubiquitously expressed (fox derived), Rps27l - ribosomal protein s27-like, Eno3 - enolase 3, beta muscle, Tufm - tu translation elongation factor, mitochondrial, Pkm - pyruvate kinase, muscle, Rps26 - ribosomal…
GO:1900046	regulation of hemostasis	4.19e-07	2.84e-05	3.85	2589	21	512	16	[Serpinf2 - serine (or cysteine) peptidase inhibitor, clade f, member 2, Plg - plasminogen, Anxa5 - annexin a5, Kng2 - kininogen 2, F2 - coagulation factor ii, Hrg - histidine-rich glycoprotein, S100a9 - s100 calcium binding protein a9 (calgranulin b), Apoe - apolipoprotein e, Serpinc1 - serine (or cysteine) peptidase inhibitor, clade c (antithrombin), member 1, Fgg - fibrinogen gamma chain, Fga …
GO:0030193	regulation of blood coagulation	4.19e-07	2.82e-05	3.85	2589	21	512	16	[Serpinf2 - serine (or cysteine) peptidase inhibitor, clade f, member 2, Plg - plasminogen, Anxa5 - annexin a5, Kng2 - kininogen 2, F2 - coagulation factor ii, Hrg - histidine-rich glycoprotein, S100a9 - s100 calcium binding protein a9 (calgranulin b), Apoe - apolipoprotein e, Serpinc1 - serine (or cysteine) peptidase inhibitor, clade c (antithrombin), member 1, Fga - fibrinogen alpha chain, Fgg …
GO:0050818	regulation of coagulation	4.19e-07	2.8e-05	3.85	2589	21	512	16	[Serpinf2 - serine (or cysteine) peptidase inhibitor, clade f, member 2, Plg - plasminogen, Anxa5 - annexin a5, Kng2 - kininogen 2, F2 - coagulation factor ii, Hrg - histidine-rich glycoprotein, S100a9 - s100 calcium binding protein a9 (calgranulin b), Apoe - apolipoprotein e, Serpinc1 - serine (or cysteine) peptidase inhibitor, clade c (antithrombin), member 1, Fga - fibrinogen alpha chain, Fgg …
GO:0009988	cell-cell recognition	4.64e-07	3.07e-05	11.55	2589	13	138	8	[Cct6a - chaperonin containing tcp1, subunit 6a (zeta), Tcp1 - t-complex protein 1, Cct8 - chaperonin containing tcp1, subunit 8 (theta), Cct7 - chaperonin containing tcp1, subunit 7 (eta), Cct3 - chaperonin containing tcp1, subunit 3 (gamma), Cct5 - chaperonin containing tcp1, subunit 5 (epsilon), Cct4 - chaperonin containing tcp1, subunit 4 (delta), Cct2 - chaperonin containing tcp1, subunit 2 …
GO:0006325	chromatin organization	4.81e-07	3.16e-05	1.78	2589	82	991	56	[Trrap - transformation/transcription domain-associated protein, Nudt5 - nudix (nucleoside diphosphate linked moiety x)-type motif 5, H2afy - h2a histone family, member y, Prmt5 - protein arginine n-methyltransferase 5, Hnrnpu - heterogeneous nuclear ribonucleoprotein u, Ptma - prothymosin alpha, Hist1h1c - histone cluster 1, h1c, Wdr5 - wd repeat domain 5, Set - set nuclear oncogene, Trim28 - tr…
GO:0010639	negative regulation of organelle organization	4.96e-07	3.24e-05	2.1	2589	78	696	44	[Vil1 - villin 1, Sec22b - sec22 vesicle trafficking protein homolog b (s. cerevisiae), Lmna - lamin a, Gsn - gelsolin, Rbm14 - rna binding motif protein 14, Psmd10 - proteasome (prosome, macropain) 26s subunit, non-atpase, 10, Snca - synuclein, alpha, H2afy - h2a histone family, member y, Hnrnpu - heterogeneous nuclear ribonucleoprotein u, Tmsb10 - thymosin, beta 10, Hist1h1c - histone cluster 1…
GO:0061041	regulation of wound healing	5.27e-07	3.41e-05	3.43	2589	28	512	19	[Serpinf2 - serine (or cysteine) peptidase inhibitor, clade f, member 2, Vil1 - villin 1, Plg - plasminogen, Anxa5 - annexin a5, Kng2 - kininogen 2, F2 - coagulation factor ii, Hrg - histidine-rich glycoprotein, S100a9 - s100 calcium binding protein a9 (calgranulin b), Apoe - apolipoprotein e, Anxa1 - annexin a1, Serpinc1 - serine (or cysteine) peptidase inhibitor, clade c (antithrombin), member …
GO:0048584	positive regulation of response to stimulus	5.35e-07	3.45e-05	1.61	2589	262	602	98	[Calr - calreticulin, Gsn - gelsolin, Hspa8 - heat shock protein 8, Vcp - valosin containing protein, Apoe - apolipoprotein e, Flna - filamin, alpha, Hspd1 - heat shock protein 1 (chaperonin), Ptbp1 - polypyrimidine tract binding protein 1, H2-Q10 - histocompatibility 2, q region locus 10, Hsp90aa1 - heat shock protein 90, alpha (cytosolic), class a member 1, Hmgb2 - high mobility group box 2, Hs…
GO:0032271	regulation of protein polymerization	6.65e-07	4.25e-05	2.24	2589	58	717	36	[Vil1 - villin 1, Grb2 - growth factor receptor bound protein 2, Gsn - gelsolin, Snca - synuclein, alpha, Vdac2 - voltage-dependent anion channel 2, Tmsb10 - thymosin, beta 10, Mtor - mechanistic target of rapamycin (serine/threonine kinase), Capza1 - capping protein (actin filament) muscle z-line, alpha 1, Cttn - cortactin, Coro1b - coronin, actin binding protein 1b, Gda - guanine deaminase, Add…
GO:0042274	ribosomal small subunit biogenesis	8.87e-07	5.63e-05	11.85	2589	9	170	7	[Rps6 - ribosomal protein s6, Rps15 - ribosomal protein s15, Rps28 - ribosomal protein s28, Rps19 - ribosomal protein s19, Npm1 - nucleophosmin 1, Rps17 - ribosomal protein s17, Rps16 - ribosomal protein s16]
GO:0050707	regulation of cytokine secretion	8.88e-07	5.6e-05	5.15	2589	21	311	13	[Ezr - ezrin, Anxa4 - annexin a4, Ncl - nucleolin, Dhx9 - deah (asp-glu-ala-his) box polypeptide 9, Fn1 - fibronectin 1, Parp1 - poly (adp-ribose) polymerase family, member 1, Mif - macrophage migration inhibitory factor, Hspd1 - heat shock protein 1 (chaperonin), Anxa1 - annexin a1, Apoa2 - apolipoprotein a-ii, Apoa1 - apolipoprotein a-i, Hmgb1 - high mobility group box 1, Sptbn1 - spectrin beta…
GO:0044271	cellular nitrogen compound biosynthetic process	9.28e-07	5.81e-05	1.66	2589	373	381	91	[Cmpk1 - cytidine monophosphate (ump-cmp) kinase 1, Rplp0 - ribosomal protein, large, p0, Eprs - glutamyl-prolyl-trna synthetase, Fau - finkel-biskis-reilly murine sarcoma virus (fbr-musv) ubiquitously expressed (fox derived), Rps27l - ribosomal protein s27-like, Eno3 - enolase 3, beta muscle, Tufm - tu translation elongation factor, mitochondrial, Vcp - valosin containing protein, Pkm - pyruvate…
GO:0022402	cell cycle process	9.48e-07	5.89e-05	1.85	2589	95	810	55	[Trrap - transformation/transcription domain-associated protein, Arpp19 - camp-regulated phosphoprotein 19, Ist1 - increased sodium tolerance 1 homolog (yeast), Phb2 - prohibitin 2, Rps27l - ribosomal protein s27-like, Vcp - valosin containing protein, Rock2 - rho-associated coiled-coil containing protein kinase 2, Sept7 - septin 7, Myh10 - myosin, heavy polypeptide 10, non-muscle, Nsfl1c - nsfl1…
GO:1902904	negative regulation of supramolecular fiber organization	9.56e-07	5.9e-05	2.91	2589	36	568	23	[Vil1 - villin 1, Fkbp4 - fk506 binding protein 4, Mapre1 - microtubule-associated protein, rp/eb family, member 1, Gsn - gelsolin, Hspa8 - heat shock protein 8, Snca - synuclein, alpha, Tpm1 - tropomyosin 1, alpha, Tmsb10 - thymosin, beta 10, Capza1 - capping protein (actin filament) muscle z-line, alpha 1, Coro1b - coronin, actin binding protein 1b, Cfl1 - cofilin 1, non-muscle, Clu - clusterin…
GO:0051494	negative regulation of cytoskeleton organization	9.56e-07	5.86e-05	2.91	2589	36	568	23	[Vil1 - villin 1, Fkbp4 - fk506 binding protein 4, Mapre1 - microtubule-associated protein, rp/eb family, member 1, Gsn - gelsolin, Rbm14 - rna binding motif protein 14, Snca - synuclein, alpha, Tpm1 - tropomyosin 1, alpha, Tmsb10 - thymosin, beta 10, Capza1 - capping protein (actin filament) muscle z-line, alpha 1, Coro1b - coronin, actin binding protein 1b, Cfl1 - cofilin 1, non-muscle, Coro1a …
GO:0051248	negative regulation of protein metabolic process	1.01e-06	6.18e-05	1.8	2589	199	513	71	[Serpina1b - serine (or cysteine) preptidase inhibitor, clade a, member 1b, Eprs - glutamyl-prolyl-trna synthetase, Calr - calreticulin, Gpc3 - glypican 3, Ahsg - alpha-2-hs-glycoprotein, Kng2 - kininogen 2, H2afy - h2a histone family, member y, Ywhab - tyrosine 3-monooxygenase/tryptophan 5-monooxygenase activation protein, beta polypeptide, Mif - macrophage migration inhibitory factor, Coro1c - …
GO:0050790	regulation of catalytic activity	1.04e-06	6.27e-05	2.06	2589	289	226	52	[Serpina1b - serine (or cysteine) preptidase inhibitor, clade a, member 1b, Ahsg - alpha-2-hs-glycoprotein, Kng2 - kininogen 2, Gsn - gelsolin, Hspa8 - heat shock protein 8, Hnrnpu - heterogeneous nuclear ribonucleoprotein u, Vcp - valosin containing protein, Ywhab - tyrosine 3-monooxygenase/tryptophan 5-monooxygenase activation protein, beta polypeptide, Mif - macrophage migration inhibitory fac…
GO:0002376	immune system process	1.09e-06	6.55e-05	1.93	2589	185	434	60	[Fau - finkel-biskis-reilly murine sarcoma virus (fbr-musv) ubiquitously expressed (fox derived), Kars - lysyl-trna synthetase, Mif - macrophage migration inhibitory factor, Hspd1 - heat shock protein 1 (chaperonin), Impdh2 - inosine 5'-phosphate dehydrogenase 2, Ilf2 - interleukin enhancer binding factor 2, Trim28 - tripartite motif-containing 28, H2-Q10 - histocompatibility 2, q region locus 10…
GO:0032212	positive regulation of telomere maintenance via telomerase	1.09e-06	6.52e-05	4.52	2589	14	491	12	[Cct6a - chaperonin containing tcp1, subunit 6a (zeta), Tcp1 - t-complex protein 1, Cct8 - chaperonin containing tcp1, subunit 8 (theta), Cct7 - chaperonin containing tcp1, subunit 7 (eta), Dkc1 - dyskeratosis congenita 1, dyskerin, Cct3 - chaperonin containing tcp1, subunit 3 (gamma), Cct5 - chaperonin containing tcp1, subunit 5 (epsilon), Xrcc5 - x-ray repair complementing defective repair in c…
GO:0061013	regulation of mRNA catabolic process	1.37e-06	8.12e-05	3.63	2589	31	414	18	[Apex1 - apurinic/apyrimidinic endonuclease 1, Vim - vimentin, Dhx9 - deah (asp-glu-ala-his) box polypeptide 9, Hnrnpd - heterogeneous nuclear ribonucleoprotein d, Khsrp - kh-type splicing regulatory protein, Hnrnpu - heterogeneous nuclear ribonucleoprotein u, Carhsp1 - calcium regulated heat stable protein 1, Igf2bp1 - insulin-like growth factor 2 mrna binding protein 1, Ybx1 - y box protein 1, …
GO:0000028	ribosomal small subunit assembly	1.4e-06	8.27e-05	9.1	2589	11	207	8	[Rps5 - ribosomal protein s5, Rps15 - ribosomal protein s15, Rps14 - ribosomal protein s14, Rps28 - ribosomal protein s28, Rps10 - ribosomal protein s10, Rps25 - ribosomal protein s25, Rps19 - ribosomal protein s19, Rpsa - ribosomal protein sa]
GO:0030162	regulation of proteolysis	1.55e-06	9.09e-05	1.96	2589	146	497	55	[Serpina1b - serine (or cysteine) preptidase inhibitor, clade a, member 1b, Gpc3 - glypican 3, Ahsg - alpha-2-hs-glycoprotein, Kng2 - kininogen 2, Gsn - gelsolin, Kars - lysyl-trna synthetase, Hspa8 - heat shock protein 8, Rps27l - ribosomal protein s27-like, Vcp - valosin containing protein, Hspd1 - heat shock protein 1 (chaperonin), Apoe - apolipoprotein e, Psmd14 - proteasome (prosome, macropa…
GO:0051050	positive regulation of transport	1.63e-06	9.5e-05	4.25	2589	177	62	18	[C3 - complement component 3, Ncl - nucleolin, Ahsg - alpha-2-hs-glycoprotein, Hspa8 - heat shock protein 8, Actn4 - actinin alpha 4, Snca - synuclein, alpha, Glud1 - glutamate dehydrogenase 1, S100a8 - s100 calcium binding protein a8 (calgranulin a), S100a9 - s100 calcium binding protein a9 (calgranulin b), Mif - macrophage migration inhibitory factor, Hspd1 - heat shock protein 1 (chaperonin), …
GO:1903312	negative regulation of mRNA metabolic process	1.66e-06	9.56e-05	5.5	2589	30	204	13	[Hnrnpd - heterogeneous nuclear ribonucleoprotein d, Hnrnpa2b1 - heterogeneous nuclear ribonucleoprotein a2/b1, Hnrnpu - heterogeneous nuclear ribonucleoprotein u, Igf2bp1 - insulin-like growth factor 2 mrna binding protein 1, Ybx1 - y box protein 1, Hnrnpa0 - heterogeneous nuclear ribonucleoprotein a0, Ptbp1 - polypyrimidine tract binding protein 1, Pabpc1 - poly(a) binding protein, cytoplasmic …
GO:1903827	regulation of cellular protein localization	1.7e-06	9.75e-05	2.07	2589	124	484	48	[Ezr - ezrin, Ddx5 - dead (asp-glu-ala-asp) box polypeptide 5, Vil1 - villin 1, Gdi1 - guanosine diphosphate (gdp) dissociation inhibitor 1, Lmna - lamin a, Gsn - gelsolin, H2afy - h2a histone family, member y, Csnk2a1 - casein kinase 2, alpha 1 polypeptide, Hspa1l - heat shock protein 1-like, Flna - filamin, alpha, Nsfl1c - nsfl1 (p97) cofactor (p47), Trim28 - tripartite motif-containing 28, Vps…
GO:0051972	regulation of telomerase activity	1.8e-06	0.000103	6.02	2589	13	331	10	[Tcp1 - t-complex protein 1, Hsp90aa1 - heat shock protein 90, alpha (cytosolic), class a member 1, Hnrnpd - heterogeneous nuclear ribonucleoprotein d, Ctnnb1 - catenin (cadherin associated protein), beta 1, Hsp90ab1 - heat shock protein 90 alpha (cytosolic), class b member 1, Cct4 - chaperonin containing tcp1, subunit 4 (delta), Ptges3 - prostaglandin e synthase 3 (cytosolic), Hnrnpa2b1 - hetero…
GO:0051973	positive regulation of telomerase activity	1.8e-06	0.000102	6.02	2589	13	331	10	[Tcp1 - t-complex protein 1, Hsp90aa1 - heat shock protein 90, alpha (cytosolic), class a member 1, Hnrnpd - heterogeneous nuclear ribonucleoprotein d, Ctnnb1 - catenin (cadherin associated protein), beta 1, Hsp90ab1 - heat shock protein 90 alpha (cytosolic), class b member 1, Cct4 - chaperonin containing tcp1, subunit 4 (delta), Ptges3 - prostaglandin e synthase 3 (cytosolic), Hnrnpa2b1 - hetero…
GO:0051239	regulation of multicellular organismal process	1.88e-06	0.000106	2.87	2589	378	62	26	[Hist1h4a - histone cluster 1, h4a, Anxa5 - annexin a5, Ahsg - alpha-2-hs-glycoprotein, Fn1 - fibronectin 1, Eef1a1 - eukaryotic translation elongation factor 1 alpha 1, Snca - synuclein, alpha, Pkm - pyruvate kinase, muscle, Mif - macrophage migration inhibitory factor, Hspd1 - heat shock protein 1 (chaperonin), Cfl1 - cofilin 1, non-muscle, Alb - albumin, Hsp90ab1 - heat shock protein 90 alpha …
GO:0045595	regulation of cell differentiation	1.95e-06	0.000109	1.74	2589	218	491	72	[Calr - calreticulin, Fn1 - fibronectin 1, Gdi1 - guanosine diphosphate (gdp) dissociation inhibitor 1, Clic1 - chloride intracellular channel 1, Lmna - lamin a, H2afy - h2a histone family, member y, Hnrnpu - heterogeneous nuclear ribonucleoprotein u, Mif - macrophage migration inhibitory factor, Coro1c - coronin, actin binding protein 1c, Flna - filamin, alpha, Apoe - apolipoprotein e, Ptbp1 - p…
GO:0000377	RNA splicing, via transesterification reactions with bulged adenosine as nucleophile	2.11e-06	0.000117	1.84	2589	66	980	46	[Ddx5 - dead (asp-glu-ala-asp) box polypeptide 5, Cdc5l - cell division cycle 5-like (s. pombe), Srsf9 - serine/arginine-rich splicing factor 9, Sf3a1 - splicing factor 3a, subunit 1, Dhx9 - deah (asp-glu-ala-his) box polypeptide 9, Ppil1 - peptidylprolyl isomerase (cyclophilin)-like 1, Snrpf - small nuclear ribonucleoprotein polypeptide f, Naa38 - n(alpha)-acetyltransferase 38, natc auxiliary su…
GO:0000375	RNA splicing, via transesterification reactions	2.11e-06	0.000117	1.84	2589	66	980	46	[Ddx5 - dead (asp-glu-ala-asp) box polypeptide 5, Cdc5l - cell division cycle 5-like (s. pombe), Srsf9 - serine/arginine-rich splicing factor 9, Sf3a1 - splicing factor 3a, subunit 1, Dhx9 - deah (asp-glu-ala-his) box polypeptide 9, Ppil1 - peptidylprolyl isomerase (cyclophilin)-like 1, Snrpf - small nuclear ribonucleoprotein polypeptide f, Naa38 - n(alpha)-acetyltransferase 38, natc auxiliary su…
GO:0000398	mRNA splicing, via spliceosome	2.11e-06	0.000116	1.84	2589	66	980	46	[Ddx5 - dead (asp-glu-ala-asp) box polypeptide 5, Cdc5l - cell division cycle 5-like (s. pombe), Srsf9 - serine/arginine-rich splicing factor 9, Sf3a1 - splicing factor 3a, subunit 1, Dhx9 - deah (asp-glu-ala-his) box polypeptide 9, Ppil1 - peptidylprolyl isomerase (cyclophilin)-like 1, Snrpf - small nuclear ribonucleoprotein polypeptide f, Naa38 - n(alpha)-acetyltransferase 38, natc auxiliary su…
GO:0006334	nucleosome assembly	2.34e-06	0.000128	2.66	2589	24	811	20	[Nasp - nuclear autoantigenic sperm protein (histone-binding), Hist1h4a - histone cluster 1, h4a, Hist2h2be - histone cluster 2, h2be, H1f0 - h1 histone family, member 0, Hist1h1d - histone cluster 1, h1d, Mcm2 - minichromosome maintenance deficient 2 mitotin (s. cerevisiae), Hist1h3b - histone cluster 1, h3b, H2afy - h2a histone family, member y, Hp1bp3 - heterochromatin protein 1, binding prote…
GO:0009894	regulation of catabolic process	2.35e-06	0.000128	1.83	2589	184	501	65	[Gpc3 - glypican 3, Vcp - valosin containing protein, Hnrnpu - heterogeneous nuclear ribonucleoprotein u, Mif - macrophage migration inhibitory factor, Flna - filamin, alpha, Apoe - apolipoprotein e, Ppp1ca - protein phosphatase 1, catalytic subunit, alpha isoform, Scfd1 - sec1 family domain containing 1, Psmd14 - proteasome (prosome, macropain) 26s subunit, non-atpase, 14, Ptbp1 - polypyrimidine…
GO:0043488	regulation of mRNA stability	2.4e-06	0.00013	3.67	2589	29	414	17	[Apex1 - apurinic/apyrimidinic endonuclease 1, Vim - vimentin, Dhx9 - deah (asp-glu-ala-his) box polypeptide 9, Hnrnpd - heterogeneous nuclear ribonucleoprotein d, Khsrp - kh-type splicing regulatory protein, Hnrnpu - heterogeneous nuclear ribonucleoprotein u, Carhsp1 - calcium regulated heat stable protein 1, Igf2bp1 - insulin-like growth factor 2 mrna binding protein 1, Ybx1 - y box protein 1, …
GO:0034728	nucleosome organization	2.76e-06	0.000148	2.47	2589	29	830	23	[Nasp - nuclear autoantigenic sperm protein (histone-binding), Hist1h4a - histone cluster 1, h4a, Hist2h2be - histone cluster 2, h2be, H1f0 - h1 histone family, member 0, Hist1h1d - histone cluster 1, h1d, Mcm2 - minichromosome maintenance deficient 2 mitotin (s. cerevisiae), Hist1h3b - histone cluster 1, h3b, H2afy - h2a histone family, member y, Hp1bp3 - heterochromatin protein 1, binding prote…
GO:0090087	regulation of peptide transport	2.85e-06	0.000152	2.29	2589	136	333	40	[Anxa4 - annexin a4, Ezr - ezrin, Ddx5 - dead (asp-glu-ala-asp) box polypeptide 5, Anxa5 - annexin a5, Dhx9 - deah (asp-glu-ala-his) box polypeptide 9, Gdi1 - guanosine diphosphate (gdp) dissociation inhibitor 1, Fn1 - fibronectin 1, Glud1 - glutamate dehydrogenase 1, Myh10 - myosin, heavy polypeptide 10, non-muscle, Mif - macrophage migration inhibitory factor, Flna - filamin, alpha, Hspd1 - hea…
GO:0051129	negative regulation of cellular component organization	2.88e-06	0.000153	1.78	2589	136	673	63	[Gdi1 - guanosine diphosphate (gdp) dissociation inhibitor 1, Lmna - lamin a, Gsn - gelsolin, Hspa8 - heat shock protein 8, H2afy - h2a histone family, member y, Hnrnpu - heterogeneous nuclear ribonucleoprotein u, Hist1h1c - histone cluster 1, h1c, Tmsb10 - thymosin, beta 10, Coro1c - coronin, actin binding protein 1c, Capza1 - capping protein (actin filament) muscle z-line, alpha 1, Apoe - apoli…
GO:1903829	positive regulation of cellular protein localization	2.98e-06	0.000157	2.77	2589	82	319	28	[Ezr - ezrin, Flna - filamin, alpha, Trim28 - tripartite motif-containing 28, Hsp90aa1 - heat shock protein 90, alpha (cytosolic), class a member 1, Nutf2 - nuclear transport factor 2, Cfl1 - cofilin 1, non-muscle, Hsp90ab1 - heat shock protein 90 alpha (cytosolic), class b member 1, Sfn - stratifin, Cct6a - chaperonin containing tcp1, subunit 6a (zeta), Gnb2l1 - guanine nucleotide binding protei…
GO:0015669	gas transport	3.12e-06	0.000163	129.45	2589	6	10	3	[Car2 - carbonic anhydrase 2, Hbb-b1 - hemoglobin, beta adult major chain, Hbb-b2 - hemoglobin, beta adult minor chain]
GO:0050821	protein stabilization	3.28e-06	0.000171	4.76	2589	52	157	15	[Cct6a - chaperonin containing tcp1, subunit 6a (zeta), Rpl23 - ribosomal protein l23, Tcp1 - t-complex protein 1, Calr - calreticulin, Cct8 - chaperonin containing tcp1, subunit 8 (theta), Cct7 - chaperonin containing tcp1, subunit 7 (eta), Cct3 - chaperonin containing tcp1, subunit 3 (gamma), Cct5 - chaperonin containing tcp1, subunit 5 (epsilon), Cct4 - chaperonin containing tcp1, subunit 4 (d…
GO:0032269	negative regulation of cellular protein metabolic process	3.28e-06	0.00017	1.79	2589	189	513	67	[Serpina1b - serine (or cysteine) preptidase inhibitor, clade a, member 1b, Calr - calreticulin, Eprs - glutamyl-prolyl-trna synthetase, Gpc3 - glypican 3, Ahsg - alpha-2-hs-glycoprotein, Kng2 - kininogen 2, H2afy - h2a histone family, member y, Ywhab - tyrosine 3-monooxygenase/tryptophan 5-monooxygenase activation protein, beta polypeptide, Mif - macrophage migration inhibitory factor, Apoe - ap…
GO:0006357	regulation of transcription by RNA polymerase II	3.3e-06	0.00017	1.59	2589	177	789	86	[Arrb1 - arrestin, beta 1, Calr - calreticulin, Gpc3 - glypican 3, Psmc6 - proteasome (prosome, macropain) 26s subunit, atpase, 6, Prmt5 - protein arginine n-methyltransferase 5, H2afy - h2a histone family, member y, Sarnp - sap domain containing ribonucleoprotein, Hnrnpu - heterogeneous nuclear ribonucleoprotein u, Hist1h1c - histone cluster 1, h1c, Wdr5 - wd repeat domain 5, Sars - seryl-aminoa…
GO:0002697	regulation of immune effector process	3.59e-06	0.000184	7.07	2589	61	66	11	[Hpx - hemopexin, C3 - complement component 3, Hspd1 - heat shock protein 1 (chaperonin), A2m - alpha-2-macroglobulin, Apoa2 - apolipoprotein a-ii, Ighg1 - immunoglobulin heavy constant gamma 1 (g1m marker), Apoa1 - apolipoprotein a-i, Hspa8 - heat shock protein 8, Hmgb1 - high mobility group box 1, Rps19 - ribosomal protein s19, Mif - macrophage migration inhibitory factor]
GO:1903034	regulation of response to wounding	3.73e-06	0.00019	3.06	2589	33	512	20	[Serpinf2 - serine (or cysteine) peptidase inhibitor, clade f, member 2, Plg - plasminogen, Vil1 - villin 1, Anxa5 - annexin a5, Kng2 - kininogen 2, F2 - coagulation factor ii, Hrg - histidine-rich glycoprotein, S100a9 - s100 calcium binding protein a9 (calgranulin b), Mif - macrophage migration inhibitory factor, Apoe - apolipoprotein e, Anxa1 - annexin a1, Serpinc1 - serine (or cysteine) peptid…
GO:0051704	multi-organism process	3.74e-06	0.000189	1.68	2589	165	690	74	[Fn1 - fibronectin 1, Gpc3 - glypican 3, Fau - finkel-biskis-reilly murine sarcoma virus (fbr-musv) ubiquitously expressed (fox derived), Ist1 - increased sodium tolerance 1 homolog (yeast), Hspa8 - heat shock protein 8, St13 - suppression of tumorigenicity 13, Vcp - valosin containing protein, Apoe - apolipoprotein e, Hspd1 - heat shock protein 1 (chaperonin), Ptbp1 - polypyrimidine tract bindin…
GO:0043254	regulation of protein complex assembly	3.83e-06	0.000193	2	2589	105	580	47	[Vil1 - villin 1, Grb2 - growth factor receptor bound protein 2, Psmc6 - proteasome (prosome, macropain) 26s subunit, atpase, 6, Gsn - gelsolin, Snca - synuclein, alpha, Vcp - valosin containing protein, Vdac2 - voltage-dependent anion channel 2, Tmsb10 - thymosin, beta 10, Apoe - apolipoprotein e, Capza1 - capping protein (actin filament) muscle z-line, alpha 1, Coro1b - coronin, actin binding p…
GO:1900047	negative regulation of hemostasis	4.06e-06	0.000203	5.8	2589	14	319	10	[Apoe - apolipoprotein e, Plg - plasminogen, Anxa5 - annexin a5, Fga - fibrinogen alpha chain, Fgg - fibrinogen gamma chain, Kng2 - kininogen 2, F2 - coagulation factor ii, Fgb - fibrinogen beta chain, Kng1 - kininogen 1, Anxa2 - annexin a2]
GO:0030195	negative regulation of blood coagulation	4.06e-06	0.000202	5.8	2589	14	319	10	[Apoe - apolipoprotein e, Plg - plasminogen, Anxa5 - annexin a5, Fga - fibrinogen alpha chain, Fgg - fibrinogen gamma chain, Kng2 - kininogen 2, F2 - coagulation factor ii, Fgb - fibrinogen beta chain, Kng1 - kininogen 1, Anxa2 - annexin a2]
GO:0050819	negative regulation of coagulation	4.06e-06	0.000201	5.8	2589	14	319	10	[Apoe - apolipoprotein e, Plg - plasminogen, Anxa5 - annexin a5, Fga - fibrinogen alpha chain, Fgg - fibrinogen gamma chain, Kng2 - kininogen 2, F2 - coagulation factor ii, Fgb - fibrinogen beta chain, Kng1 - kininogen 1, Anxa2 - annexin a2]
GO:0010033	response to organic substance	4.06e-06	0.0002	2.73	2589	371	69	27	[Serpina1b - serine (or cysteine) preptidase inhibitor, clade a, member 1b, Anxa5 - annexin a5, Fn1 - fibronectin 1, Tuba1b - tubulin, alpha 1b, Eef1a1 - eukaryotic translation elongation factor 1 alpha 1, Hspa8 - heat shock protein 8, Snca - synuclein, alpha, Eno1 - enolase 1, alpha non-neuron, Vcp - valosin containing protein, Pkm - pyruvate kinase, muscle, Hspd1 - heat shock protein 1 (chapero…
GO:0051493	regulation of cytoskeleton organization	4.08e-06	0.0002	1.74	2589	112	810	61	[Grb2 - growth factor receptor bound protein 2, Gsn - gelsolin, Capg - capping protein (actin filament), gelsolin-like, Hnrnpu - heterogeneous nuclear ribonucleoprotein u, Rock2 - rho-associated coiled-coil containing protein kinase 2, Fscn1 - fascin homolog 1, actin bundling protein (strongylocentrotus purpuratus), Tmsb10 - thymosin, beta 10, Flna - filamin, alpha, Capza1 - capping protein (acti…
GO:0043603	cellular amide metabolic process	4.12e-06	0.000201	1.7	2589	295	398	77	[Gsr - glutathione reductase, Rplp0 - ribosomal protein, large, p0, Eprs - glutamyl-prolyl-trna synthetase, Fau - finkel-biskis-reilly murine sarcoma virus (fbr-musv) ubiquitously expressed (fox derived), Rps27l - ribosomal protein s27-like, Hspa8 - heat shock protein 8, Tufm - tu translation elongation factor, mitochondrial, Rps26 - ribosomal protein s26, Rpl37 - ribosomal protein l37, Dars - as…
GO:0006952	defense response	4.49e-06	0.000218	1.98	2589	131	500	50	[Serpina1b - serine (or cysteine) preptidase inhibitor, clade a, member 1b, Fn1 - fibronectin 1, Ahsg - alpha-2-hs-glycoprotein, Fau - finkel-biskis-reilly murine sarcoma virus (fbr-musv) ubiquitously expressed (fox derived), Mif - macrophage migration inhibitory factor, Trim28 - tripartite motif-containing 28, Apcs - serum amyloid p-component, Eif4g1 - eukaryotic translation initiation factor 4,…
GO:0043487	regulation of RNA stability	4.57e-06	0.00022	3.31	2589	30	469	18	[Apex1 - apurinic/apyrimidinic endonuclease 1, Vim - vimentin, Dhx9 - deah (asp-glu-ala-his) box polypeptide 9, Dkc1 - dyskeratosis congenita 1, dyskerin, Hnrnpd - heterogeneous nuclear ribonucleoprotein d, Khsrp - kh-type splicing regulatory protein, Hnrnpu - heterogeneous nuclear ribonucleoprotein u, Carhsp1 - calcium regulated heat stable protein 1, Igf2bp1 - insulin-like growth factor 2 mrna …
GO:0051241	negative regulation of multicellular organismal process	4.66e-06	0.000223	2.11	2589	140	395	45	[Anxa4 - annexin a4, Ezr - ezrin, Plg - plasminogen, Hist1h4a - histone cluster 1, h4a, Calr - calreticulin, Anxa5 - annexin a5, Ahsg - alpha-2-hs-glycoprotein, Gdi1 - guanosine diphosphate (gdp) dissociation inhibitor 1, Fn1 - fibronectin 1, Kng2 - kininogen 2, Lmna - lamin a, Atp1a1 - atpase, na+/k+ transporting, alpha 1 polypeptide, Khsrp - kh-type splicing regulatory protein, Apoe - apolipopr…
GO:0030036	actin cytoskeleton organization	4.78e-06	0.000228	2.31	2589	66	561	33	[Ezr - ezrin, Myh14 - myosin, heavy polypeptide 14, Vil1 - villin 1, Calr - calreticulin, Csrp1 - cysteine and glycine-rich protein 1, Cap1 - cap, adenylate cyclase-associated protein 1 (yeast), Tln1 - talin 1, Tmsb10 - thymosin, beta 10, Myh10 - myosin, heavy polypeptide 10, non-muscle, Capza1 - capping protein (actin filament) muscle z-line, alpha 1, Coro1c - coronin, actin binding protein 1c, …
GO:0002682	regulation of immune system process	4.88e-06	0.000232	1.93	2589	173	427	55	[Calr - calreticulin, Gsn - gelsolin, Kars - lysyl-trna synthetase, Hspa8 - heat shock protein 8, Mif - macrophage migration inhibitory factor, Apoe - apolipoprotein e, Hspd1 - heat shock protein 1 (chaperonin), H2-Q10 - histocompatibility 2, q region locus 10, Hsp90aa1 - heat shock protein 90, alpha (cytosolic), class a member 1, Apcs - serum amyloid p-component, Hmgb2 - high mobility group box …
GO:1902369	negative regulation of RNA catabolic process	4.92e-06	0.000232	3.04	2589	19	717	16	[Dkc1 - dyskeratosis congenita 1, dyskerin, Dhx9 - deah (asp-glu-ala-his) box polypeptide 9, Hnrnpd - heterogeneous nuclear ribonucleoprotein d, Lrpprc - leucine-rich ppr-motif containing, Cirbp - cold inducible rna binding protein, Hnrnpu - heterogeneous nuclear ribonucleoprotein u, Igf2bp1 - insulin-like growth factor 2 mrna binding protein 1, Mtor - mechanistic target of rapamycin (serine/thre…
GO:0032272	negative regulation of protein polymerization	5e-06	0.000235	2.58	2589	27	779	21	[Vil1 - villin 1, Fkbp4 - fk506 binding protein 4, Mapre1 - microtubule-associated protein, rp/eb family, member 1, Gsn - gelsolin, Capg - capping protein (actin filament), gelsolin-like, Snca - synuclein, alpha, Twf2 - twinfilin, actin-binding protein, homolog 2 (drosophila), Vdac2 - voltage-dependent anion channel 2, Tpm1 - tropomyosin 1, alpha, Tmsb10 - thymosin, beta 10, Capza1 - capping prot…
GO:0006139	nucleobase-containing compound metabolic process	6.19e-06	0.000289	1.24	2589	550	992	262	[Sf3a1 - splicing factor 3a, subunit 1, Prmt5 - protein arginine n-methyltransferase 5, Vcp - valosin containing protein, Ptbp1 - polypyrimidine tract binding protein 1, Hmgb2 - high mobility group box 2, Lars - leucyl-trna synthetase, Strap - serine/threonine kinase receptor associated protein, Fbl - fibrillarin, Nudt21 - nudix (nucleoside diphosphate linked moiety x)-type motif 21, Nsun2 - nol1…
GO:0031329	regulation of cellular catabolic process	6.45e-06	0.0003	1.9	2589	160	469	55	[Vcp - valosin containing protein, Hnrnpu - heterogeneous nuclear ribonucleoprotein u, Mif - macrophage migration inhibitory factor, Apoe - apolipoprotein e, Scfd1 - sec1 family domain containing 1, Ppp1ca - protein phosphatase 1, catalytic subunit, alpha isoform, Apoc3 - apolipoprotein c-iii, Psmd14 - proteasome (prosome, macropain) 26s subunit, non-atpase, 14, Ptbp1 - polypyrimidine tract bindi…
GO:1902533	positive regulation of intracellular signal transduction	6.55e-06	0.000303	2.83	2589	114	217	27	[Ddx5 - dead (asp-glu-ala-asp) box polypeptide 5, Calr - calreticulin, Akr1c18 - aldo-keto reductase family 1, member c18, Actn4 - actinin alpha 4, Mif - macrophage migration inhibitory factor, Apoe - apolipoprotein e, Ptbp1 - polypyrimidine tract binding protein 1, Hsp90aa1 - heat shock protein 90, alpha (cytosolic), class a member 1, Fgg - fibrinogen gamma chain, Hsp90ab1 - heat shock protein 9…
GO:0050710	negative regulation of cytokine secretion	6.59e-06	0.000303	8	2589	8	283	7	[Anxa4 - annexin a4, Ezr - ezrin, Anxa1 - annexin a1, Fn1 - fibronectin 1, Parp1 - poly (adp-ribose) polymerase family, member 1, Apoa2 - apolipoprotein a-ii, Apoa1 - apolipoprotein a-i]
GO:0043489	RNA stabilization	6.76e-06	0.000309	2.82	2589	16	862	15	[Dkc1 - dyskeratosis congenita 1, dyskerin, Dhx9 - deah (asp-glu-ala-his) box polypeptide 9, Qk - quaking, Hnrnpd - heterogeneous nuclear ribonucleoprotein d, Cirbp - cold inducible rna binding protein, Hnrnpu - heterogeneous nuclear ribonucleoprotein u, Igf2bp1 - insulin-like growth factor 2 mrna binding protein 1, Mtor - mechanistic target of rapamycin (serine/threonine kinase), Ybx1 - y box pr…
GO:1902373	negative regulation of mRNA catabolic process	6.76e-06	0.000308	7.14	2589	16	204	9	[Ybx1 - y box protein 1, Hnrnpa0 - heterogeneous nuclear ribonucleoprotein a0, Ptbp1 - polypyrimidine tract binding protein 1, Hnrnpd - heterogeneous nuclear ribonucleoprotein d, Pabpc1 - poly(a) binding protein, cytoplasmic 1, Syncrip - synaptotagmin binding, cytoplasmic rna interacting protein, Hnrnpc - heterogeneous nuclear ribonucleoprotein c, Hnrnpu - heterogeneous nuclear ribonucleoprotein …
GO:0022414	reproductive process	6.81e-06	0.000309	1.67	2589	126	824	67	[Arrb1 - arrestin, beta 1, Gsr - glutathione reductase, Grb2 - growth factor receptor bound protein 2, Ahsg - alpha-2-hs-glycoprotein, Phb2 - prohibitin 2, Peg10 - paternally expressed 10, Hspa1l - heat shock protein 1-like, Sept7 - septin 7, Mif - macrophage migration inhibitory factor, Flna - filamin, alpha, Sept2 - septin 2, Trim28 - tripartite motif-containing 28, Dhcr24 - 24-dehydrocholester…
GO:0045727	positive regulation of translation	7.73e-06	0.000348	2.68	2589	34	626	22	[Eif3d - eukaryotic translation initiation factor 3, subunit d, Rps3a1 - ribosomal protein s3a1, Vim - vimentin, Dhx9 - deah (asp-glu-ala-his) box polypeptide 9, Hnrnpd - heterogeneous nuclear ribonucleoprotein d, Rps27l - ribosomal protein s27-like, Cirbp - cold inducible rna binding protein, Eif6 - eukaryotic translation initiation factor 6, Ddx39b - dead (asp-glu-ala-asp) box polypeptide 39b, …
GO:0044093	positive regulation of molecular function	7.75e-06	0.000348	3.79	2589	232	50	17	[Hspa8 - heat shock protein 8, Hnrnpa2b1 - heterogeneous nuclear ribonucleoprotein a2/b1, Snca - synuclein, alpha, Eno1 - enolase 1, alpha non-neuron, Cct2 - chaperonin containing tcp1, subunit 2 (beta), Vcp - valosin containing protein, S100a8 - s100 calcium binding protein a8 (calgranulin a), Mif - macrophage migration inhibitory factor, S100a9 - s100 calcium binding protein a9 (calgranulin b),…
GO:0002819	regulation of adaptive immune response	7.76e-06	0.000346	12.48	2589	22	66	7	[Hspd1 - heat shock protein 1 (chaperonin), Hpx - hemopexin, C3 - complement component 3, Ighg1 - immunoglobulin heavy constant gamma 1 (g1m marker), Hspa8 - heat shock protein 8, Hmgb1 - high mobility group box 1, Mif - macrophage migration inhibitory factor]
GO:0098760	response to interleukin-7	8.26e-06	0.000367	8.31	2589	14	178	8	[Ybx1 - y box protein 1, Hspd1 - heat shock protein 1 (chaperonin), Pdia3 - protein disulfide isomerase associated 3, Hmgb1 - high mobility group box 1, Eno1 - enolase 1, alpha non-neuron, Stip1 - stress-induced phosphoprotein 1, Hnrnph1 - heterogeneous nuclear ribonucleoprotein h1, Atic - 5-aminoimidazole-4-carboxamide ribonucleotide formyltransferase/imp cyclohydrolase]
GO:0098761	cellular response to interleukin-7	8.26e-06	0.000365	8.31	2589	14	178	8	[Ybx1 - y box protein 1, Hspd1 - heat shock protein 1 (chaperonin), Pdia3 - protein disulfide isomerase associated 3, Hmgb1 - high mobility group box 1, Eno1 - enolase 1, alpha non-neuron, Stip1 - stress-induced phosphoprotein 1, Hnrnph1 - heterogeneous nuclear ribonucleoprotein h1, Atic - 5-aminoimidazole-4-carboxamide ribonucleotide formyltransferase/imp cyclohydrolase]
GO:0110053	regulation of actin filament organization	8.33e-06	0.000366	1.92	2589	58	908	39	[Serpinf2 - serine (or cysteine) peptidase inhibitor, clade f, member 2, Vil1 - villin 1, Grb2 - growth factor receptor bound protein 2, Gsn - gelsolin, Capg - capping protein (actin filament), gelsolin-like, Tmsb10 - thymosin, beta 10, Rock2 - rho-associated coiled-coil containing protein kinase 2, Mtor - mechanistic target of rapamycin (serine/threonine kinase), Nckap1 - nck-associated protein …
GO:0051254	positive regulation of RNA metabolic process	8.55e-06	0.000374	1.48	2589	175	980	98	[Psmc6 - proteasome (prosome, macropain) 26s subunit, atpase, 6, Arid3a - at rich interactive domain 3a (bright-like), Hspa8 - heat shock protein 8, Hist1h1c - histone cluster 1, h1c, Apoe - apolipoprotein e, Ptbp1 - polypyrimidine tract binding protein 1, Ilf2 - interleukin enhancer binding factor 2, Nucks1 - nuclear casein kinase and cyclin-dependent kinase substrate 1, Hmgb2 - high mobility gr…
GO:0006413	translational initiation	8.68e-06	0.000378	2.27	2589	33	863	25	[Eif3d - eukaryotic translation initiation factor 3, subunit d, Eif5 - eukaryotic translation initiation factor 5, Abce1 - atp-binding cassette, sub-family e (oabp), member 1, Eif3f - eukaryotic translation initiation factor 3, subunit f, Eif4g1 - eukaryotic translation initiation factor 4, gamma 1, Eif2s2 - eukaryotic translation initiation factor 2, subunit 2 (beta), Eif5b - eukaryotic translat…
GO:0051240	positive regulation of multicellular organismal process	8.89e-06	0.000385	3.45	2589	230	62	19	[C3 - complement component 3, Hspa5 - heat shock protein 5, Ncl - nucleolin, Ahsg - alpha-2-hs-glycoprotein, Fn1 - fibronectin 1, Eef1a1 - eukaryotic translation elongation factor 1 alpha 1, Hbb-b2 - hemoglobin, beta adult minor chain, Pkm - pyruvate kinase, muscle, Mif - macrophage migration inhibitory factor, S100a9 - s100 calcium binding protein a9 (calgranulin b), Hspd1 - heat shock protein 1…
GO:0009987	cellular process	9.1e-06	0.000392	1.08	2589	2086	679	590	[Myh14 - myosin, heavy polypeptide 14, Gsn - gelsolin, St13 - suppression of tumorigenicity 13, Vcp - valosin containing protein, Ptma - prothymosin alpha, Tmsb10 - thymosin, beta 10, Coro1c - coronin, actin binding protein 1c, Coro1b - coronin, actin binding protein 1b, Ptbp1 - polypyrimidine tract binding protein 1, Phgdh - 3-phosphoglycerate dehydrogenase, Eif4g1 - eukaryotic translation initi…
GO:0002791	regulation of peptide secretion	9.13e-06	0.000392	6.48	2589	72	61	11	[Hspd1 - heat shock protein 1 (chaperonin), Ncl - nucleolin, Anxa5 - annexin a5, Fn1 - fibronectin 1, Apoa2 - apolipoprotein a-ii, Apoa1 - apolipoprotein a-i, Hmgb1 - high mobility group box 1, S100a8 - s100 calcium binding protein a8 (calgranulin a), Glud1 - glutamate dehydrogenase 1, S100a9 - s100 calcium binding protein a9 (calgranulin b), Mif - macrophage migration inhibitory factor]
GO:0006996	organelle organization	9.31e-06	0.000398	1.3	2589	380	991	189	[Letm1 - leucine zipper-ef-hand containing transmembrane protein 1, Myh14 - myosin, heavy polypeptide 14, Calr - calreticulin, Gsn - gelsolin, Hspa8 - heat shock protein 8, Atxn2l - ataxin 2-like, Cap1 - cap, adenylate cyclase-associated protein 1 (yeast), Prmt5 - protein arginine n-methyltransferase 5, Vcp - valosin containing protein, Hist1h1c - histone cluster 1, h1c, Fscn1 - fascin homolog 1,…
GO:0071824	protein-DNA complex subunit organization	9.32e-06	0.000396	2.34	2589	32	830	24	[Nasp - nuclear autoantigenic sperm protein (histone-binding), Rpl23 - ribosomal protein l23, Hist1h4a - histone cluster 1, h4a, Hist2h2be - histone cluster 2, h2be, H1f0 - h1 histone family, member 0, Hist1h1d - histone cluster 1, h1d, Mcm2 - minichromosome maintenance deficient 2 mitotin (s. cerevisiae), Hist1h3b - histone cluster 1, h3b, H2afy - h2a histone family, member y, Hp1bp3 - heterochr…
GO:2001020	regulation of response to DNA damage stimulus	1.07e-05	0.000451	4.16	2589	28	311	14	[Pcna - proliferating cell nuclear antigen, Ddx5 - dead (asp-glu-ala-asp) box polypeptide 5, Dhx9 - deah (asp-glu-ala-his) box polypeptide 9, Parp1 - poly (adp-ribose) polymerase family, member 1, Ddx39b - dead (asp-glu-ala-asp) box polypeptide 39b, Mif - macrophage migration inhibitory factor, Trim28 - tripartite motif-containing 28, Ube2n - ubiquitin-conjugating enzyme e2n, Hmgb1 - high mobilit…
GO:0044265	cellular macromolecule catabolic process	1.08e-05	0.000455	1.64	2589	126	852	68	[Arrb1 - arrestin, beta 1, Psmc6 - proteasome (prosome, macropain) 26s subunit, atpase, 6, Psmd11 - proteasome (prosome, macropain) 26s subunit, non-atpase, 11, Vcp - valosin containing protein, Nsfl1c - nsfl1 (p97) cofactor (p47), Psmd14 - proteasome (prosome, macropain) 26s subunit, non-atpase, 14, Ptbp1 - polypyrimidine tract binding protein 1, Ufd1l - ubiquitin fusion degradation 1 like, Etf1…
GO:0006511	ubiquitin-dependent protein catabolic process	1.14e-05	0.000477	1.79	2589	86	841	50	[Arrb1 - arrestin, beta 1, Psmc6 - proteasome (prosome, macropain) 26s subunit, atpase, 6, Psmd11 - proteasome (prosome, macropain) 26s subunit, non-atpase, 11, Vcp - valosin containing protein, Nsfl1c - nsfl1 (p97) cofactor (p47), Psmd14 - proteasome (prosome, macropain) 26s subunit, non-atpase, 14, Ufd1l - ubiquitin fusion degradation 1 like, Usp14 - ubiquitin specific peptidase 14, Psmd6 - pro…
GO:0034250	positive regulation of cellular amide metabolic process	1.24e-05	0.000519	2.57	2589	37	626	23	[Rps3a1 - ribosomal protein s3a1, Eif3d - eukaryotic translation initiation factor 3, subunit d, Vim - vimentin, Dhx9 - deah (asp-glu-ala-his) box polypeptide 9, Hnrnpd - heterogeneous nuclear ribonucleoprotein d, Rps27l - ribosomal protein s27-like, Cirbp - cold inducible rna binding protein, Eif6 - eukaryotic translation initiation factor 6, Ddx39b - dead (asp-glu-ala-asp) box polypeptide 39b, …
GO:0022604	regulation of cell morphogenesis	1.38e-05	0.000574	2.35	2589	83	425	32	[Ezr - ezrin, Myh14 - myosin, heavy polypeptide 14, Vil1 - villin 1, Calr - calreticulin, Fn1 - fibronectin 1, Gdi1 - guanosine diphosphate (gdp) dissociation inhibitor 1, Actn4 - actinin alpha 4, Arhgdia - rho gdp dissociation inhibitor (gdi) alpha, Myh10 - myosin, heavy polypeptide 10, non-muscle, Flna - filamin, alpha, Apoe - apolipoprotein e, Coro1b - coronin, actin binding protein 1b, Cttn -…
GO:0002821	positive regulation of adaptive immune response	1.39e-05	0.000575	14.71	2589	16	66	6	[Hspd1 - heat shock protein 1 (chaperonin), Hpx - hemopexin, C3 - complement component 3, Ighg1 - immunoglobulin heavy constant gamma 1 (g1m marker), Hspa8 - heat shock protein 8, Mif - macrophage migration inhibitory factor]
GO:0031399	regulation of protein modification process	1.45e-05	0.000596	2.22	2589	218	198	37	[Fn1 - fibronectin 1, Lmna - lamin a, Snca - synuclein, alpha, Vcp - valosin containing protein, Ywhab - tyrosine 3-monooxygenase/tryptophan 5-monooxygenase activation protein, beta polypeptide, Mif - macrophage migration inhibitory factor, Ccdc88c - coiled-coil domain containing 88c, Apoe - apolipoprotein e, Ptbp1 - polypyrimidine tract binding protein 1, Hsp90aa1 - heat shock protein 90, alpha …
GO:0045597	positive regulation of cell differentiation	1.59e-05	0.000653	2.88	2589	134	168	25	[Calr - calreticulin, Fn1 - fibronectin 1, Clic1 - chloride intracellular channel 1, Lmna - lamin a, Eef1a1 - eukaryotic translation elongation factor 1 alpha 1, Hnrnpu - heterogeneous nuclear ribonucleoprotein u, Mif - macrophage migration inhibitory factor, Flna - filamin, alpha, Nap1l1 - nucleosome assembly protein 1-like 1, Ptbp1 - polypyrimidine tract binding protein 1, Ranbp1 - ran binding …
GO:0016072	rRNA metabolic process	1.64e-05	0.00067	3.19	2589	57	285	20	[Pa2g4 - proliferation-associated 2g4, Rps6 - ribosomal protein s6, Rpl7 - ribosomal protein l7, Rps8 - ribosomal protein s8, Rpsa - ribosomal protein sa, Rpl7a - ribosomal protein l7a, Rpl10a - ribosomal protein l10a, Rpl14 - ribosomal protein l14, Rpl35a - ribosomal protein l35a, Rps15 - ribosomal protein s15, Rpl5 - ribosomal protein l5, Rps14 - ribosomal protein s14, Fbl - fibrillarin, Rps28 …
GO:1903311	regulation of mRNA metabolic process	1.67e-05	0.000677	1.75	2589	71	980	47	[Ddx5 - dead (asp-glu-ala-asp) box polypeptide 5, Dazap1 - daz associated protein 1, Srsf9 - serine/arginine-rich splicing factor 9, Dhx9 - deah (asp-glu-ala-his) box polypeptide 9, Qk - quaking, Khsrp - kh-type splicing regulatory protein, Upf1 - upf1 regulator of nonsense transcripts homolog (yeast), Hspa8 - heat shock protein 8, Hnrnpa2b1 - heterogeneous nuclear ribonucleoprotein a2/b1, Hnrnpu…
GO:0010646	regulation of cell communication	1.68e-05	0.00068	2.57	2589	362	75	27	[Anxa5 - annexin a5, Ahsg - alpha-2-hs-glycoprotein, Fn1 - fibronectin 1, Actn4 - actinin alpha 4, Arhgdia - rho gdp dissociation inhibitor (gdi) alpha, Snca - synuclein, alpha, Vcp - valosin containing protein, Glud1 - glutamate dehydrogenase 1, Mif - macrophage migration inhibitory factor, Cfl1 - cofilin 1, non-muscle, Hmgb2 - high mobility group box 2, Hsp90ab1 - heat shock protein 90 alpha (c…
GO:0044087	regulation of cellular component biogenesis	1.71e-05	0.000687	1.49	2589	169	946	92	[Grb2 - growth factor receptor bound protein 2, Psmc6 - proteasome (prosome, macropain) 26s subunit, atpase, 6, Gsn - gelsolin, Atxn2l - ataxin 2-like, Capg - capping protein (actin filament), gelsolin-like, Pdlim5 - pdz and lim domain 5, Hnrnpu - heterogeneous nuclear ribonucleoprotein u, Vcp - valosin containing protein, Rock2 - rho-associated coiled-coil containing protein kinase 2, Tmsb10 - t…
GO:0051222	positive regulation of protein transport	1.72e-05	0.000691	2.28	2589	83	452	33	[Ezr - ezrin, Dhx9 - deah (asp-glu-ala-his) box polypeptide 9, Kars - lysyl-trna synthetase, Glud1 - glutamate dehydrogenase 1, Mif - macrophage migration inhibitory factor, Myh10 - myosin, heavy polypeptide 10, non-muscle, Hspa1l - heat shock protein 1-like, Hspd1 - heat shock protein 1 (chaperonin), Flna - filamin, alpha, Ptbp1 - polypyrimidine tract binding protein 1, Trim28 - tripartite motif…
GO:0009966	regulation of signal transduction	1.82e-05	0.000724	2.11	2589	312	157	40	[Calr - calreticulin, Hist2h2be - histone cluster 2, h2be, Ahsg - alpha-2-hs-glycoprotein, Fn1 - fibronectin 1, Lmna - lamin a, Actn4 - actinin alpha 4, Snca - synuclein, alpha, Arhgdia - rho gdp dissociation inhibitor (gdi) alpha, Vcp - valosin containing protein, Mif - macrophage migration inhibitory factor, Flna - filamin, alpha, Ptbp1 - polypyrimidine tract binding protein 1, Hsp90aa1 - heat …
GO:0048255	mRNA stabilization	1.85e-05	0.000736	2.8	2589	15	862	14	[Dhx9 - deah (asp-glu-ala-his) box polypeptide 9, Qk - quaking, Hnrnpd - heterogeneous nuclear ribonucleoprotein d, Cirbp - cold inducible rna binding protein, Hnrnpu - heterogeneous nuclear ribonucleoprotein u, Igf2bp1 - insulin-like growth factor 2 mrna binding protein 1, Mtor - mechanistic target of rapamycin (serine/threonine kinase), Ybx1 - y box protein 1, Hnrnpa0 - heterogeneous nuclear ri…
GO:0016032	viral process	1.95e-05	0.000772	2.25	2589	32	863	24	[Ddx6 - dead (asp-glu-ala-asp) box polypeptide 6, Eif3d - eukaryotic translation initiation factor 3, subunit d, Vta1 - vps20-associated 1 homolog (s. cerevisiae), Chmp4b - charged multivesicular body protein 4b, Eif3l - eukaryotic translation initiation factor 3, subunit l, Eif3b - eukaryotic translation initiation factor 3, subunit b, Dhx9 - deah (asp-glu-ala-his) box polypeptide 9, Ist1 - incr…
GO:0044403	symbiont process	1.95e-05	0.000768	2.25	2589	32	863	24	[Eif3d - eukaryotic translation initiation factor 3, subunit d, Ddx6 - dead (asp-glu-ala-asp) box polypeptide 6, Vta1 - vps20-associated 1 homolog (s. cerevisiae), Chmp4b - charged multivesicular body protein 4b, Eif3l - eukaryotic translation initiation factor 3, subunit l, Eif3b - eukaryotic translation initiation factor 3, subunit b, Dhx9 - deah (asp-glu-ala-his) box polypeptide 9, Ist1 - incr…
GO:0042981	regulation of apoptotic process	2.14e-05	0.000837	2.28	2589	249	155	34	[Fn1 - fibronectin 1, Anxa5 - annexin a5, Lmna - lamin a, Rps6 - ribosomal protein s6, Actn4 - actinin alpha 4, Hspa8 - heat shock protein 8, Snca - synuclein, alpha, Vcp - valosin containing protein, Mif - macrophage migration inhibitory factor, Set - set nuclear oncogene, Hspd1 - heat shock protein 1 (chaperonin), Flna - filamin, alpha, Hspa4 - heat shock protein 4, Alb - albumin, Hsp90ab1 - he…
GO:0008064	regulation of actin polymerization or depolymerization	2.21e-05	0.00086	2.17	2589	50	717	30	[Vil1 - villin 1, Grb2 - growth factor receptor bound protein 2, Gsn - gelsolin, Tmsb10 - thymosin, beta 10, Mtor - mechanistic target of rapamycin (serine/threonine kinase), Capza1 - capping protein (actin filament) muscle z-line, alpha 1, Coro1b - coronin, actin binding protein 1b, Cttn - cortactin, Add1 - adducin 1 (alpha), Cfl1 - cofilin 1, non-muscle, Arpc5 - actin related protein 2/3 comple…
GO:0023051	regulation of signaling	2.31e-05	0.000899	2.53	2589	368	75	27	[Anxa5 - annexin a5, Ahsg - alpha-2-hs-glycoprotein, Fn1 - fibronectin 1, Actn4 - actinin alpha 4, Arhgdia - rho gdp dissociation inhibitor (gdi) alpha, Snca - synuclein, alpha, Vcp - valosin containing protein, Glud1 - glutamate dehydrogenase 1, Mif - macrophage migration inhibitory factor, Cfl1 - cofilin 1, non-muscle, Hmgb2 - high mobility group box 2, Hsp90ab1 - heat shock protein 90 alpha (c…
GO:0051223	regulation of protein transport	2.48e-05	0.000957	2.2	2589	131	333	37	[Anxa4 - annexin a4, Ezr - ezrin, Ddx5 - dead (asp-glu-ala-asp) box polypeptide 5, Dhx9 - deah (asp-glu-ala-his) box polypeptide 9, Anxa5 - annexin a5, Gdi1 - guanosine diphosphate (gdp) dissociation inhibitor 1, Fn1 - fibronectin 1, Glud1 - glutamate dehydrogenase 1, Myh10 - myosin, heavy polypeptide 10, non-muscle, Mif - macrophage migration inhibitory factor, Flna - filamin, alpha, Hspd1 - hea…
GO:0065004	protein-DNA complex assembly	2.48e-05	0.000957	2.46	2589	26	811	20	[Nasp - nuclear autoantigenic sperm protein (histone-binding), Hist1h4a - histone cluster 1, h4a, Hist2h2be - histone cluster 2, h2be, H1f0 - h1 histone family, member 0, Hist1h1d - histone cluster 1, h1d, Mcm2 - minichromosome maintenance deficient 2 mitotin (s. cerevisiae), Hist1h3b - histone cluster 1, h3b, H2afy - h2a histone family, member y, Hp1bp3 - heterochromatin protein 1, binding prote…
GO:0030833	regulation of actin filament polymerization	2.49e-05	0.000954	1.98	2589	46	908	32	[Vil1 - villin 1, Grb2 - growth factor receptor bound protein 2, Gsn - gelsolin, Capg - capping protein (actin filament), gelsolin-like, Tmsb10 - thymosin, beta 10, Mtor - mechanistic target of rapamycin (serine/threonine kinase), Nckap1 - nck-associated protein 1, Capza1 - capping protein (actin filament) muscle z-line, alpha 1, Coro1b - coronin, actin binding protein 1b, Cttn - cortactin, Add1 …
GO:0006457	protein folding	2.49e-05	0.00095	3.36	2589	77	190	19	[Cct6a - chaperonin containing tcp1, subunit 6a (zeta), Hspa5 - heat shock protein 5, Tcp1 - t-complex protein 1, Calr - calreticulin, Pdia3 - protein disulfide isomerase associated 3, Cct8 - chaperonin containing tcp1, subunit 8 (theta), Cct7 - chaperonin containing tcp1, subunit 7 (eta), Cct3 - chaperonin containing tcp1, subunit 3 (gamma), Cct5 - chaperonin containing tcp1, subunit 5 (epsilon)…
GO:1900180	regulation of protein localization to nucleus	2.54e-05	0.000967	3.92	2589	29	319	14	[Ddx5 - dead (asp-glu-ala-asp) box polypeptide 5, Parp1 - poly (adp-ribose) polymerase family, member 1, Lmna - lamin a, F2 - coagulation factor ii, Mapk1 - mitogen-activated protein kinase 1, Flna - filamin, alpha, Trim28 - tripartite motif-containing 28, Hnrnpm - heterogeneous nuclear ribonucleoprotein m, Hsp90aa1 - heat shock protein 90, alpha (cytosolic), class a member 1, Nutf2 - nuclear tra…
GO:0006950	response to stress	2.59e-05	0.000981	2.31	2589	423	82	31	[Serpina1b - serine (or cysteine) preptidase inhibitor, clade a, member 1b, Hist2h2be - histone cluster 2, h2be, Ahsg - alpha-2-hs-glycoprotein, Fn1 - fibronectin 1, Hspa8 - heat shock protein 8, Snca - synuclein, alpha, Vcp - valosin containing protein, Mif - macrophage migration inhibitory factor, Hspd1 - heat shock protein 1 (chaperonin), Cfl1 - cofilin 1, non-muscle, Alb - albumin, Pgk1 - pho…
GO:0006364	rRNA processing	2.87e-05	0.00108	3.2	2589	54	285	19	[Pa2g4 - proliferation-associated 2g4, Rps6 - ribosomal protein s6, Rpl7 - ribosomal protein l7, Rps8 - ribosomal protein s8, Rpsa - ribosomal protein sa, Rpl7a - ribosomal protein l7a, Rpl10a - ribosomal protein l10a, Rpl14 - ribosomal protein l14, Rpl35a - ribosomal protein l35a, Rps15 - ribosomal protein s15, Rpl5 - ribosomal protein l5, Rps14 - ribosomal protein s14, Fbl - fibrillarin, Rps28 …
GO:0030834	regulation of actin filament depolymerization	3.09e-05	0.00116	2.53	2589	25	779	19	[Vil1 - villin 1, Gsn - gelsolin, Capg - capping protein (actin filament), gelsolin-like, Twf2 - twinfilin, actin-binding protein, homolog 2 (drosophila), Tpm1 - tropomyosin 1, alpha, Capza1 - capping protein (actin filament) muscle z-line, alpha 1, Add1 - adducin 1 (alpha), Arpc2 - actin related protein 2/3 complex, subunit 2, Cfl1 - cofilin 1, non-muscle, Cfl2 - cofilin 2, muscle, Sptbn1 - spec…
GO:0015671	oxygen transport	3.11e-05	0.00116	323.62	2589	4	4	2	[Hbb-b1 - hemoglobin, beta adult major chain, Hbb-b2 - hemoglobin, beta adult minor chain]
GO:0043067	regulation of programmed cell death	3.12e-05	0.00116	2.24	2589	253	155	34	[Fn1 - fibronectin 1, Anxa5 - annexin a5, Lmna - lamin a, Rps6 - ribosomal protein s6, Actn4 - actinin alpha 4, Hspa8 - heat shock protein 8, Snca - synuclein, alpha, Vcp - valosin containing protein, Mif - macrophage migration inhibitory factor, Set - set nuclear oncogene, Hspd1 - heat shock protein 1 (chaperonin), Flna - filamin, alpha, Hspa4 - heat shock protein 4, Alb - albumin, Hsp90ab1 - he…
GO:0019220	regulation of phosphate metabolic process	3.15e-05	0.00117	1.44	2589	224	825	103	[Ppp1r7 - protein phosphatase 1, regulatory (inhibitor) subunit 7, Arpp19 - camp-regulated phosphoprotein 19, Prmt5 - protein arginine n-methyltransferase 5, Vcp - valosin containing protein, Rock2 - rho-associated coiled-coil containing protein kinase 2, Apoe - apolipoprotein e, Coro1c - coronin, actin binding protein 1c, Ptbp1 - polypyrimidine tract binding protein 1, Apoc3 - apolipoprotein c-i…
GO:0051174	regulation of phosphorus metabolic process	3.15e-05	0.00116	1.44	2589	224	825	103	[Ppp1r7 - protein phosphatase 1, regulatory (inhibitor) subunit 7, Arpp19 - camp-regulated phosphoprotein 19, Prmt5 - protein arginine n-methyltransferase 5, Vcp - valosin containing protein, Rock2 - rho-associated coiled-coil containing protein kinase 2, Apoe - apolipoprotein e, Coro1c - coronin, actin binding protein 1c, Ptbp1 - polypyrimidine tract binding protein 1, Apoc3 - apolipoprotein c-i…
GO:0006919	activation of cysteine-type endopeptidase activity involved in apoptotic process	3.17e-05	0.00116	19.26	2589	16	42	5	[Hspd1 - heat shock protein 1 (chaperonin), Snca - synuclein, alpha, Vcp - valosin containing protein, S100a8 - s100 calcium binding protein a8 (calgranulin a), S100a9 - s100 calcium binding protein a9 (calgranulin b)]
GO:0010941	regulation of cell death	3.35e-05	0.00123	2.15	2589	286	156	37	[Fn1 - fibronectin 1, Anxa5 - annexin a5, Ywhaz - tyrosine 3-monooxygenase/tryptophan 5-monooxygenase activation protein, zeta polypeptide, Lmna - lamin a, Rps6 - ribosomal protein s6, Eef1a1 - eukaryotic translation elongation factor 1 alpha 1, Actn4 - actinin alpha 4, Hspa8 - heat shock protein 8, Snca - synuclein, alpha, Vcp - valosin containing protein, Mif - macrophage migration inhibitory f…
GO:0090303	positive regulation of wound healing	3.36e-05	0.00122	3.04	2589	11	851	11	[Serpinf2 - serine (or cysteine) peptidase inhibitor, clade f, member 2, Apoh - apolipoprotein h, Plg - plasminogen, Anxa1 - annexin a1, F2 - coagulation factor ii, Hmgb1 - high mobility group box 1, Hrg - histidine-rich glycoprotein, Dmtn - dematin actin binding protein, Mtor - mechanistic target of rapamycin (serine/threonine kinase), Prdx2 - peroxiredoxin 2, S100a9 - s100 calcium binding prote…
GO:0010564	regulation of cell cycle process	3.46e-05	0.00126	1.83	2589	84	757	45	[Lmnb1 - lamin b1, Calr - calreticulin, Smc1a - structural maintenance of chromosomes 1a, Rpl17 - ribosomal protein l17, Rbm14 - rna binding motif protein 14, Rps27l - ribosomal protein s27-like, Phb2 - prohibitin 2, H2afy - h2a histone family, member y, Hnrnpu - heterogeneous nuclear ribonucleoprotein u, Csnk2a1 - casein kinase 2, alpha 1 polypeptide, Snd1 - staphylococcal nuclease and tudor dom…
GO:0006807	nitrogen compound metabolic process	3.49e-05	0.00126	1.16	2589	1255	671	378	[Sf3a1 - splicing factor 3a, subunit 1, Fau - finkel-biskis-reilly murine sarcoma virus (fbr-musv) ubiquitously expressed (fox derived), Gsn - gelsolin, Prmt5 - protein arginine n-methyltransferase 5, Vcp - valosin containing protein, Rps26 - ribosomal protein s26, Ptbp1 - polypyrimidine tract binding protein 1, Phgdh - 3-phosphoglycerate dehydrogenase, Eif3f - eukaryotic translation initiation f…
GO:0052547	regulation of peptidase activity	3.5e-05	0.00126	2.95	2589	87	222	22	[Serpina1b - serine (or cysteine) preptidase inhibitor, clade a, member 1b, A2m - alpha-2-macroglobulin, Rps6ka3 - ribosomal protein s6 kinase polypeptide 3, Ngp - neutrophilic granule protein, Gnb2l1 - guanine nucleotide binding protein (g protein), beta polypeptide 2 like 1, Ahsg - alpha-2-hs-glycoprotein, Serpinh1 - serine (or cysteine) peptidase inhibitor, clade h, member 1, Kng2 - kininogen …
GO:0030832	regulation of actin filament length	3.87e-05	0.00139	2.12	2589	51	717	30	[Vil1 - villin 1, Grb2 - growth factor receptor bound protein 2, Gsn - gelsolin, Tmsb10 - thymosin, beta 10, Mtor - mechanistic target of rapamycin (serine/threonine kinase), Capza1 - capping protein (actin filament) muscle z-line, alpha 1, Coro1b - coronin, actin binding protein 1b, Cttn - cortactin, Add1 - adducin 1 (alpha), Cfl1 - cofilin 1, non-muscle, Arpc5 - actin related protein 2/3 comple…
GO:0019941	modification-dependent protein catabolic process	3.97e-05	0.00142	1.73	2589	91	841	51	[Arrb1 - arrestin, beta 1, Psmc6 - proteasome (prosome, macropain) 26s subunit, atpase, 6, Psmd11 - proteasome (prosome, macropain) 26s subunit, non-atpase, 11, Vcp - valosin containing protein, Nsfl1c - nsfl1 (p97) cofactor (p47), Psmd14 - proteasome (prosome, macropain) 26s subunit, non-atpase, 14, Ufd1l - ubiquitin fusion degradation 1 like, Usp14 - ubiquitin specific peptidase 14, Psmd6 - pro…
GO:0034641	cellular nitrogen compound metabolic process	4.03e-05	0.00144	1.18	2589	775	992	350	[Sf3a1 - splicing factor 3a, subunit 1, Fau - finkel-biskis-reilly murine sarcoma virus (fbr-musv) ubiquitously expressed (fox derived), Prmt5 - protein arginine n-methyltransferase 5, Vcp - valosin containing protein, Rps26 - ribosomal protein s26, Ptbp1 - polypyrimidine tract binding protein 1, Eif3f - eukaryotic translation initiation factor 3, subunit f, Eif4g1 - eukaryotic translation initia…
GO:0051693	actin filament capping	4.17e-05	0.00148	2.77	2589	18	779	15	[Vil1 - villin 1, Gsn - gelsolin, Capg - capping protein (actin filament), gelsolin-like, Twf2 - twinfilin, actin-binding protein, homolog 2 (drosophila), Tpm1 - tropomyosin 1, alpha, Capza1 - capping protein (actin filament) muscle z-line, alpha 1, Add1 - adducin 1 (alpha), Sptbn1 - spectrin beta, non-erythrocytic 1, Sptb - spectrin beta, erythrocytic, Dmtn - dematin actin binding protein, Capzb…
GO:0051276	chromosome organization	4.2e-05	0.00148	1.82	2589	53	991	37	[Pcna - proliferating cell nuclear antigen, Dhx9 - deah (asp-glu-ala-his) box polypeptide 9, Smc1a - structural maintenance of chromosomes 1a, Smc3 - structural maintenance of chromosomes 3, Phb2 - prohibitin 2, Upf1 - upf1 regulator of nonsense transcripts homolog (yeast), Mcm6 - minichromosome maintenance deficient 6 (mis5 homolog, s. pombe) (s. cerevisiae), Hnrnpa2b1 - heterogeneous nuclear ri…
GO:0000122	negative regulation of transcription by RNA polymerase II	4.76e-05	0.00168	1.99	2589	68	689	36	[Cbfb - core binding factor beta, Ezr - ezrin, Pcna - proliferating cell nuclear antigen, Ddx5 - dead (asp-glu-ala-asp) box polypeptide 5, Calr - calreticulin, Ppid - peptidylprolyl isomerase d (cyclophilin d), Psmd10 - proteasome (prosome, macropain) 26s subunit, non-atpase, 10, Hnrnpa2b1 - heterogeneous nuclear ribonucleoprotein a2/b1, Prmt5 - protein arginine n-methyltransferase 5, H2afy - h2a…
GO:0034114	regulation of heterotypic cell-cell adhesion	5.2e-05	0.00182	11.01	2589	6	196	5	[Fgg - fibrinogen gamma chain, Fga - fibrinogen alpha chain, Apoa1 - apolipoprotein a-i, Alox15 - arachidonate 15-lipoxygenase, Fgb - fibrinogen beta chain]
GO:2001233	regulation of apoptotic signaling pathway	5.25e-05	0.00183	2.25	2589	81	441	31	[Lmna - lamin a, Gsn - gelsolin, Vdac2 - voltage-dependent anion channel 2, Mif - macrophage migration inhibitory factor, Ppp1ca - protein phosphatase 1, catalytic subunit, alpha isoform, Cttn - cortactin, Fgg - fibrinogen gamma chain, Hmgb2 - high mobility group box 2, Hsph1 - heat shock 105kda/110kda protein 1, Fgb - fibrinogen beta chain, Gclm - glutamate-cysteine ligase, modifier subunit, Pdi…
GO:0050776	regulation of immune response	5.41e-05	0.00188	4.24	2589	114	75	14	[Igkc - immunoglobulin kappa constant, C3 - complement component 3, A2m - alpha-2-macroglobulin, Hspa8 - heat shock protein 8, Nono - non-pou-domain-containing, octamer binding protein, Mif - macrophage migration inhibitory factor, Hspd1 - heat shock protein 1 (chaperonin), Hpx - hemopexin, Apoa2 - apolipoprotein a-ii, Ighg1 - immunoglobulin heavy constant gamma 1 (g1m marker), Apoa1 - apolipopro…
GO:0043085	positive regulation of catalytic activity	5.41e-05	0.00187	4.19	2589	173	50	14	[Hspa8 - heat shock protein 8, Hnrnpa2b1 - heterogeneous nuclear ribonucleoprotein a2/b1, Cct2 - chaperonin containing tcp1, subunit 2 (beta), Snca - synuclein, alpha, Vcp - valosin containing protein, S100a8 - s100 calcium binding protein a8 (calgranulin a), S100a9 - s100 calcium binding protein a9 (calgranulin b), Mif - macrophage migration inhibitory factor, Hspd1 - heat shock protein 1 (chape…
GO:0030835	negative regulation of actin filament depolymerization	5.52e-05	0.00191	2.66	2589	20	779	16	[Vil1 - villin 1, Gsn - gelsolin, Capg - capping protein (actin filament), gelsolin-like, Twf2 - twinfilin, actin-binding protein, homolog 2 (drosophila), Tpm1 - tropomyosin 1, alpha, Capza1 - capping protein (actin filament) muscle z-line, alpha 1, Add1 - adducin 1 (alpha), Cfl1 - cofilin 1, non-muscle, Sptbn1 - spectrin beta, non-erythrocytic 1, Capzb - capping protein (actin filament) muscle z…
GO:0010647	positive regulation of cell communication	5.53e-05	0.0019	2.41	2589	205	157	30	[Calr - calreticulin, Actn4 - actinin alpha 4, Snca - synuclein, alpha, Vcp - valosin containing protein, Glud1 - glutamate dehydrogenase 1, Mif - macrophage migration inhibitory factor, Flna - filamin, alpha, Ptbp1 - polypyrimidine tract binding protein 1, Hsp90aa1 - heat shock protein 90, alpha (cytosolic), class a member 1, Cfl1 - cofilin 1, non-muscle, Hsp90ab1 - heat shock protein 90 alpha (…
GO:0050878	regulation of body fluid levels	5.6e-05	0.00192	4.27	2589	40	197	13	[C3 - complement component 3, Anxa5 - annexin a5, Kng2 - kininogen 2, S100a9 - s100 calcium binding protein a9 (calgranulin b), Apoe - apolipoprotein e, Copa - coatomer protein complex subunit alpha, Fgg - fibrinogen gamma chain, Fga - fibrinogen alpha chain, Fgb - fibrinogen beta chain, Kng1 - kininogen 1, Sfn - stratifin, Prdx2 - peroxiredoxin 2, Stmn1 - stathmin 1]
GO:0006333	chromatin assembly or disassembly	5.88e-05	0.00201	4.52	2589	15	382	10	[Nasp - nuclear autoantigenic sperm protein (histone-binding), Hist1h1e - histone cluster 1, h1e, Hist1h4a - histone cluster 1, h4a, H1f0 - h1 histone family, member 0, Hist1h1d - histone cluster 1, h1d, Hmgb1 - high mobility group box 1, Hist1h1b - histone cluster 1, h1b, Hist1h3b - histone cluster 1, h3b, Rbbp4 - retinoblastoma binding protein 4, Hist1h1c - histone cluster 1, h1c]
GO:0061045	negative regulation of wound healing	5.91e-05	0.00201	4.77	2589	17	319	10	[Apoe - apolipoprotein e, Plg - plasminogen, Anxa5 - annexin a5, Fga - fibrinogen alpha chain, Fgg - fibrinogen gamma chain, Kng2 - kininogen 2, F2 - coagulation factor ii, Kng1 - kininogen 1, Fgb - fibrinogen beta chain, Anxa2 - annexin a2]
GO:0002822	regulation of adaptive immune response based on somatic recombination of immune receptors built from immunoglobulin superfamily domains	6.53e-05	0.00221	11.77	2589	20	66	6	[Hspd1 - heat shock protein 1 (chaperonin), Hpx - hemopexin, C3 - complement component 3, Ighg1 - immunoglobulin heavy constant gamma 1 (g1m marker), Hspa8 - heat shock protein 8, Hmgb1 - high mobility group box 1]
GO:0042325	regulation of phosphorylation	6.57e-05	0.00222	1.48	2589	194	820	91	[Arrb1 - arrestin, beta 1, Lmnb1 - lamin b1, Fn1 - fibronectin 1, Grb2 - growth factor receptor bound protein 2, Kars - lysyl-trna synthetase, Phb2 - prohibitin 2, H2afy - h2a histone family, member y, Prmt5 - protein arginine n-methyltransferase 5, Hnrnpu - heterogeneous nuclear ribonucleoprotein u, Vcp - valosin containing protein, Rock2 - rho-associated coiled-coil containing protein kinase 2,…
GO:1901880	negative regulation of protein depolymerization	6.82e-05	0.00229	2.57	2589	22	779	17	[Vil1 - villin 1, Gsn - gelsolin, Capg - capping protein (actin filament), gelsolin-like, Twf2 - twinfilin, actin-binding protein, homolog 2 (drosophila), Tpm1 - tropomyosin 1, alpha, Capza1 - capping protein (actin filament) muscle z-line, alpha 1, Add1 - adducin 1 (alpha), Cfl1 - cofilin 1, non-muscle, Sptbn1 - spectrin beta, non-erythrocytic 1, Eml4 - echinoderm microtubule associated protein …
GO:1901879	regulation of protein depolymerization	6.93e-05	0.00232	2.87	2589	28	548	17	[Vil1 - villin 1, Gsn - gelsolin, Tpm1 - tropomyosin 1, alpha, Capza1 - capping protein (actin filament) muscle z-line, alpha 1, Arpc2 - actin related protein 2/3 complex, subunit 2, Cfl1 - cofilin 1, non-muscle, Cfl2 - cofilin 2, muscle, Sptbn1 - spectrin beta, non-erythrocytic 1, Capzb - capping protein (actin filament) muscle z-line, beta, Eml4 - echinoderm microtubule associated protein like …
GO:0071156	regulation of cell cycle arrest	7.06e-05	0.00236	11.78	2589	7	157	5	[Rpl23 - ribosomal protein l23, Calr - calreticulin, Hsp90ab1 - heat shock protein 90 alpha (cytosolic), class b member 1, Rpl26 - ribosomal protein l26, Mif - macrophage migration inhibitory factor]
GO:0051258	protein polymerization	7.08e-05	0.00235	2.7	2589	14	890	13	[Vil1 - villin 1, Gsn - gelsolin, Arpc4 - actin related protein 2/3 complex, subunit 4, Vtn - vitronectin, Cttn - cortactin, Sept2 - septin 2, Arpc2 - actin related protein 2/3 complex, subunit 2, Fgg - fibrinogen gamma chain, Fga - fibrinogen alpha chain, Gpx4 - glutathione peroxidase 4, Ube2k - ubiquitin-conjugating enzyme e2k, Dnm1l - dynamin 1-like, Fgb - fibrinogen beta chain]
GO:0032200	telomere organization	7.37e-05	0.00244	4.06	2589	13	491	10	[Apex1 - apurinic/apyrimidinic endonuclease 1, Pcna - proliferating cell nuclear antigen, Dkc1 - dyskeratosis congenita 1, dyskerin, Hsp90aa1 - heat shock protein 90, alpha (cytosolic), class a member 1, Parp1 - poly (adp-ribose) polymerase family, member 1, Xrcc6 - x-ray repair complementing defective repair in chinese hamster cells 6, Xrcc5 - x-ray repair complementing defective repair in chine…
GO:0000723	telomere maintenance	7.37e-05	0.00243	4.06	2589	13	491	10	[Apex1 - apurinic/apyrimidinic endonuclease 1, Pcna - proliferating cell nuclear antigen, Dkc1 - dyskeratosis congenita 1, dyskerin, Hsp90aa1 - heat shock protein 90, alpha (cytosolic), class a member 1, Parp1 - poly (adp-ribose) polymerase family, member 1, Xrcc6 - x-ray repair complementing defective repair in chinese hamster cells 6, Xrcc5 - x-ray repair complementing defective repair in chine…
GO:0006281	DNA repair	7.64e-05	0.00251	1.79	2589	54	989	37	[Ssrp1 - structure specific recognition protein 1, Trrap - transformation/transcription domain-associated protein, Pcna - proliferating cell nuclear antigen, Cdc5l - cell division cycle 5-like (s. pombe), Smc1a - structural maintenance of chromosomes 1a, Smc3 - structural maintenance of chromosomes 3, Upf1 - upf1 regulator of nonsense transcripts homolog (yeast), Vcp - valosin containing protein,…
GO:0023056	positive regulation of signaling	7.87e-05	0.00258	2.38	2589	208	157	30	[Calr - calreticulin, Actn4 - actinin alpha 4, Snca - synuclein, alpha, Vcp - valosin containing protein, Glud1 - glutamate dehydrogenase 1, Mif - macrophage migration inhibitory factor, Flna - filamin, alpha, Ptbp1 - polypyrimidine tract binding protein 1, Hsp90aa1 - heat shock protein 90, alpha (cytosolic), class a member 1, Cfl1 - cofilin 1, non-muscle, Hsp90ab1 - heat shock protein 90 alpha (…
GO:0018193	peptidyl-amino acid modification	7.96e-05	0.0026	1.7	2589	98	810	52	[Trrap - transformation/transcription domain-associated protein, Ppil1 - peptidylprolyl isomerase (cyclophilin)-like 1, Prmt5 - protein arginine n-methyltransferase 5, Vcp - valosin containing protein, Hist1h1c - histone cluster 1, h1c, Rock2 - rho-associated coiled-coil containing protein kinase 2, Wdr5 - wd repeat domain 5, P4ha1 - procollagen-proline, 2-oxoglutarate 4-dioxygenase (proline 4-hy…
GO:0031935	regulation of chromatin silencing	8.22e-05	0.00268	7.18	2589	7	309	6	[Hist1h1e - histone cluster 1, h1e, Trim28 - tripartite motif-containing 28, H1f0 - h1 histone family, member 0, Hist1h1d - histone cluster 1, h1d, Hist1h1b - histone cluster 1, h1b, Hist1h1c - histone cluster 1, h1c]
GO:0070934	CRD-mediated mRNA stabilization	8.59e-05	0.00278	8.32	2589	5	311	5	[Ybx1 - y box protein 1, Dhx9 - deah (asp-glu-ala-his) box polypeptide 9, Syncrip - synaptotagmin binding, cytoplasmic rna interacting protein, Hnrnpu - heterogeneous nuclear ribonucleoprotein u, Igf2bp1 - insulin-like growth factor 2 mrna binding protein 1]
GO:0031333	negative regulation of protein complex assembly	8.94e-05	0.00289	2.52	2589	38	568	21	[Vil1 - villin 1, Fkbp4 - fk506 binding protein 4, Mapre1 - microtubule-associated protein, rp/eb family, member 1, Gsn - gelsolin, Snca - synuclein, alpha, Rpl13a - ribosomal protein l13a, Vdac2 - voltage-dependent anion channel 2, Tpm1 - tropomyosin 1, alpha, Tmsb10 - thymosin, beta 10, Capza1 - capping protein (actin filament) muscle z-line, alpha 1, Vps35 - vacuolar protein sorting 35, Clu - …
GO:0050764	regulation of phagocytosis	9.89e-05	0.00318	7.7	2589	15	157	7	[C3 - complement component 3, Calr - calreticulin, Gnb2l1 - guanine nucleotide binding protein (g protein), beta polypeptide 2 like 1, Ahsg - alpha-2-hs-glycoprotein, Ighg1 - immunoglobulin heavy constant gamma 1 (g1m marker), Alox15 - arachidonate 15-lipoxygenase, Hspa8 - heat shock protein 8]
GO:0051046	regulation of secretion	0.0001	0.00322	4.67	2589	109	61	12	[Hspd1 - heat shock protein 1 (chaperonin), Ncl - nucleolin, Anxa5 - annexin a5, Fn1 - fibronectin 1, Apoa2 - apolipoprotein a-ii, Apoa1 - apolipoprotein a-i, Hmgb1 - high mobility group box 1, Snca - synuclein, alpha, Glud1 - glutamate dehydrogenase 1, S100a8 - s100 calcium binding protein a8 (calgranulin a), Mif - macrophage migration inhibitory factor, S100a9 - s100 calcium binding protein a9 …
GO:0071383	cellular response to steroid hormone stimulus	0.000102	0.00324	6.05	2589	9	333	7	[Akr1c18 - aldo-keto reductase family 1, member c18, Anxa1 - annexin a1, Pck2 - phosphoenolpyruvate carboxykinase 2 (mitochondrial), Atp1a1 - atpase, na+/k+ transporting, alpha 1 polypeptide, Ube2l3 - ubiquitin-conjugating enzyme e2l 3, Hnrnpu - heterogeneous nuclear ribonucleoprotein u, Eif4e - eukaryotic translation initiation factor 4e]
GO:1902680	positive regulation of RNA biosynthetic process	0.000104	0.00332	1.57	2589	148	782	70	[Arrb1 - arrestin, beta 1, Psmc6 - proteasome (prosome, macropain) 26s subunit, atpase, 6, Kars - lysyl-trna synthetase, Hnrnpu - heterogeneous nuclear ribonucleoprotein u, Hist1h1c - histone cluster 1, h1c, Wdr5 - wd repeat domain 5, Apoe - apolipoprotein e, Aamdc - adipogenesis associated mth938 domain containing, Ptbp1 - polypyrimidine tract binding protein 1, Ilf2 - interleukin enhancer bindi…
GO:0045893	positive regulation of transcription, DNA-templated	0.000104	0.00331	1.57	2589	148	782	70	[Arrb1 - arrestin, beta 1, Psmc6 - proteasome (prosome, macropain) 26s subunit, atpase, 6, Kars - lysyl-trna synthetase, Hnrnpu - heterogeneous nuclear ribonucleoprotein u, Hist1h1c - histone cluster 1, h1c, Wdr5 - wd repeat domain 5, Apoe - apolipoprotein e, Aamdc - adipogenesis associated mth938 domain containing, Ptbp1 - polypyrimidine tract binding protein 1, Ilf2 - interleukin enhancer bindi…
GO:1903508	positive regulation of nucleic acid-templated transcription	0.000104	0.0033	1.57	2589	148	782	70	[Arrb1 - arrestin, beta 1, Psmc6 - proteasome (prosome, macropain) 26s subunit, atpase, 6, Kars - lysyl-trna synthetase, Hnrnpu - heterogeneous nuclear ribonucleoprotein u, Hist1h1c - histone cluster 1, h1c, Wdr5 - wd repeat domain 5, Apoe - apolipoprotein e, Aamdc - adipogenesis associated mth938 domain containing, Ptbp1 - polypyrimidine tract binding protein 1, Ilf2 - interleukin enhancer bindi…
GO:1903036	positive regulation of response to wounding	0.000106	0.00333	3.89	2589	13	512	10	[Serpinf2 - serine (or cysteine) peptidase inhibitor, clade f, member 2, Plg - plasminogen, Anxa1 - annexin a1, F2 - coagulation factor ii, Hmgb1 - high mobility group box 1, Hrg - histidine-rich glycoprotein, Dmtn - dematin actin binding protein, Prdx2 - peroxiredoxin 2, S100a9 - s100 calcium binding protein a9 (calgranulin b), Mif - macrophage migration inhibitory factor]
GO:2000026	regulation of multicellular organismal development	0.000106	0.00332	1.65	2589	241	417	64	[Calr - calreticulin, Gpc3 - glypican 3, Fn1 - fibronectin 1, Ahsg - alpha-2-hs-glycoprotein, Gdi1 - guanosine diphosphate (gdp) dissociation inhibitor 1, Lmna - lamin a, Pkm - pyruvate kinase, muscle, Mif - macrophage migration inhibitory factor, Apoe - apolipoprotein e, Flna - filamin, alpha, Ptbp1 - polypyrimidine tract binding protein 1, Ranbp1 - ran binding protein 1, Hsp90aa1 - heat shock p…
GO:0006338	chromatin remodeling	0.000106	0.00332	2.24	2589	21	991	18	[Nasp - nuclear autoantigenic sperm protein (histone-binding), Hmgb3 - high mobility group box 3, Nudt5 - nudix (nucleoside diphosphate linked moiety x)-type motif 5, Anp32e - acidic (leucine-rich) nuclear phosphoprotein 32 family, member e, Ptma - prothymosin alpha, Smarce1 - swi/snf related, matrix associated, actin dependent regulator of chromatin, subfamily e, member 1, Padi4 - peptidyl argin…
GO:0045807	positive regulation of endocytosis	0.000109	0.0034	8.86	2589	33	62	7	[C3 - complement component 3, Ahsg - alpha-2-hs-glycoprotein, Ighg1 - immunoglobulin heavy constant gamma 1 (g1m marker), Hspa8 - heat shock protein 8, Actn4 - actinin alpha 4, Snca - synuclein, alpha, Hnrnpk - heterogeneous nuclear ribonucleoprotein k]
GO:0022613	ribonucleoprotein complex biogenesis	0.000113	0.00352	1.89	2589	42	976	30	[Rplp0 - ribosomal protein, large, p0, Rps24 - ribosomal protein s24, Rps6 - ribosomal protein s6, Emg1 - emg1 nucleolar protein homolog (s. cerevisiae), Nhp2l1 - nhp2 non-histone chromosome protein 2-like 1 (s. cerevisiae), Rpl7a - ribosomal protein l7a, Aamp - angio-associated migratory protein, Wdr12 - wd repeat domain 12, Rpl14 - ribosomal protein l14, Rps15 - ribosomal protein s15, Rpl5 - ri…
GO:1903035	negative regulation of response to wounding	0.00012	0.00371	4.51	2589	18	319	10	[Apoe - apolipoprotein e, Plg - plasminogen, Anxa5 - annexin a5, Fga - fibrinogen alpha chain, Fgg - fibrinogen gamma chain, Kng2 - kininogen 2, F2 - coagulation factor ii, Fgb - fibrinogen beta chain, Kng1 - kininogen 1, Anxa2 - annexin a2]
GO:0045089	positive regulation of innate immune response	0.000123	0.00378	2.81	2589	25	590	16	[Rps6ka3 - ribosomal protein s6 kinase polypeptide 3, Dhx9 - deah (asp-glu-ala-his) box polypeptide 9, Xrcc6 - x-ray repair complementing defective repair in chinese hamster cells 6, Hmgb3 - high mobility group box 3, Rbm14 - rna binding motif protein 14, Nono - non-pou-domain-containing, octamer binding protein, Hspd1 - heat shock protein 1 (chaperonin), Hpx - hemopexin, Sfpq - splicing factor p…
GO:1904589	regulation of protein import	0.000129	0.00397	4.19	2589	22	309	11	[Flna - filamin, alpha, Ddx5 - dead (asp-glu-ala-asp) box polypeptide 5, Trim28 - tripartite motif-containing 28, Hnrnpm - heterogeneous nuclear ribonucleoprotein m, Hsp90aa1 - heat shock protein 90, alpha (cytosolic), class a member 1, Nutf2 - nuclear transport factor 2, Hsp90ab1 - heat shock protein 90 alpha (cytosolic), class b member 1, Pdcd5 - programmed cell death 5, Txn1 - thioredoxin 1, I…
GO:0043632	modification-dependent macromolecule catabolic process	0.000132	0.00406	1.67	2589	94	841	51	[Arrb1 - arrestin, beta 1, Psmc6 - proteasome (prosome, macropain) 26s subunit, atpase, 6, Psmd11 - proteasome (prosome, macropain) 26s subunit, non-atpase, 11, Vcp - valosin containing protein, Nsfl1c - nsfl1 (p97) cofactor (p47), Psmd14 - proteasome (prosome, macropain) 26s subunit, non-atpase, 14, Ufd1l - ubiquitin fusion degradation 1 like, Usp14 - ubiquitin specific peptidase 14, Psmd6 - pro…
GO:0051336	regulation of hydrolase activity	0.000133	0.00407	3.66	2589	180	59	15	[Serpina1b - serine (or cysteine) preptidase inhibitor, clade a, member 1b, A2m - alpha-2-macroglobulin, Ahsg - alpha-2-hs-glycoprotein, Snca - synuclein, alpha, Vcp - valosin containing protein, S100a8 - s100 calcium binding protein a8 (calgranulin a), S100a9 - s100 calcium binding protein a9 (calgranulin b), Hspd1 - heat shock protein 1 (chaperonin), Apoa2 - apolipoprotein a-ii, Apoa4 - apolipo…
GO:0019730	antimicrobial humoral response	0.000136	0.00414	3.45	2589	18	500	12	[Hist2h2be - histone cluster 2, h2be, Fau - finkel-biskis-reilly murine sarcoma virus (fbr-musv) ubiquitously expressed (fox derived), Fga - fibrinogen alpha chain, Ighg1 - immunoglobulin heavy constant gamma 1 (g1m marker), F2 - coagulation factor ii, Rpl30 - ribosomal protein l30, Rpl39 - ribosomal protein l39, Hrg - histidine-rich glycoprotein, Rps19 - ribosomal protein s19, Fgb - fibrinogen b…
GO:0048856	anatomical structure development	0.000138	0.00419	2.59	2589	349	63	22	[Serpina1b - serine (or cysteine) preptidase inhibitor, clade a, member 1b, Hspa5 - heat shock protein 5, Ahsg - alpha-2-hs-glycoprotein, Bpgm - 2,3-bisphosphoglycerate mutase, Eno1 - enolase 1, alpha non-neuron, Utrn - utrophin, Hbb-b1 - hemoglobin, beta adult major chain, Hbb-b2 - hemoglobin, beta adult minor chain, Pkm - pyruvate kinase, muscle, S100a8 - s100 calcium binding protein a8 (calgra…
GO:0051094	positive regulation of developmental process	0.000143	0.00433	1.46	2589	181	862	88	[Calr - calreticulin, Fn1 - fibronectin 1, Gdi1 - guanosine diphosphate (gdp) dissociation inhibitor 1, Clic1 - chloride intracellular channel 1, Lmna - lamin a, Ist1 - increased sodium tolerance 1 homolog (yeast), H2afy - h2a histone family, member y, Prmt5 - protein arginine n-methyltransferase 5, Hnrnpu - heterogeneous nuclear ribonucleoprotein u, Pkm - pyruvate kinase, muscle, Mif - macrophag…
GO:0002675	positive regulation of acute inflammatory response	0.000144	0.00435	31.32	2589	4	62	3	[C3 - complement component 3, Ighg1 - immunoglobulin heavy constant gamma 1 (g1m marker), Mif - macrophage migration inhibitory factor]
GO:0031532	actin cytoskeleton reorganization	0.00015	0.0045	5.69	2589	9	354	7	[Ezr - ezrin, Flna - filamin, alpha, Cttn - cortactin, Anxa1 - annexin a1, Myh9 - myosin, heavy polypeptide 9, non-muscle, Sptan1 - spectrin alpha, non-erythrocytic 1, S100a9 - s100 calcium binding protein a9 (calgranulin b)]
GO:0051726	regulation of cell cycle	0.000152	0.00456	1.61	2589	132	757	62	[Lmnb1 - lamin b1, Trrap - transformation/transcription domain-associated protein, Calr - calreticulin, Clic1 - chloride intracellular channel 1, Hspa8 - heat shock protein 8, Phb2 - prohibitin 2, Rps27l - ribosomal protein s27-like, H2afy - h2a histone family, member y, Hnrnpu - heterogeneous nuclear ribonucleoprotein u, Mif - macrophage migration inhibitory factor, Nsfl1c - nsfl1 (p97) cofactor…
GO:0002684	positive regulation of immune system process	0.000152	0.00454	1.76	2589	120	601	49	[Calr - calreticulin, Kars - lysyl-trna synthetase, Hspa8 - heat shock protein 8, Mif - macrophage migration inhibitory factor, Hspd1 - heat shock protein 1 (chaperonin), H2-Q10 - histocompatibility 2, q region locus 10, Hsp90aa1 - heat shock protein 90, alpha (cytosolic), class a member 1, Apcs - serum amyloid p-component, Hmgb2 - high mobility group box 2, Slc4a1 - solute carrier family 4 (anio…
GO:0050778	positive regulation of immune response	0.000155	0.00461	1.63	2589	81	983	50	[Stoml2 - stomatin (epb7.2)-like 2, Kars - lysyl-trna synthetase, Hspa8 - heat shock protein 8, Cfp - complement factor properdin, Mif - macrophage migration inhibitory factor, Hspd1 - heat shock protein 1 (chaperonin), H2-Q10 - histocompatibility 2, q region locus 10, Apcs - serum amyloid p-component, Hmgb2 - high mobility group box 2, Hmgb1 - high mobility group box 1, Phb - prohibitin, Igkc - …
GO:0052548	regulation of endopeptidase activity	0.000161	0.00477	3.38	2589	73	168	16	[Serpina1b - serine (or cysteine) preptidase inhibitor, clade a, member 1b, Gnb2l1 - guanine nucleotide binding protein (g protein), beta polypeptide 2 like 1, Ahsg - alpha-2-hs-glycoprotein, Kng2 - kininogen 2, Serpinh1 - serine (or cysteine) peptidase inhibitor, clade h, member 1, Psme2 - proteasome (prosome, macropain) activator subunit 2 (pa28 beta), Snca - synuclein, alpha, Psme1 - proteasom…
GO:0042221	response to chemical	0.000164	0.00486	2.22	2589	474	69	28	[Serpina1b - serine (or cysteine) preptidase inhibitor, clade a, member 1b, Anxa5 - annexin a5, Fn1 - fibronectin 1, Tuba1b - tubulin, alpha 1b, Hspa8 - heat shock protein 8, Eef1a1 - eukaryotic translation elongation factor 1 alpha 1, Eno1 - enolase 1, alpha non-neuron, Snca - synuclein, alpha, Vcp - valosin containing protein, Pkm - pyruvate kinase, muscle, Glud1 - glutamate dehydrogenase 1, Hs…
GO:0002706	regulation of lymphocyte mediated immunity	0.000167	0.00492	10.23	2589	23	66	6	[Hspd1 - heat shock protein 1 (chaperonin), Hpx - hemopexin, C3 - complement component 3, Ighg1 - immunoglobulin heavy constant gamma 1 (g1m marker), Hspa8 - heat shock protein 8, Hmgb1 - high mobility group box 1]
GO:0044092	negative regulation of molecular function	0.000173	0.00507	3.82	2589	161	59	14	[Serpina1b - serine (or cysteine) preptidase inhibitor, clade a, member 1b, A2m - alpha-2-macroglobulin, Ahsg - alpha-2-hs-glycoprotein, Snca - synuclein, alpha, Actb - actin, beta, Apoa2 - apolipoprotein a-ii, Serpina3k - serine (or cysteine) peptidase inhibitor, clade a, member 3k, Apoa1 - apolipoprotein a-i, Ywhae - tyrosine 3-monooxygenase/tryptophan 5-monooxygenase activation protein, epsilo…
GO:1903047	mitotic cell cycle process	0.000175	0.00511	1.88	2589	58	806	34	[Trrap - transformation/transcription domain-associated protein, Pcna - proliferating cell nuclear antigen, Arpp19 - camp-regulated phosphoprotein 19, Smc1a - structural maintenance of chromosomes 1a, Rps6 - ribosomal protein s6, Rps27l - ribosomal protein s27-like, Vcp - valosin containing protein, Sept7 - septin 7, Myh10 - myosin, heavy polypeptide 10, non-muscle, Nsfl1c - nsfl1 (p97) cofactor …
GO:0051099	positive regulation of binding	0.000178	0.00518	2.17	2589	49	632	26	[Eif3d - eukaryotic translation initiation factor 3, subunit d, Dhx9 - deah (asp-glu-ala-his) box polypeptide 9, Eno1 - enolase 1, alpha non-neuron, Apoe - apolipoprotein e, Trim28 - tripartite motif-containing 28, Hspa4 - heat shock protein 4, Eif4g1 - eukaryotic translation initiation factor 4, gamma 1, Hmgb2 - high mobility group box 2, Hsp90ab1 - heat shock protein 90 alpha (cytosolic), class…
GO:0043242	negative regulation of protein complex disassembly	0.000181	0.00527	2.46	2589	23	779	17	[Vil1 - villin 1, Gsn - gelsolin, Capg - capping protein (actin filament), gelsolin-like, Twf2 - twinfilin, actin-binding protein, homolog 2 (drosophila), Tpm1 - tropomyosin 1, alpha, Capza1 - capping protein (actin filament) muscle z-line, alpha 1, Add1 - adducin 1 (alpha), Cfl1 - cofilin 1, non-muscle, Sptbn1 - spectrin beta, non-erythrocytic 1, Capzb - capping protein (actin filament) muscle z…
GO:0006955	immune response	0.000185	0.00537	1.77	2589	103	655	46	[Bcap31 - b cell receptor associated protein 31, Dhx9 - deah (asp-glu-ala-his) box polypeptide 9, Hist2h2be - histone cluster 2, h2be, Fau - finkel-biskis-reilly murine sarcoma virus (fbr-musv) ubiquitously expressed (fox derived), Rbm14 - rna binding motif protein 14, Cfp - complement factor properdin, Igkv6-17 - immunoglobulin kappa variable 6-17, Mif - macrophage migration inhibitory factor, H…
GO:0002708	positive regulation of lymphocyte mediated immunity	0.00019	0.00548	13.08	2589	15	66	5	[Hspd1 - heat shock protein 1 (chaperonin), Hpx - hemopexin, C3 - complement component 3, Ighg1 - immunoglobulin heavy constant gamma 1 (g1m marker), Hspa8 - heat shock protein 8]
GO:0002824	positive regulation of adaptive immune response based on somatic recombination of immune receptors built from immunoglobulin superfamily domains	0.00019	0.00546	13.08	2589	15	66	5	[Hspd1 - heat shock protein 1 (chaperonin), Hpx - hemopexin, C3 - complement component 3, Ighg1 - immunoglobulin heavy constant gamma 1 (g1m marker), Hspa8 - heat shock protein 8]
GO:0009967	positive regulation of signal transduction	0.000193	0.00554	2.16	2589	175	226	33	[Ddx5 - dead (asp-glu-ala-asp) box polypeptide 5, Akr1c18 - aldo-keto reductase family 1, member c18, Calr - calreticulin, Gsn - gelsolin, Actn4 - actinin alpha 4, Vcp - valosin containing protein, Mif - macrophage migration inhibitory factor, Apoe - apolipoprotein e, Flna - filamin, alpha, Ptbp1 - polypyrimidine tract binding protein 1, Hsp90aa1 - heat shock protein 90, alpha (cytosolic), class …
GO:0071495	cellular response to endogenous stimulus	0.000203	0.00581	2.05	2589	101	425	34	[Ezr - ezrin, Vil1 - villin 1, Akr1c18 - aldo-keto reductase family 1, member c18, Eprs - glutamyl-prolyl-trna synthetase, Anxa5 - annexin a5, Atp1a1 - atpase, na+/k+ transporting, alpha 1 polypeptide, Eef1a1 - eukaryotic translation elongation factor 1 alpha 1, Hnrnpu - heterogeneous nuclear ribonucleoprotein u, Pkm - pyruvate kinase, muscle, Coro1b - coronin, actin binding protein 1b, Cfl1 - co…
GO:0071353	cellular response to interleukin-4	0.000208	0.00594	46.23	2589	12	14	3	[Hspa5 - heat shock protein 5, Tuba1b - tubulin, alpha 1b, Hsp90ab1 - heat shock protein 90 alpha (cytosolic), class b member 1]
GO:0070670	response to interleukin-4	0.000208	0.00592	46.23	2589	12	14	3	[Hspa5 - heat shock protein 5, Tuba1b - tubulin, alpha 1b, Hsp90ab1 - heat shock protein 90 alpha (cytosolic), class b member 1]
GO:0071157	negative regulation of cell cycle arrest	0.000215	0.0061	13.19	2589	5	157	4	[Rpl23 - ribosomal protein l23, Calr - calreticulin, Hsp90ab1 - heat shock protein 90 alpha (cytosolic), class b member 1, Mif - macrophage migration inhibitory factor]
GO:1902531	regulation of intracellular signal transduction	0.000215	0.00608	1.97	2589	201	262	40	[Ddx5 - dead (asp-glu-ala-asp) box polypeptide 5, Calr - calreticulin, Akr1c18 - aldo-keto reductase family 1, member c18, Fn1 - fibronectin 1, Actn4 - actinin alpha 4, Arhgdia - rho gdp dissociation inhibitor (gdi) alpha, Mif - macrophage migration inhibitory factor, Apoe - apolipoprotein e, Ptbp1 - polypyrimidine tract binding protein 1, Hsp90aa1 - heat shock protein 90, alpha (cytosolic), clas…
GO:0014002	astrocyte development	0.00022	0.00621	20.07	2589	3	129	3	[Vim - vimentin, S100a8 - s100 calcium binding protein a8 (calgranulin a), S100a9 - s100 calcium binding protein a9 (calgranulin b)]
GO:0051093	negative regulation of developmental process	0.000224	0.00628	2.02	2589	109	411	35	[Plg - plasminogen, Hist1h4a - histone cluster 1, h4a, Calr - calreticulin, Gdi1 - guanosine diphosphate (gdp) dissociation inhibitor 1, Ahsg - alpha-2-hs-glycoprotein, Lmna - lamin a, Actn4 - actinin alpha 4, Hnrnpu - heterogeneous nuclear ribonucleoprotein u, Mif - macrophage migration inhibitory factor, Apoe - apolipoprotein e, Flna - filamin, alpha, Coro1b - coronin, actin binding protein 1b,…
GO:0045944	positive regulation of transcription by RNA polymerase II	0.000227	0.00634	1.55	2589	104	964	60	[Arrb1 - arrestin, beta 1, Psmc6 - proteasome (prosome, macropain) 26s subunit, atpase, 6, Arid3a - at rich interactive domain 3a (bright-like), Hnrnpu - heterogeneous nuclear ribonucleoprotein u, Wdr5 - wd repeat domain 5, Jup - junction plakoglobin, Aamdc - adipogenesis associated mth938 domain containing, Ptbp1 - polypyrimidine tract binding protein 1, Rbmx - rna binding motif protein, x chrom…
GO:0044085	cellular component biogenesis	0.000239	0.00667	1.85	2589	43	976	30	[Rplp0 - ribosomal protein, large, p0, Rps24 - ribosomal protein s24, Rps6 - ribosomal protein s6, Emg1 - emg1 nucleolar protein homolog (s. cerevisiae), Nhp2l1 - nhp2 non-histone chromosome protein 2-like 1 (s. cerevisiae), Aamp - angio-associated migratory protein, Rpl7a - ribosomal protein l7a, Wdr12 - wd repeat domain 12, Rpl14 - ribosomal protein l14, Rps15 - ribosomal protein s15, Rpl5 - ri…
GO:0002699	positive regulation of immune effector process	0.00024	0.00667	7.85	2589	35	66	7	[Hpx - hemopexin, C3 - complement component 3, Hspd1 - heat shock protein 1 (chaperonin), Ighg1 - immunoglobulin heavy constant gamma 1 (g1m marker), Hspa8 - heat shock protein 8, Rps19 - ribosomal protein s19, Mif - macrophage migration inhibitory factor]
GO:0032970	regulation of actin filament-based process	0.000241	0.00667	1.65	2589	83	908	48	[Serpinf2 - serine (or cysteine) peptidase inhibitor, clade f, member 2, Vil1 - villin 1, Grb2 - growth factor receptor bound protein 2, Atp1a1 - atpase, na+/k+ transporting, alpha 1 polypeptide, Gsn - gelsolin, Capg - capping protein (actin filament), gelsolin-like, Arhgdia - rho gdp dissociation inhibitor (gdi) alpha, Mtor - mechanistic target of rapamycin (serine/threonine kinase), Fscn1 - fas…
GO:2000144	positive regulation of DNA-templated transcription, initiation	0.000243	0.00672	4.06	2589	9	567	8	[Sub1 - sub1 homolog (s. cerevisiae), Psmc6 - proteasome (prosome, macropain) 26s subunit, atpase, 6, Psmc5 - protease (prosome, macropain) 26s subunit, atpase 5, Psmc2 - proteasome (prosome, macropain) 26s subunit, atpase 2, Cand1 - cullin associated and neddylation disassociated 1, Psmc3 - proteasome (prosome, macropain) 26s subunit, atpase 3, Ctnnb1 - catenin (cadherin associated protein), bet…
GO:2000142	regulation of DNA-templated transcription, initiation	0.000243	0.0067	4.06	2589	9	567	8	[Psmc6 - proteasome (prosome, macropain) 26s subunit, atpase, 6, Sub1 - sub1 homolog (s. cerevisiae), Psmc5 - protease (prosome, macropain) 26s subunit, atpase 5, Cand1 - cullin associated and neddylation disassociated 1, Psmc2 - proteasome (prosome, macropain) 26s subunit, atpase 2, Ctnnb1 - catenin (cadherin associated protein), beta 1, Psmc3 - proteasome (prosome, macropain) 26s subunit, atpas…
GO:0042730	fibrinolysis	0.000246	0.00675	4.8	2589	8	472	7	[Plg - plasminogen, Fga - fibrinogen alpha chain, Fgg - fibrinogen gamma chain, F2 - coagulation factor ii, Hrg - histidine-rich glycoprotein, Fgb - fibrinogen beta chain, Anxa2 - annexin a2]
GO:0034660	ncRNA metabolic process	0.000253	0.00694	1.53	2589	106	992	62	[Eprs - glutamyl-prolyl-trna synthetase, Gars - glycyl-trna synthetase, Ddx47 - dead (asp-glu-ala-asp) box polypeptide 47, Farsa - phenylalanyl-trna synthetase, alpha subunit, Kars - lysyl-trna synthetase, Emg1 - emg1 nucleolar protein homolog (s. cerevisiae), Sars - seryl-aminoacyl-trna synthetase, Dars - aspartyl-trna synthetase, Rpl14 - ribosomal protein l14, Lars - leucyl-trna synthetase, Fbl…
GO:0045785	positive regulation of cell adhesion	0.00026	0.00711	3.83	2589	56	157	13	[Calr - calreticulin, Fn1 - fibronectin 1, Alox15 - arachidonate 15-lipoxygenase, Utrn - utrophin, Flna - filamin, alpha, Hspd1 - heat shock protein 1 (chaperonin), Hsp90aa1 - heat shock protein 90, alpha (cytosolic), class a member 1, Cfl1 - cofilin 1, non-muscle, Fga - fibrinogen alpha chain, Apoa1 - apolipoprotein a-i, Slc4a1 - solute carrier family 4 (anion exchanger), member 1, Rps3 - riboso…
GO:0006414	translational elongation	0.000261	0.00711	8.36	2589	13	143	6	[Gnb2l1 - guanine nucleotide binding protein (g protein), beta polypeptide 2 like 1, Eef1a1 - eukaryotic translation elongation factor 1 alpha 1, Tufm - tu translation elongation factor, mitochondrial, Rplp2 - ribosomal protein, large p2, Eef1g - eukaryotic translation elongation factor 1 gamma, Eef2 - eukaryotic translation elongation factor 2]
GO:0022603	regulation of anatomical structure morphogenesis	0.000262	0.0071	1.8	2589	140	472	46	[Ezr - ezrin, Myh14 - myosin, heavy polypeptide 14, Plg - plasminogen, Vil1 - villin 1, Calr - calreticulin, Fn1 - fibronectin 1, Gpc3 - glypican 3, Gdi1 - guanosine diphosphate (gdp) dissociation inhibitor 1, Actn4 - actinin alpha 4, Arhgdia - rho gdp dissociation inhibitor (gdi) alpha, Pkm - pyruvate kinase, muscle, Myh10 - myosin, heavy polypeptide 10, non-muscle, Apoe - apolipoprotein e, Flna…
GO:0006810	transport	0.000271	0.00733	1.57	2589	551	203	68	[Gdi2 - guanosine diphosphate (gdp) dissociation inhibitor 2, Calr - calreticulin, Clic1 - chloride intracellular channel 1, Lmna - lamin a, Gsn - gelsolin, Hspa8 - heat shock protein 8, Cap1 - cap, adenylate cyclase-associated protein 1 (yeast), Vcp - valosin containing protein, Hnrnpu - heterogeneous nuclear ribonucleoprotein u, Ywhab - tyrosine 3-monooxygenase/tryptophan 5-monooxygenase activa…
GO:0045087	innate immune response	0.000276	0.00744	1.92	2589	70	655	34	[Hist2h2be - histone cluster 2, h2be, Dhx9 - deah (asp-glu-ala-his) box polypeptide 9, Fau - finkel-biskis-reilly murine sarcoma virus (fbr-musv) ubiquitously expressed (fox derived), Rbm14 - rna binding motif protein 14, Cfp - complement factor properdin, Mif - macrophage migration inhibitory factor, Trim28 - tripartite motif-containing 28, Apcs - serum amyloid p-component, Fgg - fibrinogen gamm…
GO:1900182	positive regulation of protein localization to nucleus	0.000289	0.00777	3.88	2589	23	319	11	[Flna - filamin, alpha, Trim28 - tripartite motif-containing 28, Hnrnpm - heterogeneous nuclear ribonucleoprotein m, Nutf2 - nuclear transport factor 2, Hsp90aa1 - heat shock protein 90, alpha (cytosolic), class a member 1, Parp1 - poly (adp-ribose) polymerase family, member 1, F2 - coagulation factor ii, Hsp90ab1 - heat shock protein 90 alpha (cytosolic), class b member 1, Ipo5 - importin 5, Npm…
GO:0034249	negative regulation of cellular amide metabolic process	0.00029	0.00778	2.7	2589	40	432	18	[Calr - calreticulin, Eprs - glutamyl-prolyl-trna synthetase, Gnb2l1 - guanine nucleotide binding protein (g protein), beta polypeptide 2 like 1, Ncl - nucleolin, Srp9 - signal recognition particle 9, Hnrnpd - heterogeneous nuclear ribonucleoprotein d, Ilf3 - interleukin enhancer binding factor 3, Khsrp - kh-type splicing regulatory protein, Snca - synuclein, alpha, Eif6 - eukaryotic translation …
GO:0031334	positive regulation of protein complex assembly	0.000294	0.00787	1.94	2589	52	769	30	[Vil1 - villin 1, Grb2 - growth factor receptor bound protein 2, Psmc6 - proteasome (prosome, macropain) 26s subunit, atpase, 6, Gsn - gelsolin, Vcp - valosin containing protein, Fscn1 - fascin homolog 1, actin bundling protein (strongylocentrotus purpuratus), Mtor - mechanistic target of rapamycin (serine/threonine kinase), Cttn - cortactin, Gda - guanine deaminase, Hsp90aa1 - heat shock protein…
GO:0033036	macromolecule localization	0.000302	0.00805	1.26	2589	346	994	168	[Calr - calreticulin, Gdi2 - guanosine diphosphate (gdp) dissociation inhibitor 2, Gdi1 - guanosine diphosphate (gdp) dissociation inhibitor 1, Ist1 - increased sodium tolerance 1 homolog (yeast), Hspa8 - heat shock protein 8, Afm - afamin, Vcp - valosin containing protein, Rock2 - rho-associated coiled-coil containing protein kinase 2, Flna - filamin, alpha, Hspd1 - heat shock protein 1 (chapero…
GO:0009895	negative regulation of catabolic process	0.000305	0.00812	2.11	2589	72	494	29	[Dhx9 - deah (asp-glu-ala-his) box polypeptide 9, Snca - synuclein, alpha, Hnrnpu - heterogeneous nuclear ribonucleoprotein u, Igf2bp1 - insulin-like growth factor 2 mrna binding protein 1, Csnk2a1 - casein kinase 2, alpha 1 polypeptide, Scfd1 - sec1 family domain containing 1, Flna - filamin, alpha, Hnrnpa0 - heterogeneous nuclear ribonucleoprotein a0, Apoc3 - apolipoprotein c-iii, Ptbp1 - polyp…
GO:0050708	regulation of protein secretion	0.000306	0.0081	2.52	2589	68	333	22	[Ezr - ezrin, Anxa4 - annexin a4, Ncl - nucleolin, Dhx9 - deah (asp-glu-ala-his) box polypeptide 9, Fn1 - fibronectin 1, Anxa5 - annexin a5, Parp1 - poly (adp-ribose) polymerase family, member 1, Glud1 - glutamate dehydrogenase 1, Mif - macrophage migration inhibitory factor, Myh10 - myosin, heavy polypeptide 10, non-muscle, Hspd1 - heat shock protein 1 (chaperonin), Ptbp1 - polypyrimidine tract …
GO:0010976	positive regulation of neuron projection development	0.000315	0.00833	7.71	2589	48	49	7	[Hspa5 - heat shock protein 5, Fn1 - fibronectin 1, Cfl1 - cofilin 1, non-muscle, Eef1a1 - eukaryotic translation elongation factor 1 alpha 1, Hnrnpk - heterogeneous nuclear ribonucleoprotein k, S100a9 - s100 calcium binding protein a9 (calgranulin b), Mif - macrophage migration inhibitory factor]
GO:0051187	cofactor catabolic process	0.000316	0.00834	12.96	2589	27	37	5	[Apoa4 - apolipoprotein a-iv, Hbb-b1 - hemoglobin, beta adult major chain, Vcp - valosin containing protein, Hbb-b2 - hemoglobin, beta adult minor chain, Prdx2 - peroxiredoxin 2]
GO:1905952	regulation of lipid localization	0.00032	0.00841	9.28	2589	27	62	6	[C3 - complement component 3, Apoa2 - apolipoprotein a-ii, Apoa4 - apolipoprotein a-iv, Apoa1 - apolipoprotein a-i, Hnrnpk - heterogeneous nuclear ribonucleoprotein k, Mif - macrophage migration inhibitory factor]
GO:0051347	positive regulation of transferase activity	0.000328	0.00859	2.25	2589	70	428	26	[Gcn1l1 - gcn1 general control of amino-acid synthesis 1-like 1 (yeast), Kars - lysyl-trna synthetase, Hnrnpa2b1 - heterogeneous nuclear ribonucleoprotein a2/b1, Snca - synuclein, alpha, Mif - macrophage migration inhibitory factor, Hsp90aa1 - heat shock protein 90, alpha (cytosolic), class a member 1, Hsp90ab1 - heat shock protein 90 alpha (cytosolic), class b member 1, Ube2n - ubiquitin-conjuga…
GO:0060284	regulation of cell development	0.000337	0.0088	1.51	2589	130	899	68	[Calr - calreticulin, Gdi1 - guanosine diphosphate (gdp) dissociation inhibitor 1, Fn1 - fibronectin 1, Ist1 - increased sodium tolerance 1 homolog (yeast), Abcc8 - atp-binding cassette, sub-family c (cftr/mrp), member 8, Prmt5 - protein arginine n-methyltransferase 5, Rock2 - rho-associated coiled-coil containing protein kinase 2, Mif - macrophage migration inhibitory factor, Coro1c - coronin, a…
GO:0090066	regulation of anatomical structure size	0.000361	0.00939	1.88	2589	88	580	37	[Serpinf2 - serine (or cysteine) peptidase inhibitor, clade f, member 2, Ezr - ezrin, Vil1 - villin 1, Grb2 - growth factor receptor bound protein 2, Gsn - gelsolin, Tmsb10 - thymosin, beta 10, Capza1 - capping protein (actin filament) muscle z-line, alpha 1, Apoe - apolipoprotein e, Cttn - cortactin, Coro1b - coronin, actin binding protein 1b, Hsp90aa1 - heat shock protein 90, alpha (cytosolic),…
GO:0051346	negative regulation of hydrolase activity	0.000362	0.0094	1.75	2589	73	812	40	[Serpina1b - serine (or cysteine) preptidase inhibitor, clade a, member 1b, Arrb1 - arrestin, beta 1, Serpinf2 - serine (or cysteine) peptidase inhibitor, clade f, member 2, Ahsg - alpha-2-hs-glycoprotein, Gpc3 - glypican 3, Kng2 - kininogen 2, Serpinh1 - serine (or cysteine) peptidase inhibitor, clade h, member 1, Snca - synuclein, alpha, Rock2 - rho-associated coiled-coil containing protein kin…
GO:0042176	regulation of protein catabolic process	0.000362	0.00938	1.72	2589	84	769	43	[Ezr - ezrin, Bcap31 - b cell receptor associated protein 31, Psmd1 - proteasome (prosome, macropain) 26s subunit, non-atpase, 1, Sec22b - sec22 vesicle trafficking protein homolog b (s. cerevisiae), Gpc3 - glypican 3, Psmd10 - proteasome (prosome, macropain) 26s subunit, non-atpase, 10, Snca - synuclein, alpha, Vcp - valosin containing protein, Csnk2a1 - casein kinase 2, alpha 1 polypeptide, Bag…
GO:0016525	negative regulation of angiogenesis	0.000375	0.00969	2.52	2589	13	947	12	[Apoh - apolipoprotein h, Gtf2i - general transcription factor ii i, Plg - plasminogen, Ngp - neutrophilic granule protein, Ctnnb1 - catenin (cadherin associated protein), beta 1, Pgk1 - phosphoglycerate kinase 1, Abcc8 - atp-binding cassette, sub-family c (cftr/mrp), member 8, Hrg - histidine-rich glycoprotein, Stat1 - signal transducer and activator of transcription 1, Pf4 - platelet factor 4, …
GO:0001934	positive regulation of protein phosphorylation	0.000379	0.00975	1.63	2589	99	820	51	[Arrb1 - arrestin, beta 1, Lmnb1 - lamin b1, Kars - lysyl-trna synthetase, Phb2 - prohibitin 2, Rock2 - rho-associated coiled-coil containing protein kinase 2, Mif - macrophage migration inhibitory factor, Apoe - apolipoprotein e, Hsp90aa1 - heat shock protein 90, alpha (cytosolic), class a member 1, Eif4g1 - eukaryotic translation initiation factor 4, gamma 1, Hsp90ab1 - heat shock protein 90 al…
GO:1901796	regulation of signal transduction by p53 class mediator	0.000383	0.00983	6.14	2589	14	211	7	[Ddx5 - dead (asp-glu-ala-asp) box polypeptide 5, Rpl23 - ribosomal protein l23, Rpl5 - ribosomal protein l5, Rpl26 - ribosomal protein l26, Npm1 - nucleophosmin 1, Hnrnpk - heterogeneous nuclear ribonucleoprotein k, Mif - macrophage migration inhibitory factor]
GO:0043066	negative regulation of apoptotic process	0.000385	0.00985	4.81	2589	163	33	10	[Hspd1 - heat shock protein 1 (chaperonin), Hspa5 - heat shock protein 5, Ncl - nucleolin, Fn1 - fibronectin 1, Alb - albumin, Hsp90ab1 - heat shock protein 90 alpha (cytosolic), class b member 1, Hspa8 - heat shock protein 8, Npm1 - nucleophosmin 1, Prdx2 - peroxiredoxin 2, Hnrnpk - heterogeneous nuclear ribonucleoprotein k]
GO:0031936	negative regulation of chromatin silencing	0.000385	0.00982	7.47	2589	6	289	5	[Hist1h1e - histone cluster 1, h1e, H1f0 - h1 histone family, member 0, Hist1h1d - histone cluster 1, h1d, Hist1h1b - histone cluster 1, h1b, Hist1h1c - histone cluster 1, h1c]
GO:0043161	proteasome-mediated ubiquitin-dependent protein catabolic process	0.000387	0.00984	2.02	2589	60	619	29	[Psmd1 - proteasome (prosome, macropain) 26s subunit, non-atpase, 1, Psmc6 - proteasome (prosome, macropain) 26s subunit, atpase, 6, Vcp - valosin containing protein, Skp1a - s-phase kinase-associated protein 1a, Nsfl1c - nsfl1 (p97) cofactor (p47), Psmd2 - proteasome (prosome, macropain) 26s subunit, non-atpase, 2, Psma1 - proteasome (prosome, macropain) subunit, alpha type 1, Psmd14 - proteasom…
GO:0010873	positive regulation of cholesterol esterification	0.000393	0.00997	11.51	2589	5	180	4	[Apoe - apolipoprotein e, Apoa2 - apolipoprotein a-ii, Apoa4 - apolipoprotein a-iv, Apoa1 - apolipoprotein a-i]
GO:0034370	triglyceride-rich lipoprotein particle remodeling	0.000393	0.00995	11.51	2589	5	180	4	[Apoe - apolipoprotein e, Apoa2 - apolipoprotein a-ii, Apoa4 - apolipoprotein a-iv, Apoa1 - apolipoprotein a-i]
GO:0002673	regulation of acute inflammatory response	0.000393	0.00993	16.7	2589	10	62	4	[C3 - complement component 3, A2m - alpha-2-macroglobulin, Ighg1 - immunoglobulin heavy constant gamma 1 (g1m marker), Mif - macrophage migration inhibitory factor]
GO:0050766	positive regulation of phagocytosis	0.000393	0.0099	16.7	2589	10	62	4	[C3 - complement component 3, Ahsg - alpha-2-hs-glycoprotein, Ighg1 - immunoglobulin heavy constant gamma 1 (g1m marker), Hspa8 - heat shock protein 8]
GO:0032663	regulation of interleukin-2 production	0.000394	0.0099	9.15	2589	4	283	4	[Ezr - ezrin, Anxa1 - annexin a1, Sptbn1 - spectrin beta, non-erythrocytic 1, Rps3 - ribosomal protein s3]
GO:0030300	regulation of intestinal cholesterol absorption	0.0004	0.01	26.33	2589	5	59	3	[Apoa2 - apolipoprotein a-ii, Apoa4 - apolipoprotein a-iv, Apoa1 - apolipoprotein a-i]
GO:1904729	regulation of intestinal lipid absorption	0.0004	0.00999	26.33	2589	5	59	3	[Apoa2 - apolipoprotein a-ii, Apoa4 - apolipoprotein a-iv, Apoa1 - apolipoprotein a-i]
GO:1904478	regulation of intestinal absorption	0.0004	0.00996	26.33	2589	5	59	3	[Apoa2 - apolipoprotein a-ii, Apoa4 - apolipoprotein a-iv, Apoa1 - apolipoprotein a-i]
GO:0031401	positive regulation of protein modification process	0.000405	0.01	2.39	2589	138	196	25	[Lmna - lamin a, Snca - synuclein, alpha, Vcp - valosin containing protein, Mif - macrophage migration inhibitory factor, Apoe - apolipoprotein e, Ptbp1 - polypyrimidine tract binding protein 1, Hsp90aa1 - heat shock protein 90, alpha (cytosolic), class a member 1, Fgg - fibrinogen gamma chain, Hsp90ab1 - heat shock protein 90 alpha (cytosolic), class b member 1, Hmgb1 - high mobility group box 1…
GO:0030837	negative regulation of actin filament polymerization	0.000412	0.0102	2.42	2589	22	779	16	[Vil1 - villin 1, Gsn - gelsolin, Capg - capping protein (actin filament), gelsolin-like, Twf2 - twinfilin, actin-binding protein, homolog 2 (drosophila), Tmsb10 - thymosin, beta 10, Tpm1 - tropomyosin 1, alpha, Capza1 - capping protein (actin filament) muscle z-line, alpha 1, Add1 - adducin 1 (alpha), Sptbn1 - spectrin beta, non-erythrocytic 1, Capzb - capping protein (actin filament) muscle z-l…
GO:0019731	antibacterial humoral response	0.000414	0.0102	3.27	2589	8	791	8	[Hist2h2be - histone cluster 2, h2be, Fau - finkel-biskis-reilly murine sarcoma virus (fbr-musv) ubiquitously expressed (fox derived), Fga - fibrinogen alpha chain, Ighg1 - immunoglobulin heavy constant gamma 1 (g1m marker), Rpl39 - ribosomal protein l39, Ltf - lactotransferrin, Camp - cathelicidin antimicrobial peptide, Fgb - fibrinogen beta chain]
GO:0001819	positive regulation of cytokine production	0.00042	0.0103	5.21	2589	41	109	9	[C3 - complement component 3, Hspd1 - heat shock protein 1 (chaperonin), Ncl - nucleolin, Apoa2 - apolipoprotein a-ii, Hmgb2 - high mobility group box 2, Hmgb1 - high mobility group box 1, Sptbn1 - spectrin beta, non-erythrocytic 1, Rps3 - ribosomal protein s3, Mif - macrophage migration inhibitory factor]
GO:0046824	positive regulation of nucleocytoplasmic transport	0.000421	0.0103	2.36	2589	21	837	16	[Dhx9 - deah (asp-glu-ala-his) box polypeptide 9, Cdk1 - cyclin-dependent kinase 1, Mapk1 - mitogen-activated protein kinase 1, Flna - filamin, alpha, Jup - junction plakoglobin, Trim28 - tripartite motif-containing 28, Khdrbs1 - kh domain containing, rna binding, signal transduction associated 1, Hsp90aa1 - heat shock protein 90, alpha (cytosolic), class a member 1, Nutf2 - nuclear transport fac…
GO:0042327	positive regulation of phosphorylation	0.000422	0.0103	1.58	2589	114	820	57	[Arrb1 - arrestin, beta 1, Lmnb1 - lamin b1, Kars - lysyl-trna synthetase, Phb2 - prohibitin 2, Vcp - valosin containing protein, Rock2 - rho-associated coiled-coil containing protein kinase 2, Mif - macrophage migration inhibitory factor, Apoe - apolipoprotein e, Hsp90aa1 - heat shock protein 90, alpha (cytosolic), class a member 1, Eif4g1 - eukaryotic translation initiation factor 4, gamma 1, H…
GO:0051641	cellular localization	0.000422	0.0103	1.26	2589	350	994	169	[Calr - calreticulin, Hspa8 - heat shock protein 8, Sarnp - sap domain containing ribonucleoprotein, Vcp - valosin containing protein, Nudc - nuclear distribution gene c homolog (aspergillus), Rock2 - rho-associated coiled-coil containing protein kinase 2, Hspd1 - heat shock protein 1 (chaperonin), Flna - filamin, alpha, Apoe - apolipoprotein e, Coro1b - coronin, actin binding protein 1b, Ufd1l -…
GO:0051495	positive regulation of cytoskeleton organization	0.000423	0.0103	2.04	2589	46	717	26	[Serpinf2 - serine (or cysteine) peptidase inhibitor, clade f, member 2, Vil1 - villin 1, Grb2 - growth factor receptor bound protein 2, Gsn - gelsolin, Mtor - mechanistic target of rapamycin (serine/threonine kinase), Nsfl1c - nsfl1 (p97) cofactor (p47), Flna - filamin, alpha, Cttn - cortactin, Gda - guanine deaminase, Ranbp1 - ran binding protein 1, Cfl1 - cofilin 1, non-muscle, Arpc5 - actin r…
GO:0050807	regulation of synapse organization	0.000425	0.0103	9.06	2589	35	49	6	[Cfl1 - cofilin 1, non-muscle, Hspa8 - heat shock protein 8, Snca - synuclein, alpha, Vcp - valosin containing protein, Tubb5 - tubulin, beta 5 class i, Hnrnpk - heterogeneous nuclear ribonucleoprotein k]
GO:0045898	regulation of RNA polymerase II transcriptional preinitiation complex assembly	0.000428	0.0104	4.66	2589	6	556	6	[Psmc6 - proteasome (prosome, macropain) 26s subunit, atpase, 6, Psmc5 - protease (prosome, macropain) 26s subunit, atpase 5, Cand1 - cullin associated and neddylation disassociated 1, Psmc2 - proteasome (prosome, macropain) 26s subunit, atpase 2, Psmc3 - proteasome (prosome, macropain) 26s subunit, atpase 3, Psmc4 - proteasome (prosome, macropain) 26s subunit, atpase, 4]
GO:0045899	positive regulation of RNA polymerase II transcriptional preinitiation complex assembly	0.000428	0.0103	4.66	2589	6	556	6	[Psmc6 - proteasome (prosome, macropain) 26s subunit, atpase, 6, Psmc5 - protease (prosome, macropain) 26s subunit, atpase 5, Psmc2 - proteasome (prosome, macropain) 26s subunit, atpase 2, Cand1 - cullin associated and neddylation disassociated 1, Psmc3 - proteasome (prosome, macropain) 26s subunit, atpase 3, Psmc4 - proteasome (prosome, macropain) 26s subunit, atpase, 4]
GO:1900048	positive regulation of hemostasis	0.00043	0.0104	4.42	2589	8	512	7	[Serpinf2 - serine (or cysteine) peptidase inhibitor, clade f, member 2, Plg - plasminogen, F2 - coagulation factor ii, Hrg - histidine-rich glycoprotein, Dmtn - dematin actin binding protein, Prdx2 - peroxiredoxin 2, S100a9 - s100 calcium binding protein a9 (calgranulin b)]
GO:0030194	positive regulation of blood coagulation	0.00043	0.0103	4.42	2589	8	512	7	[Serpinf2 - serine (or cysteine) peptidase inhibitor, clade f, member 2, Plg - plasminogen, F2 - coagulation factor ii, Hrg - histidine-rich glycoprotein, Dmtn - dematin actin binding protein, Prdx2 - peroxiredoxin 2, S100a9 - s100 calcium binding protein a9 (calgranulin b)]
GO:0050820	positive regulation of coagulation	0.00043	0.0103	4.42	2589	8	512	7	[Serpinf2 - serine (or cysteine) peptidase inhibitor, clade f, member 2, Plg - plasminogen, F2 - coagulation factor ii, Hrg - histidine-rich glycoprotein, Dmtn - dematin actin binding protein, Prdx2 - peroxiredoxin 2, S100a9 - s100 calcium binding protein a9 (calgranulin b)]
GO:1901576	organic substance biosynthetic process	0.000443	0.0106	1.41	2589	567	334	103	[Rplp0 - ribosomal protein, large, p0, Fau - finkel-biskis-reilly murine sarcoma virus (fbr-musv) ubiquitously expressed (fox derived), Tufm - tu translation elongation factor, mitochondrial, Vcp - valosin containing protein, Pkm - pyruvate kinase, muscle, Rps26 - ribosomal protein s26, Apoe - apolipoprotein e, Flna - filamin, alpha, Phgdh - 3-phosphoglycerate dehydrogenase, Hsp90aa1 - heat shock…
GO:0043484	regulation of RNA splicing	0.000452	0.0108	3.31	2589	46	238	14	[Ddx5 - dead (asp-glu-ala-asp) box polypeptide 5, Hspa8 - heat shock protein 8, Hnrnpa2b1 - heterogeneous nuclear ribonucleoprotein a2/b1, Ahnak - ahnak nucleoprotein (desmoyokin), Hnrnpu - heterogeneous nuclear ribonucleoprotein u, Rps26 - ribosomal protein s26, Ptbp1 - polypyrimidine tract binding protein 1, Rbmx - rna binding motif protein, x chromosome, Hnrnpf - heterogeneous nuclear ribonucl…
GO:0043280	positive regulation of cysteine-type endopeptidase activity involved in apoptotic process	0.000462	0.011	11.85	2589	26	42	5	[Hspd1 - heat shock protein 1 (chaperonin), Snca - synuclein, alpha, Vcp - valosin containing protein, S100a8 - s100 calcium binding protein a8 (calgranulin a), S100a9 - s100 calcium binding protein a9 (calgranulin b)]
GO:0070494	regulation of thrombin-activated receptor signaling pathway	0.000466	0.011	64.73	2589	2	40	2	[Snca - synuclein, alpha, Stmn1 - stathmin 1]
GO:0070495	negative regulation of thrombin-activated receptor signaling pathway	0.000466	0.011	64.73	2589	2	40	2	[Snca - synuclein, alpha, Stmn1 - stathmin 1]
GO:0051621	regulation of norepinephrine uptake	0.000466	0.011	64.73	2589	2	40	2	[Snca - synuclein, alpha, Actb - actin, beta]
GO:0043069	negative regulation of programmed cell death	0.00048	0.0113	4.7	2589	167	33	10	[Hspd1 - heat shock protein 1 (chaperonin), Hspa5 - heat shock protein 5, Ncl - nucleolin, Fn1 - fibronectin 1, Alb - albumin, Hsp90ab1 - heat shock protein 90 alpha (cytosolic), class b member 1, Hspa8 - heat shock protein 8, Npm1 - nucleophosmin 1, Prdx2 - peroxiredoxin 2, Hnrnpk - heterogeneous nuclear ribonucleoprotein k]
GO:0051234	establishment of localization	0.000488	0.0115	1.54	2589	571	203	69	[Gdi2 - guanosine diphosphate (gdp) dissociation inhibitor 2, Calr - calreticulin, Clic1 - chloride intracellular channel 1, Lmna - lamin a, Gsn - gelsolin, Hspa8 - heat shock protein 8, Cap1 - cap, adenylate cyclase-associated protein 1 (yeast), Vcp - valosin containing protein, Hnrnpu - heterogeneous nuclear ribonucleoprotein u, Ywhab - tyrosine 3-monooxygenase/tryptophan 5-monooxygenase activa…
GO:0032870	cellular response to hormone stimulus	0.00049	0.0115	2.89	2589	43	333	16	[Akr1c18 - aldo-keto reductase family 1, member c18, Eprs - glutamyl-prolyl-trna synthetase, Anxa5 - annexin a5, Parp1 - poly (adp-ribose) polymerase family, member 1, Atp1a1 - atpase, na+/k+ transporting, alpha 1 polypeptide, Ube2l3 - ubiquitin-conjugating enzyme e2l 3, Hnrnpu - heterogeneous nuclear ribonucleoprotein u, Pkm - pyruvate kinase, muscle, Eif4e - eukaryotic translation initiation fa…
GO:0043524	negative regulation of neuron apoptotic process	0.000494	0.0115	18.79	2589	29	19	4	[Hspd1 - heat shock protein 1 (chaperonin), Hsp90ab1 - heat shock protein 90 alpha (cytosolic), class b member 1, Npm1 - nucleophosmin 1, Prdx2 - peroxiredoxin 2]
GO:0034605	cellular response to heat	0.000495	0.0115	6.23	2589	17	171	7	[Hspa5 - heat shock protein 5, Hsp90aa1 - heat shock protein 90, alpha (cytosolic), class a member 1, Hspa8 - heat shock protein 8, Hspa9 - heat shock protein 9, Ywhae - tyrosine 3-monooxygenase/tryptophan 5-monooxygenase activation protein, epsilon polypeptide, Rbbp7 - retinoblastoma binding protein 7, Vcp - valosin containing protein]
GO:0001817	regulation of cytokine production	0.0005	0.0116	4.73	2589	73	75	10	[C3 - complement component 3, Hspd1 - heat shock protein 1 (chaperonin), Ncl - nucleolin, Fn1 - fibronectin 1, Apoa2 - apolipoprotein a-ii, Apoa1 - apolipoprotein a-i, Hmgb2 - high mobility group box 2, Hsp90ab1 - heat shock protein 90 alpha (cytosolic), class b member 1, Hmgb1 - high mobility group box 1, Mif - macrophage migration inhibitory factor]
GO:0042744	hydrogen peroxide catabolic process	0.0005	0.0116	17.49	2589	16	37	4	[Apoa4 - apolipoprotein a-iv, Hbb-b1 - hemoglobin, beta adult major chain, Hbb-b2 - hemoglobin, beta adult minor chain, Prdx2 - peroxiredoxin 2]
GO:0015893	drug transport	0.000507	0.0117	36.99	2589	21	10	3	[Car2 - carbonic anhydrase 2, Hbb-b1 - hemoglobin, beta adult major chain, Hbb-b2 - hemoglobin, beta adult minor chain]
GO:0051053	negative regulation of DNA metabolic process	0.000509	0.0117	3.99	2589	21	309	10	[Hist1h1e - histone cluster 1, h1e, Trim28 - tripartite motif-containing 28, Parp1 - poly (adp-ribose) polymerase family, member 1, H1f0 - h1 histone family, member 0, Hist1h1d - histone cluster 1, h1d, Hist1h1b - histone cluster 1, h1b, Hnrnpc - heterogeneous nuclear ribonucleoprotein c, Hnrnpu - heterogeneous nuclear ribonucleoprotein u, Rps3 - ribosomal protein s3, Hist1h1c - histone cluster 1…
GO:0070488	neutrophil aggregation	0.000514	0.0118	61.64	2589	2	42	2	[S100a8 - s100 calcium binding protein a8 (calgranulin a), S100a9 - s100 calcium binding protein a9 (calgranulin b)]
GO:1901700	response to oxygen-containing compound	0.000525	0.012	2.87	2589	203	80	18	[Serpina1b - serine (or cysteine) preptidase inhibitor, clade a, member 1b, Ncl - nucleolin, Pdia3 - protein disulfide isomerase associated 3, Anxa5 - annexin a5, Hnrnpd - heterogeneous nuclear ribonucleoprotein d, Snca - synuclein, alpha, Vcp - valosin containing protein, Hnrnpu - heterogeneous nuclear ribonucleoprotein u, Pkm - pyruvate kinase, muscle, Actb - actin, beta, Apoa2 - apolipoprotein…
GO:0034116	positive regulation of heterotypic cell-cell adhesion	0.000533	0.0122	10.57	2589	5	196	4	[Fga - fibrinogen alpha chain, Fgg - fibrinogen gamma chain, Alox15 - arachidonate 15-lipoxygenase, Fgb - fibrinogen beta chain]
GO:0002714	positive regulation of B cell mediated immunity	0.000542	0.0124	23.54	2589	5	66	3	[Hpx - hemopexin, C3 - complement component 3, Ighg1 - immunoglobulin heavy constant gamma 1 (g1m marker)]
GO:0002891	positive regulation of immunoglobulin mediated immune response	0.000542	0.0123	23.54	2589	5	66	3	[C3 - complement component 3, Hpx - hemopexin, Ighg1 - immunoglobulin heavy constant gamma 1 (g1m marker)]
GO:0010499	proteasomal ubiquitin-independent protein catabolic process	0.000543	0.0123	3.28	2589	17	510	11	[Psma1 - proteasome (prosome, macropain) subunit, alpha type 1, Psma4 - proteasome (prosome, macropain) subunit, alpha type 4, Psmb6 - proteasome (prosome, macropain) subunit, beta type 6, Psma5 - proteasome (prosome, macropain) subunit, alpha type 5, Psma6 - proteasome (prosome, macropain) subunit, alpha type 6, Psma7 - proteasome (prosome, macropain) subunit, alpha type 7, Psmb1 - proteasome (p…
GO:0044249	cellular biosynthetic process	0.00055	0.0125	1.41	2589	536	338	99	[Rplp0 - ribosomal protein, large, p0, Fau - finkel-biskis-reilly murine sarcoma virus (fbr-musv) ubiquitously expressed (fox derived), Tufm - tu translation elongation factor, mitochondrial, Vcp - valosin containing protein, Pkm - pyruvate kinase, muscle, Rps26 - ribosomal protein s26, Apoe - apolipoprotein e, Flna - filamin, alpha, Phgdh - 3-phosphoglycerate dehydrogenase, Hsp90aa1 - heat shock…
GO:0071384	cellular response to corticosteroid stimulus	0.000557	0.0126	5.83	2589	8	333	6	[Anxa1 - annexin a1, Akr1c18 - aldo-keto reductase family 1, member c18, Pck2 - phosphoenolpyruvate carboxykinase 2 (mitochondrial), Ube2l3 - ubiquitin-conjugating enzyme e2l 3, Hnrnpu - heterogeneous nuclear ribonucleoprotein u, Eif4e - eukaryotic translation initiation factor 4e]
GO:0050817	coagulation	0.000563	0.0127	4.16	2589	16	350	9	[C3 - complement component 3, Plg - plasminogen, Anxa5 - annexin a5, Serpinc1 - serine (or cysteine) peptidase inhibitor, clade c (antithrombin), member 1, Fga - fibrinogen alpha chain, Fgg - fibrinogen gamma chain, F2 - coagulation factor ii, Fgb - fibrinogen beta chain, Kng1 - kininogen 1]
GO:0007596	blood coagulation	0.000563	0.0127	4.16	2589	16	350	9	[C3 - complement component 3, Plg - plasminogen, Anxa5 - annexin a5, Serpinc1 - serine (or cysteine) peptidase inhibitor, clade c (antithrombin), member 1, Fga - fibrinogen alpha chain, Fgg - fibrinogen gamma chain, F2 - coagulation factor ii, Kng1 - kininogen 1, Fgb - fibrinogen beta chain]
GO:0048821	erythrocyte development	0.000566	0.0127	129.45	2589	10	4	2	[Hbb-b1 - hemoglobin, beta adult major chain, Hbb-b2 - hemoglobin, beta adult minor chain]
GO:0009057	macromolecule catabolic process	0.000567	0.0127	1.46	2589	158	852	76	[Arrb1 - arrestin, beta 1, Psmc6 - proteasome (prosome, macropain) 26s subunit, atpase, 6, Hspa8 - heat shock protein 8, Psmd11 - proteasome (prosome, macropain) 26s subunit, non-atpase, 11, Pygb - brain glycogen phosphorylase, Vcp - valosin containing protein, Nsfl1c - nsfl1 (p97) cofactor (p47), Apoe - apolipoprotein e, Psmd14 - proteasome (prosome, macropain) 26s subunit, non-atpase, 14, Ptbp1…
GO:0032956	regulation of actin cytoskeleton organization	0.000574	0.0128	1.66	2589	72	908	42	[Serpinf2 - serine (or cysteine) peptidase inhibitor, clade f, member 2, Vil1 - villin 1, Grb2 - growth factor receptor bound protein 2, Gsn - gelsolin, Capg - capping protein (actin filament), gelsolin-like, Arhgdia - rho gdp dissociation inhibitor (gdi) alpha, Mtor - mechanistic target of rapamycin (serine/threonine kinase), Tmsb10 - thymosin, beta 10, Rock2 - rho-associated coiled-coil contain…
GO:1902806	regulation of cell cycle G1/S phase transition	0.000581	0.0129	2.73	2589	18	686	13	[Apex1 - apurinic/apyrimidinic endonuclease 1, Rpl17 - ribosomal protein l17, Phb2 - prohibitin 2, Psme2 - proteasome (prosome, macropain) activator subunit 2 (pa28 beta), Rps27l - ribosomal protein s27-like, Cirbp - cold inducible rna binding protein, Psme3 - proteaseome (prosome, macropain) activator subunit 3 (pa28 gamma, ki), Psme1 - proteasome (prosome, macropain) activator subunit 1 (pa28 a…
GO:0045861	negative regulation of proteolysis	0.000582	0.0129	2.01	2589	66	566	29	[Serpina1b - serine (or cysteine) preptidase inhibitor, clade a, member 1b, Serpinf2 - serine (or cysteine) peptidase inhibitor, clade f, member 2, Ahsg - alpha-2-hs-glycoprotein, Gpc3 - glypican 3, Kng2 - kininogen 2, Glg1 - golgi apparatus protein 1, Serpinh1 - serine (or cysteine) peptidase inhibitor, clade h, member 1, Snca - synuclein, alpha, Csnk2a1 - casein kinase 2, alpha 1 polypeptide, S…
GO:0060341	regulation of cellular localization	0.000588	0.013	1.66	2589	183	469	55	[Gdi1 - guanosine diphosphate (gdp) dissociation inhibitor 1, Lmna - lamin a, Gsn - gelsolin, Hnrnpu - heterogeneous nuclear ribonucleoprotein u, Hspa1l - heat shock protein 1-like, Flna - filamin, alpha, Scfd1 - sec1 family domain containing 1, Nsfl1c - nsfl1 (p97) cofactor (p47), Trim28 - tripartite motif-containing 28, Hsp90aa1 - heat shock protein 90, alpha (cytosolic), class a member 1, Hsp9…
GO:0045666	positive regulation of neuron differentiation	0.000603	0.0133	6.98	2589	53	49	7	[Hspa5 - heat shock protein 5, Fn1 - fibronectin 1, Cfl1 - cofilin 1, non-muscle, Eef1a1 - eukaryotic translation elongation factor 1 alpha 1, S100a9 - s100 calcium binding protein a9 (calgranulin b), Hnrnpk - heterogeneous nuclear ribonucleoprotein k, Mif - macrophage migration inhibitory factor]
GO:0043244	regulation of protein complex disassembly	0.000604	0.0133	2.11	2589	32	805	21	[Vil1 - villin 1, Gsn - gelsolin, Upf1 - upf1 regulator of nonsense transcripts homolog (yeast), Capg - capping protein (actin filament), gelsolin-like, Twf2 - twinfilin, actin-binding protein, homolog 2 (drosophila), Tpm1 - tropomyosin 1, alpha, Capza1 - capping protein (actin filament) muscle z-line, alpha 1, Add1 - adducin 1 (alpha), Arpc2 - actin related protein 2/3 complex, subunit 2, Cfl1 -…
GO:0000910	cytokinesis	0.000604	0.0133	2.82	2589	16	688	12	[Actr3 - arp3 actin-related protein 3, Sept9 - septin 9, Sept2 - septin 2, Chmp4b - charged multivesicular body protein 4b, Actr2 - arp2 actin-related protein 2, Cfl1 - cofilin 1, non-muscle, Ist1 - increased sodium tolerance 1 homolog (yeast), Sptbn1 - spectrin beta, non-erythrocytic 1, Stmn1 - stathmin 1, Myh10 - myosin, heavy polypeptide 10, non-muscle, Sept7 - septin 7, Sept11 - septin 11]
GO:0061640	cytoskeleton-dependent cytokinesis	0.000604	0.0133	2.82	2589	16	688	12	[Actr3 - arp3 actin-related protein 3, Sept9 - septin 9, Sept2 - septin 2, Chmp4b - charged multivesicular body protein 4b, Actr2 - arp2 actin-related protein 2, Cfl1 - cofilin 1, non-muscle, Ist1 - increased sodium tolerance 1 homolog (yeast), Sptbn1 - spectrin beta, non-erythrocytic 1, Stmn1 - stathmin 1, Myh10 - myosin, heavy polypeptide 10, non-muscle, Sept7 - septin 7, Sept11 - septin 11]
GO:0007051	spindle organization	0.00062	0.0136	3.98	2589	23	283	10	[Flna - filamin, alpha, Ezr - ezrin, Ranbp1 - ran binding protein 1, Cltc - clathrin, heavy polypeptide (hc), Myh9 - myosin, heavy polypeptide 9, non-muscle, Vcp - valosin containing protein, Rps3 - ribosomal protein s3, Kpnb1 - karyopherin (importin) beta 1, Tubb5 - tubulin, beta 5 class i, Stmn1 - stathmin 1]
GO:0032535	regulation of cellular component size	0.000623	0.0136	1.83	2589	67	717	34	[Ezr - ezrin, Vil1 - villin 1, Grb2 - growth factor receptor bound protein 2, Gsn - gelsolin, Tmsb10 - thymosin, beta 10, Mtor - mechanistic target of rapamycin (serine/threonine kinase), Capza1 - capping protein (actin filament) muscle z-line, alpha 1, Coro1b - coronin, actin binding protein 1b, Cttn - cortactin, Add1 - adducin 1 (alpha), Hsp90aa1 - heat shock protein 90, alpha (cytosolic), clas…
GO:0045787	positive regulation of cell cycle	0.000635	0.0138	2.82	2589	57	274	17	[Rpl23 - ribosomal protein l23, Calr - calreticulin, Rpl17 - ribosomal protein l17, Hnrnpu - heterogeneous nuclear ribonucleoprotein u, Rad23a - rad23a homolog (s. cerevisiae), Ddx39b - dead (asp-glu-ala-asp) box polypeptide 39b, Eif4e - eukaryotic translation initiation factor 4e, Mif - macrophage migration inhibitory factor, Rps15a - ribosomal protein s15a, Anxa1 - annexin a1, Ranbp1 - ran bind…
GO:0006310	DNA recombination	0.000641	0.0139	2.1	2589	23	964	18	[Apex1 - apurinic/apyrimidinic endonuclease 1, Xrcc6 - x-ray repair complementing defective repair in chinese hamster cells 6, Hmgb3 - high mobility group box 3, Xrn2 - 5'-3' exoribonuclease 2, Nono - non-pou-domain-containing, octamer binding protein, Prkdc - protein kinase, dna activated, catalytic polypeptide, Hspd1 - heat shock protein 1 (chaperonin), Psmd14 - proteasome (prosome, macropain) …
GO:0001932	regulation of protein phosphorylation	0.000651	0.0141	1.46	2589	164	820	76	[Arrb1 - arrestin, beta 1, Lmnb1 - lamin b1, Fn1 - fibronectin 1, Grb2 - growth factor receptor bound protein 2, Kars - lysyl-trna synthetase, Phb2 - prohibitin 2, Prmt5 - protein arginine n-methyltransferase 5, H2afy - h2a histone family, member y, Rock2 - rho-associated coiled-coil containing protein kinase 2, Mif - macrophage migration inhibitory factor, Coro1c - coronin, actin binding protein…
GO:0043086	negative regulation of catalytic activity	0.000652	0.0141	1.55	2589	119	812	58	[Arrb1 - arrestin, beta 1, Serpina1b - serine (or cysteine) preptidase inhibitor, clade a, member 1b, Gpc3 - glypican 3, Ahsg - alpha-2-hs-glycoprotein, Kng2 - kininogen 2, H2afy - h2a histone family, member y, Hnrnpu - heterogeneous nuclear ribonucleoprotein u, Rock2 - rho-associated coiled-coil containing protein kinase 2, Bag2 - bcl2-associated athanogene 2, Apoe - apolipoprotein e, Coro1c - c…
GO:0045744	negative regulation of G protein-coupled receptor signaling pathway	0.000663	0.0143	14.07	2589	3	184	3	[Snca - synuclein, alpha, Ywhab - tyrosine 3-monooxygenase/tryptophan 5-monooxygenase activation protein, beta polypeptide, Stmn1 - stathmin 1]
GO:1904029	regulation of cyclin-dependent protein kinase activity	0.000674	0.0145	105.67	2589	7	7	2	[Hsp90ab1 - heat shock protein 90 alpha (cytosolic), class b member 1, Actb - actin, beta]
GO:0010720	positive regulation of cell development	0.000679	0.0146	1.61	2589	84	899	47	[Calr - calreticulin, Gdi1 - guanosine diphosphate (gdp) dissociation inhibitor 1, Fn1 - fibronectin 1, Qk - quaking, Fubp1 - far upstream element (fuse) binding protein 1, Ist1 - increased sodium tolerance 1 homolog (yeast), Eef1a1 - eukaryotic translation elongation factor 1 alpha 1, Prmt5 - protein arginine n-methyltransferase 5, Rab21 - rab21, member ras oncogene family, Mtor - mechanistic ta…
GO:0002793	positive regulation of peptide secretion	0.00068	0.0146	4.01	2589	48	148	11	[Hspd1 - heat shock protein 1 (chaperonin), Ncl - nucleolin, Ptbp1 - polypyrimidine tract binding protein 1, Fga - fibrinogen alpha chain, Hmgb1 - high mobility group box 1, Sptbn1 - spectrin beta, non-erythrocytic 1, S100a8 - s100 calcium binding protein a8 (calgranulin a), Fgb - fibrinogen beta chain, Glud1 - glutamate dehydrogenase 1, S100a9 - s100 calcium binding protein a9 (calgranulin b), M…
GO:0060968	regulation of gene silencing	0.000688	0.0147	3.35	2589	19	447	11	[Ddx5 - dead (asp-glu-ala-asp) box polypeptide 5, Hist1h1e - histone cluster 1, h1e, Trim28 - tripartite motif-containing 28, Dhx9 - deah (asp-glu-ala-his) box polypeptide 9, Eif4g1 - eukaryotic translation initiation factor 4, gamma 1, H1f0 - h1 histone family, member 0, Hist1h1d - histone cluster 1, h1d, Hist1h1b - histone cluster 1, h1b, Hist1h3b - histone cluster 1, h3b, Hist1h1c - histone cl…
GO:1903900	regulation of viral life cycle	0.000704	0.015	3	2589	33	366	14	[Ddx5 - dead (asp-glu-ala-asp) box polypeptide 5, Lgals1 - lectin, galactose binding, soluble 1, Gsn - gelsolin, Ilf3 - interleukin enhancer binding factor 3, Hspa8 - heat shock protein 8, Rad23a - rad23a homolog (s. cerevisiae), Isg15 - isg15 ubiquitin-like modifier, Trim28 - tripartite motif-containing 28, Apcs - serum amyloid p-component, Pabpc1 - poly(a) binding protein, cytoplasmic 1, Ddb1 -…
GO:0034470	ncRNA processing	0.000705	0.015	2.74	2589	73	233	18	[Pa2g4 - proliferation-associated 2g4, Rps6 - ribosomal protein s6, Hnrnpa2b1 - heterogeneous nuclear ribonucleoprotein a2/b1, Rps8 - ribosomal protein s8, Rpl7a - ribosomal protein l7a, Rpsa - ribosomal protein sa, Rpl10a - ribosomal protein l10a, Rpl35a - ribosomal protein l35a, Rps15 - ribosomal protein s15, Rps14 - ribosomal protein s14, Fbl - fibrillarin, Rpl5 - ribosomal protein l5, Rps28 -…
GO:0030163	protein catabolic process	0.000714	0.0151	1.78	2589	91	622	39	[Psmd1 - proteasome (prosome, macropain) 26s subunit, non-atpase, 1, Psmc6 - proteasome (prosome, macropain) 26s subunit, atpase, 6, Hspa8 - heat shock protein 8, Vcp - valosin containing protein, Skp1a - s-phase kinase-associated protein 1a, Nsfl1c - nsfl1 (p97) cofactor (p47), Apoe - apolipoprotein e, Psmd2 - proteasome (prosome, macropain) 26s subunit, non-atpase, 2, Psma1 - proteasome (prosom…
GO:1904591	positive regulation of protein import	0.000721	0.0152	4.19	2589	18	309	9	[Flna - filamin, alpha, Trim28 - tripartite motif-containing 28, Hnrnpm - heterogeneous nuclear ribonucleoprotein m, Nutf2 - nuclear transport factor 2, Hsp90aa1 - heat shock protein 90, alpha (cytosolic), class a member 1, Hsp90ab1 - heat shock protein 90 alpha (cytosolic), class b member 1, Pdcd5 - programmed cell death 5, Ipo5 - importin 5, Mapk1 - mitogen-activated protein kinase 1]
GO:0048585	negative regulation of response to stimulus	0.000724	0.0153	1.62	2589	196	472	58	[Calr - calreticulin, Ahsg - alpha-2-hs-glycoprotein, Gpc3 - glypican 3, Kng2 - kininogen 2, Lmna - lamin a, Peg10 - paternally expressed 10, Ywhab - tyrosine 3-monooxygenase/tryptophan 5-monooxygenase activation protein, beta polypeptide, Mif - macrophage migration inhibitory factor, Apoe - apolipoprotein e, Coro1b - coronin, actin binding protein 1b, Usp14 - ubiquitin specific peptidase 14, Hmg…
GO:0000226	microtubule cytoskeleton organization	0.000768	0.0162	3.93	2589	45	161	11	[Flna - filamin, alpha, Ccdc88c - coiled-coil domain containing 88c, Ranbp1 - ran binding protein 1, Cltc - clathrin, heavy polypeptide (hc), Lmna - lamin a, Tuba1b - tubulin, alpha 1b, Vcp - valosin containing protein, Rps3 - ribosomal protein s3, Eml4 - echinoderm microtubule associated protein like 4, Tubb5 - tubulin, beta 5 class i, Stmn1 - stathmin 1]
GO:0001907	killing by symbiont of host cells	0.000772	0.0162	1294.5	2589	1	2	1	[Alb - albumin]
GO:0052331	hemolysis in other organism involved in symbiotic interaction	0.000772	0.0162	1294.5	2589	1	2	1	[Alb - albumin]
GO:0001897	cytolysis by symbiont of host cells	0.000772	0.0162	1294.5	2589	1	2	1	[Alb - albumin]
GO:0045938	positive regulation of circadian sleep/wake cycle, sleep	0.000772	0.0161	1294.5	2589	1	2	1	[Alb - albumin]
GO:0045187	regulation of circadian sleep/wake cycle, sleep	0.000772	0.0161	1294.5	2589	1	2	1	[Alb - albumin]
GO:0045188	regulation of circadian sleep/wake cycle, non-REM sleep	0.000772	0.016	1294.5	2589	1	2	1	[Alb - albumin]
GO:0042749	regulation of circadian sleep/wake cycle	0.000772	0.016	1294.5	2589	1	2	1	[Alb - albumin]
GO:0042753	positive regulation of circadian rhythm	0.000772	0.016	1294.5	2589	1	2	1	[Alb - albumin]
GO:0046010	positive regulation of circadian sleep/wake cycle, non-REM sleep	0.000772	0.0159	1294.5	2589	1	2	1	[Alb - albumin]
GO:0044179	hemolysis in other organism	0.000772	0.0159	1294.5	2589	1	2	1	[Alb - albumin]
GO:0044004	disruption by symbiont of host cell	0.000772	0.0159	1294.5	2589	1	2	1	[Alb - albumin]
GO:0051659	maintenance of mitochondrion location	0.000772	0.0158	1294.5	2589	1	2	1	[Alb - albumin]
GO:0019836	hemolysis by symbiont of host erythrocytes	0.000772	0.0158	1294.5	2589	1	2	1	[Alb - albumin]
GO:0044770	cell cycle phase transition	0.000774	0.0158	2.72	2589	13	805	11	[Nasp - nuclear autoantigenic sperm protein (histone-binding), Chmp4b - charged multivesicular body protein 4b, Rpl24 - ribosomal protein l24, Anp32b - acidic (leucine-rich) nuclear phosphoprotein 32 family, member b, Arpp19 - camp-regulated phosphoprotein 19, Rps6 - ribosomal protein s6, Upf1 - upf1 regulator of nonsense transcripts homolog (yeast), Cdk1 - cyclin-dependent kinase 1, Ube2l3 - ubi…
GO:0050792	regulation of viral process	0.000776	0.0158	2.67	2589	45	366	17	[Ddx5 - dead (asp-glu-ala-asp) box polypeptide 5, Lgals1 - lectin, galactose binding, soluble 1, Dhx9 - deah (asp-glu-ala-his) box polypeptide 9, Gsn - gelsolin, Ilf3 - interleukin enhancer binding factor 3, Hspa8 - heat shock protein 8, Rad23a - rad23a homolog (s. cerevisiae), Apoe - apolipoprotein e, Isg15 - isg15 ubiquitin-like modifier, Trim28 - tripartite motif-containing 28, Cfl1 - cofilin …
GO:0050658	RNA transport	0.000776	0.0157	4.91	2589	50	95	9	[Sfpq - splicing factor proline/glutamine rich (polypyrimidine tract binding protein associated), Rps15 - ribosomal protein s15, Hnrnpa2b1 - heterogeneous nuclear ribonucleoprotein a2/b1, Hnrnpu - heterogeneous nuclear ribonucleoprotein u, Igf2bp1 - insulin-like growth factor 2 mrna binding protein 1, Hnrnpa1 - heterogeneous nuclear ribonucleoprotein a1, Npm1 - nucleophosmin 1, Hnrnpa3 - heteroge…
GO:0050657	nucleic acid transport	0.000776	0.0157	4.91	2589	50	95	9	[Sfpq - splicing factor proline/glutamine rich (polypyrimidine tract binding protein associated), Rps15 - ribosomal protein s15, Hnrnpa2b1 - heterogeneous nuclear ribonucleoprotein a2/b1, Hnrnpu - heterogeneous nuclear ribonucleoprotein u, Igf2bp1 - insulin-like growth factor 2 mrna binding protein 1, Npm1 - nucleophosmin 1, Hnrnpa1 - heterogeneous nuclear ribonucleoprotein a1, Hnrnpa3 - heteroge…
GO:0051236	establishment of RNA localization	0.000776	0.0157	4.91	2589	50	95	9	[Sfpq - splicing factor proline/glutamine rich (polypyrimidine tract binding protein associated), Rps15 - ribosomal protein s15, Hnrnpa2b1 - heterogeneous nuclear ribonucleoprotein a2/b1, Hnrnpu - heterogeneous nuclear ribonucleoprotein u, Igf2bp1 - insulin-like growth factor 2 mrna binding protein 1, Npm1 - nucleophosmin 1, Hnrnpa1 - heterogeneous nuclear ribonucleoprotein a1, Hnrnpa3 - heteroge…
GO:0042026	protein refolding	0.000792	0.016	6.79	2589	13	176	6	[Hspd1 - heat shock protein 1 (chaperonin), Hspa5 - heat shock protein 5, Hsp90aa1 - heat shock protein 90, alpha (cytosolic), class a member 1, Hspa8 - heat shock protein 8, Hspa9 - heat shock protein 9, Ppib - peptidylprolyl isomerase b]
GO:0048869	cellular developmental process	0.000801	0.0161	2.81	2589	289	51	16	[Igkc - immunoglobulin kappa constant, A2m - alpha-2-macroglobulin, Fn1 - fibronectin 1, Bpgm - 2,3-bisphosphoglycerate mutase, Hbb-b1 - hemoglobin, beta adult major chain, Hbb-b2 - hemoglobin, beta adult minor chain, Eef2 - eukaryotic translation elongation factor 2, Actb - actin, beta, S100a8 - s100 calcium binding protein a8 (calgranulin a), Mif - macrophage migration inhibitory factor, S100a9…
GO:0010498	proteasomal protein catabolic process	0.000813	0.0163	1.93	2589	65	619	30	[Psmd1 - proteasome (prosome, macropain) 26s subunit, non-atpase, 1, Psmc6 - proteasome (prosome, macropain) 26s subunit, atpase, 6, Vcp - valosin containing protein, Skp1a - s-phase kinase-associated protein 1a, Nsfl1c - nsfl1 (p97) cofactor (p47), Psmd2 - proteasome (prosome, macropain) 26s subunit, non-atpase, 2, Psma1 - proteasome (prosome, macropain) subunit, alpha type 1, Psmd14 - proteasom…
GO:2001056	positive regulation of cysteine-type endopeptidase activity	0.000815	0.0163	10.63	2589	29	42	5	[Hspd1 - heat shock protein 1 (chaperonin), Snca - synuclein, alpha, Vcp - valosin containing protein, S100a8 - s100 calcium binding protein a8 (calgranulin a), S100a9 - s100 calcium binding protein a9 (calgranulin b)]
GO:0060260	regulation of transcription initiation from RNA polymerase II promoter	0.000861	0.0172	4	2589	8	567	7	[Psmc6 - proteasome (prosome, macropain) 26s subunit, atpase, 6, Sub1 - sub1 homolog (s. cerevisiae), Psmc5 - protease (prosome, macropain) 26s subunit, atpase 5, Psmc2 - proteasome (prosome, macropain) 26s subunit, atpase 2, Cand1 - cullin associated and neddylation disassociated 1, Psmc3 - proteasome (prosome, macropain) 26s subunit, atpase 3, Psmc4 - proteasome (prosome, macropain) 26s subunit…
GO:0060261	positive regulation of transcription initiation from RNA polymerase II promoter	0.000861	0.0172	4	2589	8	567	7	[Psmc6 - proteasome (prosome, macropain) 26s subunit, atpase, 6, Sub1 - sub1 homolog (s. cerevisiae), Psmc5 - protease (prosome, macropain) 26s subunit, atpase 5, Cand1 - cullin associated and neddylation disassociated 1, Psmc2 - proteasome (prosome, macropain) 26s subunit, atpase 2, Psmc3 - proteasome (prosome, macropain) 26s subunit, atpase 3, Psmc4 - proteasome (prosome, macropain) 26s subunit…
GO:0061478	response to platelet aggregation inhibitor	0.000878	0.0175	52.3	2589	3	33	2	[Actb - actin, beta, Hnrnpk - heterogeneous nuclear ribonucleoprotein k]
GO:0045815	positive regulation of gene expression, epigenetic	0.000881	0.0175	3.42	2589	9	673	8	[Hist1h1e - histone cluster 1, h1e, H1f0 - h1 histone family, member 0, Hist1h1d - histone cluster 1, h1d, Ctnnb1 - catenin (cadherin associated protein), beta 1, Hist1h1b - histone cluster 1, h1b, H2afy - h2a histone family, member y, Hist1h1a - histone cluster 1, h1a, Hist1h1c - histone cluster 1, h1c]
GO:0050715	positive regulation of cytokine secretion	0.000882	0.0175	9.14	2589	13	109	5	[Hspd1 - heat shock protein 1 (chaperonin), Ncl - nucleolin, Hmgb1 - high mobility group box 1, Sptbn1 - spectrin beta, non-erythrocytic 1, Mif - macrophage migration inhibitory factor]
GO:0043691	reverse cholesterol transport	0.000922	0.0182	21.94	2589	6	59	3	[Apoa2 - apolipoprotein a-ii, Apoa4 - apolipoprotein a-iv, Apoa1 - apolipoprotein a-i]
GO:0010872	regulation of cholesterol esterification	0.000922	0.0182	21.94	2589	6	59	3	[Apoa2 - apolipoprotein a-ii, Apoa4 - apolipoprotein a-iv, Apoa1 - apolipoprotein a-i]
GO:0034380	high-density lipoprotein particle assembly	0.000922	0.0181	21.94	2589	6	59	3	[Apoa2 - apolipoprotein a-ii, Apoa4 - apolipoprotein a-iv, Apoa1 - apolipoprotein a-i]
GO:0033700	phospholipid efflux	0.000922	0.0181	21.94	2589	6	59	3	[Apoa2 - apolipoprotein a-ii, Apoa4 - apolipoprotein a-iv, Apoa1 - apolipoprotein a-i]
GO:0030490	maturation of SSU-rRNA	0.000924	0.0181	8.04	2589	9	179	5	[Rps14 - ribosomal protein s14, Rps28 - ribosomal protein s28, Rps8 - ribosomal protein s8, Rps19 - ribosomal protein s19, Rps16 - ribosomal protein s16]
GO:0021782	glial cell development	0.000925	0.0181	11.47	2589	7	129	4	[Vim - vimentin, Phgdh - 3-phosphoglycerate dehydrogenase, S100a8 - s100 calcium binding protein a8 (calgranulin a), S100a9 - s100 calcium binding protein a9 (calgranulin b)]
GO:0010466	negative regulation of peptidase activity	0.000932	0.0182	2.19	2589	46	566	22	[Serpina1b - serine (or cysteine) preptidase inhibitor, clade a, member 1b, Serpinf2 - serine (or cysteine) peptidase inhibitor, clade f, member 2, Rps6ka3 - ribosomal protein s6 kinase polypeptide 3, A2m - alpha-2-macroglobulin, Ngp - neutrophilic granule protein, Gpc3 - glypican 3, Ahsg - alpha-2-hs-glycoprotein, Kng2 - kininogen 2, Serpinh1 - serine (or cysteine) peptidase inhibitor, clade h, …
GO:0051016	barbed-end actin filament capping	0.000936	0.0182	2.99	2589	10	779	9	[Capza1 - capping protein (actin filament) muscle z-line, alpha 1, Vil1 - villin 1, Add1 - adducin 1 (alpha), Gsn - gelsolin, Capg - capping protein (actin filament), gelsolin-like, Twf2 - twinfilin, actin-binding protein, homolog 2 (drosophila), Capzb - capping protein (actin filament) muscle z-line, beta, Rdx - radixin, Capza2 - capping protein (actin filament) muscle z-line, alpha 2]
GO:0032368	regulation of lipid transport	0.000969	0.0188	9.97	2589	22	59	5	[Apoa2 - apolipoprotein a-ii, Apoa4 - apolipoprotein a-iv, Apoa1 - apolipoprotein a-i, Hnrnpk - heterogeneous nuclear ribonucleoprotein k, Mif - macrophage migration inhibitory factor]
GO:0071897	DNA biosynthetic process	0.000973	0.0189	4.29	2589	9	469	7	[Pcna - proliferating cell nuclear antigen, Dkc1 - dyskeratosis congenita 1, dyskerin, Hsp90aa1 - heat shock protein 90, alpha (cytosolic), class a member 1, Hsp90ab1 - heat shock protein 90 alpha (cytosolic), class b member 1, Ptges3 - prostaglandin e synthase 3 (cytosolic), Vcp - valosin containing protein, Phb - prohibitin]
