# Supplementary material for: Molecular harvesting with electroporation for tissue profiling
Source: Sci Rep. 2019 Oct 31;9:15750. doi: 10.1038/s41598-019-51634-7 (PMC6823461; doi:10.1038/s41598-019-51634-7)
Supplement: Supplementary file 12 — Table S11 TumorVsLiverFunction [file 41598_2019_51634_MOESM12_ESM.xlsx]

## Sheet: GOFUNCTION
GO Term	Description	P-value	FDR q-value	Enrichment	N	B	n	b	Genes
GO:0003676	nucleic acid binding	5.63e-39	1.46e-35	1.73	2589	461	991	306	[Calr - calreticulin, Sf3a1 - splicing factor 3a, subunit 1, Prmt5 - protein arginine n-methyltransferase 5, Sarnp - sap domain containing ribonucleoprotein, Peg10 - paternally expressed 10, Rps26 - ribosomal protein s26, Ptbp1 - polypyrimidine tract binding protein 1, Eif3f - eukaryotic translation initiation factor 3, subunit f, Eif4g1 - eukaryotic translation initiation factor 4, gamma 1, Hmgb…
GO:0003723	RNA binding	5.41e-31	7.02e-28	1.79	2589	342	981	232	[Calr - calreticulin, Sf3a1 - splicing factor 3a, subunit 1, Rps26 - ribosomal protein s26, Ptbp1 - polypyrimidine tract binding protein 1, Eif3f - eukaryotic translation initiation factor 3, subunit f, Eif4g1 - eukaryotic translation initiation factor 4, gamma 1, Fbl - fibrillarin, Nudt21 - nudix (nucleoside diphosphate linked moiety x)-type motif 21, Nsun2 - nol1/nop2/sun domain family member 2…
GO:0005515	protein binding	2.13e-28	1.85e-25	1.26	2589	1435	999	696	[Myh14 - myosin, heavy polypeptide 14, Ist1 - increased sodium tolerance 1 homolog (yeast), Gsn - gelsolin, Abcc8 - atp-binding cassette, sub-family c (cftr/mrp), member 8, St13 - suppression of tumorigenicity 13, Vcp - valosin containing protein, Ptma - prothymosin alpha, Tmsb10 - thymosin, beta 10, Coro1c - coronin, actin binding protein 1c, Coro1b - coronin, actin binding protein 1b, Ptbp1 - p…
m6 homolog, u6 small nuclear rna associated (s. cerevisiae), Dnajc8 - dnaj (hsp40) homolog, subfamily c, member 8, Dpysl2 - dihydropyrimidinase-like 2, Crkl - v-crk sarcoma virus ct10 oncogene homolog (avian)-like, Snrpd3 - small nuclear ribonucleoprotein d3, Ipo5 - importin 5, Cpne3 - copine iii, Pf4 - platelet factor 4]
GO:0003735	structural constituent of ribosome	5.96e-24	3.87e-21	4.18	2589	95	372	57	[Rplp0 - ribosomal protein, large, p0, Fau - finkel-biskis-reilly murine sarcoma virus (fbr-musv) ubiquitously expressed (fox derived), Rps27l - ribosomal protein s27-like, Rps26 - ribosomal protein s26, Rpl37 - ribosomal protein l37, Rpl14 - ribosomal protein l14, Rpl31 - ribosomal protein l31, Rps10 - ribosomal protein s10, Rpl32 - ribosomal protein l32, Rpl8 - ribosomal protein l8, Rps20 - rib…
GO:0005198	structural molecule activity	1.29e-21	6.73e-19	2.89	2589	191	398	85	[Lmnb1 - lamin b1, Rplp0 - ribosomal protein, large, p0, Fn1 - fibronectin 1, Fau - finkel-biskis-reilly murine sarcoma virus (fbr-musv) ubiquitously expressed (fox derived), Lmna - lamin a, Rps27l - ribosomal protein s27-like, Tln1 - talin 1, Ahnak - ahnak nucleoprotein (desmoyokin), Psmd11 - proteasome (prosome, macropain) 26s subunit, non-atpase, 11, Actn1 - actinin, alpha 1, Rps26 - ribosomal…
GO:0005488	binding	6.16e-19	2.67e-16	1.12	2589	2046	999	884	[St13 - suppression of tumorigenicity 13, Vcp - valosin containing protein, Ptma - prothymosin alpha, Tmsb10 - thymosin, beta 10, Coro1c - coronin, actin binding protein 1c, Coro1b - coronin, actin binding protein 1b, Phgdh - 3-phosphoglycerate dehydrogenase, Ptbp1 - polypyrimidine tract binding protein 1, H2-Q10 - histocompatibility 2, q region locus 10, Eif4g1 - eukaryotic translation initiatio…
ryotic translation initiation factor 3, subunit i, Erp29 - endoplasmic reticulum protein 29, Npm3 - nucleoplasmin 3, Npm1 - nucleophosmin 1, Sec24c - sec24 related gene family, member c (s. cerevisiae), Prdx2 - peroxiredoxin 2, Eif3d - eukaryotic translation initiation factor 3, subunit d, Fubp1 - far upstream element (fuse) binding protein 1, Pgm3 - phosphoglucomutase 3, Skp1a - s-phase kinase-a…
GO:0003729	mRNA binding	2.28e-15	8.47e-13	2.53	2589	98	679	65	[Calr - calreticulin, Hnrnpu - heterogeneous nuclear ribonucleoprotein u, Srsf1 - serine/arginine-rich splicing factor 1, Rps26 - ribosomal protein s26, Myh10 - myosin, heavy polypeptide 10, non-muscle, Igf2bp2 - insulin-like growth factor 2 mrna binding protein 2, Ptbp1 - polypyrimidine tract binding protein 1, Rbmx - rna binding motif protein, x chromosome, Etf1 - eukaryotic translation termina…
GO:0003677	DNA binding	1.74e-14	5.66e-12	1.81	2589	163	991	113	[Arid3a - at rich interactive domain 3a (bright-like), Prmt5 - protein arginine n-methyltransferase 5, Sarnp - sap domain containing ribonucleoprotein, Peg10 - paternally expressed 10, Hist1h1c - histone cluster 1, h1c, Ptbp1 - polypyrimidine tract binding protein 1, Ilf2 - interleukin enhancer binding factor 2, Nucks1 - nuclear casein kinase and cyclin-dependent kinase substrate 1, Hmgb2 - high …
GO:0044877	protein-containing complex binding	1.19e-13	3.44e-11	1.6	2589	324	890	178	[Myh14 - myosin, heavy polypeptide 14, Calr - calreticulin, Ist1 - increased sodium tolerance 1 homolog (yeast), Gsn - gelsolin, Capg - capping protein (actin filament), gelsolin-like, Prmt5 - protein arginine n-methyltransferase 5, St13 - suppression of tumorigenicity 13, Vcp - valosin containing protein, Fscn1 - fascin homolog 1, actin bundling protein (strongylocentrotus purpuratus), Hist1h1c …
GO:0019899	enzyme binding	1.34e-12	3.49e-10	1.82	2589	463	375	122	[Calu - calumenin, Gdi2 - guanosine diphosphate (gdp) dissociation inhibitor 2, Calr - calreticulin, Gdi1 - guanosine diphosphate (gdp) dissociation inhibitor 1, Hspa8 - heat shock protein 8, Cap1 - cap, adenylate cyclase-associated protein 1 (yeast), Vcp - valosin containing protein, Flna - filamin, alpha, Hspd1 - heat shock protein 1 (chaperonin), Hsp90aa1 - heat shock protein 90, alpha (cytoso…
GO:0019843	rRNA binding	3.13e-12	7.39e-10	4.73	2589	33	398	24	[Rpl4 - ribosomal protein l4, Rplp0 - ribosomal protein, large, p0, Rps4x - ribosomal protein s4, x-linked, Rpl23 - ribosomal protein l23, Ncl - nucleolin, Rpl8 - ribosomal protein l8, Rpl17 - ribosomal protein l17, Rps5 - ribosomal protein s5, Rpl7 - ribosomal protein l7, Rpl9 - ribosomal protein l9, Rpl37a - ribosomal protein l37a, Eef2 - eukaryotic translation elongation factor 2, Rpl6 - ribos…
GO:1901363	heterocyclic compound binding	9.98e-12	2.16e-09	1.23	2589	973	992	460	[Myh14 - myosin, heavy polypeptide 14, St13 - suppression of tumorigenicity 13, Vcp - valosin containing protein, Phgdh - 3-phosphoglycerate dehydrogenase, Ptbp1 - polypyrimidine tract binding protein 1, Eif4g1 - eukaryotic translation initiation factor 4, gamma 1, Acox1 - acyl-coenzyme a oxidase 1, palmitoyl, Psmc1 - protease (prosome, macropain) 26s subunit, atpase 1, Hbb-y - hemoglobin y, beta…
GO:0097159	organic cyclic compound binding	3.02e-11	6.04e-09	1.22	2589	995	992	467	[Myh14 - myosin, heavy polypeptide 14, St13 - suppression of tumorigenicity 13, Vcp - valosin containing protein, Phgdh - 3-phosphoglycerate dehydrogenase, Ptbp1 - polypyrimidine tract binding protein 1, Eif4g1 - eukaryotic translation initiation factor 4, gamma 1, Acox1 - acyl-coenzyme a oxidase 1, palmitoyl, Psmc1 - protease (prosome, macropain) 26s subunit, atpase 1, Hbb-y - hemoglobin y, beta…
GO:0008092	cytoskeletal protein binding	1.98e-10	3.68e-08	1.76	2589	198	756	102	[Myh14 - myosin, heavy polypeptide 14, Gsn - gelsolin, Cap1 - cap, adenylate cyclase-associated protein 1 (yeast), Fscn1 - fascin homolog 1, actin bundling protein (strongylocentrotus purpuratus), Tmsb10 - thymosin, beta 10, Coro1c - coronin, actin binding protein 1c, Capza1 - capping protein (actin filament) muscle z-line, alpha 1, Apoe - apolipoprotein e, Flna - filamin, alpha, Coro1b - coronin…
GO:0043565	sequence-specific DNA binding	2.18e-10	3.77e-08	2.18	2589	73	845	52	[Lmnb1 - lamin b1, Arid3a - at rich interactive domain 3a (bright-like), Eno1 - enolase 1, alpha non-neuron, H2afy - h2a histone family, member y, Prmt5 - protein arginine n-methyltransferase 5, Hnrnpu - heterogeneous nuclear ribonucleoprotein u, Sarnp - sap domain containing ribonucleoprotein, Sars - seryl-aminoacyl-trna synthetase, Ptbp1 - polypyrimidine tract binding protein 1, Trim28 - tripar…
GO:0019825	oxygen binding	1.06e-09	1.73e-07	235.36	2589	11	4	4	[Hbb-bs - hemoglobin, beta adult s chain, Alb - albumin, Hbb-b1 - hemoglobin, beta adult major chain, Hbb-b2 - hemoglobin, beta adult minor chain]
GO:0003779	actin binding	1.69e-09	2.58e-07	2.26	2589	99	614	53	[Myh14 - myosin, heavy polypeptide 14, Gsn - gelsolin, Cap1 - cap, adenylate cyclase-associated protein 1 (yeast), Tln1 - talin 1, Hnrnpu - heterogeneous nuclear ribonucleoprotein u, Actn1 - actinin, alpha 1, Tmsb10 - thymosin, beta 10, Myh10 - myosin, heavy polypeptide 10, non-muscle, Flna - filamin, alpha, Capza1 - capping protein (actin filament) muscle z-line, alpha 1, Coro1c - coronin, actin…
GO:0051082	unfolded protein binding	1.75e-09	2.52e-07	5.7	2589	49	176	19	[Hspa5 - heat shock protein 5, Cct6a - chaperonin containing tcp1, subunit 6a (zeta), Tcp1 - t-complex protein 1, Calr - calreticulin, Cct8 - chaperonin containing tcp1, subunit 8 (theta), Cct7 - chaperonin containing tcp1, subunit 7 (eta), Serpinh1 - serine (or cysteine) peptidase inhibitor, clade h, member 1, Cct3 - chaperonin containing tcp1, subunit 3 (gamma), Cct5 - chaperonin containing tcp…
GO:0003690	double-stranded DNA binding	1.81e-09	2.48e-07	1.97	2589	73	991	55	[Lmnb1 - lamin b1, Arid3a - at rich interactive domain 3a (bright-like), Eno1 - enolase 1, alpha non-neuron, Prmt5 - protein arginine n-methyltransferase 5, H2afy - h2a histone family, member y, Hnrnpu - heterogeneous nuclear ribonucleoprotein u, Sarnp - sap domain containing ribonucleoprotein, Hist1h1c - histone cluster 1, h1c, Sars - seryl-aminoacyl-trna synthetase, Rbmx - rna binding motif pro…
GO:0008134	transcription factor binding	1.85e-09	2.41e-07	1.82	2589	108	964	73	[Arrb1 - arrestin, beta 1, Calr - calreticulin, Hspa8 - heat shock protein 8, Tcerg1 - transcription elongation regulator 1 (ca150), Hnrnpu - heterogeneous nuclear ribonucleoprotein u, Flna - filamin, alpha, Jup - junction plakoglobin, Nucks1 - nuclear casein kinase and cyclin-dependent kinase substrate 1, Hspa4 - heat shock protein 4, Hmgb2 - high mobility group box 2, Edf1 - endothelial differe…
GO:0031721	hemoglobin alpha binding	1.02e-08	1.27e-06	485.44	2589	4	4	3	[Hbb-bs - hemoglobin, beta adult s chain, Hbb-b1 - hemoglobin, beta adult major chain, Hbb-b2 - hemoglobin, beta adult minor chain]
GO:0061134	peptidase regulator activity	1.54e-08	1.82e-06	2.99	2589	47	535	29	[Serpinf2 - serine (or cysteine) peptidase inhibitor, clade f, member 2, Serpina1b - serine (or cysteine) preptidase inhibitor, clade a, member 1b, Vil1 - villin 1, Ahsg - alpha-2-hs-glycoprotein, Gpc3 - glypican 3, Fn1 - fibronectin 1, Kng2 - kininogen 2, Serpinh1 - serine (or cysteine) peptidase inhibitor, clade h, member 1, Rps27l - ribosomal protein s27-like, Snca - synuclein, alpha, Vcp - va…
GO:0043021	ribonucleoprotein complex binding	1.96e-08	2.21e-06	2.09	2589	59	925	44	[Letm1 - leucine zipper-ef-hand containing transmembrane protein 1, Ddx5 - dead (asp-glu-ala-asp) box polypeptide 5, Csnk2b - casein kinase 2, beta polypeptide, Dhx9 - deah (asp-glu-ala-his) box polypeptide 9, Gcn1l1 - gcn1 general control of amino-acid synthesis 1-like 1 (yeast), Srp68 - signal recognition particle 68, Prmt5 - protein arginine n-methyltransferase 5, Hnrnpu - heterogeneous nuclea…
GO:0031720	haptoglobin binding	3.98e-08	4.31e-06	388.35	2589	5	4	3	[Hbb-bs - hemoglobin, beta adult s chain, Hbb-b1 - hemoglobin, beta adult major chain, Hbb-b2 - hemoglobin, beta adult minor chain]
GO:0030492	hemoglobin binding	8.18e-08	8.5e-06	323.62	2589	6	4	3	[Hbb-bs - hemoglobin, beta adult s chain, Hbb-b1 - hemoglobin, beta adult major chain, Hbb-b2 - hemoglobin, beta adult minor chain]
GO:0003730	mRNA 3'-UTR binding	8.68e-08	8.67e-06	3.21	2589	27	627	21	[Ddx5 - dead (asp-glu-ala-asp) box polypeptide 5, Dazap1 - daz associated protein 1, Cct5 - chaperonin containing tcp1, subunit 5 (epsilon), Hnrnpd - heterogeneous nuclear ribonucleoprotein d, Khsrp - kh-type splicing regulatory protein, Cirbp - cold inducible rna binding protein, Hnrnpa2b1 - heterogeneous nuclear ribonucleoprotein a2/b1, Carhsp1 - calcium regulated heat stable protein 1, Igf2bp3…
GO:1990837	sequence-specific double-stranded DNA binding	9.75e-08	9.38e-06	2.2	2589	53	845	38	[Lmnb1 - lamin b1, Cdc5l - cell division cycle 5-like (s. pombe), Dhx9 - deah (asp-glu-ala-his) box polypeptide 9, Fubp1 - far upstream element (fuse) binding protein 1, Arid3a - at rich interactive domain 3a (bright-like), Actn4 - actinin alpha 4, Eno1 - enolase 1, alpha non-neuron, H2afy - h2a histone family, member y, Prmt5 - protein arginine n-methyltransferase 5, Mcm5 - minichromosome mainte…
GO:0005102	signaling receptor binding	2.09e-07	1.94e-05	3.39	2589	242	79	25	[Anxa5 - annexin a5, Fn1 - fibronectin 1, Hspa8 - heat shock protein 8, Actn4 - actinin alpha 4, Vcp - valosin containing protein, Tubb5 - tubulin, beta 5 class i, Mif - macrophage migration inhibitory factor, Cfl1 - cofilin 1, non-muscle, Hmgb2 - high mobility group box 2, Hsp90ab1 - heat shock protein 90 alpha (cytosolic), class b member 1, Hmgb1 - high mobility group box 1, Idh1 - isocitrate d…
GO:0051015	actin filament binding	2.82e-07	2.53e-05	2.23	2589	65	696	39	[Ezr - ezrin, Myh14 - myosin, heavy polypeptide 14, Vil1 - villin 1, Anxa6 - annexin a6, Lasp1 - lim and sh3 protein 1, Tpm4 - tropomyosin 4, Gsn - gelsolin, Actn4 - actinin alpha 4, Tln1 - talin 1, Actn1 - actinin, alpha 1, Eef2 - eukaryotic translation elongation factor 2, Vcl - vinculin, Myh10 - myosin, heavy polypeptide 10, non-muscle, Coro1c - coronin, actin binding protein 1c, Capza1 - capp…
GO:0061135	endopeptidase regulator activity	2.97e-07	2.58e-05	2.43	2589	39	791	29	[Serpina1b - serine (or cysteine) preptidase inhibitor, clade a, member 1b, Serpinf2 - serine (or cysteine) peptidase inhibitor, clade f, member 2, Arrb1 - arrestin, beta 1, Vil1 - villin 1, Ahsg - alpha-2-hs-glycoprotein, Serpinh1 - serine (or cysteine) peptidase inhibitor, clade h, member 1, Kng2 - kininogen 2, Snca - synuclein, alpha, Psmd14 - proteasome (prosome, macropain) 26s subunit, non-a…
GO:0004857	enzyme inhibitor activity	3.91e-07	3.28e-05	2.02	2589	71	812	45	[Serpina1b - serine (or cysteine) preptidase inhibitor, clade a, member 1b, Arrb1 - arrestin, beta 1, Calu - calumenin, Serpinf2 - serine (or cysteine) peptidase inhibitor, clade f, member 2, Vil1 - villin 1, Anxa3 - annexin a3, Gpc3 - glypican 3, Ahsg - alpha-2-hs-glycoprotein, Arpp19 - camp-regulated phosphoprotein 19, Kng2 - kininogen 2, Serpinh1 - serine (or cysteine) peptidase inhibitor, cla…
GO:0030234	enzyme regulator activity	5.12e-07	4.16e-05	1.64	2589	176	791	88	[Calu - calumenin, Serpina1b - serine (or cysteine) preptidase inhibitor, clade a, member 1b, Arrb1 - arrestin, beta 1, Gdi2 - guanosine diphosphate (gdp) dissociation inhibitor 2, Gdi1 - guanosine diphosphate (gdp) dissociation inhibitor 1, Fn1 - fibronectin 1, Gpc3 - glypican 3, Ahsg - alpha-2-hs-glycoprotein, Arpp19 - camp-regulated phosphoprotein 19, Kng2 - kininogen 2, Rps27l - ribosomal pro…
GO:0050542	icosanoid binding	8.25e-07	6.49e-05	49.31	2589	5	42	4	[Hspa8 - heat shock protein 8, Snca - synuclein, alpha, S100a8 - s100 calcium binding protein a8 (calgranulin a), S100a9 - s100 calcium binding protein a9 (calgranulin b)]
GO:0001067	regulatory region nucleic acid binding	1.65e-06	0.000126	2.08	2589	55	838	37	[Arrb1 - arrestin, beta 1, Cdc5l - cell division cycle 5-like (s. pombe), Dhx9 - deah (asp-glu-ala-his) box polypeptide 9, Arid3a - at rich interactive domain 3a (bright-like), Actn4 - actinin alpha 4, Hnrnpa2b1 - heterogeneous nuclear ribonucleoprotein a2/b1, Eno1 - enolase 1, alpha non-neuron, Prmt5 - protein arginine n-methyltransferase 5, H2afy - h2a histone family, member y, Hnrnpu - heterog…
GO:0031072	heat shock protein binding	2.11e-06	0.000156	2.01	2589	46	981	35	[Hspa8 - heat shock protein 8, Ppid - peptidylprolyl isomerase d (cyclophilin d), Arhgdia - rho gdp dissociation inhibitor (gdi) alpha, Snca - synuclein, alpha, St13 - suppression of tumorigenicity 13, Eno1 - enolase 1, alpha non-neuron, Bag2 - bcl2-associated athanogene 2, Hspa1l - heat shock protein 1-like, Hsp90ab1 - heat shock protein 90 alpha (cytosolic), class b member 1, Dnajb1 - dnaj (hsp…
GO:0030414	peptidase inhibitor activity	2.62e-06	0.000189	3.03	2589	35	513	21	[Serpinf2 - serine (or cysteine) peptidase inhibitor, clade f, member 2, Serpina1b - serine (or cysteine) preptidase inhibitor, clade a, member 1b, C3 - complement component 3, Rps6ka3 - ribosomal protein s6 kinase polypeptide 3, A2m - alpha-2-macroglobulin, Vil1 - villin 1, Ngp - neutrophilic granule protein, Ahsg - alpha-2-hs-glycoprotein, Gpc3 - glypican 3, Kng2 - kininogen 2, Serpinh1 - serin…
GO:0008135	translation factor activity, RNA binding	2.69e-06	0.000189	2.2	2589	41	863	30	[Eif3d - eukaryotic translation initiation factor 3, subunit d, Eef1a1 - eukaryotic translation elongation factor 1 alpha 1, Eif5 - eukaryotic translation initiation factor 5, Tufm - tu translation elongation factor, mitochondrial, Eef1g - eukaryotic translation elongation factor 1 gamma, Eef2 - eukaryotic translation elongation factor 2, Etf1 - eukaryotic translation termination factor 1, Eif3f …
GO:0044212	transcription regulatory region DNA binding	3.51e-06	0.00024	2.08	2589	52	838	35	[Arrb1 - arrestin, beta 1, Cdc5l - cell division cycle 5-like (s. pombe), Dhx9 - deah (asp-glu-ala-his) box polypeptide 9, Arid3a - at rich interactive domain 3a (bright-like), Actn4 - actinin alpha 4, Eno1 - enolase 1, alpha non-neuron, Prmt5 - protein arginine n-methyltransferase 5, H2afy - h2a histone family, member y, Hnrnpu - heterogeneous nuclear ribonucleoprotein u, Sarnp - sap domain cont…
GO:0098772	molecular function regulator	4.14e-06	0.000276	3.62	2589	219	62	19	[C3 - complement component 3, Serpina1b - serine (or cysteine) preptidase inhibitor, clade a, member 1b, A2m - alpha-2-macroglobulin, Ahsg - alpha-2-hs-glycoprotein, Fn1 - fibronectin 1, Snca - synuclein, alpha, Arhgdia - rho gdp dissociation inhibitor (gdi) alpha, Vcp - valosin containing protein, Mif - macrophage migration inhibitory factor, Apoa2 - apolipoprotein a-ii, Serpina3k - serine (or c…
GO:0048027	mRNA 5'-UTR binding	4.36e-06	0.000283	4.78	2589	14	426	11	[Igf2bp2 - insulin-like growth factor 2 mrna binding protein 2, Ncl - nucleolin, Cct5 - chaperonin containing tcp1, subunit 5 (epsilon), Syncrip - synaptotagmin binding, cytoplasmic rna interacting protein, Rps14 - ribosomal protein s14, Rpl5 - ribosomal protein l5, Rps13 - ribosomal protein s13, Rpl26 - ribosomal protein l26, Igf2bp3 - insulin-like growth factor 2 mrna binding protein 3, Igf2bp1…
GO:0042826	histone deacetylase binding	6.41e-06	0.000406	4.62	2589	14	440	11	[Nudt21 - nudix (nucleoside diphosphate linked moiety x)-type motif 21, Hsp90aa1 - heat shock protein 90, alpha (cytosolic), class a member 1, Parp1 - poly (adp-ribose) polymerase family, member 1, Sfpq - splicing factor proline/glutamine rich (polypyrimidine tract binding protein associated), Hnrnpd - heterogeneous nuclear ribonucleoprotein d, Hsp90ab1 - heat shock protein 90 alpha (cytosolic), …
GO:0008289	lipid binding	7.01e-06	0.000433	4.34	2589	154	62	16	[C3 - complement component 3, Anxa5 - annexin a5, Hspa8 - heat shock protein 8, Arhgdia - rho gdp dissociation inhibitor (gdi) alpha, Snca - synuclein, alpha, Vcp - valosin containing protein, S100a8 - s100 calcium binding protein a8 (calgranulin a), S100a9 - s100 calcium binding protein a9 (calgranulin b), Hspd1 - heat shock protein 1 (chaperonin), Apoa2 - apolipoprotein a-ii, Apoa4 - apolipopro…
GO:0004866	endopeptidase inhibitor activity	7.77e-06	0.000469	2.97	2589	34	513	20	[Serpina1b - serine (or cysteine) preptidase inhibitor, clade a, member 1b, Serpinf2 - serine (or cysteine) peptidase inhibitor, clade f, member 2, C3 - complement component 3, Rps6ka3 - ribosomal protein s6 kinase polypeptide 3, Vil1 - villin 1, A2m - alpha-2-macroglobulin, Ngp - neutrophilic granule protein, Ahsg - alpha-2-hs-glycoprotein, Serpinh1 - serine (or cysteine) peptidase inhibitor, cl…
GO:0000976	transcription regulatory region sequence-specific DNA binding	1.64e-05	0.000969	1.98	2589	41	991	31	[Cdc5l - cell division cycle 5-like (s. pombe), Dhx9 - deah (asp-glu-ala-his) box polypeptide 9, Arid3a - at rich interactive domain 3a (bright-like), Actn4 - actinin alpha 4, Prmt5 - protein arginine n-methyltransferase 5, Eno1 - enolase 1, alpha non-neuron, H2afy - h2a histone family, member y, Sarnp - sap domain containing ribonucleoprotein, Hnrnpu - heterogeneous nuclear ribonucleoprotein u, …
GO:0003743	translation initiation factor activity	1.67e-05	0.000966	2.3	2589	30	863	23	[Eif3d - eukaryotic translation initiation factor 3, subunit d, Eif4b - eukaryotic translation initiation factor 4b, Eif3l - eukaryotic translation initiation factor 3, subunit l, Eif3b - eukaryotic translation initiation factor 3, subunit b, Eif2s1 - eukaryotic translation initiation factor 2, subunit 1 alpha, Eif3k - eukaryotic translation initiation factor 3, subunit k, Eif3a - eukaryotic tran…
GO:0019901	protein kinase binding	1.69e-05	0.000953	1.61	2589	133	844	70	[Arrb1 - arrestin, beta 1, Lmnb1 - lamin b1, Grb2 - growth factor receptor bound protein 2, H2afy - h2a histone family, member y, Srsf1 - serine/arginine-rich splicing factor 1, Flna - filamin, alpha, Jup - junction plakoglobin, Hsp90aa1 - heat shock protein 90, alpha (cytosolic), class a member 1, Pgam1 - phosphoglycerate mutase 1, Mapre2 - microtubule-associated protein, rp/eb family, member 2,…
GO:0019904	protein domain specific binding	1.97e-05	0.00109	1.5	2589	150	991	86	[Ccdc6 - coiled-coil domain containing 6, Srsf9 - serine/arginine-rich splicing factor 9, Fn1 - fibronectin 1, Grb2 - growth factor receptor bound protein 2, Ist1 - increased sodium tolerance 1 homolog (yeast), Ppil1 - peptidylprolyl isomerase (cyclophilin)-like 1, Hspa8 - heat shock protein 8, Capg - capping protein (actin filament), gelsolin-like, St13 - suppression of tumorigenicity 13, Tln1 -…
GO:0031625	ubiquitin protein ligase binding	2.14e-05	0.00116	2.23	2589	77	497	33	[Psmd1 - proteasome (prosome, macropain) 26s subunit, non-atpase, 1, Calr - calreticulin, Pa2g4 - proliferation-associated 2g4, Ywhaz - tyrosine 3-monooxygenase/tryptophan 5-monooxygenase activation protein, zeta polypeptide, Tuba1b - tubulin, alpha 1b, Hspa8 - heat shock protein 8, Vcp - valosin containing protein, Tubb5 - tubulin, beta 5 class i, Hspa1l - heat shock protein 1-like, Vcl - vincul…
GO:0042802	identical protein binding	2.15e-05	0.00114	1.36	2589	463	642	156	[Mat2a - methionine adenosyltransferase ii, alpha, Psmc6 - proteasome (prosome, macropain) 26s subunit, atpase, 6, St13 - suppression of tumorigenicity 13, Prmt5 - protein arginine n-methyltransferase 5, Vcp - valosin containing protein, Pkm - pyruvate kinase, muscle, Flna - filamin, alpha, Apoe - apolipoprotein e, Coro1b - coronin, actin binding protein 1b, Hsp90aa1 - heat shock protein 90, alph…
GO:0070180	large ribosomal subunit rRNA binding	2.64e-05	0.00137	8.6	2589	7	258	6	[Rplp0 - ribosomal protein, large, p0, Rpl23 - ribosomal protein l23, Rpl17 - ribosomal protein l17, Rpl12 - ribosomal protein l12, Rpl37a - ribosomal protein l37a, Rpl19 - ribosomal protein l19]
GO:0003725	double-stranded RNA binding	2.75e-05	0.0014	3.32	2589	29	430	16	[Eif4b - eukaryotic translation initiation factor 4b, Vim - vimentin, Dhx9 - deah (asp-glu-ala-his) box polypeptide 9, Tuba1b - tubulin, alpha 1b, Cltc - clathrin, heavy polypeptide (hc), Ilf3 - interleukin enhancer binding factor 3, Eif4a1 - eukaryotic translation initiation factor 4a1, Hnrnpu - heterogeneous nuclear ribonucleoprotein u, Actn1 - actinin, alpha 1, Hspd1 - heat shock protein 1 (ch…
GO:0005344	oxygen carrier activity	3.11e-05	0.00156	323.62	2589	4	4	2	[Hbb-b1 - hemoglobin, beta adult major chain, Hbb-b2 - hemoglobin, beta adult minor chain]
GO:0005504	fatty acid binding	3.3e-05	0.00162	13.58	2589	22	52	6	[Alb - albumin, Hspa8 - heat shock protein 8, Snca - synuclein, alpha, Arhgdia - rho gdp dissociation inhibitor (gdi) alpha, S100a8 - s100 calcium binding protein a8 (calgranulin a), S100a9 - s100 calcium binding protein a9 (calgranulin b)]
GO:0050544	arachidonic acid binding	4.09e-05	0.00197	46.23	2589	4	42	3	[Snca - synuclein, alpha, S100a8 - s100 calcium binding protein a8 (calgranulin a), S100a9 - s100 calcium binding protein a9 (calgranulin b)]
GO:0004601	peroxidase activity	5.06e-05	0.00239	71.92	2589	27	4	3	[Hbb-bs - hemoglobin, beta adult s chain, Hbb-b1 - hemoglobin, beta adult major chain, Hbb-b2 - hemoglobin, beta adult minor chain]
GO:0016684	oxidoreductase activity, acting on peroxide as acceptor	5.67e-05	0.00263	69.35	2589	28	4	3	[Hbb-bs - hemoglobin, beta adult s chain, Hbb-b1 - hemoglobin, beta adult major chain, Hbb-b2 - hemoglobin, beta adult minor chain]
GO:0044389	ubiquitin-like protein ligase binding	7.85e-05	0.00358	2.12	2589	81	497	33	[Psmd1 - proteasome (prosome, macropain) 26s subunit, non-atpase, 1, Calr - calreticulin, Pa2g4 - proliferation-associated 2g4, Ywhaz - tyrosine 3-monooxygenase/tryptophan 5-monooxygenase activation protein, zeta polypeptide, Tuba1b - tubulin, alpha 1b, Hspa8 - heat shock protein 8, Vcp - valosin containing protein, Tubb5 - tubulin, beta 5 class i, Hspa1l - heat shock protein 1-like, Vcl - vincul…
GO:0140110	transcription regulator activity	8.02e-05	0.00359	1.64	2589	87	964	53	[Trrap - transformation/transcription domain-associated protein, Arid3a - at rich interactive domain 3a (bright-like), Tcerg1 - transcription elongation regulator 1 (ca150), Eno1 - enolase 1, alpha non-neuron, Prmt5 - protein arginine n-methyltransferase 5, Sarnp - sap domain containing ribonucleoprotein, Hnrnpu - heterogeneous nuclear ribonucleoprotein u, Actn1 - actinin, alpha 1, Raly - hnrnp-a…
GO:0019900	kinase binding	8.6e-05	0.00379	1.53	2589	150	844	75	[Arrb1 - arrestin, beta 1, Lmnb1 - lamin b1, Grb2 - growth factor receptor bound protein 2, H2afy - h2a histone family, member y, Srsf1 - serine/arginine-rich splicing factor 1, Pfkl - phosphofructokinase, liver, b-type, Flna - filamin, alpha, Jup - junction plakoglobin, Hsp90aa1 - heat shock protein 90, alpha (cytosolic), class a member 1, Pgam1 - phosphoglycerate mutase 1, Hsp90ab1 - heat shock…
GO:0016209	antioxidant activity	9.01e-05	0.0039	9.38	2589	46	42	7	[Hbb-bs - hemoglobin, beta adult s chain, Apoa4 - apolipoprotein a-iv, Hbb-b1 - hemoglobin, beta adult major chain, Hbb-b2 - hemoglobin, beta adult minor chain, Prdx2 - peroxiredoxin 2, S100a8 - s100 calcium binding protein a8 (calgranulin a), S100a9 - s100 calcium binding protein a9 (calgranulin b)]
GO:0001158	enhancer sequence-specific DNA binding	9.86e-05	0.0042	18.17	2589	6	95	4	[Sfpq - splicing factor proline/glutamine rich (polypyrimidine tract binding protein associated), Hmgb2 - high mobility group box 2, Nono - non-pou-domain-containing, octamer binding protein, Hmga1 - high mobility group at-hook 1]
GO:0035326	enhancer binding	9.86e-05	0.00413	18.17	2589	6	95	4	[Sfpq - splicing factor proline/glutamine rich (polypyrimidine tract binding protein associated), Hmgb2 - high mobility group box 2, Hmga1 - high mobility group at-hook 1, Nono - non-pou-domain-containing, octamer binding protein]
GO:0036094	small molecule binding	0.000103	0.00425	2.85	2589	633	23	16	[Hspa5 - heat shock protein 5, Tuba1b - tubulin, alpha 1b, Hspa8 - heat shock protein 8, Eef1a1 - eukaryotic translation elongation factor 1 alpha 1, Hbb-b1 - hemoglobin, beta adult major chain, Hbb-b2 - hemoglobin, beta adult minor chain, Actb - actin, beta, S100a9 - s100 calcium binding protein a9 (calgranulin b), Hbb-bs - hemoglobin, beta adult s chain, Hspd1 - heat shock protein 1 (chaperonin…
GO:0008144	drug binding	0.000119	0.00484	6.06	2589	374	8	7	[Hspd1 - heat shock protein 1 (chaperonin), Hbb-bs - hemoglobin, beta adult s chain, Alb - albumin, Hsp90ab1 - heat shock protein 90 alpha (cytosolic), class b member 1, Hbb-b1 - hemoglobin, beta adult major chain, Hbb-b2 - hemoglobin, beta adult minor chain, Actb - actin, beta]
GO:0008035	high-density lipoprotein particle binding	0.000121	0.00484	32.91	2589	4	59	3	[Hspd1 - heat shock protein 1 (chaperonin), Apoa2 - apolipoprotein a-ii, Apoa1 - apolipoprotein a-i]
GO:0033293	monocarboxylic acid binding	0.000124	0.00489	11.06	2589	27	52	6	[Alb - albumin, Hspa8 - heat shock protein 8, Snca - synuclein, alpha, Arhgdia - rho gdp dissociation inhibitor (gdi) alpha, S100a8 - s100 calcium binding protein a8 (calgranulin a), S100a9 - s100 calcium binding protein a9 (calgranulin b)]
GO:0050543	icosatetraenoic acid binding	0.000135	0.00522	36.99	2589	5	42	3	[Snca - synuclein, alpha, S100a8 - s100 calcium binding protein a8 (calgranulin a), S100a9 - s100 calcium binding protein a9 (calgranulin b)]
GO:0000977	RNA polymerase II regulatory region sequence-specific DNA binding	0.000176	0.00674	2.22	2589	37	726	23	[Cdc5l - cell division cycle 5-like (s. pombe), Dhx9 - deah (asp-glu-ala-his) box polypeptide 9, Parp1 - poly (adp-ribose) polymerase family, member 1, Actn4 - actinin alpha 4, Eno1 - enolase 1, alpha non-neuron, Prmt5 - protein arginine n-methyltransferase 5, H2afy - h2a histone family, member y, Nono - non-pou-domain-containing, octamer binding protein, Cnbp - cellular nucleic acid binding prot…
GO:0001012	RNA polymerase II regulatory region DNA binding	0.000176	0.00664	2.22	2589	37	726	23	[Cdc5l - cell division cycle 5-like (s. pombe), Dhx9 - deah (asp-glu-ala-his) box polypeptide 9, Parp1 - poly (adp-ribose) polymerase family, member 1, Actn4 - actinin alpha 4, H2afy - h2a histone family, member y, Prmt5 - protein arginine n-methyltransferase 5, Eno1 - enolase 1, alpha non-neuron, Nono - non-pou-domain-containing, octamer binding protein, Cnbp - cellular nucleic acid binding prot…
GO:0032564	dATP binding	0.000186	0.00689	11.06	2589	4	234	4	[Hist1h1e - histone cluster 1, h1e, Hsp90aa1 - heat shock protein 90, alpha (cytosolic), class a member 1, Hsp90ab1 - heat shock protein 90 alpha (cytosolic), class b member 1, St13 - suppression of tumorigenicity 13]
GO:0017025	TBP-class protein binding	0.000193	0.00705	4.14	2589	9	556	8	[Psmc1 - protease (prosome, macropain) 26s subunit, atpase 1, Psmc5 - protease (prosome, macropain) 26s subunit, atpase 5, Hnrnpf - heterogeneous nuclear ribonucleoprotein f, Psmc2 - proteasome (prosome, macropain) 26s subunit, atpase 2, Ruvbl1 - ruvb-like protein 1, Cand1 - cullin associated and neddylation disassociated 1, Ruvbl2 - ruvb-like protein 2, Naca - nascent polypeptide-associated comp…
GO:0005200	structural constituent of cytoskeleton	0.000193	0.00696	2.28	2589	23	887	18	[Actr3 - arp3 actin-related protein 3, Vim - vimentin, Tubb2a - tubulin, beta 2a class iia, Tuba1c - tubulin, alpha 1c, Tuba1b - tubulin, alpha 1b, Arpc4 - actin related protein 2/3 complex, subunit 4, Tln1 - talin 1, Tubb5 - tubulin, beta 5 class i, Tpm1 - tropomyosin 1, alpha, Actb - actin, beta, Actr2 - arp2 actin-related protein 2, Arpc2 - actin related protein 2/3 complex, subunit 2, Synm - …
GO:0030957	Tat protein binding	0.000223	0.00794	101.53	2589	3	17	2	[Npm1 - nucleophosmin 1, Actb - actin, beta]
GO:0005253	anion channel activity	0.000256	0.00899	6.72	2589	5	385	5	[Clic4 - chloride intracellular channel 4 (mitochondrial), Clic1 - chloride intracellular channel 1, Vdac3 - voltage-dependent anion channel 3, Vdac2 - voltage-dependent anion channel 2, Vdac1 - voltage-dependent anion channel 1]
GO:0005092	GDP-dissociation inhibitor activity	0.000277	0.00961	6.59	2589	5	393	5	[Gdi2 - guanosine diphosphate (gdp) dissociation inhibitor 2, Gdi1 - guanosine diphosphate (gdp) dissociation inhibitor 1, Ranbp1 - ran binding protein 1, Arhgdib - rho, gdp dissociation inhibitor (gdi) beta, Arhgdia - rho gdp dissociation inhibitor (gdi) alpha]
GO:0002020	protease binding	0.000343	0.0117	9.44	2589	35	47	6	[Hspd1 - heat shock protein 1 (chaperonin), Serpina1b - serine (or cysteine) preptidase inhibitor, clade a, member 1b, A2m - alpha-2-macroglobulin, Fn1 - fibronectin 1, Vcp - valosin containing protein, Mif - macrophage migration inhibitory factor]
GO:0036402	proteasome-activating ATPase activity	0.000345	0.0117	4.8	2589	6	539	6	[Psmc1 - protease (prosome, macropain) 26s subunit, atpase 1, Psmc6 - proteasome (prosome, macropain) 26s subunit, atpase, 6, Psmc5 - protease (prosome, macropain) 26s subunit, atpase 5, Psmc2 - proteasome (prosome, macropain) 26s subunit, atpase 2, Psmc3 - proteasome (prosome, macropain) 26s subunit, atpase 3, Psmc4 - proteasome (prosome, macropain) 26s subunit, atpase, 4]
GO:0043177	organic acid binding	0.000357	0.0119	5.53	2589	81	52	9	[Alb - albumin, Hspa8 - heat shock protein 8, Arhgdia - rho gdp dissociation inhibitor (gdi) alpha, Snca - synuclein, alpha, Hbb-b1 - hemoglobin, beta adult major chain, Hbb-b2 - hemoglobin, beta adult minor chain, S100a8 - s100 calcium binding protein a8 (calgranulin a), Glud1 - glutamate dehydrogenase 1, S100a9 - s100 calcium binding protein a9 (calgranulin b)]
GO:0008097	5S rRNA binding	0.000359	0.0118	7.6	2589	6	284	5	[Rpl4 - ribosomal protein l4, Rpl7 - ribosomal protein l7, Rpl5 - ribosomal protein l5, Rpl3 - ribosomal protein l3, Eef2 - eukaryotic translation elongation factor 2]
GO:0031722	hemoglobin beta binding	0.000386	0.0125	2589	2589	1	1	1	[Hbb-bs - hemoglobin, beta adult s chain]
GO:0060228	phosphatidylcholine-sterol O-acyltransferase activator activity	0.000393	0.0126	11.51	2589	5	180	4	[Apoe - apolipoprotein e, Apoa2 - apolipoprotein a-ii, Apoa4 - apolipoprotein a-iv, Apoa1 - apolipoprotein a-i]
GO:0017091	AU-rich element binding	0.000427	0.0135	5.48	2589	7	405	6	[Hnrnpa0 - heterogeneous nuclear ribonucleoprotein a0, Nudt21 - nudix (nucleoside diphosphate linked moiety x)-type motif 21, Hnrnpd - heterogeneous nuclear ribonucleoprotein d, Ilf3 - interleukin enhancer binding factor 3, Khsrp - kh-type splicing regulatory protein, Elavl1 - elav (embryonic lethal, abnormal vision)-like 1 (hu antigen r)]
GO:0031490	chromatin DNA binding	0.000432	0.0135	3.21	2589	20	484	12	[Apex1 - apurinic/apyrimidinic endonuclease 1, Hist1h1e - histone cluster 1, h1e, Dhx9 - deah (asp-glu-ala-his) box polypeptide 9, H1f0 - h1 histone family, member 0, Hist1h1d - histone cluster 1, h1d, Actn4 - actinin alpha 4, Hist1h1b - histone cluster 1, h1b, Ruvbl2 - ruvb-like protein 2, H2afy - h2a histone family, member y, Hist1h3b - histone cluster 1, h3b, Hnrnpu - heterogeneous nuclear rib…
GO:0036002	pre-mRNA binding	0.00051	0.0158	2.45	2589	13	975	12	[Ddx5 - dead (asp-glu-ala-asp) box polypeptide 5, Ptbp1 - polypyrimidine tract binding protein 1, Snrpc - u1 small nuclear ribonucleoprotein c, U2af2 - u2 small nuclear ribonucleoprotein auxiliary factor (u2af) 2, Srsf2 - serine/arginine-rich splicing factor 2, Sf1 - splicing factor 1, Hnrnpa2b1 - heterogeneous nuclear ribonucleoprotein a2/b1, U2af1 - u2 small nuclear ribonucleoprotein auxiliary …
GO:0003682	chromatin binding	0.000535	0.0164	1.58	2589	81	991	49	[Trrap - transformation/transcription domain-associated protein, Arid3a - at rich interactive domain 3a (bright-like), H2afy - h2a histone family, member y, Ssbp1 - single-stranded dna binding protein 1, Prmt5 - protein arginine n-methyltransferase 5, Hnrnpu - heterogeneous nuclear ribonucleoprotein u, Hist1h1c - histone cluster 1, h1c, Trim28 - tripartite motif-containing 28, Rbmx - rna binding …
GO:0004298	threonine-type endopeptidase activity	0.000543	0.0164	3.28	2589	17	510	11	[Psma1 - proteasome (prosome, macropain) subunit, alpha type 1, Psma4 - proteasome (prosome, macropain) subunit, alpha type 4, Psmb6 - proteasome (prosome, macropain) subunit, beta type 6, Psma5 - proteasome (prosome, macropain) subunit, alpha type 5, Psma6 - proteasome (prosome, macropain) subunit, alpha type 6, Psma7 - proteasome (prosome, macropain) subunit, alpha type 7, Psmb1 - proteasome (p…
GO:0070003	threonine-type peptidase activity	0.000543	0.0162	3.28	2589	17	510	11	[Psma1 - proteasome (prosome, macropain) subunit, alpha type 1, Psma4 - proteasome (prosome, macropain) subunit, alpha type 4, Psmb6 - proteasome (prosome, macropain) subunit, beta type 6, Psma5 - proteasome (prosome, macropain) subunit, alpha type 5, Psma6 - proteasome (prosome, macropain) subunit, alpha type 6, Psma7 - proteasome (prosome, macropain) subunit, alpha type 7, Psmb1 - proteasome (p…
GO:0071813	lipoprotein particle binding	0.000554	0.0164	107.88	2589	6	8	2	[Hspd1 - heat shock protein 1 (chaperonin), Apoa1 - apolipoprotein a-i]
GO:0071814	protein-lipid complex binding	0.000554	0.0162	107.88	2589	6	8	2	[Hspd1 - heat shock protein 1 (chaperonin), Apoa1 - apolipoprotein a-i]
GO:1990715	mRNA CDS binding	0.000565	0.0163	14.88	2589	3	174	3	[Hnrnpa2b1 - heterogeneous nuclear ribonucleoprotein a2/b1, Hnrnpl - heterogeneous nuclear ribonucleoprotein l, Hnrnpk - heterogeneous nuclear ribonucleoprotein k]
GO:0017111	nucleoside-triphosphatase activity	0.000585	0.0167	1.4	2589	176	946	90	[Myh14 - myosin, heavy polypeptide 14, Ddx47 - dead (asp-glu-ala-asp) box polypeptide 47, Psmc6 - proteasome (prosome, macropain) 26s subunit, atpase, 6, Atp6v1g1 - atpase, h+ transporting, lysosomal v1 subunit g1, Hspa8 - heat shock protein 8, Abcc8 - atp-binding cassette, sub-family c (cftr/mrp), member 8, Tufm - tu translation elongation factor, mitochondrial, Vcp - valosin containing protein,…
GO:0008201	heparin binding	0.000664	0.0188	2.19	2589	25	851	18	[Anxa4 - annexin a4, Anxa6 - annexin a6, Itgam - integrin alpha m, Fn1 - fibronectin 1, Anxa5 - annexin a5, F2 - coagulation factor ii, Hrg - histidine-rich glycoprotein, Vtn - vitronectin, Apoe - apolipoprotein e, Apoh - apolipoprotein h, Serpinc1 - serine (or cysteine) peptidase inhibitor, clade c (antithrombin), member 1, Pdcd5 - programmed cell death 5, Cfh - complement component factor h, Rp…
GO:0002039	p53 binding	0.000668	0.0187	15.14	2589	12	57	4	[Hspd1 - heat shock protein 1 (chaperonin), Ybx1 - y box protein 1, Npm1 - nucleophosmin 1, Eef2 - eukaryotic translation elongation factor 2]
GO:0001091	RNA polymerase II basal transcription factor binding	0.000728	0.0201	4.26	2589	6	608	6	[Ruvbl1 - ruvb-like protein 1, Edf1 - endothelial differentiation-related factor 1, Fbl - fibrillarin, Ruvbl2 - ruvb-like protein 2, Hnrnpu - heterogeneous nuclear ribonucleoprotein u, Nop58 - nop58 ribonucleoprotein]
GO:0000987	proximal promoter sequence-specific DNA binding	0.00076	0.0208	2.11	2589	21	991	17	[Dhx9 - deah (asp-glu-ala-his) box polypeptide 9, Prmt5 - protein arginine n-methyltransferase 5, Nono - non-pou-domain-containing, octamer binding protein, Sarnp - sap domain containing ribonucleoprotein, Hnrnpu - heterogeneous nuclear ribonucleoprotein u, Sars - seryl-aminoacyl-trna synthetase, Ybx1 - y box protein 1, Rbmx - rna binding motif protein, x chromosome, Sfpq - splicing factor prolin…
GO:0000978	RNA polymerase II proximal promoter sequence-specific DNA binding	0.00076	0.0206	2.11	2589	21	991	17	[Dhx9 - deah (asp-glu-ala-his) box polypeptide 9, Prmt5 - protein arginine n-methyltransferase 5, Nono - non-pou-domain-containing, octamer binding protein, Sarnp - sap domain containing ribonucleoprotein, Hnrnpu - heterogeneous nuclear ribonucleoprotein u, Sars - seryl-aminoacyl-trna synthetase, Ybx1 - y box protein 1, Rbmx - rna binding motif protein, x chromosome, Sfpq - splicing factor prolin…
GO:0003684	damaged DNA binding	0.000783	0.021	3.65	2589	13	491	9	[Apex1 - apurinic/apyrimidinic endonuclease 1, Pcna - proliferating cell nuclear antigen, Rad23b - rad23b homolog (s. cerevisiae), Xrcc6 - x-ray repair complementing defective repair in chinese hamster cells 6, Hmgb2 - high mobility group box 2, Xrcc5 - x-ray repair complementing defective repair in chinese hamster cells 5, Ddb1 - damage specific dna binding protein 1, Rad23a - rad23a homolog (s.…
GO:0050786	RAGE receptor binding	0.000787	0.0209	20.71	2589	5	75	3	[Hmgb2 - high mobility group box 2, S100a8 - s100 calcium binding protein a8 (calgranulin a), S100a9 - s100 calcium binding protein a9 (calgranulin b)]
GO:0000981	DNA-binding transcription factor activity, RNA polymerase II-specific	0.000815	0.0214	2.04	2589	25	964	19	[Cdc5l - cell division cycle 5-like (s. pombe), Fubp1 - far upstream element (fuse) binding protein 1, Parp1 - poly (adp-ribose) polymerase family, member 1, Arid3a - at rich interactive domain 3a (bright-like), Eno1 - enolase 1, alpha non-neuron, Hmga1 - high mobility group at-hook 1, Cnbp - cellular nucleic acid binding protein, Sarnp - sap domain containing ribonucleoprotein, Ybx1 - y box prot…
GO:0055106	ubiquitin-protein transferase regulator activity	0.000845	0.022	13.08	2589	3	198	3	[Rpl23 - ribosomal protein l23, Rpl5 - ribosomal protein l5, Ube2l3 - ubiquitin-conjugating enzyme e2l 3]
GO:0005543	phospholipid binding	0.000868	0.0223	4.05	2589	80	88	11	[Eea1 - early endosome antigen 1, Anxa5 - annexin a5, Apoa2 - apolipoprotein a-ii, Apoa4 - apolipoprotein a-iv, Cfl1 - cofilin 1, non-muscle, Apoa1 - apolipoprotein a-i, Hspa8 - heat shock protein 8, Hmgb1 - high mobility group box 1, Snca - synuclein, alpha, Tln1 - talin 1, Npm1 - nucleophosmin 1]
GO:0035257	nuclear hormone receptor binding	0.000974	0.0248	1.99	2589	27	962	20	[Arrb1 - arrestin, beta 1, Pcna - proliferating cell nuclear antigen, Ddx5 - dead (asp-glu-ala-asp) box polypeptide 5, Fkbp4 - fk506 binding protein 4, Calr - calreticulin, Parp1 - poly (adp-ribose) polymerase family, member 1, Sumo1 - smt3 suppressor of mif two 3 homolog 1 (yeast), Actn4 - actinin alpha 4, Hmga1 - high mobility group at-hook 1, Snw1 - snw domain containing 1, Uba3 - ubiquitin-li…
