# Supplementary material for: Molecular harvesting with electroporation for tissue profiling
Source: Sci Rep. 2019 Oct 31;9:15750. doi: 10.1038/s41598-019-51634-7 (PMC6823461; doi:10.1038/s41598-019-51634-7)
Supplement: Supplementary file 13 — Table S12 TumorVsLiverComponent [file 41598_2019_51634_MOESM13_ESM.xlsx]

## Sheet: GOCOMPONENT
GO Term	Description	P-value	FDR q-value	Enrichment	N	B	n	b	Genes
GO:0044445	cytosolic part	3.36e-41	4.19e-38	4.74	2589	119	372	81	[Rplp0 - ribosomal protein, large, p0, Psmc6 - proteasome (prosome, macropain) 26s subunit, atpase, 6, Fau - finkel-biskis-reilly murine sarcoma virus (fbr-musv) ubiquitously expressed (fox derived), Rps27l - ribosomal protein s27-like, Eno3 - enolase 3, beta muscle, Hspa8 - heat shock protein 8, Eno1 - enolase 1, alpha non-neuron, Rps26 - ribosomal protein s26, Hbb-bs - hemoglobin, beta adult s …
GO:0032991	protein-containing complex	5.55e-40	3.46e-37	1.4	2589	1107	994	593	[Myh14 - myosin, heavy polypeptide 14, Gsn - gelsolin, St13 - suppression of tumorigenicity 13, Abcc8 - atp-binding cassette, sub-family c (cftr/mrp), member 8, Vcp - valosin containing protein, Coro1c - coronin, actin binding protein 1c, H2-Q10 - histocompatibility 2, q region locus 10, Tomm70a - translocase of outer mitochondrial membrane 70 homolog a (yeast), Eif4g1 - eukaryotic translation in…
GO:1990904	ribonucleoprotein complex	1.08e-31	4.49e-29	2.16	2589	323	662	178	[Rplp0 - ribosomal protein, large, p0, Calr - calreticulin, Sf3a1 - splicing factor 3a, subunit 1, Fau - finkel-biskis-reilly murine sarcoma virus (fbr-musv) ubiquitously expressed (fox derived), Snrpf - small nuclear ribonucleoprotein polypeptide f, Hspa8 - heat shock protein 8, Canx - calnexin, Sarnp - sap domain containing ribonucleoprotein, Vcp - valosin containing protein, Rps26 - ribosomal …
GO:0005634	nucleus	2.43e-31	7.59e-29	1.41	2589	922	991	498	[Ist1 - increased sodium tolerance 1 homolog (yeast), Gsn - gelsolin, Vcp - valosin containing protein, Ptma - prothymosin alpha, Ptbp1 - polypyrimidine tract binding protein 1, Eif4g1 - eukaryotic translation initiation factor 4, gamma 1, Strap - serine/threonine kinase receptor associated protein, Acox1 - acyl-coenzyme a oxidase 1, palmitoyl, Psmc1 - protease (prosome, macropain) 26s subunit, a…
GO:0043232	intracellular non-membrane-bounded organelle	1.04e-25	2.58e-23	1.51	2589	597	991	345	[Fau - finkel-biskis-reilly murine sarcoma virus (fbr-musv) ubiquitously expressed (fox derived), Ist1 - increased sodium tolerance 1 homolog (yeast), Gsn - gelsolin, Cap1 - cap, adenylate cyclase-associated protein 1 (yeast), Capg - capping protein (actin filament), gelsolin-like, Canx - calnexin, Vcp - valosin containing protein, Sarnp - sap domain containing ribonucleoprotein, Nudc - nuclear d…
GO:0043228	non-membrane-bounded organelle	1.34e-25	2.79e-23	1.51	2589	602	991	347	[Fau - finkel-biskis-reilly murine sarcoma virus (fbr-musv) ubiquitously expressed (fox derived), Ist1 - increased sodium tolerance 1 homolog (yeast), Gsn - gelsolin, Cap1 - cap, adenylate cyclase-associated protein 1 (yeast), Capg - capping protein (actin filament), gelsolin-like, Canx - calnexin, Vcp - valosin containing protein, Sarnp - sap domain containing ribonucleoprotein, Nudc - nuclear d…
GO:0044391	ribosomal subunit	4.82e-24	8.59e-22	3.92	2589	110	372	62	[Rplp0 - ribosomal protein, large, p0, Fau - finkel-biskis-reilly murine sarcoma virus (fbr-musv) ubiquitously expressed (fox derived), Rps27l - ribosomal protein s27-like, Rps26 - ribosomal protein s26, Rpl37 - ribosomal protein l37, Rpl14 - ribosomal protein l14, Rpl31 - ribosomal protein l31, Rps10 - ribosomal protein s10, Gnb2l1 - guanine nucleotide binding protein (g protein), beta polypepti…
GO:0044428	nuclear part	2.5e-23	3.9e-21	1.43	2589	720	992	394	[Vcp - valosin containing protein, Strap - serine/threonine kinase receptor associated protein, Acox1 - acyl-coenzyme a oxidase 1, palmitoyl, Psmc1 - protease (prosome, macropain) 26s subunit, atpase 1, Psmb6 - proteasome (prosome, macropain) subunit, beta type 6, Nudt21 - nudix (nucleoside diphosphate linked moiety x)-type motif 21, Nsun2 - nol1/nop2/sun domain family member 2, Psmb7 - proteasom…
GO:0005840	ribosome	1.87e-22	2.59e-20	3.83	2589	109	372	60	[Rplp0 - ribosomal protein, large, p0, Fau - finkel-biskis-reilly murine sarcoma virus (fbr-musv) ubiquitously expressed (fox derived), Rps27l - ribosomal protein s27-like, Rps26 - ribosomal protein s26, Rpl37 - ribosomal protein l37, Rpl14 - ribosomal protein l14, Rpl31 - ribosomal protein l31, Rps10 - ribosomal protein s10, Gnb2l1 - guanine nucleotide binding protein (g protein), beta polypepti…
GO:0005737	cytoplasm	9.86e-22	1.23e-19	1.25	2589	1339	973	629	[Myh14 - myosin, heavy polypeptide 14, Ist1 - increased sodium tolerance 1 homolog (yeast), Gsn - gelsolin, St13 - suppression of tumorigenicity 13, Vcp - valosin containing protein, Tmsb10 - thymosin, beta 10, Coro1c - coronin, actin binding protein 1c, Coro1b - coronin, actin binding protein 1b, Ptbp1 - polypyrimidine tract binding protein 1, Eif4g1 - eukaryotic translation initiation factor 4,…
GO:0022625	cytosolic large ribosomal subunit	3.54e-21	4.01e-19	4.58	2589	43	500	38	[Rplp0 - ribosomal protein, large, p0, Rpl17 - ribosomal protein l17, Rpl27a - ribosomal protein l27a, Rpl7a - ribosomal protein l7a, Rpl37 - ribosomal protein l37, Rpl23a - ribosomal protein l23a, Rpl14 - ribosomal protein l14, Rpl31 - ribosomal protein l31, Rpl5 - ribosomal protein l5, Rps12 - ribosomal protein s12, Rplp2 - ribosomal protein, large p2, Rpl4 - ribosomal protein l4, Rpl23 - ribos…
GO:0045202	synapse	1e-17	1.04e-15	2.54	2589	192	456	86	[Rplp0 - ribosomal protein, large, p0, Gdi2 - guanosine diphosphate (gdp) dissociation inhibitor 2, Hspa8 - heat shock protein 8, Tufm - tu translation elongation factor, mitochondrial, Canx - calnexin, Vcp - valosin containing protein, Actn1 - actinin, alpha 1, Myh10 - myosin, heavy polypeptide 10, non-muscle, Ppp1ca - protein phosphatase 1, catalytic subunit, alpha isoform, Flna - filamin, alph…
GO:0022627	cytosolic small ribosomal subunit	4.33e-17	4.16e-15	5.72	2589	35	362	28	[Rps3a1 - ribosomal protein s3a1, Rps4x - ribosomal protein s4, x-linked, Rps24 - ribosomal protein s24, Rps29 - ribosomal protein s29, Fau - finkel-biskis-reilly murine sarcoma virus (fbr-musv) ubiquitously expressed (fox derived), Rps5 - ribosomal protein s5, Rps6 - ribosomal protein s6, Rps27l - ribosomal protein s27-like, Rps23 - ribosomal protein s23, Rps8 - ribosomal protein s8, Rps26 - rib…
GO:0005681	spliceosomal complex	1.39e-13	1.24e-11	2.12	2589	80	975	64	[Sf3a1 - splicing factor 3a, subunit 1, Ppil1 - peptidylprolyl isomerase (cyclophilin)-like 1, Hspa8 - heat shock protein 8, Snrpf - small nuclear ribonucleoprotein polypeptide f, Naa38 - n(alpha)-acetyltransferase 38, natc auxiliary subunit, Hnrnpu - heterogeneous nuclear ribonucleoprotein u, Snrnp40 - small nuclear ribonucleoprotein 40 (u5), Srsf1 - serine/arginine-rich splicing factor 1, Raly …
GO:0097458	neuron part	1.42e-13	1.18e-11	1.6	2589	321	840	167	[Myh14 - myosin, heavy polypeptide 14, Rplp0 - ribosomal protein, large, p0, Gdi1 - guanosine diphosphate (gdp) dissociation inhibitor 1, Hspa8 - heat shock protein 8, Abcc8 - atp-binding cassette, sub-family c (cftr/mrp), member 8, Canx - calnexin, Pkm - pyruvate kinase, muscle, Fscn1 - fascin homolog 1, actin bundling protein (strongylocentrotus purpuratus), Flna - filamin, alpha, Apoe - apolip…
GO:0015934	large ribosomal subunit	4.06e-13	3.17e-11	4.01	2589	65	338	34	[Rplp0 - ribosomal protein, large, p0, Rpl17 - ribosomal protein l17, Rpl27a - ribosomal protein l27a, Rpl7a - ribosomal protein l7a, Rpl14 - ribosomal protein l14, Rpl31 - ribosomal protein l31, Rpl5 - ribosomal protein l5, Rps12 - ribosomal protein s12, Rplp2 - ribosomal protein, large p2, Rpl4 - ribosomal protein l4, Rpl23 - ribosomal protein l23, Rpl32 - ribosomal protein l32, Rpl8 - ribosoma…
GO:0015935	small ribosomal subunit	6.03e-13	4.42e-11	4.41	2589	47	362	29	[Rps3a1 - ribosomal protein s3a1, Rps4x - ribosomal protein s4, x-linked, Rps24 - ribosomal protein s24, Rps29 - ribosomal protein s29, Fau - finkel-biskis-reilly murine sarcoma virus (fbr-musv) ubiquitously expressed (fox derived), Rps5 - ribosomal protein s5, Rps6 - ribosomal protein s6, Rps27l - ribosomal protein s27-like, Rps23 - ribosomal protein s23, Rps8 - ribosomal protein s8, Rps26 - rib…
GO:0043209	myelin sheath	2.06e-12	1.43e-10	4.57	2589	109	161	31	[Gdi2 - guanosine diphosphate (gdp) dissociation inhibitor 2, Tkt - transketolase, Tuba1b - tubulin, alpha 1b, Eef1a1 - eukaryotic translation elongation factor 1 alpha 1, Hspa8 - heat shock protein 8, Eno1 - enolase 1, alpha non-neuron, Tufm - tu translation elongation factor, mitochondrial, Vcp - valosin containing protein, Pkm - pyruvate kinase, muscle, Mif - macrophage migration inhibitory fa…
GO:0044456	synapse part	2.19e-12	1.44e-10	1.85	2589	181	789	102	[Rplp0 - ribosomal protein, large, p0, Hspa8 - heat shock protein 8, Abcc8 - atp-binding cassette, sub-family c (cftr/mrp), member 8, Canx - calnexin, Flna - filamin, alpha, Apoe - apolipoprotein e, Rpl14 - ribosomal protein l14, Eif4g1 - eukaryotic translation initiation factor 4, gamma 1, Caprin1 - cell cycle associated protein 1, Cnn3 - calponin 3, acidic, Fus - fused in sarcoma, Dnajb1 - dnaj…
GO:0044421	extracellular region part	2.79e-12	1.74e-10	3.78	2589	292	82	35	[Serpina1b - serine (or cysteine) preptidase inhibitor, clade a, member 1b, Anxa5 - annexin a5, Ahsg - alpha-2-hs-glycoprotein, Fn1 - fibronectin 1, Hist2h2be - histone cluster 2, h2be, Clic1 - chloride intracellular channel 1, Hspa8 - heat shock protein 8, Hnrnpa2b1 - heterogeneous nuclear ribonucleoprotein a2/b1, Snca - synuclein, alpha, Arhgdia - rho gdp dissociation inhibitor (gdi) alpha, Pkm…
GO:0005856	cytoskeleton	4.97e-12	2.95e-10	1.63	2589	241	896	136	[Ist1 - increased sodium tolerance 1 homolog (yeast), Gsn - gelsolin, Cap1 - cap, adenylate cyclase-associated protein 1 (yeast), Ahnak - ahnak nucleoprotein (desmoyokin), Nudc - nuclear distribution gene c homolog (aspergillus), Rock2 - rho-associated coiled-coil containing protein kinase 2, Fscn1 - fascin homolog 1, actin bundling protein (strongylocentrotus purpuratus), Capza1 - capping protei…
GO:0044430	cytoskeletal part	1.36e-11	7.69e-10	1.68	2589	258	757	127	[Myh14 - myosin, heavy polypeptide 14, Ist1 - increased sodium tolerance 1 homolog (yeast), Gsn - gelsolin, Cap1 - cap, adenylate cyclase-associated protein 1 (yeast), Hspa8 - heat shock protein 8, Nudc - nuclear distribution gene c homolog (aspergillus), Fscn1 - fascin homolog 1, actin bundling protein (strongylocentrotus purpuratus), Capza1 - capping protein (actin filament) muscle z-line, alph…
GO:0071013	catalytic step 2 spliceosome	1.88e-11	1.02e-09	2.36	2589	45	974	40	[Ddx5 - dead (asp-glu-ala-asp) box polypeptide 5, Cdc5l - cell division cycle 5-like (s. pombe), Sf3a1 - splicing factor 3a, subunit 1, Ppil1 - peptidylprolyl isomerase (cyclophilin)-like 1, Snrpf - small nuclear ribonucleoprotein polypeptide f, Hnrnpa2b1 - heterogeneous nuclear ribonucleoprotein a2/b1, Hnrnpu - heterogeneous nuclear ribonucleoprotein u, Ppil3 - peptidylprolyl isomerase (cyclophi…
GO:0030863	cortical cytoskeleton	3.15e-11	1.64e-09	3.41	2589	38	579	29	[Tpm4 - tropomyosin 4, Lasp1 - lim and sh3 protein 1, Gsn - gelsolin, Actn4 - actinin alpha 4, Cap1 - cap, adenylate cyclase-associated protein 1 (yeast), Eef1a1 - eukaryotic translation elongation factor 1 alpha 1, Ank1 - ankyrin 1, erythroid, Actn1 - actinin, alpha 1, Capza1 - capping protein (actin filament) muscle z-line, alpha 1, Flna - filamin, alpha, Cttn - cortactin, Cfl1 - cofilin 1, non…
GO:0000502	proteasome complex	1.4e-10	6.98e-09	2.28	2589	48	969	41	[Psmd1 - proteasome (prosome, macropain) 26s subunit, non-atpase, 1, Psmc6 - proteasome (prosome, macropain) 26s subunit, atpase, 6, Psmd10 - proteasome (prosome, macropain) 26s subunit, non-atpase, 10, Txnl1 - thioredoxin-like 1, Psmd11 - proteasome (prosome, macropain) 26s subunit, non-atpase, 11, Vcp - valosin containing protein, Psma1 - proteasome (prosome, macropain) subunit, alpha type 1, P…
GO:0005832	chaperonin-containing T-complex	2.27e-10	1.09e-08	18.76	2589	8	138	8	[Cct6a - chaperonin containing tcp1, subunit 6a (zeta), Cct8 - chaperonin containing tcp1, subunit 8 (theta), Tcp1 - t-complex protein 1, Cct7 - chaperonin containing tcp1, subunit 7 (eta), Cct3 - chaperonin containing tcp1, subunit 3 (gamma), Cct5 - chaperonin containing tcp1, subunit 5 (epsilon), Cct4 - chaperonin containing tcp1, subunit 4 (delta), Cct2 - chaperonin containing tcp1, subunit 2 …
GO:1905369	endopeptidase complex	5.38e-10	2.49e-08	2.24	2589	49	969	41	[Psmd1 - proteasome (prosome, macropain) 26s subunit, non-atpase, 1, Psmc6 - proteasome (prosome, macropain) 26s subunit, atpase, 6, Psmd10 - proteasome (prosome, macropain) 26s subunit, non-atpase, 10, Txnl1 - thioredoxin-like 1, Psmd11 - proteasome (prosome, macropain) 26s subunit, non-atpase, 11, Vcp - valosin containing protein, Psma1 - proteasome (prosome, macropain) subunit, alpha type 1, P…
GO:0101031	chaperone complex	6.71e-10	2.99e-08	12.14	2589	17	138	11	[Cct6a - chaperonin containing tcp1, subunit 6a (zeta), Cct8 - chaperonin containing tcp1, subunit 8 (theta), Tcp1 - t-complex protein 1, Cct7 - chaperonin containing tcp1, subunit 7 (eta), Cct3 - chaperonin containing tcp1, subunit 3 (gamma), Cct5 - chaperonin containing tcp1, subunit 5 (epsilon), Hsp90ab1 - heat shock protein 90 alpha (cytosolic), class b member 1, Cct4 - chaperonin containing …
GO:0005615	extracellular space	7.83e-10	3.37e-08	3.89	2589	227	82	28	[Serpina1b - serine (or cysteine) preptidase inhibitor, clade a, member 1b, Anxa5 - annexin a5, Ahsg - alpha-2-hs-glycoprotein, Fn1 - fibronectin 1, Hist2h2be - histone cluster 2, h2be, Snca - synuclein, alpha, Arhgdia - rho gdp dissociation inhibitor (gdi) alpha, Mif - macrophage migration inhibitory factor, Hbb-bs - hemoglobin, beta adult s chain, Hspd1 - heat shock protein 1 (chaperonin), Cfl1…
GO:0042788	polysomal ribosome	8.6e-10	3.57e-08	5.45	2589	23	351	17	[Dhx9 - deah (asp-glu-ala-his) box polypeptide 9, Rps29 - ribosomal protein s29, Rpl8 - ribosomal protein l8, Rpl30 - ribosomal protein l30, Rpl18a - ribosomal protein l18a, Rps23 - ribosomal protein s23, Eef2 - eukaryotic translation elongation factor 2, Rps26 - ribosomal protein s26, Rpl6 - ribosomal protein l6, Rpl7a - ribosomal protein l7a, Rpl10a - ribosomal protein l10a, Rpl24 - ribosomal p…
GO:0044427	chromosomal part	1.11e-09	4.48e-08	1.74	2589	126	991	84	[Arrb1 - arrestin, beta 1, Trrap - transformation/transcription domain-associated protein, Ist1 - increased sodium tolerance 1 homolog (yeast), H2afy - h2a histone family, member y, Vcp - valosin containing protein, Hnrnpu - heterogeneous nuclear ribonucleoprotein u, Hist1h1c - histone cluster 1, h1c, Sept7 - septin 7, Flna - filamin, alpha, Ppp1ca - protein phosphatase 1, catalytic subunit, alph…
GO:0002199	zona pellucida receptor complex	2.42e-09	9.45e-08	16.68	2589	9	138	8	[Cct6a - chaperonin containing tcp1, subunit 6a (zeta), Cct8 - chaperonin containing tcp1, subunit 8 (theta), Tcp1 - t-complex protein 1, Cct7 - chaperonin containing tcp1, subunit 7 (eta), Cct3 - chaperonin containing tcp1, subunit 3 (gamma), Cct5 - chaperonin containing tcp1, subunit 5 (epsilon), Cct4 - chaperonin containing tcp1, subunit 4 (delta), Cct2 - chaperonin containing tcp1, subunit 2 …
GO:0044448	cell cortex part	4.28e-09	1.62e-07	2.47	2589	59	693	39	[Lasp1 - lim and sh3 protein 1, Tpm4 - tropomyosin 4, Gsn - gelsolin, Cap1 - cap, adenylate cyclase-associated protein 1 (yeast), Eef1a1 - eukaryotic translation elongation factor 1 alpha 1, Actn4 - actinin alpha 4, Ank1 - ankyrin 1, erythroid, Eno1 - enolase 1, alpha non-neuron, Actn1 - actinin, alpha 1, Sept7 - septin 7, Flna - filamin, alpha, Capza1 - capping protein (actin filament) muscle z-…
GO:0044422	organelle part	4.42e-09	1.62e-07	1.14	2589	1468	992	640	[Myh14 - myosin, heavy polypeptide 14, Ist1 - increased sodium tolerance 1 homolog (yeast), Gsn - gelsolin, Abcc8 - atp-binding cassette, sub-family c (cftr/mrp), member 8, Vcp - valosin containing protein, Coro1b - coronin, actin binding protein 1b, H2-Q10 - histocompatibility 2, q region locus 10, Tomm70a - translocase of outer mitochondrial membrane 70 homolog a (yeast), Strap - serine/threoni…
GO:0005654	nucleoplasm	5.98e-09	2.13e-07	1.38	2589	387	991	204	[Capg - capping protein (actin filament), gelsolin-like, Vcp - valosin containing protein, Gpx4 - glutathione peroxidase 4, Strap - serine/threonine kinase receptor associated protein, Fbl - fibrillarin, Acox1 - acyl-coenzyme a oxidase 1, palmitoyl, Psmc1 - protease (prosome, macropain) 26s subunit, atpase 1, Psmb6 - proteasome (prosome, macropain) subunit, beta type 6, Psmb7 - proteasome (prosom…
GO:0005844	polysome	9.73e-09	3.37e-07	5.34	2589	24	323	16	[Eif4b - eukaryotic translation initiation factor 4b, Rps4x - ribosomal protein s4, x-linked, Calr - calreticulin, Vim - vimentin, Gcn1l1 - gcn1 general control of amino-acid synthesis 1-like 1 (yeast), Dhx9 - deah (asp-glu-ala-his) box polypeptide 9, Rpl17 - ribosomal protein l17, Rps6 - ribosomal protein s6, Rpl7 - ribosomal protein l7, Eef2 - eukaryotic translation elongation factor 2, Myh10 -…
GO:1905368	peptidase complex	3.17e-08	1.07e-06	2.05	2589	56	969	43	[Psmd1 - proteasome (prosome, macropain) 26s subunit, non-atpase, 1, Trrap - transformation/transcription domain-associated protein, Psmc6 - proteasome (prosome, macropain) 26s subunit, atpase, 6, Psmd10 - proteasome (prosome, macropain) 26s subunit, non-atpase, 10, Txnl1 - thioredoxin-like 1, Psmd11 - proteasome (prosome, macropain) 26s subunit, non-atpase, 11, Vcp - valosin containing protein, …
GO:0005833	hemoglobin complex	3.98e-08	1.31e-06	388.35	2589	5	4	3	[Hbb-bs - hemoglobin, beta adult s chain, Hbb-b1 - hemoglobin, beta adult major chain, Hbb-b2 - hemoglobin, beta adult minor chain]
GO:0044446	intracellular organelle part	5.46e-08	1.75e-06	1.13	2589	1444	992	626	[Myh14 - myosin, heavy polypeptide 14, Ist1 - increased sodium tolerance 1 homolog (yeast), Gsn - gelsolin, Abcc8 - atp-binding cassette, sub-family c (cftr/mrp), member 8, Vcp - valosin containing protein, Coro1b - coronin, actin binding protein 1b, H2-Q10 - histocompatibility 2, q region locus 10, Tomm70a - translocase of outer mitochondrial membrane 70 homolog a (yeast), Strap - serine/threoni…
GO:0014069	postsynaptic density	6.37e-08	1.99e-06	3.22	2589	69	326	28	[Rplp0 - ribosomal protein, large, p0, Ywhaz - tyrosine 3-monooxygenase/tryptophan 5-monooxygenase activation protein, zeta polypeptide, Atp1a1 - atpase, na+/k+ transporting, alpha 1 polypeptide, Hspa8 - heat shock protein 8, Rpl14 - ribosomal protein l14, Rpl5 - ribosomal protein l5, Rps14 - ribosomal protein s14, Rps25 - ribosomal protein s25, Rps13 - ribosomal protein s13, Rps19 - ribosomal pr…
GO:0033267	axon part	6.57e-08	2e-06	4.82	2589	68	150	19	[Anxa5 - annexin a5, Hspa8 - heat shock protein 8, Eno1 - enolase 1, alpha non-neuron, Snca - synuclein, alpha, Utrn - utrophin, Actb - actin, beta, Flna - filamin, alpha, Eea1 - early endosome antigen 1, Ranbp1 - ran binding protein 1, Hsp90aa1 - heat shock protein 90, alpha (cytosolic), class a member 1, Cfl1 - cofilin 1, non-muscle, Hsp90ab1 - heat shock protein 90 alpha (cytosolic), class b m…
GO:0005576	extracellular region	7.44e-08	2.21e-06	4.17	2589	182	75	22	[C3 - complement component 3, Serpina1b - serine (or cysteine) preptidase inhibitor, clade a, member 1b, A2m - alpha-2-macroglobulin, Pdia3 - protein disulfide isomerase associated 3, Fn1 - fibronectin 1, Ahsg - alpha-2-hs-glycoprotein, Hnrnpa2b1 - heterogeneous nuclear ribonucleoprotein a2/b1, Snca - synuclein, alpha, S100a8 - s100 calcium binding protein a8 (calgranulin a), S100a9 - s100 calciu…
GO:0031838	haptoglobin-hemoglobin complex	8.18e-08	2.37e-06	323.62	2589	6	4	3	[Hbb-bs - hemoglobin, beta adult s chain, Hbb-b1 - hemoglobin, beta adult major chain, Hbb-b2 - hemoglobin, beta adult minor chain]
GO:0042995	cell projection	8.64e-08	2.45e-06	1.4	2589	306	982	163	[Myh14 - myosin, heavy polypeptide 14, Rplp0 - ribosomal protein, large, p0, Gdi1 - guanosine diphosphate (gdp) dissociation inhibitor 1, Gsn - gelsolin, Hspa8 - heat shock protein 8, Canx - calnexin, Pdlim5 - pdz and lim domain 5, Pkm - pyruvate kinase, muscle, Fscn1 - fascin homolog 1, actin bundling protein (strongylocentrotus purpuratus), Coro1c - coronin, actin binding protein 1c, Flna - fil…
GO:0099572	postsynaptic specialization	9.15e-08	2.54e-06	3.18	2589	70	326	28	[Rplp0 - ribosomal protein, large, p0, Ywhaz - tyrosine 3-monooxygenase/tryptophan 5-monooxygenase activation protein, zeta polypeptide, Atp1a1 - atpase, na+/k+ transporting, alpha 1 polypeptide, Hspa8 - heat shock protein 8, Rpl14 - ribosomal protein l14, Rpl5 - ribosomal protein l5, Rps14 - ribosomal protein s14, Rps25 - ribosomal protein s25, Rps13 - ribosomal protein s13, Rps19 - ribosomal pr…
GO:0120025	plasma membrane bounded cell projection	1.71e-07	4.63e-06	1.42	2589	273	981	147	[Myh14 - myosin, heavy polypeptide 14, Rplp0 - ribosomal protein, large, p0, Gdi1 - guanosine diphosphate (gdp) dissociation inhibitor 1, Gsn - gelsolin, Hspa8 - heat shock protein 8, Canx - calnexin, Pdlim5 - pdz and lim domain 5, Pkm - pyruvate kinase, muscle, Fscn1 - fascin homolog 1, actin bundling protein (strongylocentrotus purpuratus), Coro1c - coronin, actin binding protein 1c, Flna - fil…
GO:0035770	ribonucleoprotein granule	2.96e-07	7.86e-06	1.85	2589	72	991	51	[Rplp0 - ribosomal protein, large, p0, Atxn2l - ataxin 2-like, Sarnp - sap domain containing ribonucleoprotein, Hnrnpu - heterogeneous nuclear ribonucleoprotein u, Vcp - valosin containing protein, Rock2 - rho-associated coiled-coil containing protein kinase 2, Pabpc1 - poly(a) binding protein, cytoplasmic 1, Kpna2 - karyopherin (importin) alpha 2, Caprin1 - cell cycle associated protein 1, Nsun2…
GO:0120038	plasma membrane bounded cell projection part	4.26e-07	1.11e-05	1.57	2589	203	829	102	[Rplp0 - ribosomal protein, large, p0, Myh14 - myosin, heavy polypeptide 14, Hspa8 - heat shock protein 8, Canx - calnexin, Fscn1 - fascin homolog 1, actin bundling protein (strongylocentrotus purpuratus), Flna - filamin, alpha, Apoe - apolipoprotein e, Sept9 - septin 9, Ptbp1 - polypyrimidine tract binding protein 1, Hsp90aa1 - heat shock protein 90, alpha (cytosolic), class a member 1, Hsp90ab1…
GO:0044463	cell projection part	4.26e-07	1.08e-05	1.57	2589	203	829	102	[Rplp0 - ribosomal protein, large, p0, Myh14 - myosin, heavy polypeptide 14, Hspa8 - heat shock protein 8, Canx - calnexin, Fscn1 - fascin homolog 1, actin bundling protein (strongylocentrotus purpuratus), Flna - filamin, alpha, Apoe - apolipoprotein e, Sept9 - septin 9, Ptbp1 - polypyrimidine tract binding protein 1, Hsp90aa1 - heat shock protein 90, alpha (cytosolic), class a member 1, Hsp90ab1…
GO:0005829	cytosol	4.68e-07	1.17e-05	1.21	2589	823	969	372	[Calr - calreticulin, Mat2a - methionine adenosyltransferase ii, alpha, Ist1 - increased sodium tolerance 1 homolog (yeast), Gsn - gelsolin, St13 - suppression of tumorigenicity 13, Prmt5 - protein arginine n-methyltransferase 5, Vcp - valosin containing protein, Nudc - nuclear distribution gene c homolog (aspergillus), Peg10 - paternally expressed 10, Fscn1 - fascin homolog 1, actin bundling pro…
GO:0044451	nucleoplasm part	5.87e-07	1.43e-05	1.55	2589	157	999	94	[Arrb1 - arrestin, beta 1, Trrap - transformation/transcription domain-associated protein, Tkt - transketolase, Srsf9 - serine/arginine-rich splicing factor 9, Sf3a1 - splicing factor 3a, subunit 1, Atxn2l - ataxin 2-like, Drg1 - developmentally regulated gtp binding protein 1, Prmt5 - protein arginine n-methyltransferase 5, Hnrnpu - heterogeneous nuclear ribonucleoprotein u, Sarnp - sap domain c…
GO:0016604	nuclear body	7.26e-07	1.74e-05	1.63	2589	119	999	75	[Arrb1 - arrestin, beta 1, Srsf9 - serine/arginine-rich splicing factor 9, Tkt - transketolase, Sf3a1 - splicing factor 3a, subunit 1, Atxn2l - ataxin 2-like, Drg1 - developmentally regulated gtp binding protein 1, Sarnp - sap domain containing ribonucleoprotein, Hnrnpu - heterogeneous nuclear ribonucleoprotein u, Srsf1 - serine/arginine-rich splicing factor 1, Snrnp40 - small nuclear ribonucleop…
GO:0036464	cytoplasmic ribonucleoprotein granule	7.95e-07	1.87e-05	1.86	2589	66	991	47	[Ddx6 - dead (asp-glu-ala-asp) box polypeptide 6, Rplp0 - ribosomal protein, large, p0, Dhx9 - deah (asp-glu-ala-his) box polypeptide 9, Rps6 - ribosomal protein s6, Khsrp - kh-type splicing regulatory protein, Atxn2l - ataxin 2-like, Hnrnpa2b1 - heterogeneous nuclear ribonucleoprotein a2/b1, Vcp - valosin containing protein, Hnrnpu - heterogeneous nuclear ribonucleoprotein u, Sarnp - sap domain …
GO:0005730	nucleolus	1.09e-06	2.52e-05	1.57	2589	145	991	87	[Cmpk1 - cytidine monophosphate (ump-cmp) kinase 1, Srsf9 - serine/arginine-rich splicing factor 9, Ddx47 - dead (asp-glu-ala-asp) box polypeptide 47, Grb2 - growth factor receptor bound protein 2, Capg - capping protein (actin filament), gelsolin-like, Emg1 - emg1 nucleolar protein homolog (s. cerevisiae), H2afy - h2a histone family, member y, Flna - filamin, alpha, Ilf2 - interleukin enhancer b…
GO:0015629	actin cytoskeleton	1.41e-06	3.2e-05	2.22	2589	53	748	34	[Ezr - ezrin, Tpm4 - tropomyosin 4, Dhx9 - deah (asp-glu-ala-his) box polypeptide 9, Stoml2 - stomatin (epb7.2)-like 2, Gsn - gelsolin, Csrp1 - cysteine and glycine-rich protein 1, Actn4 - actinin alpha 4, Snca - synuclein, alpha, Ahnak - ahnak nucleoprotein (desmoyokin), Fscn1 - fascin homolog 1, actin bundling protein (strongylocentrotus purpuratus), Vcl - vinculin, Myh10 - myosin, heavy polype…
GO:0005684	U2-type spliceosomal complex	1.47e-06	3.27e-05	2.19	2589	34	974	28	[Cdc5l - cell division cycle 5-like (s. pombe), Sf3a1 - splicing factor 3a, subunit 1, Ppil1 - peptidylprolyl isomerase (cyclophilin)-like 1, Snrpf - small nuclear ribonucleoprotein polypeptide f, Naa38 - n(alpha)-acetyltransferase 38, natc auxiliary subunit, Nhp2l1 - nhp2 non-histone chromosome protein 2-like 1 (s. cerevisiae), Eftud2 - elongation factor tu gtp binding domain containing 2, Snrnp…
GO:0044297	cell body	1.8e-06	3.94e-05	3.31	2589	125	150	24	[Cct6a - chaperonin containing tcp1, subunit 6a (zeta), Tcp1 - t-complex protein 1, Cct8 - chaperonin containing tcp1, subunit 8 (theta), Vim - vimentin, Gnb2l1 - guanine nucleotide binding protein (g protein), beta polypeptide 2 like 1, Anxa5 - annexin a5, Cct7 - chaperonin containing tcp1, subunit 7 (eta), Cct3 - chaperonin containing tcp1, subunit 3 (gamma), Cct5 - chaperonin containing tcp1, …
GO:0048471	perinuclear region of cytoplasm	3e-06	6.44e-05	1.56	2589	144	968	84	[Calr - calreticulin, Clic1 - chloride intracellular channel 1, Lmna - lamin a, Gsn - gelsolin, Hspa8 - heat shock protein 8, Vps33a - vacuolar protein sorting 33a (yeast), Vcp - valosin containing protein, Ywhab - tyrosine 3-monooxygenase/tryptophan 5-monooxygenase activation protein, beta polypeptide, Flna - filamin, alpha, Set - set nuclear oncogene, Sept9 - septin 9, Coro1b - coronin, actin b…
GO:0030427	site of polarized growth	3.72e-06	7.87e-05	2.37	2589	33	828	25	[Myh14 - myosin, heavy polypeptide 14, Eno1 - enolase 1, alpha non-neuron, Snca - synuclein, alpha, Fscn1 - fascin homolog 1, actin bundling protein (strongylocentrotus purpuratus), Myh10 - myosin, heavy polypeptide 10, non-muscle, Flna - filamin, alpha, Cttn - cortactin, Hsp90aa1 - heat shock protein 90, alpha (cytosolic), class a member 1, Cfl1 - cofilin 1, non-muscle, Hsp90ab1 - heat shock pro…
GO:0030426	growth cone	3.72e-06	7.74e-05	2.37	2589	33	828	25	[Myh14 - myosin, heavy polypeptide 14, Snca - synuclein, alpha, Eno1 - enolase 1, alpha non-neuron, Fscn1 - fascin homolog 1, actin bundling protein (strongylocentrotus purpuratus), Myh10 - myosin, heavy polypeptide 10, non-muscle, Flna - filamin, alpha, Cttn - cortactin, Hsp90aa1 - heat shock protein 90, alpha (cytosolic), class a member 1, Cfl1 - cofilin 1, non-muscle, Hsp90ab1 - heat shock pro…
GO:0044454	nuclear chromosome part	4.29e-06	8.77e-05	1.77	2589	74	991	50	[Trrap - transformation/transcription domain-associated protein, H2afy - h2a histone family, member y, Hist1h1c - histone cluster 1, h1c, Ppp1ca - protein phosphatase 1, catalytic subunit, alpha isoform, Thoc6 - tho complex 6 homolog (drosophila), Rbmx - rna binding motif protein, x chromosome, Trim28 - tripartite motif-containing 28, Nucks1 - nuclear casein kinase and cyclin-dependent kinase sub…
GO:0032993	protein-DNA complex	4.43e-06	8.92e-05	2.3	2589	25	991	22	[Cdc5l - cell division cycle 5-like (s. pombe), Hist1h4a - histone cluster 1, h4a, Hist2h2be - histone cluster 2, h2be, Parp1 - poly (adp-ribose) polymerase family, member 1, H1f0 - h1 histone family, member 0, Xrcc6 - x-ray repair complementing defective repair in chinese hamster cells 6, Hist1h1d - histone cluster 1, h1d, H2afy - h2a histone family, member y, Hist1h3b - histone cluster 1, h3b, …
GO:0099513	polymeric cytoskeletal fiber	5.35e-06	0.000106	1.65	2589	122	890	69	[Lmnb1 - lamin b1, Lmna - lamin a, Hspa8 - heat shock protein 8, Hnrnpu - heterogeneous nuclear ribonucleoprotein u, Nudc - nuclear distribution gene c homolog (aspergillus), Actn1 - actinin, alpha 1, Bag2 - bcl2-associated athanogene 2, Apoe - apolipoprotein e, Flna - filamin, alpha, Sept9 - septin 9, Coro1b - coronin, actin binding protein 1b, Jup - junction plakoglobin, Sept2 - septin 2, Mapre…
GO:0099081	supramolecular polymer	5.41e-06	0.000105	1.62	2589	131	890	73	[Lmnb1 - lamin b1, Lmna - lamin a, Hspa8 - heat shock protein 8, Hnrnpu - heterogeneous nuclear ribonucleoprotein u, Nudc - nuclear distribution gene c homolog (aspergillus), Actn1 - actinin, alpha 1, Bag2 - bcl2-associated athanogene 2, Flna - filamin, alpha, Apoe - apolipoprotein e, Coro1b - coronin, actin binding protein 1b, Sept9 - septin 9, Jup - junction plakoglobin, Sept2 - septin 2, Mapre…
GO:0099080	supramolecular complex	5.41e-06	0.000104	1.62	2589	131	890	73	[Lmnb1 - lamin b1, Lmna - lamin a, Hspa8 - heat shock protein 8, Hnrnpu - heterogeneous nuclear ribonucleoprotein u, Nudc - nuclear distribution gene c homolog (aspergillus), Actn1 - actinin, alpha 1, Bag2 - bcl2-associated athanogene 2, Apoe - apolipoprotein e, Flna - filamin, alpha, Sept9 - septin 9, Coro1b - coronin, actin binding protein 1b, Jup - junction plakoglobin, Sept2 - septin 2, Mapre…
GO:0099512	supramolecular fiber	5.41e-06	0.000102	1.62	2589	131	890	73	[Lmnb1 - lamin b1, Lmna - lamin a, Hspa8 - heat shock protein 8, Hnrnpu - heterogeneous nuclear ribonucleoprotein u, Nudc - nuclear distribution gene c homolog (aspergillus), Actn1 - actinin, alpha 1, Bag2 - bcl2-associated athanogene 2, Apoe - apolipoprotein e, Flna - filamin, alpha, Sept9 - septin 9, Coro1b - coronin, actin binding protein 1b, Jup - junction plakoglobin, Sept2 - septin 2, Mapre…
GO:0098978	glutamatergic synapse	5.57e-06	0.000104	1.71	2589	88	961	56	[Hspa8 - heat shock protein 8, Phb2 - prohibitin 2, Canx - calnexin, Vcp - valosin containing protein, Actn1 - actinin, alpha 1, Ap2b1 - adaptor-related protein complex 2, beta 1 subunit, Rock2 - rho-associated coiled-coil containing protein kinase 2, Sept7 - septin 7, Myh10 - myosin, heavy polypeptide 10, non-muscle, Flna - filamin, alpha, Apoe - apolipoprotein e, Ppp1ca - protein phosphatase 1,…
GO:0043005	neuron projection	6.36e-06	0.000117	1.45	2589	200	981	110	[Rplp0 - ribosomal protein, large, p0, Myh14 - myosin, heavy polypeptide 14, Gdi1 - guanosine diphosphate (gdp) dissociation inhibitor 1, Hspa8 - heat shock protein 8, Pdlim5 - pdz and lim domain 5, Canx - calnexin, Fscn1 - fascin homolog 1, actin bundling protein (strongylocentrotus purpuratus), Flna - filamin, alpha, Apoe - apolipoprotein e, Hsp90aa1 - heat shock protein 90, alpha (cytosolic), …
GO:0097525	spliceosomal snRNP complex	1.03e-05	0.000187	2.24	2589	30	925	24	[Sf3b1 - splicing factor 3b, subunit 1, Sf3a1 - splicing factor 3a, subunit 1, Lsm3 - lsm3 homolog, u6 small nuclear rna associated (s. cerevisiae), Snrpf - small nuclear ribonucleoprotein polypeptide f, Snrnp200 - small nuclear ribonucleoprotein 200 (u5), Naa38 - n(alpha)-acetyltransferase 38, natc auxiliary subunit, Prpf40a - prp40 pre-mrna processing factor 40 homolog a (yeast), Ddx39b - dead …
GO:0019773	proteasome core complex, alpha-subunit complex	1.09e-05	0.000193	6.28	2589	7	412	7	[Psma1 - proteasome (prosome, macropain) subunit, alpha type 1, Psma4 - proteasome (prosome, macropain) subunit, alpha type 4, Psma5 - proteasome (prosome, macropain) subunit, alpha type 5, Psma6 - proteasome (prosome, macropain) subunit, alpha type 6, Psma7 - proteasome (prosome, macropain) subunit, alpha type 7, Psma3 - proteasome (prosome, macropain) subunit, alpha type 3, Psma2 - proteasome (…
GO:1990124	messenger ribonucleoprotein complex	1.18e-05	0.000207	20.55	2589	4	126	4	[Ybx1 - y box protein 1, Pabpc1 - poly(a) binding protein, cytoplasmic 1, Hspa8 - heat shock protein 8, Hnrnpa3 - heterogeneous nuclear ribonucleoprotein a3]
GO:1902494	catalytic complex	1.22e-05	0.000212	1.41	2589	304	780	129	[Mat2a - methionine adenosyltransferase ii, alpha, Sf3a1 - splicing factor 3a, subunit 1, Psmc6 - proteasome (prosome, macropain) 26s subunit, atpase, 6, Snrpf - small nuclear ribonucleoprotein polypeptide f, Hspa8 - heat shock protein 8, Prmt5 - protein arginine n-methyltransferase 5, Psmd11 - proteasome (prosome, macropain) 26s subunit, non-atpase, 11, Vcp - valosin containing protein, Pkm - py…
GO:0009986	cell surface	1.71e-05	0.000292	2.71	2589	87	286	26	[Anxa4 - annexin a4, Calr - calreticulin, Hspa8 - heat shock protein 8, Eno1 - enolase 1, alpha non-neuron, Hnrnpu - heterogeneous nuclear ribonucleoprotein u, Mif - macrophage migration inhibitory factor, Hspd1 - heat shock protein 1 (chaperonin), Apoe - apolipoprotein e, Hsp90aa1 - heat shock protein 90, alpha (cytosolic), class a member 1, H2-Q10 - histocompatibility 2, q region locus 10, Fgg …
GO:0044449	contractile fiber part	1.85e-05	0.000311	3.12	2589	41	384	19	[Rpl4 - ribosomal protein l4, Anxa5 - annexin a5, Rpl17 - ribosomal protein l17, Actn4 - actinin alpha 4, Rpl7 - ribosomal protein l7, Ank1 - ankyrin 1, erythroid, Ahnak - ahnak nucleoprotein (desmoyokin), Actn1 - actinin, alpha 1, Tpm1 - tropomyosin 1, alpha, Rpl6 - ribosomal protein l6, Flna - filamin, alpha, Psma6 - proteasome (prosome, macropain) subunit, alpha type 6, Cfl2 - cofilin 2, muscl…
GO:0030532	small nuclear ribonucleoprotein complex	3.01e-05	0.0005	2.28	2589	31	844	23	[Sf3b1 - splicing factor 3b, subunit 1, Sf3a1 - splicing factor 3a, subunit 1, Lsm3 - lsm3 homolog, u6 small nuclear rna associated (s. cerevisiae), Snrpf - small nuclear ribonucleoprotein polypeptide f, Snrnp200 - small nuclear ribonucleoprotein 200 (u5), Naa38 - n(alpha)-acetyltransferase 38, natc auxiliary subunit, Prpf40a - prp40 pre-mrna processing factor 40 homolog a (yeast), Ddx39b - dead …
GO:0022624	proteasome accessory complex	3.07e-05	0.000503	3.04	2589	17	702	14	[Psmd1 - proteasome (prosome, macropain) 26s subunit, non-atpase, 1, Psmc1 - protease (prosome, macropain) 26s subunit, atpase 1, Psmc6 - proteasome (prosome, macropain) 26s subunit, atpase, 6, Psmc5 - protease (prosome, macropain) 26s subunit, atpase 5, Psmc2 - proteasome (prosome, macropain) 26s subunit, atpase 2, Psmc3 - proteasome (prosome, macropain) 26s subunit, atpase 3, Psmd4 - proteasome…
GO:0120114	Sm-like protein family complex	3.3e-05	0.000534	2.23	2589	33	844	24	[Sf3b1 - splicing factor 3b, subunit 1, Sf3a1 - splicing factor 3a, subunit 1, Lsm3 - lsm3 homolog, u6 small nuclear rna associated (s. cerevisiae), Snrpf - small nuclear ribonucleoprotein polypeptide f, Snrnp200 - small nuclear ribonucleoprotein 200 (u5), Naa38 - n(alpha)-acetyltransferase 38, natc auxiliary subunit, Prpf40a - prp40 pre-mrna processing factor 40 homolog a (yeast), Ddx39b - dead …
GO:0016363	nuclear matrix	3.49e-05	0.000558	2.86	2589	29	562	18	[Sf3b1 - splicing factor 3b, subunit 1, Lmnb1 - lamin b1, Csnk2b - casein kinase 2, beta polypeptide, Lmna - lamin a, Hnrnpa2b1 - heterogeneous nuclear ribonucleoprotein a2/b1, Anp32a - acidic (leucine-rich) nuclear phosphoprotein 32 family, member a, Prpf40a - prp40 pre-mrna processing factor 40 homolog a (yeast), Cad - carbamoyl-phosphate synthetase 2, aspartate transcarbamylase, and dihydrooro…
GO:0008540	proteasome regulatory particle, base subcomplex	3.91e-05	0.000617	3.39	2589	12	701	11	[Psmc1 - protease (prosome, macropain) 26s subunit, atpase 1, Psmd2 - proteasome (prosome, macropain) 26s subunit, non-atpase, 2, Psmd1 - proteasome (prosome, macropain) 26s subunit, non-atpase, 1, Psmc6 - proteasome (prosome, macropain) 26s subunit, atpase, 6, Psmd9 - proteasome (prosome, macropain) 26s subunit, non-atpase, 9, Psmc5 - protease (prosome, macropain) 26s subunit, atpase 5, Psmc2 - …
GO:0043230	extracellular organelle	4.75e-05	0.000741	4.78	2589	24	248	11	[Hspd1 - heat shock protein 1 (chaperonin), Anxa1 - annexin a1, Rbmx - rna binding motif protein, x chromosome, Fn1 - fibronectin 1, Hspa4 - heat shock protein 4, Clic1 - chloride intracellular channel 1, Alb - albumin, Hspa8 - heat shock protein 8, Hnrnpa2b1 - heterogeneous nuclear ribonucleoprotein a2/b1, Ahnak - ahnak nucleoprotein (desmoyokin), Anxa2 - annexin a2]
GO:1903561	extracellular vesicle	4.75e-05	0.000732	4.78	2589	24	248	11	[Hspd1 - heat shock protein 1 (chaperonin), Anxa1 - annexin a1, Rbmx - rna binding motif protein, x chromosome, Fn1 - fibronectin 1, Hspa4 - heat shock protein 4, Clic1 - chloride intracellular channel 1, Alb - albumin, Hspa8 - heat shock protein 8, Hnrnpa2b1 - heterogeneous nuclear ribonucleoprotein a2/b1, Ahnak - ahnak nucleoprotein (desmoyokin), Anxa2 - annexin a2]
GO:0070062	extracellular exosome	4.75e-05	0.000723	4.78	2589	24	248	11	[Hspd1 - heat shock protein 1 (chaperonin), Anxa1 - annexin a1, Rbmx - rna binding motif protein, x chromosome, Fn1 - fibronectin 1, Hspa4 - heat shock protein 4, Clic1 - chloride intracellular channel 1, Alb - albumin, Hspa8 - heat shock protein 8, Hnrnpa2b1 - heterogeneous nuclear ribonucleoprotein a2/b1, Ahnak - ahnak nucleoprotein (desmoyokin), Anxa2 - annexin a2]
GO:0022626	cytosolic ribosome	8.3e-05	0.00125	8.35	2589	5	310	5	[Rpl23 - ribosomal protein l23, Rpl24 - ribosomal protein l24, Rpl5 - ribosomal protein l5, Rpl27a - ribosomal protein l27a, Rpl26 - ribosomal protein l26]
GO:0044306	neuron projection terminus	8.72e-05	0.00129	10.67	2589	16	91	6	[Ptbp1 - polypyrimidine tract binding protein 1, Anxa5 - annexin a5, Snca - synuclein, alpha, Hnrnpr - heterogeneous nuclear ribonucleoprotein r, Actb - actin, beta, Hnrnpk - heterogeneous nuclear ribonucleoprotein k]
GO:0032432	actin filament bundle	0.000142	0.00208	2.71	2589	33	521	18	[Vil1 - villin 1, Myh14 - myosin, heavy polypeptide 14, Marcks - myristoylated alanine rich protein kinase c substrate, Tpm4 - tropomyosin 4, Actn4 - actinin alpha 4, Actn1 - actinin, alpha 1, Actb - actin, beta, Vcl - vinculin, Myh10 - myosin, heavy polypeptide 10, non-muscle, Sept7 - septin 7, Flna - filamin, alpha, Coro1b - coronin, actin binding protein 1b, Cnn2 - calponin 2, Cfl1 - cofilin 1…
GO:0015630	microtubule cytoskeleton	0.000142	0.00207	2.03	2589	32	955	24	[Mapre1 - microtubule-associated protein, rp/eb family, member 1, Map4 - microtubule-associated protein 4, Tuba1c - tubulin, alpha 1c, Pafah1b1 - platelet-activating factor acetylhydrolase, isoform 1b, subunit 1, Tuba1b - tubulin, alpha 1b, Mcm2 - minichromosome maintenance deficient 2 mitotin (s. cerevisiae), Hypk - huntingtin interacting protein k, Sept11 - septin 11, Sept7 - septin 7, Aamp - a…
GO:0031012	extracellular matrix	0.000149	0.00214	2.38	2589	80	353	26	[Anxa4 - annexin a4, Plg - plasminogen, Calr - calreticulin, Ahsg - alpha-2-hs-glycoprotein, Fn1 - fibronectin 1, Gpc3 - glypican 3, Anxa5 - annexin a5, Kng2 - kininogen 2, Serpinh1 - serine (or cysteine) peptidase inhibitor, clade h, member 1, Pkm - pyruvate kinase, muscle, Rpsa - ribosomal protein sa, Apoe - apolipoprotein e, Hsp90aa1 - heat shock protein 90, alpha (cytosolic), class a member 1…
GO:0005874	microtubule	0.000153	0.00217	3.61	2589	78	138	15	[Cct6a - chaperonin containing tcp1, subunit 6a (zeta), Tcp1 - t-complex protein 1, Cct8 - chaperonin containing tcp1, subunit 8 (theta), Cct7 - chaperonin containing tcp1, subunit 7 (eta), Cct3 - chaperonin containing tcp1, subunit 3 (gamma), Cct5 - chaperonin containing tcp1, subunit 5 (epsilon), Tuba1b - tubulin, alpha 1b, Cct4 - chaperonin containing tcp1, subunit 4 (delta), Hspa8 - heat shoc…
GO:0005852	eukaryotic translation initiation factor 3 complex	0.000163	0.00228	2.97	2589	12	799	11	[Eif3d - eukaryotic translation initiation factor 3, subunit d, Eif3g - eukaryotic translation initiation factor 3, subunit g, Eif3i - eukaryotic translation initiation factor 3, subunit i, Eif3b - eukaryotic translation initiation factor 3, subunit b, Eif3l - eukaryotic translation initiation factor 3, subunit l, Eif3f - eukaryotic translation initiation factor 3, subunit f, Eif3k - eukaryotic t…
GO:0062023	collagen-containing extracellular matrix	0.000174	0.0024	2.41	2589	76	353	25	[Anxa4 - annexin a4, Plg - plasminogen, Calr - calreticulin, Ahsg - alpha-2-hs-glycoprotein, Fn1 - fibronectin 1, Gpc3 - glypican 3, Anxa5 - annexin a5, Kng2 - kininogen 2, Serpinh1 - serine (or cysteine) peptidase inhibitor, clade h, member 1, Pkm - pyruvate kinase, muscle, Rpsa - ribosomal protein sa, Hsp90aa1 - heat shock protein 90, alpha (cytosolic), class a member 1, Serpinc1 - serine (or c…
GO:0000785	chromatin	0.000176	0.00242	1.69	2589	65	989	42	[Arrb1 - arrestin, beta 1, Ddx6 - dead (asp-glu-ala-asp) box polypeptide 6, Pcna - proliferating cell nuclear antigen, Csnk2b - casein kinase 2, beta polypeptide, Ist1 - increased sodium tolerance 1 homolog (yeast), Smc3 - structural maintenance of chromosomes 3, Upf1 - upf1 regulator of nonsense transcripts homolog (yeast), Hnrnpa2b1 - heterogeneous nuclear ribonucleoprotein a2/b1, H2afy - h2a h…
GO:0000786	nucleosome	0.000188	0.00254	2.93	2589	12	811	11	[Hist1h4a - histone cluster 1, h4a, Hist1h1e - histone cluster 1, h1e, Hist2h2be - histone cluster 2, h2be, H1f0 - h1 histone family, member 0, Hist1h1d - histone cluster 1, h1d, Hist1h3b - histone cluster 1, h3b, Hist1h1b - histone cluster 1, h1b, H2afy - h2a histone family, member y, Hp1bp3 - heterochromatin protein 1, binding protein 3, Hist1h1a - histone cluster 1, h1a, Hist1h1c - histone clu…
GO:0044815	DNA packaging complex	0.000188	0.00252	2.93	2589	12	811	11	[Hist1h1e - histone cluster 1, h1e, Hist1h4a - histone cluster 1, h4a, Hist2h2be - histone cluster 2, h2be, H1f0 - h1 histone family, member 0, Hist1h1d - histone cluster 1, h1d, H2afy - h2a histone family, member y, Hist1h1b - histone cluster 1, h1b, Hist1h3b - histone cluster 1, h3b, Hp1bp3 - heterochromatin protein 1, binding protein 3, Hist1h1c - histone cluster 1, h1c, Hist1h1a - histone clu…
GO:0005667	transcription factor complex	0.000195	0.00258	2.32	2589	30	744	20	[Cbfb - core binding factor beta, Apex1 - apurinic/apyrimidinic endonuclease 1, Trrap - transformation/transcription domain-associated protein, Parp1 - poly (adp-ribose) polymerase family, member 1, Psmc5 - protease (prosome, macropain) 26s subunit, atpase 5, Xrcc6 - x-ray repair complementing defective repair in chinese hamster cells 6, Rbm14 - rna binding motif protein 14, Nono - non-pou-domain…
GO:0000791	euchromatin	0.00023	0.00302	4.44	2589	10	466	8	[Trim28 - tripartite motif-containing 28, Rbmx - rna binding motif protein, x chromosome, H1f0 - h1 histone family, member 0, Hist1h1d - histone cluster 1, h1d, Ctnnb1 - catenin (cadherin associated protein), beta 1, Ruvbl2 - ruvb-like protein 2, Hist1h1c - histone cluster 1, h1c, Cbx3 - chromobox 3]
GO:0005719	nuclear euchromatin	0.00023	0.00299	4.44	2589	10	466	8	[Rbmx - rna binding motif protein, x chromosome, Trim28 - tripartite motif-containing 28, H1f0 - h1 histone family, member 0, Ctnnb1 - catenin (cadherin associated protein), beta 1, Hist1h1d - histone cluster 1, h1d, Ruvbl2 - ruvb-like protein 2, Hist1h1c - histone cluster 1, h1c, Cbx3 - chromobox 3]
GO:0016607	nuclear speck	0.000237	0.00305	1.65	2589	72	980	45	[Cdc5l - cell division cycle 5-like (s. pombe), Tkt - transketolase, Srsf9 - serine/arginine-rich splicing factor 9, Sf3a1 - splicing factor 3a, subunit 1, Ppp1r8 - protein phosphatase 1, regulatory (inhibitor) subunit 8, Rbm14 - rna binding motif protein 14, Atxn2l - ataxin 2-like, Sarnp - sap domain containing ribonucleoprotein, Hnrnpu - heterogeneous nuclear ribonucleoprotein u, Eftud2 - elong…
GO:0005685	U1 snRNP	0.000241	0.00307	3.1	2589	9	835	9	[Snrnp70 - small nuclear ribonucleoprotein 70 (u1), Snrpc - u1 small nuclear ribonucleoprotein c, Snrpe - small nuclear ribonucleoprotein e, Snrpd1 - small nuclear ribonucleoprotein d1, Snrpf - small nuclear ribonucleoprotein polypeptide f, Prpf40a - prp40 pre-mrna processing factor 40 homolog a (yeast), Snrpd2 - small nuclear ribonucleoprotein d2, Snrpd3 - small nuclear ribonucleoprotein d3, Snr…
GO:0000790	nuclear chromatin	0.000311	0.00392	3.09	2589	36	349	15	[Nasp - nuclear autoantigenic sperm protein (histone-binding), Tcp1 - t-complex protein 1, H1f0 - h1 histone family, member 0, Hist1h1d - histone cluster 1, h1d, Hist1h1c - histone cluster 1, h1c, Cbx3 - chromobox 3, Hist1h1e - histone cluster 1, h1e, Rbmx - rna binding motif protein, x chromosome, Trim28 - tripartite motif-containing 28, Ctnnb1 - catenin (cadherin associated protein), beta 1, Hm…
GO:0098794	postsynapse	0.000373	0.00465	1.75	2589	58	916	36	[Arrb1 - arrestin, beta 1, Rplp0 - ribosomal protein, large, p0, Hspa8 - heat shock protein 8, Snap23 - synaptosomal-associated protein 23, Canx - calnexin, Actn1 - actinin, alpha 1, Myh10 - myosin, heavy polypeptide 10, non-muscle, Flna - filamin, alpha, Ppp1ca - protein phosphatase 1, catalytic subunit, alpha isoform, Nckap1 - nck-associated protein 1, Vps35 - vacuolar protein sorting 35, Add1 …
GO:0071011	precatalytic spliceosome	0.000382	0.00472	2.33	2589	18	925	15	[Sf3b1 - splicing factor 3b, subunit 1, Lsm3 - lsm3 homolog, u6 small nuclear rna associated (s. cerevisiae), Snrpf - small nuclear ribonucleoprotein polypeptide f, Naa38 - n(alpha)-acetyltransferase 38, natc auxiliary subunit, Nhp2l1 - nhp2 non-histone chromosome protein 2-like 1 (s. cerevisiae), Lsm6 - lsm6 homolog, u6 small nuclear rna associated (s. cerevisiae), Smu1 - smu-1 suppressor of mec…
GO:0071005	U2-type precatalytic spliceosome	0.000382	0.00467	2.33	2589	18	925	15	[Sf3b1 - splicing factor 3b, subunit 1, Lsm3 - lsm3 homolog, u6 small nuclear rna associated (s. cerevisiae), Snrpf - small nuclear ribonucleoprotein polypeptide f, Naa38 - n(alpha)-acetyltransferase 38, natc auxiliary subunit, Nhp2l1 - nhp2 non-histone chromosome protein 2-like 1 (s. cerevisiae), Lsm6 - lsm6 homolog, u6 small nuclear rna associated (s. cerevisiae), Smu1 - smu-1 suppressor of mec…
GO:0099568	cytoplasmic region	0.00043	0.0052	2.01	2589	48	725	27	[Eno1 - enolase 1, alpha non-neuron, Snca - synuclein, alpha, Canx - calnexin, Myh10 - myosin, heavy polypeptide 10, non-muscle, Sept7 - septin 7, Flna - filamin, alpha, Cttn - cortactin, Sept2 - septin 2, Ranbp1 - ran binding protein 1, Fgg - fibrinogen gamma chain, Rangap1 - ran gtpase activating protein 1, Dynll1 - dynein light chain lc8-type 1, Actr1a - arp1 actin-related protein 1a, centract…
GO:0044798	nuclear transcription factor complex	0.000435	0.00522	3.49	2589	14	530	10	[Trrap - transformation/transcription domain-associated protein, Tcea1 - transcription elongation factor a (sii) 1, Trim28 - tripartite motif-containing 28, Sfpq - splicing factor proline/glutamine rich (polypyrimidine tract binding protein associated), Psmc5 - protease (prosome, macropain) 26s subunit, atpase 5, Ctnnb1 - catenin (cadherin associated protein), beta 1, Hmga1 - high mobility group …
GO:0090575	RNA polymerase II transcription factor complex	0.000435	0.00517	3.49	2589	14	530	10	[Trrap - transformation/transcription domain-associated protein, Tcea1 - transcription elongation factor a (sii) 1, Trim28 - tripartite motif-containing 28, Sfpq - splicing factor proline/glutamine rich (polypyrimidine tract binding protein associated), Psmc5 - protease (prosome, macropain) 26s subunit, atpase 5, Ctnnb1 - catenin (cadherin associated protein), beta 1, Hmga1 - high mobility group …
GO:0098793	presynapse	0.000504	0.00593	2.45	2589	38	529	19	[Blvrb - biliverdin reductase b (flavin reductase (nadph)), Anxa5 - annexin a5, Hspa8 - heat shock protein 8, Snca - synuclein, alpha, Cad - carbamoyl-phosphate synthetase 2, aspartate transcarbamylase, and dihydroorotase, Rab1 - rab1, member ras oncogene family, Actb - actin, beta, Sept7 - septin 7, Ppp1ca - protein phosphatase 1, catalytic subunit, alpha isoform, Vps35 - vacuolar protein sortin…
GO:0005577	fibrinogen complex	0.00053	0.00618	10.57	2589	5	196	4	[Fn1 - fibronectin 1, Fga - fibrinogen alpha chain, Fgg - fibrinogen gamma chain, Fgb - fibrinogen beta chain]
GO:0072562	blood microparticle	0.00053	0.00612	10.57	2589	5	196	4	[Anxa5 - annexin a5, Fgg - fibrinogen gamma chain, Fga - fibrinogen alpha chain, Fgb - fibrinogen beta chain]
GO:0005839	proteasome core complex	0.000543	0.00621	3.28	2589	17	510	11	[Psma1 - proteasome (prosome, macropain) subunit, alpha type 1, Psma4 - proteasome (prosome, macropain) subunit, alpha type 4, Psmb6 - proteasome (prosome, macropain) subunit, beta type 6, Psma5 - proteasome (prosome, macropain) subunit, alpha type 5, Psma6 - proteasome (prosome, macropain) subunit, alpha type 6, Psma7 - proteasome (prosome, macropain) subunit, alpha type 7, Psmb1 - proteasome (p…
GO:0070937	CRD-mediated mRNA stability complex	0.000578	0.00655	6.94	2589	6	311	5	[Ybx1 - y box protein 1, Dhx9 - deah (asp-glu-ala-his) box polypeptide 9, Syncrip - synaptotagmin binding, cytoplasmic rna interacting protein, Hnrnpu - heterogeneous nuclear ribonucleoprotein u, Igf2bp1 - insulin-like growth factor 2 mrna binding protein 1]
GO:0043679	axon terminus	0.000629	0.00706	16.06	2589	15	43	4	[Anxa5 - annexin a5, Snca - synuclein, alpha, Actb - actin, beta, Hnrnpk - heterogeneous nuclear ribonucleoprotein k]
GO:0034708	methyltransferase complex	0.000686	0.00764	2.86	2589	17	638	12	[Snrpd1 - small nuclear ribonucleoprotein d1, Ruvbl1 - ruvb-like protein 1, Snrpf - small nuclear ribonucleoprotein polypeptide f, Ruvbl2 - ruvb-like protein 2, Prmt5 - protein arginine n-methyltransferase 5, Rbbp4 - retinoblastoma binding protein 4, Prmt1 - protein arginine n-methyltransferase 1, Snrpd2 - small nuclear ribonucleoprotein d2, Rbbp7 - retinoblastoma binding protein 7, Erh - enhance…
GO:0034719	SMN-Sm protein complex	0.00077	0.00849	4.2	2589	6	616	6	[Snrpd1 - small nuclear ribonucleoprotein d1, Snrpf - small nuclear ribonucleoprotein polypeptide f, Strap - serine/threonine kinase receptor associated protein, Snrpd2 - small nuclear ribonucleoprotein d2, Snrpd3 - small nuclear ribonucleoprotein d3, Snrpg - small nuclear ribonucleoprotein polypeptide g]
GO:0097526	spliceosomal tri-snRNP complex	0.000881	0.00964	2.3	2589	17	925	14	[Lsm3 - lsm3 homolog, u6 small nuclear rna associated (s. cerevisiae), Snrpf - small nuclear ribonucleoprotein polypeptide f, Snrnp200 - small nuclear ribonucleoprotein 200 (u5), Naa38 - n(alpha)-acetyltransferase 38, natc auxiliary subunit, Eftud2 - elongation factor tu gtp binding domain containing 2, Nhp2l1 - nhp2 non-histone chromosome protein 2-like 1 (s. cerevisiae), Lsm6 - lsm6 homolog, u6…
GO:0046540	U4/U6 x U5 tri-snRNP complex	0.000881	0.00955	2.3	2589	17	925	14	[Lsm3 - lsm3 homolog, u6 small nuclear rna associated (s. cerevisiae), Snrpf - small nuclear ribonucleoprotein polypeptide f, Snrnp200 - small nuclear ribonucleoprotein 200 (u5), Naa38 - n(alpha)-acetyltransferase 38, natc auxiliary subunit, Eftud2 - elongation factor tu gtp binding domain containing 2, Nhp2l1 - nhp2 non-histone chromosome protein 2-like 1 (s. cerevisiae), Lsm6 - lsm6 homolog, u6…
GO:0005689	U12-type spliceosomal complex	0.000884	0.0095	3.08	2589	13	646	10	[Ybx1 - y box protein 1, Sf3b1 - splicing factor 3b, subunit 1, Dhx15 - deah (asp-glu-ala-his) box polypeptide 15, Sf3b2 - splicing factor 3b, subunit 2, Snrpd1 - small nuclear ribonucleoprotein d1, Sf3b3 - splicing factor 3b, subunit 3, Snrpf - small nuclear ribonucleoprotein polypeptide f, Snrpd2 - small nuclear ribonucleoprotein d2, Snrpd3 - small nuclear ribonucleoprotein d3, Snrpg - small nu…
